# Supplementary material for: A Regression-Based Differential Expression Detection Algorithm for Microarray Studies with Ultra-Low Sample Size
Source: PLoS One. 2015 Mar 4;10(3):e0118198. doi: 10.1371/journal.pone.0118198 (PMC4349782; doi:10.1371/journal.pone.0118198)
Supplement: S1 Table — (XLS) [file pone.0118198.s001.xls]

## Sheet: annotated_notch_time_series_18_
								# PED Selections for Stage 18, DBM vs GFP
Gene	Weight	Regulation Direction	sequence	Affy Name (full)	Name (Affy)	Combined Hit IDs	AFFY_Gene Title	CUGI_GO_TERMS	CUGI_INTERPROSCAN_ACCESSIONS	AFFY_EC	AFFY_EC	CUGI_GO_TERM_COUNT	AFFY_UniGene ID	AFFY_Gene Symbol	AFFY_Entrez Gene	AFFY_SwissProt		AFFY_RefSeq Protein ID	AFFY_RefSeq Transcript ID	AFFY_Gene Ontology Biological Process	AFFY_Gene Ontology Cellular Component	AFFY_Gene Ontology Molecular Function	AFFY_Pathway	AFFY_InterPro	AFFY_Trans Membrane
AFFX-BioB-M_at	1.42e-06	downregulated	GCCGGAGTTTTACGGCAATATCATCACCACACGCACTTATCAGGAACGCCTCGATACGCTGGAAAAAGTGCGCGATGCCGGGATCAAAGTCTGTTCTGGCGGCATTGTGGGCTTAGGCGAAACGGTAAAAGATCGCGCCGGATTATTGCTGCAACTGGCAAACCTGCCGACGCCGCCGGAAAGCGTGCCAATCAACATGCTGGTGAAGGTGAAAGGCACGCCGCTTGCCGATAACGATGATGTCGATGCCTTTGATTT			N/A	N/A	N/A	N/A	N/A	N/A	N/A	N/A	N/A	N/A	N/A	N/A	N/A	N/A	N/A	N/A	N/A	N/A	N/A	N/A
AFFX-BioC-5_at	-1.57e-05	downregulated	CAGCGGCATTTGGTCGGGCAGCCGCACACTATGAGCAACATGCAGATCTACAGCGCCAGAGTGCTGACGCCTTACTGGCAATGCTTCCACAGCGTAAATACACCCACGTACTGGACGCGGGTTGTGGACCTGGCTGGATGAGCCGCCACTGGCGGGAACGTCACGCGCAGGTGACGGCCTTAGATCTCTCGCCGCCAATGCTTGTTCAGGCACGCCAGAAGGATGCCGCAGACCATTATCTGGCGGGAGATATCGAATCCCTGCCGTTAGCGACTGCGACGTTCGATCTTGCATGGAGCAATCTCGCAGTGCAGTGGTGCGGTAATTTATCCACGGCACTCCGCGAGCT			N/A	N/A	N/A	N/A	N/A	N/A	N/A	N/A	N/A	N/A	N/A	N/A	N/A	N/A	N/A	N/A	N/A	N/A	N/A	N/A
RPTR-Xl-AF292560-3_s_at	2.58e-06	upregulated	GATGGATATGATGAAAGCACTTTATTTAACAGAATAACCCTAAAAATAAACCCTGATTTTGCTTATTTAGTCAATCAACTAACTACTAATTACAGCTTTGAGCTTGAAGAATTTATAGCCCTTAGCGGTAAATATGCTAAAACACTTTACCGCCTTTTAAAGCAATTTAGAACCACTGGCAAAGCTTATTTTGAGTGGGACGAGTTTTGTAAAGTTATGGATATACCACAAGATTATAGACAAAGCGAAGTCGATAAATGGATTTTAAACCTGCTATCAAAGAACTTTCTAAAGAACAGCAATCTTTTTGACCAAATTAGAGTGCCTTTTAAAAATCTTGCTTATGAAAAAGAAAAAACCGCAGGCGTGGGCGTGGCGGCAAAGTTTCAGGCATTAGCT…				N/A	N/A	N/A	N/A	N/A	N/A	N/A	N/A	N/A	N/A	N/A	N/A	N/A	N/A	N/A	N/A	N/A	N/A	N/A
RPTR-Xl-U89963-1_at	-4.21e-05	upregulated	GACTCCGCCCCCTACGGCGCTCTGGATATGGCCGACTTCGAGTTTGAGCAGATGTTTAC			pDRTREdpTR-HS4 and Herpesvirus	N/A	N/A	N/A	N/A	N/A	N/A	N/A	N/A	N/A	N/A	N/A	N/A	N/A	N/A	N/A	N/A	N/A	N/A	N/A
Xl.10004.1.S1_at	3.8e-05	downregulated	GTGTCTTCAGGAACTGCGATCTCTGGAACCAGAGGAAATGATCGAGCACTGTCTGACTTGCTATGGGAAAAGGTTAATGGAGGAGGGAGGAGACTGTTTTGCTCTAGACGAGGACAAGATCTGCAGAGCCACGGCCCTTATGCTTCTGCAGAATGCAGTGAAGTTTAATCTGGCAGAGTTTCAGGAAGTGTGGCAGCAAAGTGTTCCAGATGGCATGAACACCAGGTTGGACCAGCTAAAGGGCTTAGCTTTGGTTGACCGAACATCGAGGCCCGAGACCATCTTTTTACTGCAAACTGAAGACTTACCTGAAGATACTCAGGAGAGGTTCAATACTTTGTTTGGAATGCGGGAAAAATGGACAGAAGCAGATATTGCTCCATATATCCAGGATCTATG…	defective in sister chromatid cohesion 1 homolog	dscc1	N/A	defective in sister chromatid cohesion 1 homolog	P:post-translational protein amino acid acetylation; F:DNA binding; C:chromosome, centromeric region; P:maintenance of mitotic sister chromatid cohesion; C:chromatin; F:protein binding; C:nucleoplasm; P:regulation of DNA replication	IPR019128; PTHR13395 (PANTHER)	---	defective in sister chromatid cohesion 1 homolog ( cerevisiae)	8	Xl.10004	dscc1	444505	Q6GMB0		NP_001086076	NM_001092607	0006260 // DNA replication // inferred from electronic annotation /// 0007049 // cell cycle // inferred from electronic annotation	0005634 // nucleus // inferred from electronic annotation	0003677 // DNA binding // inferred from electronic annotation	---	---	---
Xl.10079.1.A1_at	2.61e-05	downregulated	TCAGCACCCAGATTAGCGTAGTGGTAACAAATTTTCGTCTGGCGAAGTGTGCCGAAACATTCCTGGCGACAATTTGTCCTTTAGTGAATCTTTCCCTTTATGAGCTAGAGTGATTATCAAGGCAGAAATTGTAATTGATCTCAACATTAGTTATTCACATTTCCATGGCATAACAATGTCAAGTATCCTGCTTAAATTTCTTGCACAAGTATATTATTTTTTTGTAACTTCAGTATAAAAAAACCTATGTAATTATAGAGAGAAATATGTGTTTGAAATAAAATTGATATATACTGTATATGGAATAGCATGTGTCTGTATAATATTAAACATGCAATGAACTAACTGGTAAGTGAAGTCCAAACTTATAGCTAGCAATGTAATTTATTCATACTGTAT…	---	---	N/A	---	-	SignalP-NN(euk) (SIGNALP)	---	---	0	Xl.10079	---	---	---		---	---	---	---	---	---	---	---
Xl.10084.1.A1_x_at	2.24e-05	downregulated	TCAAATCCAGCTAAATAAAGTCAAATTGATTGGGAGGCGTTGCATAATACAGATGGACAATGACCCAAAACATACAGCAAAGCAACCCAGGAGTTTATTAAAGCAAAGAAGTGGCCTATTNTTGAATGGCCACGTNTGTCACCTGATNTGAACCCAATTGTGCATGCATTTCATTTGTTGAAGACTAAACTTCGGACAGAAAGGCCCACACAAACAAACAGCAACTGAAAGCTGCTGCAGTAAAGGCCTGGCAGAGCATTAAAAAGGAGGAAACCCAGAATNTGGTGATGTCCATGAGTTCAAGACTTCAGGCTGTCATTGCCAGCAAAGAGTTTTCAACCAAGTATTAGAAACTAACATTTTATTCAGATTTTTTTTTTATTTGTTGAATTGCTTTTG…	---	---	N/A	---	-	no IPS match	---	---	0	Xl.10084	---	---	---		---	---	---	---	---	---	---	---
Xl.1015.1.S1_at	-4.54e-05	downregulated	AAGAATTCCGCCAACGAGTACCATTCTCCATTTTTACTACAAATCCCTGCAGGATCCAGTACTGTACACAGGAAATTGTTGTTTTCCGTGAAGATTTGGTAAATAAAATGTGCAGAAATTGTGTTCGTTTTCCCAACAGCAGTTTGGATATTCCTAGCCATTTTGTCAAAACCATCTTATCCCAAGGACATTTGACTCCTCTCCCTCCATTTGTTAGCCCTGTATACTGGGCATATGATTATGCTCTGAGGTTGTATCCGCTACCAGACTTGGTTGTCATCGCTGATAAATATGATCCATTCACCATCACCAACACAGAATGTCTGACCATCAACCCTGGATCATTTCCAAGAAGTGGGTTTTCCTTCAAGGTCTACTATCCCTCCAGCAAAACAGCTG…	polymerase (DNA directed), epsilon 2 (p59 subunit)	pole2	N/A	polymerase (DNA directed), epsilon 2 (p59 subunit)	P:DNA replication; F:DNA-directed DNA polymerase activity; P:DNA-dependent DNA replication; C:nucleus; F:DNA binding; F:nucleotidyltransferase activity; C:nucleoplasm; F:transferase activity; P:nucleotide-excision repair, DNA gap filling; C:intracellular membrane-bounded organelle; P:telomere maintenance via semi-conservative replication; P:M/G1 transition of mitotic cell cycle; P:mitotic cell cy…	IPR007185; PTHR12708 (PANTHER)	EC:2.7.7.7	pole2 protein	22	Xl.1015	pole2	399116	Q9DGB4		NP_001083783	NM_001090314	0006260 // DNA replication // inferred from electronic annotation /// 0006261 // DNA-dependent DNA replication // inferred from electronic annotation	0005634 // nucleus // inferred from electronic annotation	0003677 // DNA binding // inferred from electronic annotation /// 0003887 // DNA-directed DNA polymerase activity // inferred from electronic annotation	---	---	---
Xl.10246.1.A1_a_at	8.8e-06	upregulated	AAATGAAGGCGGATACAATCCTGGGAAAAAACCCACAAAACCTGCATCTTCAGGCAAAAAATCCAAGAAAGCCTCATTTGAGCAGGATTCCGATGATGATCTCTTCCCTACAGAAGTCGCCTCTGAGACCAACACGTCGAGGCAAAGGCCTGGCCGGGCAAGGAAAGAAGTCAAATATTTTGCAGAGTCCGACGATGAAGACGATTTTGCTATGTTTTA	---	---	N/A	---	P:mitotic recombination; P:DNA topological change; C:nucleus; C:DNA topoisomerase complex (ATP-hydrolyzing); P:DNA-dependent DNA replication; C:chromosome; F:ATP binding; P:regulation of transcription, DNA-dependent; P:resolution of meiotic recombination intermediates; F:DNA-dependent ATPase activity; P:decatenation checkpoint; F:chromatin binding; F:protein kinase C binding; F:nucleotide binding…	IPR012542; PTHR10169 (PANTHER), PTHR10169:SF18 (PANTHER), seg (SEG)	---	topoisomerase ii beta	30	Xl.11082	---	---	---		---	---	---	---	---	---	---	---
Xl.10295.1.S1_at	-1.19e-06	downregulated	TATAATACTGTACCTGCCACTTTCAAAGTGCATTGTCCNNATCCATCCGTGGTACTTAGTGGCCTGTCCTGGGCCCAAGGCTACCATCAGAAATACAGGACTGCTTTCTCCAGTGTCTGGCCTTGCTGCCATGTTGTTTACTATGTAAAAAACATTCTCACACCAGGACCATTAATTGAAGAGTGGAGCTTTTTATTTCTTCGTTTCCTCAAGCTATGACCTTTTGAAGGATACATTTCCATATATCTNAGTTTATTAACCCTTTAGCTACCACAGGTATATGCACTGAGCTAGCTACGGGCTAGGTAACCTTAACTGTTACAGCCGCTGGGGAACAGCAACTCCCAGCATCCCTCTGGAAGAAGGGTTACGTATCCCTTACTACAAGCTCAGCTGAGA…	LAG1 homolog, ceramide synthase 2	lass2	N/A	LAG1 homolog, ceramide synthase 2	-	no IPS match	---	---	0	Xl.29063	lass2	379135	Q7ZYP9		NP_001079448	NM_001085979	0006355 // regulation of transcription, DNA-dependent // inferred from electronic annotation	0005634 // nucleus // inferred from electronic annotation /// 0016020 // membrane // inferred from electronic annotation /// 0016021 // integral to membrane // inferred from electronic annotation	0003677 // DNA binding // inferred from electronic annotation /// 0003700 // transcription factor activity // inferred from electronic annotation /// 0043565 // sequence-specific DNA binding // inferred from electronic annotation	---	---	NP_001079448.1 // span:39-56,136-155,175-197,263-285,300-322 // numtm:5
Xl.10417.1.S1_at	6.93e-06	upregulated	TTACACCCTCCCTTATTCCTATTGACTTACCTTCTCAGAGCCACCACTCATGCAAATCATGCACATAGTGGCACTGTTTGAGCACTTTACCTGAGATTTAAAGAGATGCTGACACCAGAAAATAGCCTATTTTATGTCTATCGAAACATTGTTTTTGAATGATATTTATAATTTTGCCATAAAAGTATTTTCCTAATGCTTTTACATTACCTTTCTTACNGAGCAGTAGCCNGTTAGCATTAAAAAAGAGTCNGGTTTAGGAACTTCAAGTAACAATTACTTCCAAAAGCAGAACTATTGGCGAAAAANGATCAACATGACCTATAGGTAACTTTTAAAATAGATTAATATTTTGAAATTTTTTTTTTAAGTGTCAGTATCACTTTAAGGAAGAAAGGA…	---	---	N/A	---	-	seg (SEG), SignalP-NN(euk) (SIGNALP)	---	---	0	Xl.77606	---	---	---		---	---	---	---	---	---	---	---
Xl.10440.1.S1_at	0.0026205	downregulated	GTGCTCCTTGCTGAGGAAAATTCCAGAACCATATCTAACCCTGATACCTCTAGCGTTCCAGAAAAATCCCACAAGGTCTTCAGGATCTTTCGCCAGTGGCAGCTGGCAGCTTCTTCATGAAAACCCACAGATATCCCTTTTATTCCTAAACGGGACCTCTTTGTCATTTCAAACTGTGAAAATGCCGATCTTGACTGTAGTTTTTGATATCAGAATGGAGCTGTTGATACCAATGTGTCTATATAATTCCCTCTCTAATTTTACATCATTGAAATGAGATCCTATATCTGGACTGCTGGTACAGTAAAGAAAACAACACATCTGCTGAAGTGTTTTCTTTGCCTCACAGGCATTAATAGGTCAATGGGTAAAATAGTTCCTACCAAATGTCGTCACAC	zinc finger, C3HC-type containing 1	zc3hc1	N/A	zinc finger, C3HC-type containing 1	F:metal ion binding; P:cell cycle; P:cell division; F:zinc ion binding; P:mitosis; C:nucleus	no IPS match	---	nipa_xenla ame: full=nipa-like protein ame: full=zinc finger c3hc-type protein 1-like	6	Xl.10440	zc3hc1	399009	Q6P7H4		NP_001083590	NM_001090121	0007049 // cell cycle // inferred from electronic annotation /// 0007067 // mitosis // inferred from electronic annotation /// 0051301 // cell division // inferred from electronic annotation	0005634 // nucleus // inferred from electronic annotation	0008270 // zinc ion binding // inferred from electronic annotation /// 0046872 // metal ion binding // inferred from electronic annotation	---	NULL // NULL // 4.7E-5	---
Xl.10468.1.S1_at	-0.040594	downregulated	AATATGCCAGTGCTGCAGCCTGTAATAACATGCATATTTGAGTACATCCTGCAAGACACACTATAANTAATAAAGGCAAATGAGAAAATGTTAATAATTGGACATGTAGATTAAACTATTTAAAGGCNAAGGAAAGANTTGGGNGTGCCAGATGTTNGGCACCCNCNNNGTGNNTGTGTTNGCTTGCCTGGGTTTNCAGGTGNGTNNNTNCATTCACTTGGGGGTGCTAACATTTGGCACCCCCAAGTGCACCAAGCCTTTCCTTCTCCTTTAAGGCTGCCTGGCTGAACTCCAGTGTAGAGTAAATAGTGTTGTGTAACTTTGCATCCACACAATAGTAAGTTGTACAGTGCTGTACATCACATCAGCGCTGAATGTAATAAGAGCGACAGTCACAAT…	prefoldin subunit 1	pfdn1	N/A	prefoldin subunit 1	-	SignalP-NN(euk) (SIGNALP), tmhmm (TMHMM)	---	---	0	Xl.11472	pfdn1	445859	Q6DDS4		---	---	0006457 // protein folding // inferred from electronic annotation	0016272 // prefoldin complex // inferred from electronic annotation	0051082 // unfolded protein binding // inferred from electronic annotation	---	---	---
Xl.10545.1.S1_at	1.77e-05	downregulated	TCCTTCCAAAGTTTTATACCAGCTGTTATGCATTTACAGTTTCTTGTTAACAGACAGTTATGATTTTATATTTGGGGTGATCATCTTGTGGGCTCTCANCTGCATTTAGCCATTCCTAAGAACCAAAAACCTACAGGATCTCGGGTGGGGGNAAGGTTTTAATTGTTATATTGTGCATNTATTTATATTGGCTACATTTTGTTTATTTTTCTGACAAGGAGCACTTTATCGTCTGATACCTTAGTGGAACCATTACAGAATGTCTAGATAGATTAATGTGGCTCCCACACAACATATTGTCCAAAAATGCAGTCATGTGATGAATTTTTAGAACTGATATTGCTAATTGTATTCGTTCCAACATTAATTATTCTGTATTGCACATTATGTATCTGGGCT…	hypothetical protein MGC68639	MGC68639	N/A	hypothetical protein MGC68639	-	SignalP-NN(euk) (SIGNALP)	---	---	0	Xl.10545	MGC68639	398785	Q6PAW7		NP_001083176	NM_001089707	---	---	0005158 // insulin receptor binding // inferred from electronic annotation	---	---	---
Xl.10601.1.S1_at	-0.0010203	downregulated	TTACTTGAAGTTCCTTCCTTCTTTCCAACATCACATCTGAAATTAAGTTGAAACTGTGTGCCTGTGGTTTTGAAACTCAGTAACTGCCTAATGCTGTGGTGTTGGACCAAAGCCGTACTTCTTTGTAGCATTATGCACAGGATGTGATGTGTATTATGTCTTCATGTTTCCCGTCAGACTGCTACCCCCTAACTGTTGAAAGGATATGCCTTGCTGTGCGCGTGTTACTGTCTAACTTATTTGTTCCCTAANNNNATTTTCTTCACAGCTGCATAATCTTGCTTTTATCTAATTTAATATGCTGCTATATATATATTTTAAAAACCGTTCCTCGCTGAAGAGTTCCTAGTTGAACTTTACCTGTGGTAGAAAGCTATGTAAATTATTTGGTTGTAAAAA…	---	---	N/A	---	-	no IPS match	---	---	0	Xl.78437	---	---	---		---	---	---	---	---	---	---	---
Xl.10608.1.S1_at	-6.7e-06	upregulated	GGTTGCCACAGGTAACTGACCACAGGTAAATTTGCCCAGTGTTGATTAATGACCCCAAATGTTCCTGAACAAAGTCACATGAAATTTAACTCAGTTTCCCTAGTTGTACTTACACCNNCCTTACACCTTACACCATACATCACATCCCTACTCAAAAGCAGGCAAGTTGCTCAGGCAATTTTTTNNCATTATTTTATGCTGGGCCCACACTGACCACTCTAAACTCAAAACCTTATTGGTTGATGACTCCTGTGGAGGAATTGGCCTGTGTGTGACTTTTATTCCAGGGTCTTCTAGTATGGAACCCAATCACCAATGTCTGAAATCTTATAAANAGTGGGAATGTGTGGGGTTCCATAGAAGCCAGACTCCTCCTAGTGGTGCA	centrosome and spindle pole associated protein 1	cspp1		centrosome and spindle pole associated protein 1	-	seg (SEG), SignalP-NN(euk) (SIGNALP)	---	---	0	Xl.10608	cspp1	445837	Q32N94 /// Q6DF69		---	---	---	---	---	---	---	---
Xl.10698.1.A1_at	-3.91e-05	upregulated	TTGTCACTCGCAGCCGTACTCGTGACTGTCGCTTGTGCTACAATGTTTCCCACGCATCTGCATGATTTATAGCCGTGTTATTGAAGGAAACTCATTTCATTTCAATCCATCAGTCCCGGCTTCATTTTTCTGTCTACTTTTGTCTCCTCTGTTACAGACTCTTTCCCATATGGACTGTTTTTCCTCTCATCTCTCTCTGGGTTTTGGGGAAAAGTCCTTTCTTTACAATCTTAATTCACGTTTTATCATATGAAGTGAATATTTTTCTTTTTTTTTTAATCTTTTTTAATTCCGATGACAATGTACCATGCG	---	---	N/A	---	-	seg (SEG)	---	---	0	Xl.10698	---	---	---		---	---	---	---	---	---	---	---
Xl.10719.1.S1_at	0.0042838	upregulated	AAATGTTCAGAATTGCAGCCCCTAACTTTTATATTGTTACCAGTGGCATTTATCATAAATATTAGACTTTTTNTTTTTGTAGTCTCTCTGGTGGCCAGTGNNNCCNNNNGNCNNCAATTGTAACCAGTGAATTACTGTTCCACATGTTTTATGTGTTAAAATATATGCAATTGAAGCCCTTTAAAAAGAAACATGCTTGCTTTTTGTGNTGAAGCACTATGGGGGGGGGGGNNTTGGCATACAAGGTGCAGCCCGGCAATTTTTTTTATATATATATATATATATATATTTATGAAATACATCTGTCACTAGGCAAAACAGAGCACATTTAGTTTATTCCTGCTGGCTTTGGACAATTGGGGTAGATTTCTAGCATTTGTGTACTTTCCATGCAATGAC…	---	---	none	---	-	seg (SEG), SignalP-NN(euk) (SIGNALP), tmhmm (TMHMM)	---	---	0	Xl.10719	---	---	---		---	---	---	---	---	---	---	---
Xl.10820.1.A1_at	-2.68e-05	upregulated	GCATGCCTTCTAATCTGAACTCTGGAGGGTAACCAAACACTGCCTAGTCCTTTAATGGGGCTACAGACATTACTCTTTCAGGAGCTCTGTCACTAACAGGAAATGCTTGCTAATGTTTGTTGTGGGATGTTACAAGATGGAAGTAGTATTTCCTTGCAGTTGCAGAGCTGATCGATAACCATTAGACTTATGGTTGCCCTACATCTTGTGTGTTCTTTGTATTCCACAGGTTAAATATTGTATCAGTACATACCATCCACCTCATTTTTATTTATTTCCTATCATTCCCTCAA	---	---	N/A	---	-	no IPS match	---	---	0	Xl.10820	---	---	---		---	---	---	---	---	---	---	---
Xl.10931.1.S1_a_at	4.98e-05	downregulated	GATATAGTAATATCTATAGGTGCTGAGTAATGCAGGTAATTNTACATCAAGTCATCTTCAATTTTCACTGTATCCAAAATCGAAGTGTNAATTCACNTAGATGGGAACCCGTTTGCCTGTTCCAACCCCAAGTTTCAGAAGTGTTCTTAATGTTAGGCCCTAATTTAAAGGGCAAACACTAGGAGGCTCAGCTCCTTACTATGCACTACAAATCTTAACTGCTGCTTGGAAGCCATAGTCANGTCGGCAACCAAGTACTGAACTGCCTTTTCTTTTGAGCTACGTTCTATCAGGTTGTTGGTTTATTAAATGTNGAAGTCCCCACTTGTCACTATAGGGTTAATAATGAAATGA	---	---	N/A	---	-	no IPS match	---	---	0	Xl.51866	---	---	---		---	---	---	---	---	---	---	---
Xl.10955.1.A1_at	-1.07e-05	upregulated	TCGCCCATCATTATTCACAACATTCCAATAAATCTAACACTTGAAAGTTGCCAATTTTCTACTTCCACCCCAAATATTAACAAATGCATCAGATAGTTTTGGCTACAAAATTCATTGTAACTTTAATCCACAAAATGTAAATTTGTTTCTGTCCATTATACACCTATGGCTAACCAACTATGATGACCTTTAATAAGTAACTTCTCTGCTCACATACAAAAAAAAATACTAGAAAATGTTTATGCATTATTTTGTACTGTTT	---	---	N/A	---	-	no IPS match	---	---	0	Xl.10955	---	---	---		---	---	---	---	---	---	---	---
Xl.1097.1.S1_s_at	-1.12e-05	downregulated	GATATTGCTGAGTCCCAGGTCAACAAGATAAGAGCCAAAACCCGGGATGTGGGAGGCAAG	cardiac myosin heavy chain /// hypothetical protein LOC432141 /// myosin heavy chain alpha-isoform	LOC397881 /// LOC432141 /// mhca-a	N/A	cardiac myosin heavy chain /// hypothetical protein LOC432141 /// myosin heavy chain alpha-isoform	-	no IPS match	---	---	0	Xl.3161	LOC397881 /// LOC432141 /// mhca-a	378521 /// 397881 /// 432141	Q5EC16 /// Q5Y819 /// Q6IP25 /// Q91387 /// Q91716		NP_001085070	NM_001091601	---	0016459 // myosin complex // inferred from electronic annotation /// 0032982 // myosin filament // inferred from electronic annotation	0000166 // nucleotide binding // inferred from electronic annotation /// 0003774 // motor activity // inferred from electronic annotation /// 0003779 // actin binding // inferred from electronic annotation /// 0005524 // ATP binding // inferred from electronic annotation	---	IPR000048 // IQ calmodulin-binding region // 0.19 /// IPR002928 // Myosin tail // 2.1E-27	---
Xl.11208.1.S1_at	-2e-05	downregulated	GAAGTATGCATTGGCTTTGATGTGATTGGATGCCTTTAAGATGTTGGGTTACCAAAGGAAAGGATTTGACTGTTAAGCATGGCTACGGACAGCTAATTGTAGCAGAGGATTTTTCTCAGGATTGGGCCATGGGACGGTCCAAGAGAGTCTAAAAAGAAAGTAAATCATTAAAGCTGGAGCAACTTCCATTATGGGGAAGGTCAAGGCTGAGGAAATGCAACAAGGCCTTTGGACAAACAAAATGTGAAACTGCTAGAACATTATCCTTTTTTATTTTAACATAATCTGTGTTGTAAATATGTATATTTTATACCACAACAAGGCGGCCTTCTTTTATACTGCTGTAAATGGAACTTAGGCCGAAGCCTGTCGCTAGTTGTTTCACTGAAAGTGGTTCAT…	interferon regulatory factor 2	irf2	N/A	interferon regulatory factor 2	-	no IPS match	---	---	0	Xl.11208	irf2	446984	Q6DED7		NP_001087095	NM_001093626	0006355 // regulation of transcription, DNA-dependent // inferred from electronic annotation	---	0003700 // transcription factor activity // inferred from electronic annotation	---	---	---
Xl.11248.2.A1_at	3.26e-05	upregulated	AACAGCCCTCAACAGGAATCAGAAAGCCAGCCACAAGGCCAG	Hypothetical protein MGC115219	MGC115219	N/A	Hypothetical protein MGC115219	-	seg (SEG)	---	---	0	Xl.2202	MGC115219	734528	Q4V7W7		NP_001089477	NM_001096008	---	0005923 // tight junction // inferred from electronic annotation	0005515 // protein binding // inferred from electronic annotation	---	---	---
Xl.11264.1.S1_at	-2.56e-05	downregulated	AGCAACTGTGCTAGAGTGTTTTCAGGAACGTATTTTTTTCTGTGTGTGTTTTAACCCATTCTAGGCCAAATAAACTCCTTTTGTAGTGGGCCACCCGGATCTCACNNGCACCTGATGGGTTGAAAGGATTTTGGCTATTACATATCTTGCTAAGTGGCTTGCTTGGGGCAAGCATTCTGTCCAGCAAATGCTTCATTTTTNAANCTNTAANNTTTTTTTTTTTNNNCTCCCCCGTATTCAAATTTTGGGGAAATTGGGCGATATTGAGTCAACNCAACCTGTTTTCTGTATCNTGAGCATTTTGTCCTATGTCCGAAAGAAGTCCTGTTACGCCAATACAGATATATACCACTGCAATATGCTTTCCCATAATGCAACTATGTGCTTTCAGCAGATTCT…	hypothetical protein MGC83149	MGC83149	N/A	hypothetical protein MGC83149	-	seg (SEG), SignalP-NN(euk) (SIGNALP), tmhmm (TMHMM)	---	---	0	Xl.71567	MGC83149	414503	Q6NTN8		NP_001084554	NM_001091085	0007264 // small GTPase mediated signal transduction // inferred from electronic annotation	0005622 // intracellular // inferred from electronic annotation /// 0016020 // membrane // inferred from electronic annotation	0000166 // nucleotide binding // inferred from electronic annotation /// 0005525 // GTP binding // inferred from electronic annotation	---	---	---
Xl.11268.1.A1_x_at	-1.06e-05	upregulated	AAGTCTCCCTGCCAATCTGTATAATTTAATGGCCGACATGAGTCCATGGAACNANATTGTGTAAGGTGGGGCAGCTGTGGGTATCTTTGGGCTGAAAANACCGGCACTTATATTACCCCATAAGGGGGANCAGTGCATTTAGTCCGCTGNCAGAGGCTTCATATAATATATATATATATATATTTGGNGGGNGCTTGGAAAGTGCCCATCTGTTCTGCAGCCATAATGAACCAAACATAGCNCTGTTCCNCAGTCCACAGTCTGGGTTCCTAATATATAC	---	---	none	---	-	no IPS match	---	---	0	Xl.11268	---	---	---		---	---	---	---	---	---	---	---
Xl.11306.3.A1_at	3.38e-05	upregulated	GAAGATACTCATACATCTGCTGCCCGAATTTTTAGCCGATCTCTTTTTTATAACCCTCCTTCTTTGCTTGGTTGGTACTGTCTTGGTTACACGATGGATGGGCGAGAAAAGGACCAAAATGAAAATTGAGAGAGCAGGAACTCTGAAAAACCAAGGTCTAGCTCAGATGAAGAAACTGTGCCTACGGTATAAGACACAGGTATGGGGGAGAGCTATTCAGATTTGAATGTGAATATTTCTTTTAGTGTTCTTATTCAGAGATACAAAGAAGTAACTGCTTCTTTACAGTGCACTGTACTTCTGAGTGTTCATTCTAATTGTGTAATAGCAGATATACAGTTTCCAACTAGTGACTCTAGTTGATATTGAACTAAACCTCCCAGTGTATTGTATCAGA	---	---	none	---	-	seg (SEG), SignalP-NN(euk) (SIGNALP), tmhmm (TMHMM)	---	---	0	---	---	---	---		---	---	---	---	---	---	---	---
Xl.11348.1.S1_at	-9.4e-06	downregulated	AGAAGAACCCGCAGTGGAGGCCACAGAAAGCATTGAGCAGGTCGGTGATGGAGAGAATTAATATTTCACCCTGTGTGCTGCTGGGAATCTTTGAAAAACTAGCTAAGGACATAGAAAAGAAGTAATTCATACCACAAGAATACCACAGGCTGAAAGCCAAACAACGCGTGAAATTTTCCTCTTGAATTATCAAGTCCGTCAGTGTATGCATTCATGTTATAATTGTGAATGTACAGCTTTGTAACCCAACCGATATACCACCAGTCACACATCCTTCACATCTTCATGTGATTTATTATACACAACTTTGTTTGACCCTGAGCTCTGGTTTTACTAACAGTCTATTTTTACCCCTATCAATCTTCATTTGTATGTGTTTTTATTTGACGCACCTACTAC…	synuclein, gamma (breast cancer-specific protein 1)	sncg	N/A	synuclein, gamma (breast cancer-specific protein 1)	-	tmhmm (TMHMM)	---	---	0	Xl.11348	sncg	380522	Q7SYT8 /// Q90WV3		NP_001080828	NM_001087359	---	0005737 // cytoplasm // inferred from electronic annotation	---	---	---	---
Xl.11439.1.S1_at	-2.93e-05	downregulated	GCCACACCTTGATGCCAGAAGCTGAAAAACTCGGAACACTAAATAATCTTAAACAGAACCAAGAAAAATTGGTAAAGGAGTTACAAAAGCTGCCACTTGGATCAGACACACTCAGTATTGTGAAGCGGCGCACTGAGCTGGAAAAGAAACTATTAGAGGTGGAGGAGGCAATCAAAATATTCTCCCGCCCTAAAGTCTTTATAAAAAAGGACTCTTAGATTTGTTAATAAGGCAATGTACATTGTTCTTCTTGAAAAGTATCAAAGAATGATATTCTATGGCCTTTTCATTGAGAACTGCAGCCTTCCCTGACAACATAACAGCCTTCCCTGACAACAGCTGCTTCCCATTGTGGTGCATAGGAATTGACTTTCATATTGCAATGCCATTATGTAAGAA…	chromosome 16 open reading frame 48	c16orf48		chromosome 16 open reading frame 48	C:microtubule cytoskeleton; F:molecular_function; P:biological_process	no IPS match	---	cp048_mouse ame: full=uncharacterized protein c16orf48 homolog	3	Xl.11439	c16orf48	779077	Q0IH78		---	---	---	---	---	---	---	---
Xl.1147.1.S1_at	-0.0002061	upregulated	AGCACATCAGGCAACAGGTTCTTTGGGTGAAGATGCAGTGGGCACTGAAATGGACCAGCTGAACCTTTCACAGCTCCCACGATATGCCCGGGCATCCTCTGCTGGTCAGAAAAAATCTTTTCAACGCACTGATGGCGACCAAAGATCGAACATTGGGAATGCGTTGGTCAAATATCTGCAGCAAAGCAGGAAAGCAGGTCCTTCCGGGAGATATGTTGTCCTGCCAAACCGACCTATTTTTGATCAGTCCCATCGAATAAATGACAGAGACTACATGGGCTGGATGGATTTTGGCCGTCGCAGTGCTGAAGAATATGAATATTCCTCGTGAAAACTCAAAATATATTAAATTTTCCCCTATTTCTGTACAGATTAAATAAAATCATTTGCTGTCTTTAC…	cholecystokinin	cck-b	N/A	cholecystokinin	F:hormone activity; C:extracellular region; P:axonogenesis; P:neuron migration; C:axon; P:digestion; F:neuropeptide hormone activity; P:eating behavior	IPR001651; IPR013152; IPR015499	---	cholecystokinin (clone cck-cg) preprocholecystokinin	8	Xl.1147	cck-b	378612	P50145		NP_001079304	NM_001085835	---	0005576 // extracellular region // inferred from electronic annotation	0005179 // hormone activity // inferred from electronic annotation	---	---	---
Xl.11479.1.S1_at	-2.77e-05	upregulated	ACTCAAGCAGTGGTCATTCCATAGAGATCAATCCCATGTGTGAAGTAGCAGATACACAAACTTTTGATCCACCAATTATAAACGTCGGAGCCAACCTTCCTTACTGTAGACGGACTAAAGCTGTGCACACATTGAATAAGCATGTAAGAAATGACAATTACCCCACACCTCCTGTGGCCTTTTCTTACACTGAAGGAGAGAAGGAACATCCATTAGTAGAAGAACAAGGCGTTCTTCCTCCATCACTGAGCAATACATTGGAACAGATTGTAGATCAGCTTAATGTGTTGACCCAGACTGTTTCGATTTTGGAGCACCGTCTGACATTAACAGAAGATAAATTGAAAGAATGCCTTGAAAACCAGCAGAAAACCTCTGCACACGCATCCGAATCGGATT…	POC1 centriolar protein homolog B (Chlamydomonas)	poc1b	N/A	POC1 centriolar protein homolog B (Chlamydomonas)	C:microtubule basal body; C:cytoplasm; F:transferase activity; C:cytoskeleton; P:cell projection organization; C:cell projection; C:centriole; C:centrosome	PTHR22847 (PANTHER), PTHR22847:SF45 (PANTHER)	---	wd repeat domain 51b	8	Xl.49060	poc1b	734519	Q4V7Z1		NP_001089468	NM_001095999	---	---	---	---	---	---
Xl.1148.1.S1_at	4.49e-05	downregulated	CCATCAGTCTATCCATACCGTTATATTTTAAAACCTTCACAGTATTATTTATGTAAAGTGCCTTCTTGTAAAAGTCTATGGAATAGGTAACTTAAGGCACTGATGGAATGTTTATTGGGGTGGGGAGGGACTACAGATGTCCAAATCATTTCCCATTTGATGGACATTTCAACAAACCGGGGGCTGCTTTATACATTCCATTTGGTGTCAACCCATTTTTAACTGAATAGTTCTGTTAAATAAATATTTCATCAGCCAGTGGATTTTGAAGAGTTGCTTGCACAGTTTTTTTNCTAGTTTTTGTTACATGAAAATATTTTTATTTAAAACACCAATTCCTCGTGCGAGTTATCAAAAAATAAACATCTTATGATATTCATTNNANNNNNNNNNNNTCAC…	c-ets-1a proto-oncogene	ets1-a		c-ets-1a proto-oncogene	-	no IPS match	---	---	0	Xl.1148	ets1-a	394371	A1L2V8 /// P18755 /// Q91744		NP_001081082	NM_001087613	0006355 // regulation of transcription, DNA-dependent // inferred from electronic annotation /// 0045648 // positive regulation of erythrocyte differentiation // inferred from sequence or structural similarity /// 0045941 // positive regulation of transcription // inferred from sequence or structural similarity	0005634 // nucleus // inferred from electronic annotation /// 0005634 // nucleus // inferred from sequence or structural similarity	0003677 // DNA binding // inferred from electronic annotation /// 0003677 // DNA binding // inferred from sequence or structural similarity /// 0003700 // transcription factor activity // inferred from electronic annotation /// 0003700 // transcription factor activity // inferred from sequence or structural similarity /// 0043565 // sequence-specific DNA binding // inferred from electronic annota…	---	---	---
Xl.11480.1.S1_at	2.79e-06	upregulated	GTCTACATTAGTGATCTGTGGGTGCNGGCCTGAAACCCATGGGTTCGGGCAAGCTCCTATACTAAATCTTCGGAGACTTAGCACTGCCGGCTTCCTGCTCCTATATTTATAGACTCGCCCCGCCCCTTATGTGACATCACTGCGGAACGGGCGCTGGTCTATAATCAGAGGGGGAACGGTGGGCTGGGTGCAGATTGGTAGGGGGCAGGTTACGGTTGGGAGCGGGTTGAGAATTTCTTGCCCCACACATCACTGCTCTACTTGATACNTAAACATTAATTTAAAGGTGAAGAACCCCTTTAATAAGCATCATCTGTTGCNCAGTATCCATATATCNATGTATAGCACATGGCGCTAAAAGGGTGCCAGTTTCTATATAGTAATTGTATACATTCAGCT…	nucleolar protein with MIF4G domain 1	nom1	N/A	nucleolar protein with MIF4G domain 1	-	no IPS match	---	---	0	Xl.51969	nom1	100158444	B2GTX1		---	---	0016070 // RNA metabolic process // inferred from electronic annotation	---	0005488 // binding // inferred from electronic annotation /// 0005515 // protein binding // inferred from electronic annotation	---	---	---
Xl.11498.1.S1_at	6.63e-06	downregulated	AACACAAGCTGCTTCTATGAAGACATTTTTATTTTNNNNNNNNNGNNNAGTGCCTTGCTATGAAAAACATCTTTATATAAACGATTCCTTTGCACTTGCTGATCANNNNNNNTTTGNACACACCCCTGATCATGTAGAACAGCATATTTTTGTTCATANCAAGACACGTTCCACCATTTTTTTTTCTTGCCTTAGGACTTNGTAACTAAAACNTTTTACTGCCAAAGGAGTTGACCGTAAATATGGCGAGAGAGAATTTGATTCCATACTATTTTACCAATAAATCAACAGGGATCAACCTCCTTTTAGCAAATAAACTGTGAACTGAGANAANNNNNGTTTTGATTCTGTTTTGAAGCCTCTTATTTGGAGTTGCAAGAAACACAAGTGAAGCTTTTT…	---	---	N/A	---	-	no IPS match	---	---	0	Xl.11498	---	---	---		---	---	---	---	---	---	---	---
Xl.11740.1.A1_at	-2.54e-05	upregulated	GACGCTGGCGACTATTCTTAGGTGCCGGCAACTATTCTTAGGCGCCGGTGACTATTCTTAGACGCCAGTGACCGTTTTTGCGCTTGACCCGTGTATAAGCCGAGGTAGAGTTTTTCAGCATATTTTGGGGGCTGAAAAACTCGGCTTATACTCGAGTATATACGGTATATAACAAGGAAAGGCTACCAGAGCCCCATAGGTTACAGTTCTACATGAAGGTTGTAAAAAATAATCTCAGGACGTTGTTTCTTTTTGCTTTTCTTTACTGTAAATAGGAAGACTTTTTAGTATTTTCATCACACACAATGTTAGCGAAGCCGCATATACAGCTGCAAATGAGTGGTAGGAAATTGATGAAGTGCAATAAGGTAGCAAGAAACGCTTAACAGGACTGAATAC…	---	---	_Dmx-like 1 (dmxl1)	---	-	seg (SEG)	---	---	0	Xl.5053	---	---	---		---	---	---	---	---	---	---	---
Xl.11762.1.A1_at	-8.2e-06	upregulated	ATATTTCCAAATTGTCAAGCTGTAAATAGTNACGAATGCNCAAANTTTAGAGGCAAGTGTNTGCCCATAATTGTGGGGAAATATTTAATACGTTGAATACTTTTTCCNTTATAGAAAATGGATTTCCAAGTCACNACTGNACTTCCTCATCTTTCCAACCTTTGTATCCCTCCACTGTATCATGTAAGTGGTTCCTTACTTGTTTATCAGCAATTCTTCATCTTTCACACACCCNCTCCCCCTTCCCAGTTCAATTCGAGGAGACGCCGATCGTANGTTTAGCTCACGCCCGACACAATTCAATGTTCAATGACGTTTTTATTTAGGTGGAAGAATCCTTCCAGTCCAGTACTAAACATTAACTAAAAAGCCAATTACACAGTAAAAAAAAAAAGACAT…	---	---	platelet-activating factor acetylhydrolase 1b, regulatory subunit 1 (45kDa) (PAFAH1B1)	---	-	no IPS match	---	---	0	Xl.71901	---	---	---		---	---	---	---	---	---	---	---
Xl.11854.1.S1_at	1.05e-05	upregulated	GATAATTACTAAGTTTCAGCACAGAAACCANAGCAATTAACATCAGAATTTAATAATGCGCATTGTAGCATCAGCTTATACTGTATTACAGGCCAGTCTCATTTTATGCTTGATNNTTTGCGATGACCCCTANGCTTNGCTTCTCGATAGCTGCTCNGNGACTATTGAGCATGNGAGTCGCAGACACTTTCTANGATGGNTGACCCCATGTGACAAGTTTGAAGTCGAGAAGCTGAAACTTCAGGCTGGTGCAATAACTTCAGTATATTAAATATGGCATTTTTAGCCATGTTCTTTTTTTAGGGTTGAGTTCTCCTTTAAAGCTGATATATAACAGTGAGTAGTAGCATAATAGGTGCATTTTGCTGCTGGCAATAACCATCTCATAGAAACTGTATA…	myotubularin 1	mtm1	N/A	myotubularin 1	-	seg (SEG), SignalP-NN(euk) (SIGNALP)	EC:3.1.3.48	---	0	Xl.11854	mtm1	734460	Q52KU6		NP_001089410	NM_001095941	0016311 // dephosphorylation // inferred from electronic annotation	---	0004721 // phosphoprotein phosphatase activity // inferred from electronic annotation /// 0004725 // protein tyrosine phosphatase activity // inferred from electronic annotation /// 0016787 // hydrolase activity // inferred from electronic annotation /// 0016791 // phosphatase activity // inferred from electronic annotation	---	---	---
Xl.11903.1.S1_at	1.76e-06	downregulated	GGGCTCAGGACTTCCATATTAAAGTGCAAGTGTATGAGAACGGGGACCTGTCGCCTTTGGCCTCGGCAGCGGTGGAAATATTCGGCAATCAGAGTTCNNTAGCGTCGGGGGTCACTGATCAGGATGGAGTGGCCGTATTGGGGATCAGCTACAGACTGGGCACGTGGGTGCTGGTTTCGGCCACCAAGAGAGGCTTCGTCACTAACTCTGTTCCCTGGCGGGTGGACAGACTCCCACTTTATGCCTCAGTCAGTCTCTACCTGGTACCTGAGCGACCGGCGACTCTCATTTTATATGAAGATATTGTACAGATCCTGCTGGGCTCCCCAGGTGCTCGCAGTCAGCCCTGGGTCCAGTTCCAGAGAAAAGCCGCCCGATT	UPF0560 protein ENSP00000381388 homolog	LOC100037014	N/A	UPF0560 protein ENSP00000381388 homolog	C:integral to membrane; C:membrane; F:molecular_function; P:biological_process; C:cellular_component	IPR018890	---	f1712_xenla ame: full=protein fam171a2 flags: precursor	5	Xl.11903	LOC100037014	100037014	A1L3I3		NP_001091228	NM_001097759	---	0016020 // membrane // inferred from electronic annotation /// 0016021 // integral to membrane // inferred from electronic annotation	---	---	---	AAI30115.1 // span:319-341 // numtm:1
Xl.11967.1.S1_at	2.44e-05	downregulated	GAGCTGACTTAGAAACCCACTATGAAAACTGCAGTTGTTTTGGTCGTTTTGGGGATGTTGCTGCTAAATGCTGAAGCTTTGAAGTGTCGGAAAAGCGCATGCAGTGGCAGTAGACCATGCTCATCTACTACAGTAACATGTGAACGAGATTCCACTCTGTGCTTTGTCATGTTGCGCTCCAAGCCCATAGTTTCATTGACTCGTGGGTGCATCACTGAGGGAAACTGTGCAATACTGAAGAGCTTTGATCCTAATGTTCGGTGCTGTTCTACTGACCTCTGCAACTAAGTATAGAAGTTTGCTACAATCCTCTGCAGCTAAGAACCACGCAAAGACCCCAAAATTCTGCAATGATTAGAAATTGGTTTTACATTTTATTAACTTGTTCTTACCAATAGT…	secreted LY6/PLAUR domain containing 1-like	slurp1l		secreted LY6/PLAUR domain containing 1-like	C:extracellular region	IPR003571; G3DSA:2.10.60.10 (GENE3D), SSF57302 (SUPERFAMILY)	---	af364819_1 ly-6 upar-related protein-1	1	Xl.11967	slurp1l	398233	Q90ZP3		NP_001082114	NM_001088645	---	0005576 // extracellular region // inferred from electronic annotation	---	---	---	---
Xl.12047.1.S1_at	0.0010551	downregulated	GTCAACATGTTCTTTAGAAGGCCGTTCAAATGGTATCAACTGAAGCCCATGAATTTTTCTTTAGTGGAGACAACGCTATGAATTAAGAAAGCATTTAGTGATACTGTACCTTACATTGAATATCAGGAATGTGGTAGCAAGTGGATAACTAGTGTTTTAGACAACAGCAAGTCTACACTACATTTTGTGACCATTGGGTGTTGTGTAATACAAATGTAGGCCAATCTGAATGTTTGGGAGTCATTTGCTGCTTGAGGTATGAAGTACATAGCTTCTAATTGTAAAAGTGGGAAACAGACTTGGTGGACATAGTGTTTGGAAATGGCAGATTCCTATTTGTTGTGATTGGAAGCTTGATTAAAACTCAAGGGTGCTACTTTTTTTTTTCTTTGCATCAGC…	ubiquitin-conjugating enzyme E2A (RAD6 homolog)	ube2a	N/A	ubiquitin-conjugating enzyme E2A (RAD6 homolog)	-	no IPS match	EC:6.3.2.19	---	0	Xl.12047	ube2a	398788	Q6PB14		NP_001083182	NM_001089713	0043687 // post-translational protein modification // inferred from electronic annotation /// 0051246 // regulation of protein metabolic process // inferred from electronic annotation	---	0016874 // ligase activity // inferred from electronic annotation /// 0019787 // small conjugating protein ligase activity // inferred from electronic annotation	---	---	---
Xl.12107.1.A1_at	2.15e-05	downregulated	GAACATTTTCTGTGACAGATGGCTGATCTTGAGATTGTAGCTAGATCTTGAGATGGATGACAGCTAGACATGAGACCAGATTGTGAAGATATAAATTTATCATCATCATCATCATCATCATCATTTATTTATATAGATCTGTCAAGATACGCAGTGCTTTTATGCTTGCTTATTATGGCACCCAATACAATATTTTCCCAATAACTTTCCTTCCTTTGCTGTGGACACCACACCTCGGGCTTCAGGCATCATGTGGCTCCAGATGTGGATGCTTTTATTGTGTAGGGAAGTTTCCTCGTGGGCATGTTTGAATATACCTGACACAGCATAGTCATAAAACTCTNCCCCACCCCCCACCACCGTACTCCTTTCAGAACAGGAACCTGTTGGAACAATGGA…	---	---	N/A	---	-	SignalP-NN(euk) (SIGNALP)	---	---	0	Xl.12107	---	---	---		---	---	---	---	---	---	---	---
Xl.1213.1.S1_at	1.77e-05	downregulated	TAGATACCTGACTCGCCGAAGGCGCATAGAGATCGCCAACAACCTCTGNCTAAACGAGAGGCAGATCAAAATNTGGTTCCAGAACCGACGGATGAAATGGAAGAAAGANACAAAAGTCAAGAGCAAAGACTCNNTGTAAANGGAGCANANACCGGAGAAGGCAGATATTTAACCTTAGTTTTGTTACTTGAAACTTTCTGCATTTTATTTTGTGTGAGGGGAGACCAAGGGAAGAGAAGGAGTCCACAGGGATCCAAAGTCATTTGTAAGGATCTAAGGCCCTAATGTAATATATAGCGCCCGTTCATACTCTTTTTATTCCCCAAACAAAATAGTGTATAGACCTGTATCTTGTCTTATGTGTTTTGTTTTGACCAATTTTGTTTTAATGAAAAACTC…	homeobox C5	hoxc5		homeobox C5	-	SignalP-NN(euk) (SIGNALP), tmhmm (TMHMM)	---	---	0	Xl.9047	hoxc5	378579	P09020 /// Q08B46		NP_001079291	NM_001085822	0006350 // transcription // inferred from electronic annotation /// 0006355 // regulation of transcription, DNA-dependent // inferred from electronic annotation /// 0007275 // multicellular organismal development // inferred from electronic annotation /// 0045449 // regulation of transcription // inferred from electronic annotation	0005634 // nucleus // inferred from electronic annotation	0003677 // DNA binding // inferred from electronic annotation /// 0003700 // transcription factor activity // inferred from electronic annotation /// 0030528 // transcription regulator activity // inferred from electronic annotation /// 0043565 // sequence-specific DNA binding // inferred from electronic annotation	---	---	---
Xl.12260.1.S1_at	0.00045181	downregulated	CCTGGACATTAGTAGTTTTGGCTCAATTGCTCATAAAACTTAGAAGCCTTGGAAGATTTTCTCATTTTAATATCAATTACTTCTTGTTTGTTAAATAANTTGNTTGTTACTACATTCATTTTTCTCTTGCGGATGAACTACAGGTTTATGGGAATCAGGTAAATGATCACTGTAACTAATCAACTAAAGCAAAAATGTTTTCCTTACATCTCAGTGTGTTCCCTTCACTGATTCACTTCCATCATGTCACACAATCACTAAAACGATTCGTAAATGACCAGAGCCTGATTTATCAAACATTTGGAATGGGGGATCACGCTCAGCAGTATGTTCTGCTTCCCGATCTCCCCGATGCTGAAAAATACCTTTAGCTNTATAGTATCAAAGAAGACGAACAAG…	---	---	N/A	---	-	tmhmm (TMHMM)	---	---	0	Xl.12260	---	---	---		---	---	---	---	---	---	---	---
Xl.1238.1.S1_at	-3.74e-05	upregulated	AGACTGTTGAAACCCATACACTGTACATTCTTCAATTAAATGTTTTTTTTTCATCTGTAAAANNNANNAGNNNNNNANTTCCTATGTGAAAGGGGCANGGAATATTTGTTTCTAAAACACAATTTAACAGNNNATGGAAATGATTCCTCCCTGCATCCTTCTCCAGATACTGAACTACAACTTGCAACACCCCTGACTGTCTTAAGACATGGATTGGATGTTGGGAGTTGTAGATAAAGACCCAGGAGGCTGCTGGTTGCCTATGCCTGCTGTAGCTCTTTGCCTTTGCCTTTATGCATATGCTCTGNCTGGGGTTTTCTCCCCTTTAAAGCCTGATGCATATTAACTACATGCCATCTGCGGCTGTTACTAGCCATTCAGCATGTGGTTTAATGTGCT…	lamin B3	lmnb3		lamin B3	-	no IPS match	---	---	0	Xl.1238	lmnb3	397910	P10999		NP_001081545	NM_001088076	---	0005634 // nucleus // inferred from electronic annotation /// 0005637 // nuclear inner membrane // inferred from electronic annotation /// 0005882 // intermediate filament // inferred from electronic annotation /// 0016020 // membrane // inferred from electronic annotation	0005198 // structural molecule activity // inferred from electronic annotation	---	---	---
Xl.12398.1.A1_at	-2.3e-05	upregulated	ATTTTGAACTGCATGGAGTCTGCACAATGCATTACCCTTTCATATGCTTACAAACGGATTCTATATCATAAGAATTTAGGCACAAAGGCTGGCATAACTTGTGGGGTTTAGAAGATGGAAAATAAATAAAAATCTTTTGTGGATTACTTTTACCAAATTACATAAATATAAACAGAGTACATCATGTTTAACAACTGACCAGGAATGGGGTCCATTATCCTGAAATCCAGTTGGAGGGCTACTCACCCTGATGGTCTAGTGGACCGGCGGGGACGCCTGCCACGCTCTCAGTGGGGACGCCCACCACGCCGGTCTTCCTCTTCTCAAATGCCGTTTCCCTAGTAAGTGCGTGGCGCGTCTCTGCTAGATTTAAAGGCGCAGTCGCGCTGGCTTGATGAC…	---	---		---	-	no IPS match	---	---	0	Xl.12398	---	---	---		---	---	---	---	---	---	---	---
Xl.12400.1.A1_a_at	-0.0026586	downregulated	AATACATCTGGGTATAGCAACTCTTCCATCCTAGATAGAGAAGTC	farnesyltransferase, CAAX box, alpha	fnta	N/A	farnesyltransferase, CAAX box, alpha	-	no IPS match	---	---	0	Xl.72187	fnta	100137632	A9ULW7		NP_001108255	NM_001114783	0018346 // protein amino acid prenylation // inferred from electronic annotation	---	0008318 // protein prenyltransferase activity // inferred from electronic annotation	---	---	---
Xl.12400.1.A1_at	0.0031554	downregulated	AATGATCAAAGTAGCTCCCCACAATGAAAGTGCCTGGAACTATCTTCGAGGGATTTTGCAAGAGCGAGGTATGTCTGAATATCCAAATCTTTTGGAGCAAATTCAGCGCTTACAGCAGACTCACAGTTCCCCATACCTTTATGCTTTCCTTGTGGATATCTACGAAGATATGTTGGAAAAGAAATGTCAGAATGTTGAAGATACCCTTAATCACGCACTAGAGCTCTGTGACATCCTTGCGAAAGAAAAGGACACGATAAGAAAGGAGTACTGGCGATACATTGGGCGATCTCTGACAGTGAAGTATGGAGTAAACCGTACAGAAAAGGAAGAACCAATACATGTAGATATTGTACAACCAGAATAACATCTGACTATTTTGTTTTCACTTACCTATAT…	farnesyltransferase, CAAX box, alpha	fnta	N/A	farnesyltransferase, CAAX box, alpha	P:protein prenylation; F:protein prenyltransferase activity; F:CAAX-protein geranylgeranyltransferase activity; F:protein geranylgeranyltransferase activity; F:protein farnesyltransferase activity; P:apoptosis; F:alpha-tubulin binding; F:microtubule binding; C:microtubule associated complex; C:cytoplasm; P:cellular component disassembly involved in apoptosis; C:cytosol; F:protein binding; P:prote…	IPR002088; IPR008940; PTHR11129 (PANTHER), SSF48439 (SUPERFAMILY)	---	caax alpha	21	Xl.72187	fnta	100137632	A9ULW7		NP_001108255	NM_001114783	0018346 // protein amino acid prenylation // inferred from electronic annotation	---	0008318 // protein prenyltransferase activity // inferred from electronic annotation	---	---	---
Xl.12400.2.S1_at	7.81e-05	downregulated	GGGCTGACGTGAAAGCTGTACCACAGGATGATGGGCCAAATCCAGTTGTTCAGATTGTTTACAGTGAAAAATTTCGTGATGTGTATGATTATTTTCGTGCTGTTCTTCAGAATGATGAAAGGAGTGAAAGAGCATTTAAACTTACAACAGATGCTATTGAACTAAATGCTGCTAACTACACCGTATGGCATTACCGTAGAGTACTTTTGACATCTTTACAGAAGGACCTAAGAGAAGAAATGAACTACATCACTGCAATCATTGAAGATCAGCCAAAGAACTACCAAGTCTGGCATCATAGGAGAGTTCTTGTGGAACTGCTGAAGGATCCTTCAGAAGAGTTAGAGTTTACTGCGGAAATTCTTAGCCAAGATGCAAAGAACTATCATGCTTGGCAGC…	farnesyltransferase, CAAX box, alpha	fnta	N/A	farnesyltransferase, CAAX box, alpha	P:protein prenylation; F:protein prenyltransferase activity; F:CAAX-protein geranylgeranyltransferase activity; P:positive regulation of cell proliferation; F:protein farnesyltransferase activity; F:drug binding; F:peptide binding; F:alpha-tubulin binding; C:CAAX-protein geranylgeranyltransferase complex; P:response to cytokine stimulus; F:microtubule binding; F:prenyltransferase activity; C:micr…	IPR002088; IPR008940; PTHR11129 (PANTHER), PTHR11129:SF1 (PANTHER), SSF48439 (SUPERFAMILY)	---	caax alpha	36	Xl.72187	fnta	100137632	A9ULW7		NP_001108255	NM_001114783	0018346 // protein amino acid prenylation // inferred from electronic annotation	---	0008318 // protein prenyltransferase activity // inferred from electronic annotation	---	---	---
Xl.12428.1.S1_at	-2.71e-05	downregulated	GTTTCATCACTTCTCATATACACTGATATTGGATTTAGTTCCAGTCAGAAGTGCAGAAGTNTGCAGAATAATTGCACTGCTTAGTAAGGACTCTTATCCATTGACTTGCATTGCATGACATATNTGATGCAATATGGTTTNTAACACAAATTTGGAATGCACAATGTTGGAATAACAATGAAAGCAAGAAGTGCATTTGAATGCAATATATGTGGATGTACACAATCTTACACAATCTAGCTTTCTGATCCTACTTTACTCCCATTTTCCCAACTACAATTGGTTCAAGGTCACCAGTGTGCAGCTGCACTGCAGAAAACAAGTGCAGCAGAATAAAATGTAGCTGTGATAGTTGCAACAACATTTACATGTTTAAATTATTCCATTGGGTAAAATGAC…	---	---	N/A	---	-	SignalP-NN(euk) (SIGNALP)	---	---	0	Xl.12428	---	---	---		---	---	---	---	---	---	---	---
Xl.12489.1.A1_s_at	3.37e-05	upregulated	TGATGAGTATGCGCAGTGCCAATGGACTTTTGATGCTACCTCCAAA	gephyrin /// MGC83148 protein	gphn /// MGC83148	N/A	gephyrin /// MGC83148 protein	-	no IPS match	---	---	0	Xl.12489	gphn /// MGC83148	443802 /// 779372	Q6DF77 /// Q6GQZ6		NP_001085376 /// NP_001090459	NM_001091907 /// NM_001096990	0006777 // Mo-molybdopterin cofactor biosynthetic process // inferred from electronic annotation /// 0032324 // molybdopterin cofactor biosynthetic process // inferred from electronic annotation	---	---	---	---	---
Xl.12632.1.A1_at	-2.16e-05	upregulated	TCTACAGTACTGTGGCCTTTAAACATTTTAATGTATTACACCTCAGAGGTGAGTACAGCAGTTTTATAACACTAGAAGGATCAAAGCTTGGACATAATTGGAGACCAGTGTTCCTTATAGTGGATGGATAATGGGATAACTTGTAACATATCATGGACATAAAAATAAAACATTTCTGACATTATTATTTCAAATACAATATAACCCTACNACAGTTCTCATGTATTATGTGAAGTAGAATCAAATTTTATAACAAAAGGATCTGCTTTTTTTGGGTGTTTTTTTCGTTACAATAAATGAGCCAGTAACACCAAAATTATTATTTTCTTATGAAATATATGGAAAATTATAGATTTAGTCAATATATATAGTTTTAGACTGTTGTCACCCATACNGAGC…	---	---	N/A	---	-	no IPS match	---	---	0	Xl.12632	---	---	---		---	---	---	---	---	---	---	---
Xl.12648.2.A1_at	6.68e-05	upregulated	AATGCTCGGGACCAGTCGCTTTTCGGATAATGGATCTTTCTGTAATTTGGATCTTCATACCTTAAATCTACTAGAAAATCATGTAAACCTTAAATAAACCCATTTGGCTGGTTTTGCTTTCAATAAGGATTAATTGTATCTTAGTTGGGATCTAGTACAATACACTGTTTTATTGTTACAGAGAAAACNGAAATCATTTTTAAAAATTTGGATTATTTGGATAAAATGGGAGGTTATCTTTCTGTAATGTGGATCTTTCTGGATAANCNNNTCTGTACTTTGTTGCCTTCTAAAGGGCCTAGATTCACAGTGTGGGCTTTTTGACATTAACGTGTTGATATATTTATGCTGGCGCCATGGATTTTAAGGTATCTGGCAAATTAGCAGTTCCTTTATTTC…	hypothetical protein LOC100101283	LOC100101283	N/A	hypothetical protein LOC100101283	-	no IPS match	---	---	0	Xl.12648	LOC100101283	100101283	A5PKM9 /// Q08B45		NP_001093344	NM_001099874	0007596 // blood coagulation // inferred from electronic annotation	0016021 // integral to membrane // inferred from electronic annotation	---	---	IPR003961 // Fibronectin, type III // 0.015	NP_001093344.1 // span:228-250 // numtm:1
Xl.12652.1.S2_at	1.72e-06	upregulated	TACTGCGTGGAGAATAAGCCCTTTTATTGCTATACAGTCTGGAGGTTCCAGTCTTGTAAAAGGGAAATTGTATTCTGGTTTAGGAAGAGTATGTGATGTATGCAATGCATTGTTAGCACCTCTAATAGAGTAGTGGGGACTCCGTGGACTCAAGCTCTAGAACAGTGCTCTCCAGTTCACAGCCAAGAAACTGCTGTGAACTCCATCTATCAGTGTGCACCTCTGCAGTTCAAGGAGGTGGAGAGTTGTAGTTCAGAGCAGCTGGAGTTCCCTGCCTTAGAGCATCCATCCCACATGTACACAGGGGGGCACCTTTTATTTAATTTTCTATCCCTTACGACCAGTTGTGGAGCCAGTCTCTGGCCCGTGCCGATGAGTAGAGTGTATCTTATTTTCTAT…	ArfGAP with GTPase domain, ankyrin repeat and PH domain 1	agap1	N/A	ArfGAP with GTPase domain, ankyrin repeat and PH domain 1	-	tmhmm (TMHMM)	---	---	0	Xl.12652	agap1	431967	Q52L30 /// Q6NRL1		NP_001084915	NM_001091446	0006810 // transport // inferred from electronic annotation /// 0007264 // small GTPase mediated signal transduction // inferred from electronic annotation /// 0015031 // protein transport // inferred from electronic annotation /// 0032312 // regulation of ARF GTPase activity // inferred from electronic annotation	0005622 // intracellular // inferred from electronic annotation /// 0005737 // cytoplasm // inferred from electronic annotation	0000166 // nucleotide binding // inferred from electronic annotation /// 0005096 // GTPase activator activity // inferred from electronic annotation /// 0005525 // GTP binding // inferred from electronic annotation /// 0008060 // ARF GTPase activator activity // inferred from electronic annotation /// 0008270 // zinc ion binding // inferred from electronic annotation /// 0046872 // metal ion bind…	---	---	---
Xl.12692.1.S1_at	8.65e-06	upregulated	ATACCCATGTGGAGTTACCAGTGGATCAGAGAGTTGCAGAAGTTGTGCATGAAGAATATATTGATAACGAGAGCAGGCATCCTACAGAGGATTTGGACTCAAACTACCAAGGAAAATCCCATACTCCAAGACACAGGAAAAAAGAGGATGTTGCAGGAAAAGTCAAGAAATTCTGANTNNNTTAAGATCAGCTGAGTATTTCATGTAATAAAAACANATCAGTACTTGTTGTTATCCAGGATGTTATTTCTACACAAGATGCCACTCAGCGNCTTGTAAAATTCTGTCCTGAAACCCATCAGCTAAACCATACTCCTAAATCACAGAAGGCTTTTTGGAAAGGTTTTTACAAGTCTGATTTGTGCACCATATTCAAAAATATACTGTTCCAGTCATTTG…	doublecortin domain containing 2	dcdc2	N/A	doublecortin domain containing 2	-	no IPS match	---	---	0	---	dcdc2	100381138	---		---	---	---	---	---	---	---	---
Xl.1270.1.S2_at	-1.27e-05	downregulated	CGTGCCAACGCACTGTTGATTGTGTGCTGTGACATAGATGCTTTTGCATTTCTCATCTAGTTATCGAAGGAATATTTAGCCATGGCCTTCTGCTGAGACTTCAGTGATCACAAGGGAAGTACCAAGTAGATCATGAAACCAAGAAAGATTATATAAAGACGTTTATTGCATAAGCTTCAAGTGTTACTGGTAAATGCACTGAAACAAATCATCTGAAAAACTTACAGAAAGAGGAACCAGAGTTTATTTTTTTTAAAGAACTGAACATTTTATACAAGGCCTGTAGCAAACTCCCTGCTCATCCTGCTGACCTATCAGGGGCAACTACTAAAATGTCTAAGATGAAATCATTTAACCTCCTGGTTATCCAAAGTTGCAAGGAATATGGTGGTGTAACCA…	apoptosis-inducing factor, mitochondrion-associated, 3	aifm3	N/A	apoptosis-inducing factor, mitochondrion-associated, 3	-	no IPS match	---	---	0	Xl.1270	aifm3	394337	O42346 /// Q5U240		NP_001081029	NM_001087560	0006917 // induction of apoptosis // inferred from sequence or structural similarity /// 0008635 // activation of caspase activity by cytochrome c // inferred from sequence or structural similarity /// 0045454 // cell redox homeostasis // inferred from electronic annotation /// 0051882 // mitochondrial depolarization // inferred from sequence or structural similarity /// 0055114 // oxidation redu…	0005737 // cytoplasm // inferred from electronic annotation /// 0005739 // mitochondrion // inferred from sequence or structural similarity /// 0005743 // mitochondrial inner membrane // inferred from sequence or structural similarity /// 0005783 // endoplasmic reticulum // inferred from sequence or structural similarity	0008656 // caspase activator activity // inferred from sequence or structural similarity /// 0016491 // oxidoreductase activity // inferred from electronic annotation /// 0046872 // metal ion binding // inferred from electronic annotation /// 0050660 // FAD binding // inferred from electronic annotation /// 0051536 // iron-sulfur cluster binding // inferred from electronic annotation /// 0051537 …	---	IPR003953 // Fumarate reductase/succinate dehydrogenase flavoprotein, N-terminal // 6.1E-4	---
Xl.12707.1.S1_at	-2.81e-06	upregulated	ATTGGCAGAGTTTTGTGTTCTTCCAAAATATGAAGGAACTCTTCTAGCACTTGTATCTAGCAGACAATTGCAAGACATGCACAAGGTCCCACTAGTCTGGCCCCATCTCTCCTGCTAGTAATGCATAGCCCCAGTTATCAAATCCACAAAGGATTCCTTGCTCTGTGCAAAAAGACAAAATGCATTGGGGCGTCCTGCAACAGAAGAGCAGTATTTGCACAATAACATGTGACATGATATTCCACCCTAAAAGTATTTCCTTTTGCGCTCCCTTTTATTCTTAATATATCACAGTTTAAAGGTATCTTGAATTTTATGGCCTAGTGTTAAAATCAGTAAAACATGGATTTAGAGCGCTTATGGGCCGATCATAGAACCACTTAACTCTTCAGGGTTCTG…	RAB5C, member RAS oncogene family	rab5c	N/A	RAB5C, member RAS oncogene family	-	SignalP-NN(euk) (SIGNALP)	---	---	0	Xl.12707	rab5c	380406	Q7T0S5		NP_001080714	NM_001087245	0007264 // small GTPase mediated signal transduction // inferred from electronic annotation /// 0015031 // protein transport // inferred from electronic annotation	---	0000166 // nucleotide binding // inferred from electronic annotation /// 0005525 // GTP binding // inferred from electronic annotation	---	---	---
Xl.12714.1.A1_at	2.11e-05	upregulated	TGCAATCTTCAATACAGACTGTGTTCTGTGCAAGCTCATTATGTTTATATTGCAGAAGACTGAAAAACCTGGTCTATTTTCTGCTGAAATGGCTATACTTTGTTAGANACCAAAAAAATGCCTTCATACTCTGCTAAAATAACTCTGCAGCATGTGNANNNCTGTTTGTCTTCTGTTCAAAATTGAAGAAGTCACCAGGACCAGCTNTTTTATTCACTATTTGGATTTTTTTGTGAAGGAAAACATAGTATTGTGCAGTTGGTTTGCAGANATTGTTTTATANCAACATTCTGCAGAGATGCTCATAATGAGAANAACATATTCCACCCTCAATGGTTGTGACTTGTGCTATTTATACTGATCTGGGATATGGAGTTGTGGCTATCATTATC	Hypothetical protein LOC100137680	LOC100137680	N/A	Hypothetical protein LOC100137680	-	no IPS match	---	---	0	Xl.84100	LOC100137680	100137680	A9UM23		NP_001108286	NM_001114814	0006412 // translation // inferred from electronic annotation	---	0005506 // iron ion binding // inferred from electronic annotation /// 0042586 // peptide deformylase activity // inferred from electronic annotation	---	---	---
Xl.12745.1.S1_at	1.53e-05	downregulated	TTTCCAAACACATTCTTTTATAGGGAATTTTAGTACAGACCAGGGGTATTTTTTTTGCATGTGGCAAAAAATGTTAATATAATCTTCCCAATGTGCCTTAAGAAAGATCAAAAATAAAACTGTAGTGATACATTCCTGTCAGGCAAATGCCGTTTGGGTTTTCCAAACAAAAATAGGGTTTCTTTTTCTGTTTANATAATTTTTATGAAATGTGCAGTATTTAATTTTTTTTACCACATTCATTCCCTTAGCTGACATTAGGCTTGCCATTTGGTAGTGATTCTAACTATGAATACTGTGNACTTGTAATATGTTTGTAAATAGTCAAAAAATATGTTCTATTTTTATATTTATAAAAAAAAAATATTCAAAATGGAATCTATTGCCAAAGGAACTATT…	protocadherin 8	pcdh8	N/A	protocadherin 8	-	seg (SEG)	---	---	0	Xl.12745	pcdh8	444663	Q6GLU2		NP_001086234	NM_001092765	0007155 // cell adhesion // inferred from electronic annotation /// 0007156 // homophilic cell adhesion // inferred from electronic annotation	0005886 // plasma membrane // inferred from electronic annotation /// 0016020 // membrane // inferred from electronic annotation /// 0016021 // integral to membrane // inferred from electronic annotation	0005509 // calcium ion binding // inferred from electronic annotation	---	---	AAH74360.1 // span:688-710 // numtm:1 /// NP_001086234.1 // span:688-710 // numtm:1
Xl.12794.1.A1_at	-3.13e-06	upregulated	AAGGATACAAATATTATCGTAGGTTAGTGCAATGTTTAAAGAAAAGCACTAAAATCGAAAGGCCAGATTTAATGGTCGTCAAGTTCAGGCAAATGAAGAAGAAAACTGAGTGAAAAAAACTCAGGTTTTCCTTAAAGGAGAAG	---	---	none	---	-	SignalP-NN(euk) (SIGNALP), tmhmm (TMHMM)	---	---	0	Xl.79242	---	---	---		---	---	---	---	---	---	---	---
Xl.12808.1.A1_at	7.54e-06	downregulated	TGGCTCCAAGCTATCTAGGCATCTGCCCTGTGCTCAACAGGATAAATCACACCATACTGATATACGGATTTGGAATAATCACCCATCTTACAGTGGGGCACAGGGAAAGGCCAGTTTACGTTGGGGCACAGGGAGAGGCCAGTTTACATTGGGGCACAGGGAGAGGCCGTATATCAGAGGTCAGCTTACGTTGGGGCACATTGAGAGGCCAGCTAACGTTGGGGCACAGGGAGGGGCCAGTTTACGTTGGGGCACAGGGAGGGGCCAGTTTATGTTGGGGCACGGAGAGAGGCCAGCTTACGTTAGGGCACAGAGAGAGAGGTCATCTTACGTTGGGGCATATTGAGAGGCCAGCTTACGTTGGGGCACAGGGAGAGGCCAGTTGACGTTGGGGCACAG…	---	---	N/A	---	-	no IPS match	---	---	0	Xl.12808	---	---	---		---	---	---	---	---	---	---	---
Xl.1285.2.S2_at	-5.45e-05	upregulated	CAGTGCTTTTAAACAGTGGCGTGACTAGATATTACTAGAAAAATAAATANATTTTAGGGTCCCCAACATATCCAGAGGTTGTCCTTTTTTACCAATATATGTTGAAATTGCTCATTAATTAGGGCCTCACTGGGCCCCTGTACCTCCTGGGTCTCCCTGCAACCACAGGGTCTGCTTCCTCTGTAGTTACGCCACTGCTTTTAAAGCTATTTGTAAAAACAGTTGCTATTGAAAGCAGCATTTGCCTAACACCTGGTTGTTACTTTTTAAACAATATTGCAAAAACCTGAGTTCCCCAAACAAAGACAAATTGCCTTGTCTTGCCTTGTCTTACATTGTTTCAACAGTCTGAGCCACCAGGGCAGAGAACAGAAAG	Myosin light chain, regulatory A	mylc2a	N/A	Myosin light chain, regulatory A	-	seg (SEG)	---	---	0	Xl.76247	mylc2a	380007	Q7SZ43		NP_001080315	NM_001086846	---	---	0005509 // calcium ion binding // inferred from electronic annotation	---	---	---
Xl.12858.1.A1_at	-1.8e-05	downregulated	TGCTAAATTATATCACCCGGAACGCNTGCAGGGCTATCTAAACCCAGAACCCATGCGTATTCTTGAGTGGTTCGGATTGGGTTCACTAATAGGGCTTGCACTGAATTTGGCATATACAGTACTATTTTTACAATCAAAGTTTAGCTGGCGTCCTTTTATGATATTCACTGTTTATTCAATGTTGATGGCAGAATTGTTTGGGCGTCATTACATTCTAGAACTAAGGCGAATTTTACCAGGCCTATACAACGTTGTACCTGCAACAGAGTGCTGCACTNCCTGCTATGCTGTTTTCTGAAGCATCTGCCCGTAGGACTTTGGTGTACTTGGATGAATTAACTTGCAAAGCTGGATATGCCAAGGATATAGCATTATACAGGGAACTGGGCAGAAGGGGTG…	chromosome 9 open reading frame 125	c9orf125	N/A	chromosome 9 open reading frame 125	F:molecular_function; C:integral to membrane; C:membrane; P:biological_process; C:cellular_component	SignalP-NN(euk) (SIGNALP), tmhmm (TMHMM)	---	transmembrane protein c9orf125-like isoform 2	5	Xl.12858	c9orf125	100137688	A9UMN0		NP_001108291	NM_001114819	---	---	---	---	---	NP_001108291.1 // span:221-243,250-272 // numtm:2
Xl.1287.1.S1_at	-3.94e-06	upregulated	TGGCTCTCTTCCTGGTCTGTTTGTGCTCTGGACTCGGGGCATCGTTCTGCTACCTGCTCTCGTATCTGGTCGGCCGACCGGTCGTCTACAAATACCTCTCTGATAAAGCAATAAAATGGTCACAGCAGGTCGAGCGGCACCGAGACCACCTGATTAACTACATCATATTTCTGAGAATTACGCCGTTTCTTCCAAACTGGTTCATCAACATCACCTCTCCGGTCATAAACGTTCCTCTCAAAGTCTTCTTCNTGGGGACATTCATAGGGGTGGCTCCTCCCTCTTTCGTGGCCATTAAGGCCGGGACGACCCTGTACCAACTCACGACAGCGGGGGAGGCCGTGTCCTGGAACTCAGTCATCATCCTCATGGTGCTAGCCGTACTCTCCATATTGCCGG…	transmembrane protein 41B	tmem41b	N/A	transmembrane protein 41B	C:integral to membrane; C:membrane; F:molecular_function; P:biological_process; C:cellular_component	IPR015414; PTHR12677 (PANTHER), SignalP-NN(euk) (SIGNALP), tmhmm (TMHMM)	---	transmembrane protein 41b	5	Xl.1287	tmem41b	495477	Q5U4K5		NP_001088592	NM_001095123	---	0016020 // membrane // inferred from electronic annotation /// 0016021 // integral to membrane // inferred from electronic annotation	---	---	---	NP_001088592.1 // span:37-59,100-122,132-154,210-232,247-269 // numtm:5
Xl.12880.2.S1_at	2.63e-05	downregulated	AAGGTACTATGTTTTTTGCCCACAATGTACATTGTACCTACCTTTATTCTGTGCCCAGCGCTGGCAGATGCAATTCTTTGTGCTTATCATATGGAGCAGGAGCCCTGTATACAACACCTGCTCAATGCATTACATACAGAGCTTCTGTGCATTCCTGAAAGCTTAGCCTTTTGCCCAATATTCCAGCAAATGAACAACAAGCGCTTTGAACTGAGCAACAGGTAGGTGCACACTATGTGAATGCTGCTCTACAGAGCGTCAGCACTTGCACCTACCCCTGTGTAAATGAGCCCTATAGTTTCTGTTCTTTATGATACTGTGGCCTGGGAAAACCATCACAGAGAATTAGTGCTAAATGTGATATTATCAGAACTATTTGTGCCAACACACACACACACG…	---	---	N/A	---	-	SignalP-NN(euk) (SIGNALP), tmhmm (TMHMM)	---	---	0	Xl.71637	---	---	---		---	---	---	---	---	---	---	---
Xl.12918.1.A1_at	-3.8e-05	upregulated	ATCTTTTGCAAAGGGTTCGGCTGAATTCTAAATAGTGGATTCGGTGCATCCCTAATTTGTACAGTACTGCAGAAGAAGAGCCACACATTTTCTNTAATATCAATTGTTGTTTGGCCAGAGTTTCCCTCACAGAATCATTTTTGTTTTGTTTTTTGCAACATGTTCCATTAACTTCTCCATCTTTCTCCGTTTATATTTTTTTCCTCCCATTCTATATTTTTCTGTTCTTGGGCTCGCCGCCCCCCATAGAATATATTTTAATTGTTTTTAAATAAAGGGAAATGTTTTAACCCAAAGATGTAACAATTACTGTTCCTCACTTCCCTTTTTATTATCATCAAACTGTTTACATTCTAATGAAAATGCAGGTTATTAAAGTTCACGTTTTAAATCAAAATT…	---	---	N/A	---	-	no IPS match	---	---	0	Xl.63177	---	---	---		---	---	---	---	---	---	---	---
Xl.12943.2.S1_at	1.3e-05	upregulated	GGAGACTAACTCACTTGGCTTTCAGGATGTACCTCTTCATAAAATGAACCACCAAAAAGCAAATACTCCTACCCACTCCCATGAATTCTGCCTCCACACTGCTCTCCAAGATACTATTTTGCAGAAGCCTCTTTCCAAAGATTTAGGTACCCAGTTATGCTCGGATGAACCCCAGTCNGAAGAGTTCCCATTGTTGGTGGATGCATTCTCAGTTTTAGGATTGCAGGAAGATCCAGGTGGCGGCACAGCCTCGGATGATGCAATCTCAACTTCCCCAAGTCCAGAACCAGGGGATGTGTTTGATGTGGTTGCTGCCGAGAACCTACTTGGGCCTGGAAATCTGAGGAGGGGAGTCAACATGACAGAAGGGGTGCCAGTGCCAAGCTCAGAGCATGTAGC…	mex-3 homolog D	mex3d	N/A	mex-3 homolog D	P:regulation of anti-apoptosis; C:nucleus; P:posttranscriptional regulation of gene expression by mRNA localization; C:cytoplasm; F:RNA binding; F:zinc ion binding; F:AU-rich element binding; C:perinuclear region of cytoplasm; F:metal ion binding;	IPR004088; IPR018111; G3DSA:3.30.1370.10 (GENE3D), PTHR23285 (PANTHER)	---	mex3d_human ame: full=rna-binding protein mex3d ame: full=ring finger and kh domain-containing protein 1 ame: full=ring finger protein 193 ame: full=tino	10	Xl.12943	mex3d	100101285	A5PKN2		---	---	---	---	0003723 // RNA binding // inferred from electronic annotation /// 0005515 // protein binding // inferred from electronic annotation /// 0008270 // zinc ion binding // inferred from electronic annotation /// 0046872 // metal ion binding // inferred from electronic annotation	---	---	---
Xl.12949.3.S1_at	8.9e-06	downregulated	ATAGAGCCTAACTGTGAGCGAAACCATGCTGTTCCTGGAATGGTGAAATTACTAAGTGCCCTTCATTATTTTGCCTCAGCATCATTTCAAGGTACAGTGTCTGCACTTTCTGGGATATCCCAGCCCAGTTTCAGCAGGCATCTAACTCAGGTGTTAAAGGCAATAAACAAACTTACTCCACAATATATTGTATTTCCATCAGACAAAGCTGCATTACAAACAATAAAAGATGGCTTCCAAAAAATCTCATTTTTTCCCAATGTTATGGGGATAATTGACTGCACTCACGTTGCTCTGTCCCCTCCTACAGAAGACATTTACAGAAACAGTAAAAATTTTCACTCGTTAAATGTCCAGATGGTGTGTGCAGCCGATATGCGGATTCTTAACTTGGTAGCT…	---	---	putative nuclease HARBI1 (harbi1)	---	F:hydrolase activity, acting on ester bonds; F:metal ion binding; C:cytoplasm; F:hydrolase activity; F:nuclease activity; C:nucleus	PTHR22930 (PANTHER)	---	loc100135188 protein	6	Xl.70109	---	---	---		---	---	---	---	---	---	---	---
Xl.12951.1.A1_at	3.1e-05	downregulated	TGAATGTCGGCCTGGCTTCATAAAAATTCCTCTCATTAGCAGGACCATAACTTGCCTTGATAACTTTACATGGACAGCTCCTGAATCTTTCTGTCGAAGGAGAACTTGTGGGAATCCTGGTGAAATAGAAAATGGAGATTTTGAACCAACAGACTCAGGATTTCAATTTGGCTCTTCAGTGACCTATAAATGCCATGAAGGATACAGGATGATCTCAAAAAAGAATACCAAGTTTTGCCAAGCAGATGGAAAGTGGACTTCTGCCTTTCCTAAATGTGAAGGTAACTGTTTGACTAACTTCCAAGGATTTCTCATGCTTTACATAGAAATGCTTTGGGGATTTTATCACTGGTTGCCATTTGTTCAATAAGACAATAATTCCTGAGCATTGCATATGCT…	---	---	N/A	---	-	IPR000436; IPR016060; PTHR19325 (PANTHER), PTHR19325:SF133 (PANTHER), tmhmm (TMHMM)	---	loc100145756 protein	0	Xl.72368	---	---	---		---	---	---	---	---	---	---	---
Xl.12954.1.S1_at	2.84e-06	upregulated	ATCTCAGCCAACAAAGGAAACCTTTAAATCAAAAGCCGTCTTCCCTTTGAAAGATAGCACAGAATGTCCATTGCCGTTCTATCAAACTGAGTTAATCCCCCAAAAACACAGTGTTTGAAACAAATGACACATTCACGGTGCCGTCCACAATCAGACTTCAGCTTCCCTGCCAAGCAAATGAATTAAGCTTTGATTGTCACCCTGTTTCTCCACCATCAGAAACTCGCAGCAGAAAACGCCGTTCTTTCCCAAGGACTCGAACTTAACCTGCAAAATTGGTTTCAATGGAAGGCTAGACGAGAGGGAAAAATGTGTTTCCGTAGAGCGAAAAACGACAAGAAACAATAGCTTTCATAAAAGGTCAAAAGACCCATTCTACAACAGCGCTGAAGATGAGGC…	---	---	N/A	---	-	tmhmm (TMHMM)	---	---	0	Xl.12954	---	---	---		---	---	---	---	---	---	---	---
Xl.12978.2.S1_x_at	-2.31e-05	downregulated	AGGGATCCAAAAAAGCGGTGACCAAGGTACAGAAGAAGGATGGGAAGAAGCGCAGAAAGAGCAGGAAGGAGAGTTACGCCATTTACGTGTACAAGGTGATGAAGCANGTGCACCCCGACACCGGTATTTCCTNCAANGGCCATGGGNATTATGAATTCCTTTGTCAACGATATATTTGAGCGCATTGCAGGGGAAGCCTCCCGCCTGGCTCATTATAACAANCGCTCCACCATCACCTCCCGGGAGATCCAGACCGCGGTCCGNCTGCTGCTGCCTGGGGAACTGGCCAAACACGCCNGTGTCCGAGGGCACCAAGGCTGTCACCAANTACACCAGCGCCAAGTAACTGCTCCTTCNCTTGTCCTACTCCCAGCAACACAAAGGCTCTTTTAAGAGCCC…	---	---	histone gene cluster Xlh1 with genes H3, H4, H2B, H2A and H1B	---	C:chromosome; C:nucleosome; P:nucleosome assembly; C:nucleus; F:DNA binding; P:defense response to bacterium	IPR000558; IPR007125; IPR009072; seg (SEG)	---	histone h2b 1 2-like	6	Xl.83323	---	---	---		---	---	---	---	---	---	---	---
Xl.12981.1.S1_at	3.95e-06	upregulated	AGATACACAGTGTTACTGTTGTACTATTGCACACACTCTACAGCAGTAGTTATCTGACTTTTCCAGTTCAAGCCTGCCGTTGAGCTCCAGCCTCCCTTGAAAGGGGTAGGTCACCTTTAAGTTAACTTTTAGTATGTTATAGAATGGCTGATTATAAGCAACTTTTCAGTTGGCCTTCATTATTTATTTTGTAAAGTTTTTGAAACATTTGCCTTTCTCTTCTGACTCTTTTTAGCTTTGGGGTCACTGATCCCATCTTAGAACTGAACGGTCTGAGTTTTTATCACTCATCTTTCTATTCAGTCCCTCTTCTATTCATATTCCAGTCTCTTATTCAAATCAGTGCATGGTTGCTAGGGTCATTTGAACCCTAGTTACCAT	---	---	N/A	---	-	no IPS match	---	---	0	Xl.75464	---	---	---		---	---	---	---	---	---	---	---
Xl.13000.1.A1_at	-3.69e-05	upregulated	GACACATATACTCTTCTTCGGGAGACTAATCTCCCTGAACTGCCTCCCACCAGCTGGAATGTAAATCTCGGATCGCACTCGGAACTCCTCACAAGGAAACTTCGGGTGACTTCAGAAATAAAGCACTCCAAGTGCCATCCGGCTGGCGATTTGCATTCTAGCCAATGGGAGGCAGTTCGGGGAGCACTTTGAGCTGCCTAGTTGTTTTTTGTCTCCAAAGCCTAATAAAAATCAGGTTAATTCAAATTTTAGCTAAAATTTCTCTGCTTATTTTTAAGAGAAAACAATTTTAAGAAAAATACTCAACGTATTTTTTTATATATTTTTATTCATTCTCTTTGCCCTTTGATAACTGCAATGCATTGGTTAATTGAATTCGACCTCCAAATTTAGACCTGT…	---	---	N/A	---	-	no IPS match	---	---	0	Xl.13000	---	---	---		---	---	---	---	---	---	---	---
Xl.13011.2.S1_at	-3.12e-05	downregulated	CCCCGCATGTGTCTTAAAGTTTACATTTTTTTTCTGGGTGAACATTGACTTTTGACAAGAAACTTAAAATGTTAAACTAGTATCTTTTAATACTGAAACGTACTCTGTTAAACATGTACCAGCAAACACAAAACATCACAGGAACCTCGGAGTTGTAGGTGCTTGACATCCTTGCTGAAATGTTAATTGTGGTAATAGCACATGGGGGTATTTAGTGCCACATTTTTTTATTCAGGAAACTGCCGTTCCGCTATGGTGACAAGCTTCCAGGCTTGTCCGGCAGAATCAGCTTGTAAACTAGCCACTA	phospholipid scramblase 2	plscr2		phospholipid scramblase 2	-	no IPS match	---	---	0	Xl.13011	plscr2	779421	A0JMY8		NP_001090508	NM_001097039	---	---	---	---	IPR006031 // XYPPX repeat // 190.0 /// IPR006031 // XYPPX repeat // 130.0 /// IPR006031 // XYPPX repeat // 130.0 /// IPR006031 // XYPPX repeat // 130.0 /// IPR006031 // XYPPX repeat // 130.0 /// IPR006031 // XYPPX repeat // 190.0 /// IPR006031 // XYPPX repeat // 310.0	---
Xl.13035.1.S1_at	9.13e-06	upregulated	CTTACCTGCCCTAGCCAGTAAAAATGATGGTTGATCCCAATGGGAAGAAAGATAAATGTATAGGAAGGCCTTTATTTGTTTCCAGACAAGGTGGCAACTGTACAGACAGATAGGGCCGTATGTATAAAAGGAGATTTGCTTACCTGATAAATATCTCCTGCGTAGGCCGTAGTGTCAGTGCAGTTCTGTGGTGGCTGCTGTACATTAGTTACATAGGGAGTTAGTTGTCTGTATTGTGTGTCCCACACTACTCCATTCCCAGAGACTAAACACACACATTGGGACAGTGTAACTGCAGTTGTAGCAATGACACATACACAGCAGAGATGTGACTTAATCCTGTGCAATTGTCTGAATGTTTTGTGTCTGACACAAGGTTTATGTCTCTCACGT	---	---	N/A	---	-	SignalP-NN(euk) (SIGNALP), tmhmm (TMHMM)	---	---	0	Xl.13035	---	---	---		---	---	---	---	---	---	---	---
Xl.13043.1.S1_at	2.78e-05	downregulated	GAGTGACATATCTACCAAAGGTTTGGAGAATATTCTCCCTCCATTAGTGGTCATCCGGAATGAGGTAGAAAATGTGCCTTTTGGTGCAGAAGAAAAACCGATAGTGAACATACAGCAGCAAGGACGTTACAGTACTTTGCTGCAGCAGAAACTTTTAGAGAGCAATGCACGCTTGTACCATGATGTCAACAACACCATCAAACATGTCTATCAAACTGCCACTGGTGAAATACGGACATTAACTAGTCAGCTGAGCAACTCTCAAAATGGCATCATTAATGCTTCCCATAGTATCAGACTTGCTCTTGACGATTTGAAAGGGGTTTCAGAAAAGATTGATATCATCACAAGCTGCAACCTTCTTCCTGATATTCGGATTAGNGTTCCTAATGCATAGGA…	---	---	N/A	---	P:pigmentation; P:eye development; F:identical protein binding; C:BLOC-1 complex; P:platelet activation; P:melanosome organization; P:platelet dense granule organization; P:response to drug; P:cellular membrane organization; P:secretion of lysosomal enzymes; C:cytoplasm; F:molecular_function; P:post-Golgi vesicle-mediated transport; P:developmental pigmentation; F:protein binding; P:positive regu…	no IPS match	---	bloc1s3 protein	20	Xl.13043	---	---	---		---	---	---	---	---	---	---	---
Xl.13057.2.S1_at	-4.65e-05	downregulated	ACACAAATCTTCCTTGTCCAGAGACAAAAAGAGCTCTCCAAAAGATGAAATGACTAAAATAAACCATATACAGGCCTCTAAAGGAGAGTTAAATAAAGATAATAAAATGGAAGGACTTGAAAAGAAATCAAATCCTACATTTTCTGATGATGACTATGACTCCCCCACTATGTCCTTCGAATCGTACCTTAATTATGACCAAATATCAATTAAAAGGAAAAAAAGATCATCCCCATCAAATGAGCCCCCGAGAAAGGTTCAAGTGTGCAAACAGTACTCCAGTACAACATTGTCCAAGACTGAAACCACACAGTCAATCTCACAGACAAATAGTGATAAACAAAAAATAAAAGCTGAAAGTCCTACAANATGNAGTGTTTTNNGGGCAAGATAGGGTCA…	---	---	transcription elongation factor B polypeptide 3-like (LOC100497894)	---	-	PTHR15141 (PANTHER), PTHR15141:SF29 (PANTHER), seg (SEG)	---	---	0	Xl.13057	---	---	---		---	---	---	---	---	---	---	---
Xl.13118.1.A1_at	9.67e-06	upregulated	GAGCATTGCCACTTTGAGACTGGAAATTCTGCCAAAAACACACTGCATTTAGGGATTAAAACATGGCATTTTACTCACTGCACTTTTGAATTTAAATGAGCCCTTGTAAATTTTCTGTAAAAGCGGAGGCTGGGACCTTTCCAAAGGCATACCCATTTATTATGAATTCATTTCACCACATTATGAAGTCCTGGAGCACGTCTGTTACCCACTATATTTATACTATTGCTACATTATGAAAGCTTGTTGTTGCAAATATTAGTCATTAAAGTGAGAGACGTGCCATCAAATTCAAAAATCTGCATACAATACTAATAATTACACTTCCATTTTTTCCAGAAGACGACNTAATACAATACCACCAATAAAGTGATTCNCGACTGCAACAGAAAACAGGAG…	---	---	N/A	---	-	seg (SEG), SignalP-NN(euk) (SIGNALP), tmhmm (TMHMM)	---	---	0	Xl.13118	---	---	---		---	---	---	---	---	---	---	---
Xl.13135.1.A1_at	-2e-05	downregulated	GTAACGTTGATGAGAGTGCTATTCTAAGCACTTTTGCAATGTACATTCATTATTTATTTATTTTTTATTCCAAGATATTAAAGGATACACGTGGTGCTGACGTGAATGAATTTTGTTGCAGCGGCGCCGCCTGCTGGTCATTTTCTGACCACCAGGTAGTCAAGGAGGTTGTCAGGAGAAGGAGGGTGGCTGCTCTGGTGTTCTTCTGCTTGGGAAATATAATAGAAATCTTTCTCAAATCTTTCCCAGGCTGAAGAACATCGCAGCAGTCTCTTTCATTCTACTTCCTTGGCTTCTTGGTGGTCGGGGGGTGGCCGGCACGTGGCGCTGTTGTGGCAGAGTTAATTTATGTTGACAGTACGTGTAGCCTTTAATATCTTGGAATAAAAGAGGGCCGTC…	---	---	N/A	---	-	seg (SEG), SignalP-NN(euk) (SIGNALP)	---	---	0	Xl.13135	---	---	---		---	---	---	---	---	---	---	---
Xl.13148.1.S1_x_at	-3.4e-05	upregulated	AAAATACTTCTCCTCCAACCCCACGACTTTTGTACAGTTACAGTTTTGCTAATGAATTCTCCTAAACAAATGTACAGTNAGGACAGAGACACGCTCAGATTCGGGGAGATTNGTCGTCCNTCGACGGATCTCCTCTTCTTCGGGGCGACTGATGTCCCCAAACTGCCTCCCGTTGGCTAGAATCCAAATCGGCGACGGGATGGCAATCGGTGCGATTCGTTTTCTCACGAGGAAACTTCAGGTGCCTTGAANAANCGAATCACTCCNAGTGCCGCCCCGCCAGGTATTTNCATTCTAGCCGGCAGTTTNGGGAGATTNGTCGTCCTGANGAGGAGGAGCTTTGTCGCCGTGCGAATNNTCTCCCCGNATGTGAGCGTGTGTCTCTGCCCTAAAGCGAGA…	3-hydroxy-3-methylglutaryl-Coenzyme A synthase 1	hmgcs1	N/A	3-hydroxy-3-methylglutaryl-Coenzyme A synthase 1	-	no IPS match	EC:2.3.3.10	---	0	Xl.6620	hmgcs1	380091	Q7ZYN7		NP_001080399	NM_001086930	0008152 // metabolic process // inferred from electronic annotation /// 0008299 // isoprenoid biosynthetic process // inferred from electronic annotation	---	0003824 // catalytic activity // inferred from electronic annotation /// 0004421 // hydroxymethylglutaryl-CoA synthase activity // inferred from electronic annotation	---	---	---
Xl.13166.1.S1_at	1.02e-05	upregulated	ATAGCAGCGGCCGTGCTTGAATGAAGGGCGTATCTAAAGCCTGTGGTTTGGACAGGGTACACTCGGAGGCAGCAAGCGCAGCCGCTGCTATTAGGAACTGTATAGTGTTGCTGAGTATCATTATTTGGGATCTGCATCAGGGGGCGGGATCATCTGCAGCCAATGAGAAATGGATTCTTGCCAATTAAAGGCACAGACCCAGTTTCAATGACGGGCGTCAGATCTGTAACCCCTTGTTAATATGCAGATCATACTGTGCTTTAATTTAACCTGTGATATGCCAGGCCTGTCCCCCATGTTCCTATGTAAGTATTCAACACTCATNTTNTNTNNANCCCCCCCCCCCCGAACTTTGTGTTAGAGCCTCCCTTTATTTCCATAGGAGGGTGCCCACCATTA…	ethanolaminephosphotransferase 1 (CDP-ethanolamine-specific)	ept1	N/A	ethanolaminephosphotransferase 1 (CDP-ethanolamine-specific)	-	no IPS match	EC:2.7.8.1	---	0	Xl.13166	ept1	446329	Q6DFU0		NP_001078947	NM_001085478	0008654 // phospholipid biosynthetic process // inferred from electronic annotation	0016020 // membrane // inferred from electronic annotation	0016740 // transferase activity // inferred from electronic annotation /// 0016780 // phosphotransferase activity, for other substituted phosphate groups // inferred from electronic annotation	---	---	AAH76643.1 // span:46-68,83-102,122-144,149-171,178-200,220-242,255-277,290-312,319-338,343-365 // numtm:10 /// NP_001078947.1 // span:46-68,83-102,122-144,149-171,178-200,220-242,255-277,290-312,319-338,343-365 // numtm:10
Xl.13196.1.S1_at	1.32e-05	downregulated	GAACACCATAAACGATCAATACCTAAGGACACATGGAACCTTCTTCTAGATTTCAGTACNATGATAGCTGATGANATGTCAAACTATGATGAAGAAGGAGCATGGCCAGTTCTCATCGANGACTTTGTGGAATTTGCACGTCCTCAAATTGCAGGGACAAAANGTACAACAGTGTAGCACTAANGAACCTTATANNNNNATGTACATAGTCTGTACAAANTNGACGCAACACAAATTTNGNACAGTCAGTTTCTTCTGACTGGATTGAACTGAACATCAGCCTTCANAGCAATTCCAGAGGGTTGAANGACATTATGGAGACATCATAAGACCATATCCTACTTGTTCTTTTGGTGGTTTGGGCCTCTCTGCTAGCCTGGAGCNCAATTCTCNNTTCAT…	DCN1, defective in cullin neddylation 1, domain containing 1	dcun1d1	N/A	DCN1, defective in cullin neddylation 1, domain containing 1	P:biological_process; C:ubiquitin ligase complex; F:protein binding	no IPS match	---	dcun1d1 protein	3	Xl.13196	dcun1d1	414532	Q6NU45		NP_001084580	NM_001091111	---	---	---	---	---	---
Xl.13209.1.S1_at	-0.0010144	downregulated	ATCACCTTAGACGTTTACCAGAGATAATTAAAACATTTTAAAATCATTCATGTTCAGACCTTCTCTTAGAACATAAAAAGGGACACAAAGTAAGATCTAAAGGCCAAGCACCTTTATGTGCTCATTCTGCTACTGCACTGCATTATTGGGATATGACTAGAATAATCTTCATATAGTATAGCTGATTTTTGTTTTTATTTTGAGAAAGGTTTTTAATTCTGGATTATCCTTTGTGGCAANTCTNCACAGTGTAGCTGTTTGTATCACATTGCTGGCAGGATCAGCTAGTGGTACAAANATTTGGAAGTTGAAGTTATAANATCCATTATTGCTATGCAATAGCTCAAACAGTATTTGATATGAGAATATATTCACACTGATACCGCACATATTGTAATC…	myelin protein zero-like 3	mpzl3	N/A	myelin protein zero-like 3	-	no IPS match	---	---	0	Xl.13209	mpzl3	379105	Q8AVM3		NP_001079418	NM_001085949	0007155 // cell adhesion // inferred from electronic annotation	0016020 // membrane // inferred from electronic annotation /// 0016021 // integral to membrane // inferred from electronic annotation	---	---	---	NP_001079418.1 // span:142-164 // numtm:1
Xl.13225.3.S1_a_at	3.06e-05	upregulated	ACGGAGCAATAGCTGTACACTGCAAAGCTGGCCTGGGTCGGACTGGCACACTGATAGGGTGCTACATGATGAAGCATTACAGGATGACTGCTGCAGAAACAATTGCATGGATCCGCATATGCAGGCCTGGCTCTGTCATTGGTCCTCAGCAGCAGTTTATGGTGGATAAGCAGCGGAGCCTCTGGAATGAAGGGGATATTTACCGGAAAAAATTACAAGAGCAGGAAAATGGAAACCGATGCGCAGTAACGTTTATTCTCTCTGGTGTGGACGACATTTCTATCCATGATAAGAGCAAGGCTTGCAGTAAAGAAGATATTGGACTGTATAGTGGTGATGATGATGATGATGATGATGAATCTATCTATGTGACTCAAGGGGACAAGCTTCACGCCCTGA…	CDC14 cell division cycle 14 homolog B	cdc14b		CDC14 cell division cycle 14 homolog B	F:phosphatase activity; P:dephosphorylation; F:hydrolase activity; P:protein amino acid dephosphorylation; P:cell division; P:peptidyl-tyrosine dephosphorylation; F:protein tyrosine/serine/threonine phosphatase activity; F:protein tyrosine phosphatase activity; C:spindle; C:nucleolus; C:condensed chromosome; C:microtubule basal body; F:protein serine/threonine phosphatase activity; C:centrosome; …	IPR000340; IPR000387; IPR016130; IPR020422; G3DSA:3.90.190.10 (GENE3D), PTHR23339 (PANTHER), PTHR23339:SF27 (PANTHER), seg (SEG), SSF52799 (SUPERFAMILY)	---	cdc14 cell division cycle 14 homolog b ( cerevisiae)	19	Xl.13225	cdc14b	407839	Q4L0Q9 /// Q6QLU4		NP_001084486	NM_001091017	0006470 // protein amino acid dephosphorylation // inferred from electronic annotation /// 0016311 // dephosphorylation // inferred from electronic annotation /// 0051301 // cell division // inferred from electronic annotation	---	0004725 // protein tyrosine phosphatase activity // inferred from electronic annotation /// 0008138 // protein tyrosine/serine/threonine phosphatase activity // inferred from electronic annotation /// 0016787 // hydrolase activity // inferred from electronic annotation /// 0016791 // phosphatase activity // inferred from electronic annotation	---	IPR000242 // Tyrosine specific protein phosphatase // 4.4E-4	AAS22334.1 // span:425-447 // numtm:1 /// AAH81026.1 // span:425-447 // numtm:1 /// NP_001084486.1 // span:425-447 // numtm:1
Xl.13306.1.A1_at	-4.02e-05	downregulated	GAAGCGGGATATTCTCAGCGTACCCCAGCATGGGCCAGACATTTGAAAGTCAGCTGCTCCTCTTAGGGCACTTTAAAGGGCGAGCAACGCTCATTGTTTATGTACCACTTCTTTTTATTACTCATCTTTATATTCAGGCCTCTTATTCAAATCAGTGCATTGTTGCTAGGATAATTTGGATCCTAGCAACCAGATTGCTGAAATAGCAATTTGGAAAGCTGTCGAAT	---	---	N/A	---	-	no IPS match	---	---	0	Xl.13306	---	---	---		---	---	---	---	---	---	---	---
Xl.13335.1.A1_at	1.35e-05	downregulated	GGATGGTTAAACTGGTGCTGTCCAATTATATATGGTGCTGAGCATAATTATTTTGCGGGCTGGACCCTAGAAAAATATTTTTAACATAATTTACAGCAGGCCAATGAATTCTTTGACAGGTCATGGGCCAATTACAATCTCCTCACAATAAAACAACTTTTTATTCCACCTGGATAAACAAAGATTTGTTGAATATATTTGGAACAGAATAATATTCCACCTTATTTAATATCCATTGGCAAGAACTTGTATGAAAAATATGAATACTGTGACAATGCTGGATCCAGGACACTCCTTTTGGCACAATACATCATAGATTGAAAAACTTTCAGGTGACAAAAAAGATTTTTAGTGGTGCTTATTACCTGGCTTGCTGCTGGAAAAGCAAGTTTTTGTGAA…	---	---	N/A	---	-	no IPS match	---	---	0	Xl.13335	---	---	---		---	---	---	---	---	---	---	---
Xl.13382.1.S1_at	1.18e-05	downregulated	AACATTTATACTGCATTTCTTGAAGATATAGCAATACTGAGATTTAGATCATACCTTACCTAAAAGGGGTTTTATTGCCGGAATTAATACATTTTTCAGAATTATTGTGTATTTTCAGCTTCTCCATGTTTTTAAACCACTGTGTAATAACCTTTTGTTTTTATTTGAAGTAATTTAATTGAGGAATTCCTGACAACCAAATCTGTAGTTACACAAACATGCCCTTAAAGCTTTATTTCTCCTGTACAGCTGGCAAACAGATGTTTTCTGCACACAAGGCCAGTGCCTTAACCTTGTTTAACCTTATTTATGCAAATATGTATTCTCTGTATAAATGTTTTCTGAACTAAATGGTAACTACAATTAAATTCTTTCCTGAAAGGTAACAGGGCTCAGGGT…	SERTA domain containing 1	sertad1	N/A	SERTA domain containing 1	-	tmhmm (TMHMM)	---	---	0	Xl.13382	sertad1	444534	Q6GM81		NP_001086105	NM_001092636	---	---	---	---	---	---
Xl.1352.1.S1_at	-54.0604	upregulated	TCCCCTCCGCTTTGTCCATAATAAGTAACTTGACGTAGAAGAGGCAGAAGCTGCTTAGAAACATTCCCTCCCCAAACCTGTGCCTGCCGCCCATTTAGCTCACGGTGAATGAAGGCAAGTTCTTTTTCACNTTTCTCTCAAATTTCGTTTTCGATGAACCACAGTTTCTTCTTTTTTTAAACCACTCGTGTTCATGTTTAATNCCCCCCCCCCCCCCNNNNGTGGGTTCCACAAGGGTTACGTCAAGCCTGTTAGAACTGCGTCGCCGGTTTTAGACAAACTGTCGGTCATCCTTTTCGCTGCCCGTTCTGCTTTTTT	xnf7 protein	xnf7	N/A	xnf7 protein	-	seg (SEG)	---	---	0	Xl.1352	xnf7	397856	A3KMT7 /// A9JS19 /// Q92021		NP_001081473	NM_001088004	0006333 // chromatin assembly or disassembly // inferred from electronic annotation /// 0006350 // transcription // inferred from electronic annotation /// 0007275 // multicellular organismal development // inferred from electronic annotation /// 0045449 // regulation of transcription // inferred from electronic annotation	0000785 // chromatin // inferred from electronic annotation /// 0005622 // intracellular // inferred from electronic annotation /// 0005634 // nucleus // inferred from electronic annotation	0003677 // DNA binding // inferred from electronic annotation /// 0003682 // chromatin binding // inferred from electronic annotation /// 0005515 // protein binding // inferred from electronic annotation /// 0008270 // zinc ion binding // inferred from electronic annotation /// 0046872 // metal ion binding // inferred from electronic annotation	---	IPR003613 // U box // 9.0E-5	---
Xl.1360.1.S1_at	-5.21e-06	downregulated	TTACTTTGTAGGGATTCCGGGCCCAAGCTGTAGCTTAATCAGTTAGAAGTCCAAGAGGGTNNNANNNNCAANANNAANNNNACNNNNNNNNNAAANAAAANANANNTANNNGTCCTGATAATAATAGCTGGTATGACAATGTCAATGGTTACTGGCTCTTTAAGAAAAGGATAAACCTTTACACTGATTCTATAGCAGCCTCTCATTCCATACCGGTGCAGTATTNACCTGGTGCCAGTAGGTGGAGCTCTGTCACTGCCCTTGTTCTGTGCAATAGAGAAACCCTACCTGAGGCAGGTGCACTAAAGGGCGGCACAATATAAAGTGACAGTTTGGGCCATAGCCACGTCCTACAAGCCANAAGGTGCCCATGTTGGTNCANAAAAATCCATCCAAAAA…	---	---	N/A	---	-	no IPS match	---	---	0	Xl.56699	---	---	---		---	---	---	---	---	---	---	---
Xl.13694.1.A1_at	-1.32e-05	downregulated	GTTGACGGTCAACATGATCATCTAAGGACAAACCACAGCAGTAAAATATCACCTGCTTAATGAGAGATTGCTAGTGCAAAACTGCACTGCAGTGGTAACCCCTAGCGACTAATCAGCTGCAGGAAGAATAATGAAAGCAAAAAGCTGATTGTTATGTGCTTGTTGTTTGTAATTGAGCTCCATTGCCTTTCCCCTATGCAATTANTTCTCCGTAATGCGAAGCCATAGTTTTATGACCAATATATTTGCTTGATACTGCAGCGTGCAGTAAACCAATTAGTAAGAATACATTATACACCAGTTATAGAATAAGAAATTACTCTATTCCCTGTAAATGAATCAGATATTCTAGTAAGTCTAGAGAGAGAGAGAGATCTAAGATAACAAGAGAATAAACTT…	---	---	none	---	-	seg (SEG)	---	---	0	Xl.13694	---	---	---		---	---	---	---	---	---	---	---
Xl.1381.1.A1_at	1.83e-05	downregulated	AAAAATGATGTAGGCTGGACATGCCTCAGATATTAGCAAGACTNCCNNTCCNNGNTTNCAANGNCNTGCNANCCNGNGNTTNTGNTTTTTTTTTTTTTTGTTTAAGTTTATAACTGCCACTTGAAATATTTTATTTGGCAGTCTTGTGAATCTAGAAGTGCATTGTTTTACTCGTTGCTGTACTCTACTCCTGCTATTACAAATCCAAATTTCTTCCAGACTTCTGAGCTAACATTTCCTTATGTCACTTGAACGTTAATGATCAAGGAGGTGCCAAGTAATAA	---	---	none	---	-	seg (SEG), SignalP-NN(euk) (SIGNALP), tmhmm (TMHMM)	---	---	0	Xl.1381	---	---	---		---	---	---	---	---	---	---	---
Xl.1383.1.A1_at	-6.56e-06	downregulated	GATATCTGGTTTACAGGCACTGCTATTAAATGGATCCCTCCCTGAGGACGAACAACAGAGCTTGTTCACTTTGCAAGAAGATGGGGCGTGCCCAGAAGATCAACTGGTCATAATCAAAAGTCGTCTGGATCAAAGTATGAGCGAAAATCAGTCACTAAGGAATGAACTTCTGAACTATAAACAGGAAAACAGAAATTTGCAGGGAATAAAGGATGCACTGCAGCAAAGAATGGCTACCCAAGAAAGCGCTGTGCTTCAACTGAAACAGGAGTTACTGAGGGCTAACATGGACAGGGATGAACTGCAAAGCCAGAA	---	---	N/A	---	F:protein domain specific binding; P:regulation of microtubule cytoskeleton organization; P:Wnt receptor signaling pathway, planar cell polarity pathway; F:mitogen-activated protein kinase kinase kinase binding; P:cerebral cortex radially oriented cell migration; F:gamma-tubulin binding; P:cell cycle; P:camera-type eye development; P:positive regulation of axonogenesis; C:focal adhesion; F:signal…	IPR015506; coil (COIL)	---	dix domain containing 1	28	Xl.1383	---	---	---		---	---	---	---	---	---	---	---
Xl.13912.1.S1_at	1.02e-05	upregulated	GCAATACGTGCAAAGCCATAGGCTGAAGCTGTGGAATTCAGTGGATTTGCCGCATGCCATTGATTATGAATCTCAGTAAATGCTCTCTGCCAATCAGATCGATGCTTATACTGACCAGGCTAATTTCCATCCAGCTCATTCTCAACTGACAGTTTTTATTCCTATTATTTCATTTATATGTGTATTTCAACACTTGTGCAATAAATATAACATCCCTCTGTGTTATATTCTACAACTGACTTATACGGTGCAATAACATCAGTAATGCAATGCTAAATATGGTGCAAAATGAACTGGCAGTTCTGACTGCCCTATAATCTACATGTGNGGCTGGCAGTGTCCTGCAGAAGAACATCACACCCCACAGCAGGGGCCATTCACTAAATTCCAAAATTCCAC…	---	---	N/A	---	-	SignalP-NN(euk) (SIGNALP), tmhmm (TMHMM)	---	---	0	Xl.13912	---	---	---		---	---	---	---	---	---	---	---
Xl.13974.1.A1_at	-6.46e-06	upregulated	GAAGTCCGATCAAACGATGATTCGTACGATCAGATCTTTGCGTCTATGGCCAGCTTTAGTCTGGGCTCCTTATGATTGGATTAGCCCAATAAAGCGCGTCCACTTTTGTTTTTATTCTACGTTCCAACAAACAAAATTAACGTAAACCTCATACTTTCTAGAAAACCCACATTCTAAAAAGTACGCTTTGCATGAGCCTTCTGTTTAAATACATTTGTGACATTTCAATTTCCAGATGTTTTTGTTTTTTTGCACACTTAAAGCTCTAGTGTATGTCTCCGAATGTCCCAGCCTATATCTGGCATTTTAACATTACATTTCCATGGAACTAGATGGACTGAAATGTTGATCTTCCAAATGGATTCAAAAATCTAGCTTCTAGAAGGTGTAATAGTGTTG…	---	---	N/A	---	-	SignalP-NN(euk) (SIGNALP)	---	---	0	Xl.79591	---	---	---		---	---	---	---	---	---	---	---
Xl.14024.1.A1_at	9.59e-06	upregulated	TGCTCTGCCAGCAACCGAATGTGAGTTGTAGTTTGCGGTACTACAATAATACAAACAAATAATTGCACATCTAATTGTCAGGTACTAAATAATATATGTTTTGCTTGGGGTAAATCACCCTAACAAATACATTCTTTTTATTGTTATAGGCTGTAAATAGGGAGAATTCTAGACCCAGCAAATGTAGGCAAATGATGTATTACACAGACATTTTTGTCTGCAGCTGTAGACATATGACATTGTGTTCTACTGCTGTTTCATGCCATTACTTTATTCATTTTATCAGCATTCACACTGACAAGCGAGGACCTCTGAGGCCAATTCTCCTTAGGGAGTACCATCCCTGTCCTGTTTTTAGGATGAAGTTATCAAATCTCCTGGTGAACTATATGCTGTAAT…	---	---		---	-	seg (SEG)	---	---	0	Xl.14024	---	---	---		---	---	---	---	---	---	---	---
Xl.14036.2.S1_a_at	-2.96e-05	upregulated	AACAGTCTGAGTGGCCTTCAGGACTCGGAAATCGCACGCATGTCCATCTGCTCTGAAAGTAGTCTCATTGCCAGCAGTCCTGAGGAGAACTGGCCTTCAAGTCAGAAGTCCTTCAATCTGAACCGCACTCCAAGTACAGTTACCCTCAACAATAATACTGCCTCTACTAACAGAGCCAACCAAAACTTTGAAGAGACAGAAGAGGCTAAAAGTGATTCTCCAATCATCGTAGTCCCTGGGTCAAGCCCTGTTCAGAATGAGAACATGAAACGTTTAAAACGAGGTCAACGTGCGGGTTACAGCCGGATGGCCAAAGAAGATTCA	---	---	N/A	---	F:protein kinase binding; P:regulation of catalytic activity; F:protein kinase regulator activity; P:regulation of phosphorylation	PTHR24116 (PANTHER), PTHR24116:SF97 (PANTHER), seg (SEG)	---	loc100145198 protein	4	Xl.66891	---	---	---		---	---	---	---	---	---	---	---
Xl.14072.1.S1_at	2.09e-05	upregulated	CGGCCAGTATATAGGCCCTTTTACTCGCTGCTGTGGCCCCTTGCAACCTGGGGTGCTGTAGCCAATCAGAGTGCCCAGAGAAAAATCTCCCAAGGACTTAAAAGATTTCATTGTAAATGTGCCGGCTGATCCNTGCANGAAGTTGCAATATTTGTGTAGGGCAATGCCAGGGGCCCCGTTATTTATTGCCACATTCTAGTGCCCCCTGTTGGTCATTGCTTGTAGTTAATTTGCCCAGGGGCCCCACAAT	---	---	N/A	---	-	no IPS match	---	---	0	Xl.77518	---	---	---		---	---	---	---	---	---	---	---
Xl.14081.1.A1_at	8.67e-06	upregulated	TAAAGAGGCCTTTCATTTTCACAAAATGACTAATTTCAATTTTCTTTTTCTTATAACATTAAAGTGTTAAGTATGAGCACAGTAAAAGTAGATGTTGGCCAAACTTTGATGCTTTTAAGAAAAATATCAAATTTATTTGAAGGTCAGCGACCCAGCATTCCGAGCTTATATGAGAAAGAAAAGCAGATTTGTTTTCTAAACCTGCAAGTTAGAAAAGTACTGAAAAAATAGAAAGCAATTCAACATTATTTGTGGCATGTTATTTAAAAATATTAAGTTTTGTGAAATTGAACTGCCCCTTTATTTAAAGTCTATTTCAATAATNCATTTACTTTCATCAGCCGATTTTCTTGAGTTATTTGGATAATTTATTTGTCATTTTAACTGGAGTTTCCACCA…	---	---	N/A	---	-	no IPS match	---	---	0	Xl.14081	---	---	---		---	---	---	---	---	---	---	---
Xl.1412.1.A1_at	-4.44e-06	upregulated	ATGTTTGTTTTGTGTCTTGAGCTCTAATTCCCGACGGGCTGTTTTCCTCCCTCTTGTCACCTGTCAATCTCCCCCAGTCCCATGTCTAAACTCAGACAGGATTACACTCTCTTGGCTTCTGTTCTCTCCCTTTTCCCAAAACGCCTTTCAATGCCTTGTCTGCTGCAGACTGTATTCCTTAATTCCTTAGTCCCGCCCCTTCCCTCAATGTATTCCTTCCCATTGGCTCTTAACCTCGCCCCTTCCCTTACACTGACCTATCAACTTCACACGTCACTGTCCTGATTATTTT	---	---	none	---	-	no IPS match	---	---	0	Xl.1412	---	---	---		---	---	---	---	---	---	---	---
Xl.14174.2.A1_x_at	-2.27e-06	upregulated	TTTGTACATACATTGCTGTTCTAACTCCCTAGGTGTGTTTTAGTGTACAGAATTGTCCGTNCNNNNCNNNNNNNNNNNNNNNNNNNNNNNNNNNNNNNNNNNNNNNNNNNNNNNGTCNGTTTTTAATTGTTCTTTCCCATGGCTCTTATATTTGTAACTGTGGCTGTAACATGCTTTTAATTTAACATAAAGCAGTGGATTGCTGAATCTGTATGGAATCGTACAGCATGGCATGAAGACGTTTTTGT	---	---	N/A	---	-	no IPS match	---	---	0	Xl.78021	---	---	---		---	---	---	---	---	---	---	---
Xl.14243.1.A1_at	-6.27e-06	upregulated	GACATAACAACATACATTAGCATATGTATATTCTTCCATAATCCATTTAAAGAAAAAAATGACCTTTTCTTAATTAAAATTTGGGTATGTTCAGATTATTATAGATCAGGATTATTTATTAATTCTAAATTTTTTTATTATGAATTGTTTATTTATTCTAGCATTTCAAATCCATATAATGTTGACAAAAATGTAACTGATCTGTTGTACATTCAGCTACAAAGCAGCAGAACAATACAATATGTGCTTGTACAGCAAACCAGACTCTGCAATTGTGTGTTTTTGTA	---	---	N/A	---	-	no IPS match	---	---	0	Xl.14243	---	---	---		---	---	---	---	---	---	---	---
Xl.14286.1.S1_at	-9.65e-06	downregulated	AATGTCTGGGTTCCACCAGGTGGACACGTTGAGCTAGGAGAGCAGCTACTGGAGGCCGGACTGCGGGAACTCCAGGAGGAAACTGGCCTGCGGTTACAGGAAGTGTCATGGAGCATGCTGGGACTGTGGGAGTCAGCGTTCCCTCCACTGCTCAGCCGGGGTCTGCCTTCCCGCCACCATATTGTGACTTACCTACTGGTTCAGACTAATGAGACTCATCAACAGATGCAGGAGAGGCTGTGCCCAGACGAGCGGGAGGTCAGTGCATGTGTTTGGTTGGATACAGAGATAGCCAAGCATATTGTTGCAGCTGAGNATTCTGGGAGTCCATGCGGTCCTTTACCTGCCAGCATCAGTGTCTTGGAATTAATACATGGATCTCTGAGCCAATCAGATCGC…	nudix (nucleoside diphosphate linked moiety X)-type motif 17	nudt17	N/A	nudix (nucleoside diphosphate linked moiety X)-type motif 17	F:metal ion binding; F:hydrolase activity; P:biological_process; C:cellular_component	IPR000086; IPR015797; IPR020476; PTHR22769 (PANTHER)	EC:3.6.1.-	nud17_xenla ame: full=nucleoside diphosphate-linked moiety x motif 17 short=nudix motif 17	4	Xl.14286	nudt17	496025	Q5PQ04		NP_001088761	NM_001095292	---	---	0016787 // hydrolase activity // inferred from electronic annotation /// 0046872 // metal ion binding // inferred from electronic annotation	---	---	---
Xl.14364.1.A1_at	2.37e-06	upregulated	GCTTCGAATAGCACTCTTGTCAATTTTATATTCACTTGTTTTAAAGCTTTACTTATCCTTTAAGTNTGCTAAAATTATTTAAACGTTAAATAAACCCAAAAGGATTGTTTTGTCACCAATATGGAGTTATTTGATTTATTTAGGATCAAGTACAAGCTATGGTTTTATTATAACAGAAAAAATGGAAATCATTTTTAAAAATTAGGATTAAATGCTTTATATTGACTGTAGTTCTGAGCTTTTTGGATAACCGGTTTCCTGATAAGGTCGCCTATACGTGCACTCTGAATTCTAAGCCTAAAACTTCTCCAGGCCCATACTCGGGGCCCTCTTTTCTTCTTTAGTTAAAACCCCTTCCTTTCTACTTGGAGATGGATTTACAGAGGATAAAAGAATGGA…	---	---	N/A	---	-	no IPS match	---	---	0	Xl.14364	---	---	---		---	---	---	---	---	---	---	---
Xl.14591.1.S1_at	1.37e-05	upregulated	GCCTCACATTTCAGTAGTGGTATATAACAAACAAAAAAAACCTTGTTTCTATTTAATATACATGTTCCAGTTCCTGGCAATATCTTGTTAATGTAACCAATGTTCAATGGTTCTGGGCATCCTGTGAGAAAAAGCTGGAAGAGAGCAATCGAATGCATGTGCGTTGTGCTCAGGCCAGACAAGTGTAACCTAGCCTTGCATGTATGGATACTGAAGTGTACGTGGACATTTTTGTAATGTGATCACTCCAGAGTTTATTTTTTATATAAATATTGTTCTTAACAAATGGGATATTATGTCATCAACAAAGCCTAGTAAAAANGGGNAAAAAAAATCAGCTTTGGCTCTGTGTGCTCTGTTACTCTGTATGTGCATTTGGAATTTGAAATAAGAGGTAGA…	slowmo homolog 2	slmo2		slowmo homolog 2	-	SignalP-NN(euk) (SIGNALP)	---	---	0	Xl.14591	slmo2	494772	Q63ZN0		NP_001088075	NM_001094606	---	---	---	---	---	---
Xl.14639.1.S1_at	5.47e-06	downregulated	GAAATACAGGCCTGCTTTCTTACTGTGTTCTTCTACGCTGGATCATATGAAAGATCCAGTGCCAGGAAACAGTTAAAAATGCTCGTCTGTAAGAGCACTNTATAGGGCTGTATTTATATATACNCACTCAGGGGTCTGTGCTTAGGGCGGCAGCTTTAGGGGGACAGCCCTTGAGTGCCTATATGACAAATTATATNTTTTTTTCTGCTGGAGACTTGCTGTTTAATTCTGGCAGCTGGGGGAAACTCACTTAGAGAGACTGACACAGCGTGTCTTTCTGCAAGTAGTCCTTGGTTTAATGTAGGCTGAAAGTGACATACCATGCATAAAGCATTCAATGTAATATGAGTAATCTGTAGGTAGAGCAATTATTTGTCTCTGCAGCCTTGATATTTAAGT…	chromosome 20 open reading frame 29	c20orf29	N/A	chromosome 20 open reading frame 29	-	no IPS match	---	---	0	Xl.14639	c20orf29	446282	Q68F19		---	---	---	---	---	---	---	---
Xl.14662.2.S1_at	-1.89e-05	upregulated	AATAATGGAAAGATCCCTAATCCAGAAAACCCCAGGTCCCCAGTATCCTAGATAACAGGTCCCATACCTGTATATGTAAATGTAATTGCATTTGAAAGCAGTTTCTGTCTCTTACAATTCCCTNCTGACTACTCATANCATCCCAACGTTGTATCGGANGTCATCACAACCCCNNNNAGCCAAGACTTATTTTCCCACAATGCTTTGCATACTTNGTGACTAACAGACCAGACTATCCCCCATATGCATTAAAAGGCACAATGTTTGGCCAATGTCAGTAGCCCTTNAACCAATANGATGTCTGCNTTTAAACATGTGACCAGNAAATTCTGCCTGCTGTGGGAACTGGAGTTTTGGTTGGAGGAGAGCGNGATTTCTGTTGGCTGTAGATGGTAAATA…	---	---	N/A	---	-	seg (SEG)	---	---	0	Xl.14662	---	---	---		---	---	---	---	---	---	---	---
Xl.14679.1.S1_at	-1.83e-05	downregulated	AAAGGACAACCATGTCTGGGCCATGGGAGGAGTCAAAGAGGCCCTTGATGGTGTTCGCGCTCTCGCTGGGAAAACTTTGAAGGTGGAAGTTGAATGCAGATCCCTGGAAGAAGCATTAGATGCTGCTGCAGCAGGAGCGGATATTGTCATGCTGGATAACCTAACCCCTGAGTCGCTCCATGCTGTTGCACTTGCCGTGAAATCCAGTTATCCGTCCGTTGTGATAGAGGCCAGTGGGGGGGTCACACTTACCAANTTGCANCAGTTTCTGGGAGCTCATGTGGACATGGTGTCGATGGGATGTCTCACCCAGGGATCACCCAGCATTGACTTCTCATTGAAACTCAGCCACGGTCTCCGTAGGAGAGACACGGACTCTAGCCTCTAAGCCACGGACTC…	quinolinate phosphoribosyltransferase	qprt		quinolinate phosphoribosyltransferase	P:pyridine nucleotide biosynthetic process; F:nicotinate-nucleotide diphosphorylase (carboxylating) activity; F:transferase activity, transferring pentosyl groups; P:NAD biosynthetic process; P:metabolic process; F:catalytic activity; P:water-soluble vitamin metabolic process; P:protein oligomerization; P:vitamin metabolic process; P:quinolinate catabolic process; F:protein homodimerization activ…	IPR002638; IPR013785; PTHR11948 (PANTHER), seg (SEG)	EC:2.4.2.19	quinolinate phosphoribosyltransferase	15	Xl.14679	qprt	446628	Q6AZR1		NP_001086793	NM_001093324	0008152 // metabolic process // inferred from electronic annotation /// 0009435 // NAD biosynthetic process // inferred from electronic annotation /// 0019363 // pyridine nucleotide biosynthetic process // inferred from electronic annotation	---	0003824 // catalytic activity // inferred from electronic annotation /// 0004514 // nicotinate-nucleotide diphosphorylase (carboxylating) activity // inferred from electronic annotation	---	---	---
Xl.14699.1.A1_at	-4.56e-05	downregulated	CCTTGTGAGGTTCCAGTCCATTTGAATGTATCAAGCATGCNCCAATATGGGGGAGTTNTAAAACCAGGTATACATTTTACTCCTGTAAATAGTAATTTTAAGCCACCTACGAGTTTTACGAGTTGCTTTTTTTTTTTATTGCGGTTGACCAATCAGAACCGACTGTTGCTGTGGGTTACTACTAAGGAGTAAAATGACACCAATTTGTGATGAAGGTTGT	---	---	N/A	---	-	seg (SEG)	---	---	0	Xl.14699	---	---	---		---	---	---	---	---	---	---	---
Xl.14864.1.S1_at	-3.17e-05	upregulated	GCATCCCTACCTATAATGCAGTAACACAACCAAAGTAGCAGTTGCTACCGAAACCCCCAAATGGTTTAAGGTTTCAGGCAGTTTGCGAGGATACTGTGTTATCACTCAATCTCTGCTCAGGTCCCCCACCCAAGCCTTTCCAGGTATTAATCGGCGAATGTCTGGTCCTATGATAAAGAAATGGGGGGAAATATGGATTCCCCAAACACATCGCAGGGATGAGAAACCCCTTCCTCTACCTTCTCTCCATCATAGCCAAATGAAGGACTCTGCTGAATGGCTCTGGCCCCCTCTCTGACAAGAAGGGGTTCCTGTAACGTGTGGCCGTGATTTTTTGTCTTTTTA	cell division cycle 27 homolog	cdc27		cell division cycle 27 homolog	-	no IPS match	---	---	0	Xl.14864	cdc27	443994	Q6GQ04		NP_001085568	NM_001092099	---	---	0005488 // binding // inferred from electronic annotation	---	---	---
Xl.14876.1.S1_at	4.81e-06	downregulated	GAGCTGTGTCTCTACCTAACTAAGGCAGCAAGTGCACCGTACTTTGACATTCTAGAAAGGTGGATCTACAGAGGAATTATAAATGACCCTTACAGTGAGTTCATGGTGGAGGAGCATGAGCTACAGAAGGAGAAGATTCAGGAAGATTATAATGACAAGTACTGGGACCAGAGATACACTATTGTGCAGCAGCAAATCCCATCTTTTCTGCAAAAGGTAGCAGACAAAATCCTTAGCACAGGTAAATATCTGAATGTGGTTAGGGAGTGTGGTCATGATGTTACCTGTCCAGATGCAAAGGAAATTACTTACACTTTGAAGGAACAGGCATATGTAGAGCGAATCGAAAAGGCATACAACTATGCCAGTAAAGTGCTTCTAGACTTTCTGATGGAAGAG…	tubulin, gamma complex associated protein 2	tubgcp2	N/A	tubulin, gamma complex associated protein 2	C:spindle pole; P:microtubule cytoskeleton organization; C:microtubule organizing center; C:cytoplasm; C:cytoskeleton; C:microtubule; P:microtubule nucleation; C:cytoplasmic microtubule; P:mitotic cell cycle; C:centrosome; P:G2/M transition of mitotic cell cycle; P:protein complex assembly; F:protein binding; C:cytosol	IPR007259; PTHR19302:SF13 (PANTHER)	---	gamma complex associated protein 2	14	Xl.14876	tubgcp2	446693	Q6DDJ4		NP_001086858	NM_001093389	0000226 // microtubule cytoskeleton organization // inferred from electronic annotation	0000922 // spindle pole // inferred from electronic annotation /// 0005815 // microtubule organizing center // inferred from electronic annotation	---	---	---	---
Xl.14886.1.S1_at	5.22e-06	downregulated	CAGGCTTATATGCAACCGACAGTTGCTAGTCACCATTTCACCCTTACACACGGCAGCCCAACCCACAATGCACTGCACGCACACCTGGCAGGAAGCACTCACATTGGAGGACAGCCTGCTATACTCTCGTACCCACCATCTGCTTCGCTGAGCAACGCTGCACCCGTCGCCCATATTCTTGCCTCTCCGTGTACCTCCAGACCTATTCTACAGCACCCGACCTACAATCTCTCTCACCCTAGCGGCATCATTCACCAAGTGGCGCTGGGCATCAATCCCCGTCTCTTACCTTCCCCGACCATCCATCAGACTCCCTTCAAGCCAATCTTCCCCTCCCATTCGTACATCACCGCGTCTCCGGCTTACGCAGGATTTCCAATGAGCCCCACCAAACTCAGC…	homeodomain interacting protein kinase 3	hipk3	N/A	homeodomain interacting protein kinase 3	F:protein serine/threonine kinase activity; P:phosphorylation; F:protein kinase activity; F:DNA binding; P:protein amino acid phosphorylation; F:nucleotide binding; F:ATP binding; F:kinase activity; F:transferase activity, transferring phosphorus-containing groups; C:nucleus; P:anti-apoptosis; P:apoptosis; P:positive regulation of DNA binding; P:regulation of transcription, DNA-dependent; P:negat…	tmhmm (TMHMM)	---	homeodomain interacting protein kinase 3	24	Xl.79570	hipk3	495703	Q5U4A0		---	---	---	---	---	---	---	---
Xl.14892.1.S1_at	-1.04e-05	upregulated	AAAGAAGCCTTTCACCTTCACAAAATTATTCATTTTTTCTTCTTCTAATATTATAGTTTTCAGTATCAATACGGTAAGAGTATTTGTTGGCATTTATCTTATGCTTTTGAGAAACGTATAAACGAATGNATCAAATCTTAAGAGTTTGATGGTTACCAACCTAGCATGCAGGGTTATATGAGAAAGAAAATTGATTTGTTTAGTAAACCTGTACTGAAAAAAAAATAGAAATTAAACCTTAGTGTGTTTTGTGAAATTGAATTGCTTCTTTATTTAATGTCTATTTCAATAATACTTTTACTTTCATCAGCTAATTTTTTTTATTTAGGTAATTTATTTGTCATTTTAACTGGAGTTTCCAAAATTCATTAGTGCTGTTGTGTTTTTATAACTAAGACC…	ATP/GTP binding protein-like 5	agbl5		ATP/GTP binding protein-like 5	-	seg (SEG)	---	---	0	Xl.14892	agbl5	446690	Q6DDJ8		NP_001086855	NM_001093386	0006508 // proteolysis // inferred from electronic annotation	---	0004181 // metallocarboxypeptidase activity // inferred from electronic annotation /// 0008270 // zinc ion binding // inferred from electronic annotation	---	IPR000834 // Peptidase M14, carboxypeptidase A // 1.3E-17	---
Xl.1496.1.S1_s_at	1.11e-05	downregulated	AATAAAACTGCACATGAATCACTTGAACAGATCGAATGCAGTGTCTGCTCCCCAGAAGCCAAGAACAGCGCAGACTGCAGGACTGNCCTATCTCTCCCTGGGAAGACAACACACTGACTGATCTTCACTCTCCTCCCTGAGTT	UBX domain-containing protein 1-A	ubxn1-a		UBX domain-containing protein 1-A	-	no IPS match	---	---	0	Xl.1496	ubxn1-a	443814	Q6IP50		NP_001085388	NM_001091919	---	0005737 // cytoplasm // inferred from electronic annotation	---	---	---	---
Xl.15.1.S1_at	-1.65e-05	upregulated	AGCGGAGACATATTTAGAAGCAATCAGAAAGAATATTGAGTGGCTAAAGGAACATAACAAAGAGGCAAACAAAGGAGATAATGATCTTTCAAAACTGAAANANTTCGTCAACCAGCAGGCAGATTCCTATGTGGAAAAAGGAATTTTGGACAAGGAAGAGGCCAATGTTATCAAGCGTATCTACAGTAGCCTGTGAAGACAGANTTTGTGGCCGTGTTAAAAAACATGCTTTAGAAGTAGATACTCCCACTTTGGTCAAAGATTAAGGCACAGATTTACAAAATATTAAATTAGGGGATCCAGAAGGATTCGATTGATGCATTTTCAAAGCAAATCAATGTGTCAATTCATTATAATGGGTTTAGATTGCTTTGAGTGGTCGAACACCAGTTATATGGG…	secretogranin III	scg3		secretogranin III	C:extracellular region; C:secretory granule; C:cytoplasmic vesicle	PS51257 (PROFILE)	---	secretogranin iii	3	Xl.15	scg3	373575	Q6GLW5 /// Q91847		NP_001079046	NM_001085577	---	---	---	---	---	---
Xl.15029.1.S1_at	2.98e-06	downregulated	GGTTTACTTTTTACAGGACCTGCATGTCTGTTTAGGAGGAGAAAATCCGCAGGAGTTTGTTAAGCAAATCATTACCAAAAATATATTCATATTAATCAGAAGTACGAAGCGCCTTAAAGCNAATATTGAATTCATTCAGTCAACGTTTAAGATGATGGATAAGGAATTGCTGCTGTGGATTCAAGGCAGCGGAGCAGACATTCTGGACCTCTGTAACACCTACATAAAGAGGAACTATAAAAATGTGCAGCAAAAGTTGCACTCCCTCGGCTGTACAGANAACGAGATTACTCGCATTATTACCAGCTACCCTAGCATACTTTATCTGTCCCCGGTGAACTTTCTTGTCAAGATAGATCTGCTTCTTAAGCGTGGCATTGGTATCGACCTTGTGCTAGA…	---	---	N/A	---	P:DNA geometric change; F:DNA binding; C:mitochondrion; C:mitochondrial nucleoid; P:termination of mitochondrial transcription; P:transcription from mitochondrial promoter; C:mitochondrial matrix; P:regulation of transcription, DNA-dependent; F:protein binding; P:transcription termination; F:double-stranded DNA binding	IPR003690; PTHR15437 (PANTHER), PTHR15437:SF2 (PANTHER)	---	mitochondrial transcription termination factor	11	Xl.15029	---	---	---		---	---	---	---	---	---	---	---
Xl.15169.2.S1_at	2.54e-05	downregulated	ATAGTTTTCTCTTTGTCCATACATCCCTCATTCCACTGTGAGTTGGACACTGTCACTATTCTGTTCATGTTTCCTAGCTGTAAATAGAAAAAGGGACAATGTCAAGTTTCTGGCATTATATCAGCACAAAGACAAACTGAGAAACAAGCAACCCATCCCTGAAGTGCCCAGGCATATACCTATAATGCCCCAACAGCTGACAGCACTGAATGTAAAGGACCATATGGAAGGCACATACAGTGGTGTGAAAAACTATTTGCCCCCTTCCTGATTTCTTGTTCTTTTGCGTGTTTGTCACACTTGAATGTTTCTGCTCATCAGAAACCGTTGACTATTGGTCAGGGATGGCATAATTGAACGCGGGGTGCAGTTTTTGAATGAGGGTTTACGTTGTTGA	---	---	N/A	---	-	no IPS match	---	---	0	Xl.81664	---	---	---		---	---	---	---	---	---	---	---
Xl.15329.1.S1_at	4.78e-05	downregulated	GAATAGACCCATCTCAGTTTATCAGATCATTGCAATAGACTCCAAGTCTACTGAACCTTTGCCAACGTTTTTATGTGCCTTTGCAAAAATTCTACAAGGGCTCTTNNANAATCTGCCGAGATTTCCCATGTGGCTTTTGGAAAAAATAAAAGGCCAAAATGGCAGNTTGCAGTTAGCCTATACTGGCATTGTGTTGACAAACATGATCATGCCAGGGCCATTCTTTTAGAAATTAAATTGTGCAGAAGGAGAACACATATCAGCGTTGTGTTTTTAAATATTCAGTAGTATACAGATTAGGAAAAGATTNTTCTGGAAAAAGATTCTTTTGTTCATGCTTGAAGGAAGATTTGCAATATTTATTTTACTTGTTTCTGTGTTTTTCTTTTCAGTGTTTTA…	MGC82096 protein	MGC82096		MGC82096 protein	-	no IPS match	---	---	0	Xl.15329	MGC82096	447218	Q6AX82		NP_001087394	NM_001093925	---	---	---	---	---	AAH79714.1 // span:130-152,157-176,191-213 // numtm:3 /// NP_001087394.1 // span:130-152,157-176,191-213 // numtm:3
Xl.15335.1.S1_at	-3.33e-05	upregulated	GAGATAGATGTATCCCCACAGGGCTCTAGCATTGTAGTCACTATAAGGCACACCCCNTTCAGGTAGCTGGGCTATCATTTAACTATATATGGGTTNGGGTCAGCAACAGAAGTATCNCCTCTNAACAAACCCCACCAACAACATACACAGTGGCACTCCATTCAATATCNTAGAGGGATAGAATACAAATTGCCAGGTTGTAAAATGGAAATGGTGCAANAAGTAATGATTTGTTTAGCTGATCCAAAGTCATTTTTATTCCTNATGAAGATTAGGAAANATGATGGGGGGTCACTTGGATGTTATTTACNNNNNCTGTGCTCTGCTTGCCAATGAAACTCTGGTGACTGGTATNATTACAGTAGAGAGTCACATATTTGTTTGGGAATACTTCAAAAC…	---	---	N/A	---	-	seg (SEG), tmhmm (TMHMM)	---	---	0	Xl.15335	---	---	---		---	---	---	---	---	---	---	---
Xl.15339.2.S1_at	2.86e-05	downregulated	GTACACTTCAAGTATTAGGGTCACTGATATGAGGCCCACTGTGGTGTATTCAGAGTGAGGGGTGCTACGTTTTTAAAATAAAAGGAGAGGGAAAGAAATGTGCAAGCTGCTTCAAATAATATGGCACATTAAAAGATTACCATACACTTTTTATTTATTTTAAACACTAAAGGCAATTTTTTAAAAAAATTTTTTCCCTTTAAGGCTCATTACCTAGGAAGCAAAATGTCTGCACACGGGAAGTATGTGCCTTTAATTTAAATGAGCAGTGCTTCTGGAATAGTTTGATAAAATTCAGATTAATATAAAGAAATCATGAACCTTCAGATAATTTATAANNTAACACATCATTTCTGCATATTTCATGGNAGTACANTATGTTTTTTNGTCTAANANGAA…	---	---	N/A	---	-	no IPS match	---	---	0	Xl.84626	---	---	---		---	---	---	---	---	---	---	---
Xl.15353.1.S1_a_at	6.02e-05	downregulated	GTTATGATTTTAAGGCCGAGGCCAAAGGAATTTGAGACTATTGAGTTAGGTGTAGGAATCTGAAGAGTAATTTAAAGAATAAGGGCAATGGCAAATGGGGAAAGTAAGTGCCTGCTGTTTATTTTAAAAGTGCAAATATGCTGAACTTAAACACACACACAAAAACACACCTCAGTTTGTAACTTTGCCTGAAACACTACCATCAACTATCGGGAAAGAGTAAGTGCTTACATTTTTACTCAATTTGTGCATTGATTCAGAGGAGGGTGGTTTTAGGTATTTGAACCTGGTGTGCCATTCATCTACTAAAAAAACATATTCCTGGTACAATTGTCTTATTATTAATTGTGTAATTGACGCTCTAAACAAATAAAAAGTCATGTCCAAAGTCAAACACGA…	hypothetical protein LOC432271	LOC432271	N/A	hypothetical protein LOC432271	-	SignalP-NN(euk) (SIGNALP)	---	---	0	Xl.15353	LOC432271	432271	Q2TAD8 /// Q498I9 /// Q6INH8		NP_001085187	NM_001091718	---	---	---	---	IPR013151 // Immunoglobulin // 3.6E-5 /// IPR013151 // Immunoglobulin // 6.3E-4	NP_001085187.1 // span:307-329 // numtm:1
Xl.15413.2.S1_at	1.5e-05	upregulated	GTTCTGGAGTCCTTCTTTGTTCAGAANTTNAAGGCTTTTAAGGCAAGCAGATTGTGATNCNTTTAGTNTGATCATTTTAACTGGAATTGCGCCTGGATGTTGTCTCTCCATGGTTNTGTTTTGGGNTTTTTTTNGTCACTGTCTTGGCAAAACAATACAAGTCTCCCCCACCCCCTCCCAGCACTCGCCATGTTAAGCTCCACCCAGTGGCGCAGTTTTTCATCTTACAAGCGAAAGCCTTTCTTGCTCTTCATGGCAATACTGTAGTAAAGACATGTGGCCAAGTGCCTGAGATTGTATTTTATTGTACAAAATTGGTGTTGTTCCTGAGNGGCTCAAAAGCCAAACAGCTCCCTGGCCACAAGTGTACAGTGCAGAAATTATTGTAAAATATTATAT…	---	---		---	-	seg (SEG), tmhmm (TMHMM)	---	---	0	Xl.79836	---	---	---		---	---	---	---	---	---	---	---
Xl.15492.1.S1_at	1.69e-05	upregulated	TCTGCAAGAACTCGTGGCTTCAGCTTGTTGGATATACCTCGCTTCCTGAGCAGTAACCCAGCCAAGCTGTGTAGTCTGGATGGGAGAAAAGGGACCATTAAACCAGGGTATGATGCTGATTTGGTTATTTGGGATCCTGACAAAGAATATCAGGTGCAGGAGAAAAGCCTTCATCACAAGAATAAGCTCACACCATACCTGGGTTTTCAGCTGTGGGGAGAAGTTGAAGCAACTATAGTTGGAGGAATTCTGGTTTATTATAAAGGAAGACATTGTCCAGTGCCTGCCGGTAAACCTCTTCTCATGCAAACTATGGAACTGCCAGAACCCAGTGATCCGTACTACTAGCAATCTCATTATTCTTCCAGTGTCACCTAAAATGGTGACTTTCTGTGATTT…	MGC83388 protein	MGC83388	N/A	MGC83388 protein	F:allantoinase activity; F:hydrolase activity, acting on carbon-nitrogen (but not peptide) bonds, in cyclic amides; F:hydrolase activity, acting on carbon-nitrogen (but not peptide) bonds; F:hydrolase activity; F:cobalt ion binding; F:zinc ion binding; C:cellular_component; F:metal ion binding; P:allantoin catabolic process	no IPS match	---	zgc:103559 protein	9	Xl.15492	MGC83388	444548	Q6GM67		NP_001086119	NM_001092650	---	---	0016787 // hydrolase activity // inferred from electronic annotation /// 0016810 // hydrolase activity, acting on carbon-nitrogen (but not peptide) bonds // inferred from electronic annotation /// 0016812 // hydrolase activity, acting on carbon-nitrogen (but not peptide) bonds, in cyclic amides // inferred from electronic annotation /// 0046872 // metal ion binding // inferred from electronic ann…	---	---	---
Xl.15513.1.A1_at	-1.15e-05	downregulated	TTACATGTCCGTGCCTAGTCTAGCATCGGACNTAAATACACTGCTTAGTGCAATTANGNNNNNNNNGTAAGTTTTAATTAATATTGGTAATGTGGCATTCAGGGAAAGAAAAACTTTAACTGGTCTGGATCACACCTTAAATCCCCAAGGTCCTTTCGAGGATAACAANTAATTAGAAGATTAATTAAAAGTGNGTTTGGAAACCAAGTTTATCTGAAGGTATACACTTTTATTGTTCAATAAAATTATCCACTTTATGTAAGTTCGACATGCATTTCTCATCATTTACAGGAGGCAGTCTGGTTTGTTGTTGAATATGTATGTAAGTTGAAACCTATACATTTACTTATTAAATGCAGCTTAGACAAATGTCTGTCTTAAAGGAGAGGGAGGGTCGTT…	---	---	N/A	---	-	no IPS match	---	---	0	Xl.64421	---	---	---		---	---	---	---	---	---	---	---
Xl.15591.1.S1_at	-7.19e-06	upregulated	GATCTTGAATATACAGAGTAGGCCTTATGGTGAAAAGGACTGCTAGCTTCTGTCTGATTGGACAAGGCTTGGACTTAACCGATTACTCATGTAATTCTCTCCACTCTCGTTGTTTGTTTCCTCCATTTGTATGCTGCTTTCTGATGTCTGGTGTTTCTCCTAAAGTTCAGTCTCCCACGATCACTGTTTGGCTTATGATAAAGAACATTCTGTATATCCTGGATACAATTTACAGAAGAGAATACTTGATTTAAGAGATGTGGAAAAGGAACCAGTACTTTCCGTTATTCATCTGCCTGTGTAAATTAATATATTTTAACAAAGACTCTGGTTGGAGGCCGCAAAGTNCTTGTTAACCAGTCTCCTTGCCAGCAACTTGTGTGCATGTAAATATACCAT…	acyl-CoA synthetase long-chain family member 1	acsl1		acyl-CoA synthetase long-chain family member 1	-	no IPS match	EC:6.2.1.3	---	0	Xl.15591	acsl1	380135	Q7ZTQ2		NP_001080443	NM_001086974	0008152 // metabolic process // inferred from electronic annotation	---	0003824 // catalytic activity // inferred from electronic annotation	---	---	---
Xl.15604.2.S1_at	1.07e-05	downregulated	CATTCTTTCATTATCTTTCAGTCAAACTATAAATCAGATTTGCAGATGCAAGACTTTGCAGTGGGTCACTAAGTACTCCAGTCTGTATTCTTTTTCCTCTCTTTTAGTTATACCTAGGAACCACTTGCTCTTACATGGAAACAATGGTAGAATGTGTCAAATGTATACTTTTTGCTTTACAGATCCCACACTTCTGGTTTTCATTTCTAAATTGAGAAGCACTTTGCCCCCCCCCCCCCNNTTCCTTTTTTTTGCCATGGACTTATCTTTTTCCTTGCCAAGCACATAAGTCTATCTTGTTGGCAAGGCAGTTATCTTCCCAGCAATGAATGTTTCCCCATTCCAGTCTGGGAAAAGCATTTTATCTTGCGGTGTGTTGTTCCCTAAA	---	---	N/A	---	-	no IPS match	---	---	0	Xl.15604	---	---	---		---	---	---	---	---	---	---	---
Xl.15608.1.S1_at	7.32e-06	upregulated	AAGTGCAGTCTTTAGTCGAAAACAAAANCNNACATACATGGCATTTAGATCAAATTTCCAGACTAATGATTAAATTCATGACCGACATTAACTTAACCCTTTGAGGCGTCCGTAGTACAGTGGAGATCTCCCGACGCCCAAGGTTTTCAAGCCTGAGCTGATGTATGTAGCAACCAATCAGTGTACCCCGAGCTAAGCCATTTAGATTCCAGCCGCACCACTTCATTAATCTTGTCTGAAGAAAGACCTTTTTTTTTTTTCTTTCCCCTGACCTCCACGCTTTGTGTGTGAAGCACATTTACACCCATTGTGTCGTACTGACTCACAGTTACATCAACTGAGTGTTTTTAATTCCTGCATATTGTGCTGTGACATCAGCTAACCAAAAGAAGAGAAGCA…	staufen, RNA binding protein, homolog 2	stau2	N/A	staufen, RNA binding protein, homolog 2	-	no IPS match	---	---	0	Xl.71659	stau2	446753	Q2VPF5 /// Q6DD72		NP_001086918	NM_001093449	---	0005622 // intracellular // inferred from electronic annotation	0003723 // RNA binding // inferred from electronic annotation /// 0003725 // double-stranded RNA binding // inferred from electronic annotation	---	---	---
Xl.15624.1.S1_at	7.71e-05	downregulated	TTGCATCCAGCTTCCTCTTTACAATGGGAGGTCTTGGATTTATAATCTTGGATCGTTCCAATGCACCAAACATCCCAAAGCTAAACCGGTTCCTTCTGCTCTTTATTGGCTTTGTCTGTGTCCTTCTCAGCTTTTTCATGGCCAGAGTTTTCATGCGGATGAAGCTTCCTGGATACCTTATGGGATGAACTCTACATGTTGCCATCTAAAAGATTGACAGCCACCTGAGCAGTAATAAAAGTAGAAGCAGTTTGCTTTACTTTCAAGGGAAGCAGCACTTGAATATGAATGTAAAGAAATGAGAGAATGGATTTTCTTCCATGGACATCACTTGCCAGTCACAAAATATTTTTGTAAATTGTTTTCACTGCTTTAGTGTGTCCTTATTTAGTTCAGAAT…	oligosaccharyltransferase complex subunit	ostc	N/A	oligosaccharyltransferase complex subunit	C:integral to membrane; C:membrane; C:oligosaccharyltransferase complex; P:protein amino acid N-linked glycosylation via asparagine; F:dolichyl-diphosphooligosaccharide-protein glycotransferase activity; P:ossification; P:regulation of bone mineralization; F:molecular_function; P:multicellular organismal development; P:cell differentiation; C:extracellular region; F:hormone activity; P:negative r…	no IPS match	---	oligosaccharyltransferase complex subunit	15	Xl.15624	ostc	496140	Q5M9B7		NP_001088833	NM_001095364	---	0016020 // membrane // inferred from electronic annotation /// 0016021 // integral to membrane // inferred from electronic annotation	---	---	---	AAH87303.1 // span:32-54,82-104,117-139 // numtm:3 /// NP_001088833.1 // span:32-54,82-104,117-139 // numtm:3
Xl.15695.1.A1_at	-1.04e-05	downregulated	CACTTGTGAAACCTAACTGCTGGTAAAATAAACTGCAGTATTTGTATTGATGCTTTAAGGTAATATGCTACCCTAAAGACTGTGTTACTTAAAATACTCTTTGAGAAAGTGTAACATCCAGGCTCTTGTGTGATTCATATGGTGTCTACCTCCCTGATGATAAATACACGATTAGGAGAGAAACTAGTATTCACTATCCCCAGTCTTTAATTACCACTGATTAAAGAAGATTTAAGTCTATCTTTTTAAGTCCAGTAGCCCAGTTTGATGTTCATTTGGTCAGACCAACCATTGGTTTAAATTGCAGCATATGTGGTCAGACTACCCATGTCTTTTNNAGATGCTCTAGAGCAAGTGATACATAGAAACATTGAAGGGGCTGTCACCATGCTGTAGTTC…	---	---	N/A	---	-	no IPS match	---	---	0	Xl.71327	---	---	---		---	---	---	---	---	---	---	---
Xl.15703.2.A1_a_at	1.57e-05	upregulated	GTATTCAGAGTCTTGTCCTTAGCAATGTAGGGGTGCAAGTCATGAAGCGCCTTATAAAATAGGTTTATATTACCTTTATTCTTTCCTATAGAGTTTACACATGCTGTTTCACCCGGGGATGCTGAATTATCCTAATAGTTAAGTGTATTACCTAAAATAGAAGCAGCCATGATTGTTGTGACATGTCTACAGACCACACCCCCACCACTGGCCAACGGTAAAATGGTTATTTGGTTCCCCAAAGGCACACTGCTTGGTAGACGTTAAAAAAAAGGAATGGCCCCCGCTAAGCACTTTAGCTATAACCGTGTGTGTCACTTTAAGGACAGGTGGGTTTCTGGGTATAGATCTAAACATGCATTATTGGTCAAACTGGGAATTGTGAAATTGTGATTGTTC…	GLI pathogenesis-related 2	glipr2	N/A	GLI pathogenesis-related 2	-	no IPS match	---	---	0	Xl.15703	glipr2	495415	Q5U4W9		NP_001088541	NM_001095072	---	0005576 // extracellular region // inferred from electronic annotation	---	---	---	---
Xl.15836.1.S1_a_at	-2.74e-06	downregulated	AAGTCTTGCTGACTCCTTTGATGCAAATTCTCGCTATAAAGACCAGCCTTGGGAGTATTTGAATAGTGAAGAATATTTACAGAGGTATGGNCAGAAATCTATATGGGCTGATTACAGACGAAACCATAAAGGGCCTATTCCACCACAAAAGACCCGTAAAACCTGTATTAGAGGAGGGAAGGTTTGTGGGAATCCATGCCCAATCTGTCGGGATGAGAAGCTCGGCTTGCATTATAAGAATGTGAAATTACTTCAGCAGTTTATATGTCCCCATACAGGAATAGTTTACGATCCAACAACAACAGGTGTGTGTATGAAACAGCAGAAAGTCTTGATGAAAGTTATTACAGAGGCAACGGATCATGGGTTTCTTCCTGCTCATGTTCCCTATATAGTTTT…	hypothetical protein LOC733189 /// mitochondrial ribosomal protein S18B	LOC733189 /// mrps18b	N/A	hypothetical protein LOC733189 /// mitochondrial ribosomal protein S18B	F:structural constituent of ribosome; P:translation; C:ribosome; C:intracellular; C:mitochondrion; C:ribonucleoprotein complex	IPR001648; PTHR13329 (PANTHER)	---	28s ribosomal protein mitochondrial precursor	6	Xl.74777	LOC733189 /// mrps18b	733189 /// 734739	Q3KQG7 /// Q569T5		NP_001089678	NM_001096209	0006412 // translation // inferred from electronic annotation	0005622 // intracellular // inferred from electronic annotation /// 0005840 // ribosome // inferred from electronic annotation	0003735 // structural constituent of ribosome // inferred from electronic annotation	---	---	---
Xl.15868.1.S1_at	-7.6e-06	upregulated	GAGATTGAGTCACTGGAGAAACACAGGCAGCTGCTCGAGTCTGGAGTCAACAAAAGTCTGGATGAAGCCATGAAGGATCTTCAAAAAGAGCAGCAGGAGCTGCAGCTGGTAGAGCATCGGACCGAAGAAGAGATGAGACAAGTCGAGAACAAGCTGGTCCGTGTGGTGCATGCAGTGGCCAACCATGTTGCAGTGATAGAGAAACACCTAGAGGAGAAGCGGCTGAAGGTGGAGCGGGAGTACGAGGAGTTCATGAAGGAGGACCTGCTGCTGGATCTTCGGGAGCTGCTGGAGAAGTACAAGGAGAAGGCGCGAGTTTTGGACTCCCTATAATAAACATGCACAGTTTGGAGGGGCAGGTTATTAATACCTGGCACAGGTGTAACCTGTGTGTATCTT…	NDC80 homolog, kinetochore complex component	ndc80	N/A	NDC80 homolog, kinetochore complex component		IPR005550; coil (COIL), seg (SEG)	---			Xl.55773	ndc80	398429	Q8AWF5		NP_001082372	NM_001088903	0007049 // cell cycle // inferred from electronic annotation /// 0007052 // mitotic spindle organization // inferred from sequence or structural similarity /// 0007059 // chromosome segregation // inferred from sequence or structural similarity /// 0007067 // mitosis // inferred from electronic annotation /// 0051301 // cell division // inferred from electronic annotation	0000776 // kinetochore // inferred from electronic annotation /// 0000776 // kinetochore // inferred from sequence or structural similarity /// 0000777 // condensed chromosome kinetochore // inferred from electronic annotation /// 0000777 // condensed chromosome kinetochore // inferred from sequence or structural similarity /// 0005634 // nucleus // inferred from electronic annotation /// 0031262…	0005515 // protein binding // inferred from physical interaction	---	---	---
Xl.16025.1.S1_s_at	-2.03e-06	upregulated	GTGGCCTACAAGCAGGTGCTACTTTTTGAATTCCTGACTTAAAAAAAAGCATTNATTGCATAAAAACTATATGTANTGCCAAACAGAGCCTCCTGGTGGCTTTANGTTCACATAGGAGCTACCAATACCCAATCACAGCCCTTATTTGAAAGCCCCAGGAACTTATTGCATGCTTATGTTGCACTCCAACATTATTTTACACTTGAATGTGGCTCACAATTAAAAAAATGTTGGGGACCCCTGCTCTAGCTGATGGAGCATGTTGGGGGTTTCCAAAATGCAATGCCTGAAATGACCTAGGCTGATGGTACCTGGAGCAAAACCCTTTTGATACCNCCCTTGCCAGTGTCCTTTAGAGTATCTCTGCATTAANCTTTACCCTTTGTTAGATATACCCTC…	guanine nucleotide binding protein (G protein), beta polypeptide 3	gnb3	N/A	guanine nucleotide binding protein (G protein), beta polypeptide 3	-	no IPS match	---	---	0	Xl.53933	gnb3	380378	Q7SZU2		NP_001080686	NM_001087217	---	---	---	---	---	---
Xl.16094.1.A1_at	1.46e-05	downregulated	ATTTTATCATCCCTCACTTATTAAGTGATGTCATTGAAGCTCCAGCCTACTGGTGTTAGAGATTACCAAGAAAAAATATATATTATGTTTATATTCTTATATTTGAAATGTTTGTAGCGTGATTATCCAGATGCTTCCCGACTAATATCAATGGTGATGCAATGGACAACTCTTCTTCAGAGAATAACAACCAGAATATGAGCTGCACTGTCTGGTATTGTTGGACCCTTCAATGTCACCAAACTCCAATACACTCGAGCAATGATCTATGGAACTCATATCACGAGAGCCCCAAATCCTTTGCAGTCTTGTGATGAGGACACAGCATGCCTGAAATTAGCCAATACCTAAAACTTTTGTAAATAATTTCCTGTTACGTCCTGGGGCTTCAAACCAACT…	---	---	N/A	---	-	no IPS match	---	---	0	Xl.16094	---	---	---		---	---	---	---	---	---	---	---
Xl.16108.1.A1_at	8.1e-06	upregulated	CGGCCCTGATTGACCCTGTTTTGGGGTGTTTGGAGGCTGCGTCTTTAGGTGCACCCATATATGGATGGCATCGCTTTGGGTTCATTTGAAAATTTTTACTTGAGTATTTTCATAAATCCCCTTCTGAATTTGAGACTTTGGTGGTGTTTCAGAAATGAAAAACAAAATTCCAAAAAATTATGTTGCGTTTTAGGGTGATCTGTAGGATGGCAGCTACATTTAGAGCAAAAACGACACCACAGCTAAAAACCTAGAGATATGTGCTTTCTAAAAATACCTAACTTATTTTCATTTATATCGTTTGTTATGCCATGTTAACCTAGAGATGCCCTTATCTTTTGTGTTTCAATGTAAAATTTTACAAATTGCTGTTTTATTATTGGGGTGTCTGCTGGACAA…	---	---	N/A	---	-	no IPS match	---	---	0	Xl.16108	---	---	---		---	---	---	---	---	---	---	---
Xl.1611.1.S1_at	-1.68e-05	downregulated	ACGGCCCATGGGTAGGATTTGAATACCCTGAGTTCCAGGGGCAGCAATTTATCCTAGAGAAAGGAGATTACCCCCGATGGGAGGCATGGAGCGGAAACAGTGGCTACAGAACTGAGCACCTTCTGTCCTTCCGATCTGTGAAAAGTGCCAACCACAGTGACAGTAAAATAACCATTTACGAGGCAGATAATTTCCAGGGTCGCAAGTTTGAGATCTGTGATGATTACCCTTCACTGCAGGCCATGGGCTGGTGCTCCAAAGAAGTGTCCTCCATGAAAGTCAACTCTGGAGCCTGGGTTGCATACCAGTACCCTGGCTATAGAGGTTACCAGTACGTGCTGGAGAGAGACAGGCACACCGGGGAATACAGGAACTATAATGAATTCAGCACTCAGGCTC…	crystallin, beta A2	cryba2	N/A	crystallin, beta A2	F:structural constituent of eye lens; F:molecular_function; P:biological_process; C:cellular_component; F:protein homodimerization activity	no IPS match	---	beta-crystallin a2	5	Xl.1611	cryba2	495288	Q5U5E8		NP_001088424	NM_001094955	---	---	---	---	---	---
Xl.16173.1.A1_at	-1.3e-05	upregulated	ATAACCATAAGTTGCCTATCGACCCTGCCTTGGTAACAAGTGTNCCCGACCAACCTGCGTGTGGGATATTGGTGCATTGTTGCACTTATAAAGCATATGCAGTGTGGTGATGTTAATATAGCTGCCGTGCAAGGATGCTGGGAGTTGTAGTCCACATCGCTGGTGTTGTGTTCTCTCTTTCTCTCTCTCTGTTTTTATGTTGTGTCTAAAGTTCCATTCATGTTCCCGATCCGATGCTGGAAAGGATGATCCGGTTCAGATACGGTTACCCAATCATNNNNNNGCTCAGGGAGACTTCTAGAAAATACAGCTGGCAGGGCTGATGGTATTTAACTTAATTATAATCTGTTCTTGGTCAGTGCAGCCCTGCCATCTGCATTCATTAGGATTATCCCCGAT…	---	---	N/A	---	-	seg (SEG)	---	---	0	Xl.16173	---	---	---		---	---	---	---	---	---	---	---
Xl.16186.1.A1_at	1.19e-05	upregulated	CCCAAATGCCTTCCCATTGGCAAGAATGTGACTCGTCGGCAGGATGGCATACGTAGCGATTCGTTTTCCGAAGTTGACTTAAAAGGAGACTTCAAAAAAACCGAAGCGATTCATGTGCCATCCCGCCGGCGATTCACATTCTTGCCACAGTAGTTCATACTCAGCTTGCTTTCACACCCCTACTTGCTGAACATTTAGTACTGTACATATTCCTGCTTTTTTTGAGATTCTGGCATGGGATATGGCTCATTAGCTCAGATTGTCAGATATCTAGCTGCTATTCTGTCTGCTTTATAAGAGGTTAATCTGACAAACTACCATGGTGAAAGTAAATCCCATTAACTTCCTCCTTCTCATACTTTACTCTAGTCTTCTTTAACTGTATCGCTGC	---	---	exonuclease 1 (exo1)	---	-	no IPS match	---	---	0	Xl.80324	---	---	---		---	---	---	---	---	---	---	---
Xl.1621.1.S1_at	-3.28e-05	upregulated	GAAAAGCTAAGCAACTTGCAAAGCAAGAAACAGTGGTGCCTAAGGAAATATGGTTAAGTATGAAAAGTCCACTAGGAACCAGCTACAGCCCATTTAGCCCTTCTTCGCATACATTGGAAGCCCTGGCATTCCATTTTGTTCACGTTTACTTGAAAAAGAGCGGGGGCTTAAAATGTTATAATTGAGAATATTGGCCATTGTTTGCAAGAAAGCACATAGTACATTACTAATAAACTTCAAAAAGCAATTTCCCCCAAAGCTTGGGTTCTGTCCAGATACTGACAAGACCTTGCACTATTTGAAACTTGATAGCTGTTATGCAGCCAATCTTCATCTTTGAATACAAAAAGAATAATACAAGTCTATGCTGCCCAACAAGACTATTTTTGTACTAGACTT…	HIR histone cell cycle regulation defective homolog A	hira	N/A	HIR histone cell cycle regulation defective homolog A	-	SignalP-NN(euk) (SIGNALP), tmhmm (TMHMM)	---	---	0	Xl.33143	hira	394341	Q8QFR2 /// Q90W61		NP_001081033	NM_001087564	0006350 // transcription // inferred from electronic annotation /// 0006355 // regulation of transcription, DNA-dependent // inferred from electronic annotation /// 0016568 // chromatin modification // inferred from electronic annotation /// 0045449 // regulation of transcription // inferred from electronic annotation	0005634 // nucleus // inferred from electronic annotation	0003682 // chromatin binding // inferred from electronic annotation /// 0030528 // transcription regulator activity // inferred from electronic annotation	---	---	---
Xl.16222.1.S1_at	-1.61e-05	upregulated	AAAAGATCCTTCTCAGCCATTTTACATCGGCCACACTATGAAATCCGGAGACTTGGACTACGTTGATATCACTGGCGGAATAGTATTGAGCATTGAGTCGCTGAATCGCCTTTCCGCCGTTTTCGAGGAGCCGGAGAAATGCCCCGAGCAGGGCGGCTTGATATTTAAGATGGCCGAGGATAAGCAGCTGGCGATGTGTCTCAAATACAAGGGAGTCTCGGCAGAGAATGCAGAAGACTCCGAAGGTAAAGATGTCTTCAACACGAAATCTGTTGGCTCGCTCATTCAAGAAGCCATGGCCAAAAATCCCCAGAAAGTGGTGGAAGGATGTTGCTCAGACATGGCAATCACTTTCAGTGGTATATCCCCCAACGTCATGCACGTCATGATGTACGGCGT…	C1GALT1-specific chaperone 1	c1galt1c1	N/A	C1GALT1-specific chaperone 1	C:integral to membrane; C:membrane	no IPS match	---	c1galt1-specific chaperone 1	2	Xl.68788	c1galt1c1	495031	Q5XHD4		NP_001088206	NM_001094737	---	---	---	---	---	---
Xl.16230.1.A1_at	-8.29e-06	upregulated	GGATCAATTGGCTATTTTCAGCATTGAAGGCACTGCACTCTTCTGCCATGTGCTATTGATAAGCCAGATGGGGAAAGGCCTCATGACCAGAGCAAAAGCTAGGGAGATAAGGGGCATCCTTTATGGGTATCTCTTCAAAGTAGAGAACGCTGCAGGTTTTTTTTTTACCAGTGATATTCAGAAGAAATNTATTGACAGATCAACATGGAATCAAAATTACAGAGAGAACCTGCCTTTTAGCTGATCTGGAGGAAGGCTCAAACTCTTTNTGAANCCTCCTCAATTTGCCTCAAAAGGGGGAAATAATTCCTTCTTGACTTAAGGATGTCCATCCAACCAGTCCCTGGATCAACCATATTCCCTCCCTTGCTNAAAAAAAAAGCATCCAACAGTCCCCTT…	---	---	N/A	---	-	SignalP-NN(euk) (SIGNALP), tmhmm (TMHMM)	---	---	0	Xl.16230	---	---	---		---	---	---	---	---	---	---	---
Xl.16259.1.A1_at	6.03e-05	downregulated	ACATCGACAAGAAAAGTCCTTCCCCCACCCTCGAGGAGCAAACCTCAACTATGTGTGCCAAGAACATCAAAGTCAGCTCCAGCGGAGAGAAGGTCATTCTGTGGACCAGGGAGGCCGATCGAGTGATCCNTNNNAATNNGCCAGGAGCGGNGGGCCCAGCCGGAGACCTTTGNTGCAATTTCCAGGAGCCTGGGCAACAAGAGCGCAGATNAGGTGTCGCGGCGCTTCCAGGAACTGGTATTGCTTTTCCAGACGGCCTGTGTTACCAGCTCTGATGAAGAGGAGGAAGCAGGAAGTACGACGGAAATGCTGTCCGACCAGGAAGTGGAGGGCGAGGACTAGCCCAGTAATTGTCTT	---	---	N/A	---	P:regulation of transcription, DNA-dependent; C:nucleus; F:DNA binding	seg (SEG)	---	gon-4-like ( elegans)	3	Xl.16259	---	---	---		---	---	---	---	---	---	---	---
Xl.16263.1.A1_at	-3e-05	upregulated	GATTGATGTTTTTCACTTAAAGCAAGTGTTGGAAAGGTGCTAGCTTTTACAGTCCATTTGGGCTCCAAANAANAAAAAGACATACTCAACATGCCATAAAATAAACAAAGGATTCCTCCAATAANCCCCCCCCCCAAGTGTCCATTTGCAGGAGTTGTTTCCTAGGCAATGTAGAAATACGCAGGTCTTTATGCCTTCAATGCCTTTGTGTCTTCAACAATCAGTGGTTTATGAGATTAACAATGCCCCTTCCTGTAATGTCCTAACGTTTTTATGTGTACATGTACATTTCCCATGCTCTGTTTGAACAAGTGCATTTTTTTTAGCAGATGGAAGCAATTTGCCTTTGCACTCCTCGCTTCCTGGAAAGGGGGAAATGATTAGTGCAACGGACATGCT…	---	---	N/A	---	-	no IPS match	---	---	0	Xl.16263	---	---	---		---	---	---	---	---	---	---	---
Xl.16263.2.S1_at	5.1e-06	upregulated	GACACACCATATCTGGTTTGTGTAGAGAGCATTATTGGTGGAAGAGCATGTCCTATGGCACCAAGGGATCACTGTGTAGGNCTCGTCACCCTACCATCTGAAGATGACCAACCTCTGCTTAATTACCAAGTGCTGGCTTTAGCACTACTTGCTGTCAATGCCCTGCTGCTTTTATTGGGCTTGGTGGCTTGGGGATCTAGGCTGGCCCACAGGAAATGGAGTCGTAGGAGACCCCCAGTGCACGTTCGTCAGATGTACTCCACCCGGCGCCCCTACAGGTCTGTGGGTACAGGGGTCTCTACTGATTTCTCAGGATTTCAGTCTCATCACCCACGAACTACTGTTTGTGCCCTGGGCGAAGCAGATCTCATTGAGTTTCCTGGCTGTGATCGATTTAGG…	---	---	N/A	---	P:toll-like receptor 4 signaling pathway; C:integral to membrane; C:membrane; P:regulation of cytokine production involved in immune response; C:lipopolysaccharide receptor complex; F:lipopolysaccharide binding; P:innate immune response; P:inflammatory response	seg (SEG), SignalP-NN(euk) (SIGNALP), tmhmm (TMHMM)	---	kiaa0644 gene product	8	Xl.73400	---	---	---		---	---	---	---	---	---	---	---
Xl.16303.1.A1_at	3.92e-06	upregulated	AAGGAATCCGTTCTTTGCTGAGAATATGTGATGAGGTTGAGCTGAATATGTTCCCTGCTGCTTGTGCAGATTGGAAATAGATCTGACGATTGCGTGTATAGCAGCTTCCTTCTGCTCCAGCATAGAACCCTTTTGCTTCTCTTGCCTCCAGACCTTAGCCCTGCTCTAGATGTTAGAGACCTTTTCTGGTCTTTCATGCTTTTGGCCGAAACTTCCATACTTCAGTCTTGAATTGATGCCATAACTTCCTGTTCTGCTGATTATGTAGACAAACTTGATGTTGGAGCATACCATTCTTAAAACATGTGGGGATTGGGTCTCCTGTGAGTGGGTTTGTCNTTTTTTCCATGCAGTGCCATCTGGGTTCTTTGTTGGAGGAAACAGACTGGACTGCACACA…	---	---	N/A	---	-	no IPS match	---	---	0	Xl.72306	---	---	---		---	---	---	---	---	---	---	---
Xl.16398.2.S1_at	-2.63e-06	downregulated	AATGCTGCAGATAATGGAGTCCCAAGCATTACACAGTGCCAATGCTATAAACTAGGTTTCTGAGCTATGAGTTGCTCAATGTAGCATTGCAAATTGCTTGTCATCCTGCACAGGAAGGGGTTAAAATCAAGTTCTGACTTTCTCAAAAGCCGCGTGGACTTTAAACCGCAAATGGCGCATTTTCAATAAAACTGATCGTTTTGCCTTATTTTATTTACTATCCATAAACAGAATTCTAATAAGTGCAGACCCAGACTGGCAAATGCCAGAGGGGCTGCTATAAGGTCCCATAGAAAGTCAATATTGTGGGGGCTGATTGGGCCTCTGTGTACCTGAAATGCCAGNGCCTATTTTAATTCTCAGTCCTGACCTGAATAAGTGTAAGTGGGCAAATTTATC…	---	---	N/A	---	-	no IPS match	---	---	0	Xl.16398	---	---	---		---	---	---	---	---	---	---	---
Xl.16416.3.A1_at	-2.82e-05	upregulated	AAGTTTTTTCCTGATGGACGCTCGGTAGTGGACACGATTGGTTTAAACCGCTTCAAAGTTTTAAGCCATGGACAAAGGGATGGCTACAACACTGCAAACATAGAATATCTGGAGGACACAAAGGTGGAGGGACAGGAATATGAAGAACTCCTTGTGCTGCATAATTCAGTTTATGACCAAGCCTTGGGCTGGTTTACTTCCTTGAAGGACAATATGAAATCACAAATTCTCAGTCACTTTGGGCCAATGCCAAGCAAAGAATCTGAGCCACAGAATGGTGTAAATGGCCCAGCTTGGTGTTGGTGGATGTTGGCTGTGTTACCACTGGAAAGCAAGGCACAACTTACAATACTGGCAATGACATTCCTCAAAGATCGTCTGCAGGCAATCAAGCGCATT…	---	---	N/A	---	F:metal ion binding; P:proteolysis; F:binding; F:ATP-dependent peptidase activity; F:zinc ion binding	IPR003111; IPR015947; PTHR23327 (PANTHER)	---	ring finger protein 127	5	Xl.79612	---	---	---		---	---	---	---	---	---	---	---
Xl.1642.1.S1_at	2.49e-05	downregulated	GAATAGTCACCATTAGCAAACATGAAACATGGTTCATTGCATCCTCTTATCGAGCTGGATGACAAGTATCTTTGATGGCAATGATGCTGTAAGAGACTGATTCCTGCTAGACTAACTATATCTGACTTTCAGAATAGAATGAAATTAGGGAGCAGTTTTATAACAAAGGTGAAAAAGAGAAACATTTCCAGCAGTAGCTACAAGCAAACATGTATTGATGGCAAAGCCATTCCAAATAGAGAGTAGGCTCAGAACCCACCCTGCCTGGGAAAACTGATCTTAAGGCTGAGGACAAAGACACTATTTAGCATAGCTGTGTACATTTAATGTTGTTGTACGTACACCTGTAGGTAATTTGTGCTTAAGTATTGGAAGAATTTGTTGTTAGTCTCCTAGACC…	keratin 5, gene 7	krt5.7	N/A	keratin 5, gene 7	-	no IPS match	---	---	0	Xl.1642	krt5.7	397878	P16878 /// Q6INP5		NP_001095227	NM_001101757	---	0005882 // intermediate filament // inferred from electronic annotation /// 0045095 // keratin filament // inferred from electronic annotation	0005198 // structural molecule activity // inferred from electronic annotation	---	---	---
Xl.16459.1.S1_at	1.69e-05	upregulated	TGGTAACAGAATCACCCCATTTTATAGACTTTTCTACCTTTCCTGGACACTCTACTTGAACTTTTTAGATTTTTGAAGAACCTCCCATTGCCGACAGCAGAGTGTAAGCGCCTCCTCCCCCCCNACAGCACTGGAGCTTGCACTCGTTACGTCAGATGATTCTTTTTGCAGCGTGTGGTAATCAAAGTCTGCGGGGGCTCCCGGCCTCATTTCAAAGGGCAGCTAACAGGAGGGTTTATAGGATACTGATGAGAAGCCTTGATACATCACTGGGAGTAGTCTCTGATCTGTAGACATCAGTATGGCAGTTTCCACTGCGACTATTAACTCGACTCACGGACAACATTAATGTGAGAAATAAATGTACCAATGGATGTGGCTCCTGTTTATCCATAACAA…	hypothetical LOC496208	LOC496208		hypothetical LOC496208	-	seg (SEG)	---	---	0	Xl.16459	LOC496208	496208	Q5M7G1		NP_001088865	NM_001095396	---	0016020 // membrane // inferred from electronic annotation /// 0016021 // integral to membrane // inferred from electronic annotation	---	---	---	NP_001088865.1 // span:21-43,63-85,92-114,171-193,214-233,261-283,309-331,351-373,394-416,431-453 // numtm:10
Xl.16466.1.S2_at	-3.37e-05	upregulated	TTGGATAATGGAGCTCATACCTGTATAATCATTTTAAACAAAGTTCTAAAGTAACAACATTCAAACAAACATAAAAAAAACCTTTTATTTGTAAAAACATTGTTTCTGCACTGAAGTGTACTAGCCTAGCACAATAATATATTTACATTTAGTCAGGGTATTTGCATAGAATGTAGAGTATGTTTCTGTGTATTGTCGACACTTATAGCGCTTTGATGGTAGTTTTATTTATCTATTGTACATAGCAATGGAACAATCCGCATTATTCTCCGCCACTGAGATAAAAGTCTGTAACCATTATGAATGTACGAATGTGCTTTTGGGTCACCGTTCATCCATGTCACATCTCATGAACTCAAGGTATTTAATGTAGGTGTTTGGACTATATGACAGGAT	galectin-related protein	hspc159	N/A	galectin-related protein	-	no IPS match	---	---	0	Xl.16466	hspc159	446630	Q6DDR8		NP_001086795	NM_001093326	---	---	0005529 // sugar binding // inferred from electronic annotation	---	---	---
Xl.16475.1.S2_at	1.75e-05	downregulated	GTAGTTTTCAAGTAGTGTCGTCATTTTGTCAGCGCCCTGCTAAGCGGAGCATGCCAAAGACTCTGCTGGAACATTGCATTCTCAGACCTAAATGGTGAACGTTGGGGCCTATTGTATTAAAGAAAAAAAAAGCCTTTAGATTCCAAATGCAAACTTCAGAAGAATGTGTGTTTTTGTGGGTCACCCTTTGGATATACATATAAATATATATTTTTTTTTATGTTAAGCCTGCAAACTTTGGAAATGCACATCAAGGGTCCCTTCCAGCAGGATTTCATAGACGTCTCTTGAATTTTTAAGTACCTATTTACTTTTTTTTTTTTTTTNNNNAATNGTGACTCCACCATCTGTATTCTACCCCTGCCATTGTAGG	ubiquitin-conjugating enzyme E2H (UBC8 homolog)	ube2h		ubiquitin-conjugating enzyme E2H (UBC8 homolog)	-	seg (SEG)	EC:6.3.2.19	---	0	Xl.16475	ube2h	380288	Q7ZY01		NP_001080596	NM_001087127	0016567 // protein ubiquitination // inferred from electronic annotation /// 0043687 // post-translational protein modification // inferred from electronic annotation /// 0051246 // regulation of protein metabolic process // inferred from electronic annotation	---	0004842 // ubiquitin-protein ligase activity // inferred from electronic annotation /// 0016874 // ligase activity // inferred from electronic annotation /// 0019787 // small conjugating protein ligase activity // inferred from electronic annotation	---	---	---
Xl.16505.1.S2_at	1.55e-06	downregulated	GGAGGGCATTCATTGTGGGCCTTCAGCACCACAGGGGTTCCTAGGTGAAAACCGAGACATCTATTGTTTAAAAATGTNGTATTTTTGTTNTACATCAGAGATATCTACTCTAAGGGCCTCCAGCTTTTTTTGAATATTTAGCTATTAAGTTATACAGACAGAAGTCACACACACAAACTATTATAAGCCACAGAGTGTGTACTATTCCACTTATTGGTATTAAACGATACTTCCCAGCACCACATAGATAAGCGCAAGGTGAGAGTTGTAGTTTAACAGGTTGCACATCCCTGAATAACTTATTTTTCCCATATGGCCCCCACATCTCTAATTCAGGCCTAGTTTTAACNCTTCCAGTTTGGCATTCTGGCAGTAGCAGAATTACAGTTGATAATTGAT…	adaptor-related protein complex 1, sigma 3 subunit	ap1s3	N/A	adaptor-related protein complex 1, sigma 3 subunit	-	no IPS match	---	---	0	Xl.16505	ap1s3	443609	Q3KQD9 /// Q6GPT3		---	---	0006810 // transport // inferred from electronic annotation /// 0006886 // intracellular protein transport // inferred from electronic annotation /// 0015031 // protein transport // inferred from electronic annotation /// 0016192 // vesicle-mediated transport // inferred from electronic annotation	0030117 // membrane coat // inferred from electronic annotation /// 0030130 // clathrin coat of trans-Golgi network vesicle // inferred from electronic annotation /// 0030131 // clathrin adaptor complex // inferred from electronic annotation	0005515 // protein binding // inferred from electronic annotation /// 0008565 // protein transporter activity // inferred from electronic annotation	---	---	---
Xl.16508.1.S1_at	0.0024984	upregulated	TAGGCCCTACATATACTGGCACTAGGCTATAGGGACACTGCCAAACAGATTGAGAAATGAAGAGGAAGCGACGAGAAGTCCAGTTTTTTGGAGACCAAAATGTACATCCCTAATACAGATTATAAGCATTTAGGTGAAACCTTGGATTCCCCAAAGAGGAGAAATGTTACAGACTCCCATCTGATCAGAAAGATCTCTAGGTGGGGAAACCCTTACTCGGCCACCAAAACAGCTCTATGCATGGTACTGCAACACTCCTATACTGGCAGGGTTGGGGTTGAGGGAACCAGGGGAGTCTGTTTTATACACTAAGTGCCAAAGATGAACCCACCGTGACCTTAAATTCTTAATTCGTTGATGCTTCTGAAGTAACACATTACAGATGCTCTGCATGTATTT…	RAB3C, member RAS oncogene family	rab3c	N/A	RAB3C, member RAS oncogene family	-	seg (SEG)	---	---	0	Xl.16508	rab3c	399230	Q3KQA5 /// Q7ZYB8		---	---	0007264 // small GTPase mediated signal transduction // inferred from electronic annotation /// 0015031 // protein transport // inferred from electronic annotation	---	0000166 // nucleotide binding // inferred from electronic annotation /// 0005525 // GTP binding // inferred from electronic annotation	---	---	---
Xl.16570.1.S2_at	-2.29e-05	upregulated	TTTTTTGGCGCTGTGCAAGAGGCATTGTGCATTACCATGGCCCAAATGTTAGTGCTGTTACACGGGTACTTCCCCTACCATTAATCTTTCATGGGGACCACAGGATGTGTTACACCTGCATTCAGCACTTATATGCAGGGGTCCTCCGCCAATGAGGCAAGTTGAGTAACTCGCCTCAGGCGGCAAAGCCTCACTAGGTACCAGGGGCAACAAAAATGACGCTCCTGGTACTTTGAGCCGAATTTACAGTTTTCAAACTCTCCTAGTGCANANANCCGCCCTNGTNAACCCCCCCCCCCCCTGGACCAAAAAGGTGAGCACACCAGGGGGGGCAGCTACACCCAGCTGGGCCAGGATCGCCCCTGCTTATATGCGCCTCAATGTGTACAGCCCAATCAA…	phosphoribosyl pyrophosphate synthetase 1	prps1	N/A	phosphoribosyl pyrophosphate synthetase 1	-	no IPS match	EC:2.7.6.1	---	0	Xl.16570	prps1	399237	Q6AZI9 /// Q7ZXR6		NP_001083991	NM_001090522	0009116 // nucleoside metabolic process // inferred from electronic annotation /// 0009156 // ribonucleoside monophosphate biosynthetic process // inferred from electronic annotation /// 0009165 // nucleotide biosynthetic process // inferred from electronic annotation /// 0044249 // cellular biosynthetic process // inferred from electronic annotation	---	0000287 // magnesium ion binding // inferred from electronic annotation /// 0004749 // ribose phosphate diphosphokinase activity // inferred from electronic annotation /// 0016301 // kinase activity // inferred from electronic annotation /// 0046872 // metal ion binding // inferred from electronic annotation	---	---	---
Xl.16634.1.A1_at	-2.32e-06	downregulated	GAATAGCTCACTTCAGCGACACTGACATTTCCATCTTGGCGGCGGACAACAATGCCAATTTCCATCACGTGCCATCCGATAAGCATTCCCGAAAAATCCAGGACACCCTGCGGAGAATGAAGGCTACTTTTCAATAACTCCCACGGAACCAAAAACCACGTTTGGGAAATAGGTTTTTATCATCTGCCTAACCAAAGATAACGTGTAGCCCTGCAATGGCTAATGTCTGGCCCTCCATCTGTTTGACTCAACAACTTTCACAGTTGGTCGCCCCAACNNTATAAAGAAGATCTCTATTCTTCCTCATTNACAGCGACTTGGTGCACTCCAATATGACCTTTATGGACTGGCAACCTATGGTTGTAGTAGCTAAAGAGTAACTTACTACTTGGGACGCTA…	---	---	N/A	---	-	PTHR21560 (PANTHER)	---	vkind_mouse ame: full=protein very kind ame: full=kind domain-containing protein 1 ame: full=kinase non-catalytic c-lobe domain-containing protein 1 ame: full=ras-gef domain-containing family member 2	0	Xl.72224	---	---	---		---	---	---	---	---	---	---	---
Xl.16646.1.S1_at	3.14e-05	upregulated	AATGAATTGCCCTGTGGGACCTTGTCTTGGGATTTATAAGGAAAGGATTTTTAACNTGAAGGGCTCATATTCTATAATATTTGCTTTTATTTTAGTAGTGTATTTGCCCTTTAATTAGGGCCTCTGAAAACCATTGGCAACTCTTTCCAGGACAGACTTTTCTCTCTTNNNTNTNNNGNNNNNNNNNCNCCNNTAGGGAATGTTTNATAAAGCATTAGGGATCNCAAGTNGTATATTTAATCCACTTCCTGCATATGAAATNNTGACTGGGGTTNTGCTTAATGAGTAGGGGCTTTGATCAGTTATGGGGCCACTTCAAAATACTAAATACATAGTGANGATTTTTGGTTCATTCTCTNGAGNGGAGGGGTGGTACCAAAATACGATTATACANCCCCN…	spinster homolog 1	spns1	N/A	spinster homolog 1	-	no IPS match	---	---	0	Xl.16646	spns1	495202	Q5XGK0		NP_001088358	NM_001094889	0006810 // transport // inferred from electronic annotation /// 0006869 // lipid transport // inferred from electronic annotation /// 0055085 // transmembrane transport // inferred from electronic annotation	0005739 // mitochondrion // inferred from electronic annotation /// 0005743 // mitochondrial inner membrane // inferred from electronic annotation /// 0016020 // membrane // inferred from electronic annotation /// 0016021 // integral to membrane // inferred from electronic annotation	---	---	---	NP_001088358.1 // span:60-82,97-119,132-154,159-181,188-206,216-238,271-293,320-342,355-377,387-409,421-440,460-482 // numtm:12
Xl.16654.1.S1_at	2.78e-05	upregulated	TCGCGCGTATGGGACCAACTACATAGAGACGTTGCGTGTGCAGATTCACGCAAACTGTCGGATCCGTAGAGTTTATTTCTCTGACCGTTTGTATTCCGAGGATGAGCTTCCAGCTGAATTTAAACTCTATCTTCCTGTACAGAATAAAGCCAAGCAATGAGACCGTGTGNGGTCACCGATCAGAAAGTGTTTTTATATAGTGACAGATCCATCAGCGCCCCCTTCCTCCCAGTCAAATGGATTTATTCAGCCCATAATCCTCTGTTTCTATTGGCTGGCCCCGTGCGCTGACTTAGGGCCCGACTCCAGCCGACCACAAGCAGCTCAACCCGCCATTGAATTCTGTGCCTTGATCAATTATGGATTTCAAAAGAAAAATCCCAGTCCGACCCTTTAACT…	MGC82513 protein	MGC82513	N/A	MGC82513 protein	P:multicellular organismal development; F:molecular_function; P:biological_process; C:cellular_component	no IPS match	---	chromosome 16 open reading frame 80	4	Xl.16654	MGC82513	444004	Q6GPY6		NP_001085578	NM_001092109	---	---	---	---	---	---
Xl.16700.1.A1_at	-3.84e-06	upregulated	ATCCAAATTTCGAAGGTACCCATAGCCGAGCCCTTTTATTATCCCGGGGCCTACAGACCATCCTTCCCTTAATAGGACCCTGATGACTAATTTCAACCCTTGGTAATATAGCCCTCCCCCCGTCCCCAAACTTAATAGGAGAGATCCCTTTTTTTTCTTCTTTATTTAACTGGTCAAGTTGAACTATTATCCTCCCAGGATTAGGCCCCGGGTGTGGGGGTAGCTACTTTTTTTACATATTCCTGATGGCTCAACGGGGAATACCCCAAAAAAAAATTAATGTTTTTACCCCTACACATACCCGGGAACCCCCCTTAATACCCATCCATTTAATTCCCATTATCCCCTTA	---	---	N/A	---	C:integral to membrane; C:membrane; C:respiratory chain; F:NADH dehydrogenase (ubiquinone) activity; C:mitochondrion; P:transport; P:oxidation reduction; P:mitochondrial electron transport, NADH to ubiquinone; F:oxidoreductase activity; P:ATP synthesis coupled electron transport; C:mitochondrial membrane; P:electron transport chain	seg (SEG)	---	nadh dehydrogenase subunit 4	12	Xl.16700	---	---	---		---	---	---	---	---	---	---	---
Xl.16777.1.A1_a_at	-3.39e-05	upregulated	ATGCTGTCACTACAGTTGTACATCCTTATCCTGTCCGATATCACAGCAGTCATCAATAAACCTTGACGGCCAGCAATTGGAAGAGTTGCATAATTATAGATCGCGATGGCGTCAGCTGCTTTAAAACAGGGTTATTAGGCCCTGCAGCTGTTATGAGGTTATAATATGATGCCAGGGCAGTTGTTGCTATGCTGATCTGGGACAGCTGAAACTCTACTGCCCCCACTCTTTGTTAATCCAGACTGGGTAGGGGCATCTATTAGTACACTGATTATGGTTACTTTATTTTTGTATTTTATTTATTTACTTTAAAAAATTGTATTAACCTCCTAATCCCAGTCCATTATGTTGAATATCTCATGGCCAATGTACACTGTG	---	---	none	---	-	no IPS match	---	---	0	Xl.12097	---	---	---		---	---	---	---	---	---	---	---
Xl.16848.1.S1_at	3.46e-05	upregulated	TGCAGCCCCAACCTCTTTGTACAGAACGTGTTTGTGGATACACATGATCTTCGCTTCCCGTGGGTGGCCTTCTTTGCCAGCAAGAGGATTCGGGCTGGTACTGAGCTCACGTGGGATTATAATTATGAGGTGGGCAGTGTAGAAGGAAAGAAACTCCTGTGCTGCTGCGGATCCACAGAATGTCGGGGTCGTCTCCTATAAACTCACTGTAAAGGTTATATCAGGCCTTTCATTTTATCCCTACATTTCTCTTGCTTTTGTTTCCCTGTGAAATGATCATGTGACAGTGAATTANTCCCCAGTAAGTNNNNNNNCAGCGCACTATCCGTATGTCTTGTATAGATACTTTATAAGTNTGCCACACTCCCACCCNNNAGNNNNNNTTTTTTTTTGTAGATT…	SET domain, bifurcated 1	setdb1	N/A	SET domain, bifurcated 1	F:transferase activity; P:methylation; F:methyltransferase activity; C:chromosome; F:DNA binding; C:nucleus; F:nucleic acid binding; F:zinc ion binding; F:histone-lysine N-methyltransferase activity; P:chromatin modification; P:regulation of transcription, DNA-dependent; P:histone lysine methylation; P:transcription, DNA-dependent	SignalP-NN(euk) (SIGNALP), tmhmm (TMHMM)	EC:2.1.1.43	setb1_xenla ame: full=histone-lysine n-methyltransferase setdb1 ame: full=set domain bifurcated 1	13	Xl.54988	setdb1	432147	Q6INA9		NP_001085076	NM_001091607	0006350 // transcription // inferred from electronic annotation /// 0016568 // chromatin modification // inferred from electronic annotation /// 0045449 // regulation of transcription // inferred from electronic annotation	0005634 // nucleus // inferred from electronic annotation /// 0005694 // chromosome // inferred from electronic annotation	0003676 // nucleic acid binding // inferred from electronic annotation /// 0003677 // DNA binding // inferred from electronic annotation /// 0008168 // methyltransferase activity // inferred from electronic annotation /// 0008270 // zinc ion binding // inferred from electronic annotation /// 0016740 // transferase activity // inferred from electronic annotation /// 0018024 // histone-lysine N-met…	---	---	---
Xl.16859.1.S2_at	1.1e-05	downregulated	GGGTCCCCAAACTGTTTTAGTCTCAATGATCCCCCTAACATCCTAACTGTTAAACAAGGTATACAAATAAATGTTTAGGTTACAAAGCTAGTGCTATGCCTTACTTTTATTAACTGGATGCTTCCTGGTGTATATGGGGAACAGTCAATGGCTGGAATATTGGCAACATATATTGAACTTCAATGACTTTTAAGCAGGCTGCAAAAACCCAATGTCTAGGAAAAGTGCACAGAACATGTTGGTAGCAAAATCTGTCTGTGTTGCTTATGTAAGGAATGAAGATTTGTGTGCTTTCTGTAAAGTAATATATACGGAAAGCAACAATAATATATATATATTGTCTGTAATTTATTTGTGTTTGCAGCTGGTAAGTGAATTCCTCAATGTTTATGTGTGTGC…	polymerase (DNA directed) kappa	polk	N/A	polymerase (DNA directed) kappa	-	SignalP-NN(euk) (SIGNALP)	EC:2.7.7.7	---	0	Xl.16859	polk	446387	Q58M12 /// Q6DFE4		NP_001086552	NM_001093083	0006281 // DNA repair // inferred from electronic annotation	---	0003677 // DNA binding // inferred from electronic annotation /// 0003684 // damaged DNA binding // inferred from electronic annotation /// 0003887 // DNA-directed DNA polymerase activity // inferred from electronic annotation	---	---	---
Xl.17190.1.A1_at	-4.09e-06	downregulated	ACATATGCTTAACAGTTTTGTACCTGCACCATTGTATTATCAGAGCTTCTTAAAGGTCAACAAGAATGATTATAATTTTTTTTAATAAGAAATCCGTACATATTTAATATGTGCAGTAATTAAGGTATTTGCACTGTGACACATGACTTTGTTTTTAACAAACACCATCACTCCATGAATATAAATCTTATATTAGTTTTTTCTNTGCCATGTAAATATATATAGATATATAAAATCTGAAATGTGTATATATAGATGTGTGTGCAACCCTTTTCAAATTAGAAATATATATATATATATATATATATATATATATATATATATATATTCTAATTCTAATATATATATCAGAGAACACCACAGCTTCATTGTAATCAGCTTGAAAAAGGAACTAAATGT…	SFT2 domain containing 1	sft2d1	N/A	SFT2 domain containing 1	-	seg (SEG), tmhmm (TMHMM)	---	---	0	Xl.56598	sft2d1	100036950	A1L2T9		NP_001165252	NM_001171781	---	---	---	---	---	---
Xl.17232.1.A1_x_at	-3.7e-06	downregulated	CTGATACCGGATCCCATACCGGTGATGTTTTGCTGAAATAATTTTTTAAAAATTGAGTTGATAATAGAAATTATAGAAGTCTATTAAAGAGTCTATAGAAAACAGCCTTGCTGTAATTCGGAGCTTTCTGAACAGGTTTCCAGATAATAAACCCCATACCTGTACTTTAAATCTGAAAGTCATTTGCAAAAGATTTGGAACAGCTGTAGGTTGGAAAATAATGTTGAAAGAACACATTTAGGTTTTATTTATTTTTTCTTTCATTTATAATTCCTTTTTTTATGCAGCCAGTATACATGAAATAT	---	---	N/A	---	-	no IPS match	---	---	0	Xl.17232	---	---	---		---	---	---	---	---	---	---	---
Xl.17280.1.S1_at	-3.38e-05	upregulated	GACTGTTGCTGGATTCTAGTCCACATTTTAGCCATGAGGCTGGGGGGGGGGAAATAAAAATGCACTCATAGGCCTCAGATGTCAAGCATCATTTTAACATGGACTGCTTCTCAAAGCATTTTGCTCTGGTATCCTCACTGTTGGCTTTTTTCTTGGGTCGATTGTTGCACTTTGTGTTGGACCTCACTAAGGATCCCTGGGTCAAGGGAACACGTCCATGCACCCGCTTTAGTTGTAAGAACCGCTGTGATATTATTATATGTGGTTTCTGTGCTGTAATAAAAGGAAGACATTCCTTGTCATTGCCAAGAGAGGGCATTAGAGTACCCAACAACCAGGCTTGAAAACCCTGGCTAATATACTGTACCTCTG	---	---		---	-	no IPS match	---	---	0	Xl.50658	---	---	---		---	---	---	---	---	---	---	---
Xl.17310.1.S1_at	-7.51e-05	upregulated	TCACAATAATGCTGTGCCTTTATATTAAAAAAAANNNNTTTTACCCCTTAATTCCCCTAGAATGTTTTAACCTGCAGAGCAAGCTCTGGTCATGACATTATAGATATATATATATATANNNNATGCTGCTTACATTCAGCTGATAAATGTATTTGCATGATCGCTTTAGAACTAGTTATGGAGTATATTTCCAGGGCTGGTTTTGGAGTAGGGCAGAAAGGACAACTGTCCTTTTAAATGAGGGTCCCCTTTAGGTGGGGAATTAAAAAACATAGTAAAAAGGATATATTATTAAGGATATTGTATATTGTTAGAGATTTCAGTATATACATTGGGGAGGTCCAACCTACAGCTGTTGTTGAACTACAACACCCTGTTGGGGGAAACAGCAGCCTGAGG…	---	---	N/A	---	-	no IPS match	---	---	0	Xl.17310	---	---	---		---	---	---	---	---	---	---	---
Xl.17393.1.S2_at	-2.31e-05	downregulated	CGCCGGGTTCGCCAGTTTAGAATGAATGGGAAATTCATTGGAGAAACTCGGCACCGGCGATTCGAAATTGTACCTGGGTACATTTTATTGTGGATTTTATTCAACTTTGAGCACTTTGTTAGCATCAGGCAATGTACGGGCACAGTCCATATGTGCCACATGAAATATGCTGCTATTTTTGTTCCCCCCTCCCTCTTTATTTTTGTTCCCCCTTCCTTTTTATTCCCTGTAAAATGTGTAGCATTAAAGGGGTTGTTCATCTTTAACTGAACTGTTAGTATCATGTAGAGNGGGATGATCTAAAACAACTTGCAATTGGTTTTCACTTTTTTATTTGTTTTTTATTTAGCTTTTTCTTCAGCAGTTTTCCAGTTTGCAATTTGTCATCTGGTTGCTAGG…	Wee1B kinase	wee1B	N/A	Wee1B kinase	-	tmhmm (TMHMM)	---	---	0	Xl.78959	wee1B	399355	Q641D3 /// Q8QGV2		NP_001084186	NM_001090717	0006468 // protein amino acid phosphorylation // inferred from electronic annotation /// 0007067 // mitosis // inferred from electronic annotation	0005634 // nucleus // inferred from electronic annotation	0000166 // nucleotide binding // inferred from electronic annotation /// 0000287 // magnesium ion binding // inferred from electronic annotation /// 0004672 // protein kinase activity // inferred from electronic annotation /// 0004674 // protein serine/threonine kinase activity // inferred from electronic annotation /// 0004715 // non-membrane spanning protein tyrosine kinase activity // inferred…	---	IPR001245 // Tyrosine protein kinase // 7.3E-15	---
Xl.17590.1.A1_at	-3.03e-05	upregulated	ATGGAGTTGTTGGAAGATGGCCTTTCCATAATTTGGAACTTTCTGGATAAAGGGTTTCTGTATAATGGATCCCATACCTGTACAGGACTCTATCCTATACCTGTCATATTTCCAATCAATCCTGGTGACCTTTTACACTTACATTACACTTACATTATTCAAGGATTAATTGTTTTAACATTAGGGAGTGTATATCTATTTTTCCTACGATTTTGGTGCTAGTAGATGTAAAAATGTTGTCCAATGGAAGCAGAATTCTGCAAAATATGCTCAT	---	---	N/A	---	-	SignalP-NN(euk) (SIGNALP)	---	---	0	Xl.17590	---	---	---		---	---	---	---	---	---	---	---
Xl.17737.1.S1_at	2.87e-06	downregulated	GTGGGCACGTTCTGCATCTTTAAGACGGTCTATAAAATTGGAGAAGATGTGATTGGCACATTCAGTTTCTCTGACGGTGACATTCCCTGTCTGCAGTACTCGGTGTTGCTGCAGACAGAAGAGAGTGTGCAGGAGGAGTACAGGAGATCTCGGGCTCAGCCGGTGACCATCACTAGCCACGCTCAGCACCACGAGTCCTGTNTGCACTCGGCCAGCACCAGCTTCAGTCTCCCCATCCCCCTCACGTCTTGTCCTGGATTCAGCACCAACATCGTCTCACTGAAGTGGCGNCTCCATTTTGAGTTTGTCACCTCCCGGGAGCCCATGGAGGCACCTACTGTTCCTGAGAACCAATCAGAGATCATCACCTGGACGGGGGCTGGACAAATAGAGGTAGAC…	RGP1 retrograde golgi transport homolog	rgp1		RGP1 retrograde golgi transport homolog	F:molecular_function; P:biological_process; C:cellular_component; F:binding; P:intracellular transport	IPR014848; PTHR12507 (PANTHER)	---	rgp1 retrograde golgi transport homolog ( cerevisiae)	5	Xl.17737	rgp1	443940	Q6GQ74		NP_001085514	NM_001092045	---	---	---	---	---	---
Xl.17890.2.S1_at	-2.98e-05	upregulated	TTGCTGATCCCGTGGCTGCACAGCAGCTTGTTTATATNGNCTATNGTGGAACTTCTGTTGCNAACACACTAGTTTTNTAGTGCAGGGCAACCGTACAGCTCCTTCAACCTTTATTTGGGTAATGGTTTTTTTCTACCCTGGAAACTGTTTAGCAACCACATTCACCAGTGGAAAGTTGCAAATTTNNNNNNNNNNNNNNNNNNNNNNNNNNGGAATATTTTTTTACCAAAGGTTATCTTTGTGCCATAAGAATACGCCACCTTCAAGTACACCTTAAAAGTGCGNCATTTGAAATGCAATAACTGTCTAATGAAGAAAGTTACATTACAAAAGAGAATTTGGTTTTATAACGGCTTAAAATTAGTTGTCTAGCAGAGGTTTTTGTTATGGTAAATCAAA…	---	---	N/A	---	-	seg (SEG)	---	---	0	Xl.67127	---	---	---		---	---	---	---	---	---	---	---
Xl.18061.1.A1_at	3.73e-05	upregulated	ATTACCGTGACCCACAAATGCTTTCTCTACTTATACATTTATGATAGGTACAAGCCTTGGTGATTAAATATAAATCATTTCTTTTTATTGCACATACTGTCCTCATTTGTAGGGTGATGGAAATGTTTTCTATCATTGGGTGTCAGTGT	---	---	N/A	---	-	no IPS match	---	---	0	Xl.18061	---	---	---		---	---	---	---	---	---	---	---
Xl.18177.1.S1_at	9.93e-06	upregulated	TTTAGGGTGGCAGCATGTTCACTGAAGGTTTCTGTATAACCTGGTTTTAGAACGCAGGCATTACATTAATGCACCTGGCTTTGTGGCACTAACACAAGCCCCGAAATCGTTTAAATCCACTTTTGTGTTGTTTGTTGTCTAATTTGGGTGGGTGGGATTTATTATTTTAAGNACTGGCCTCTCTGCTCCTGCCACCTCACCCTCCTTTTATCTTAAATATGTCGCTCTACGGCTGCTCAATTGCACCTCCTGCCATCTTATTGGCGTCTCATTGNNNNNNNNNNNACATCTTAACGGCTGCTTTGGGAGTCGCATTTCAGTAACAGCCGGCGCCGTTCCCTCTTTCTCTTCAGTGTTCCACGAGAGTTGCACAATTGCACCTTCTNTCCTTTTGTCTGG…	StAR-related lipid transfer (START) domain containing 3	stard3	N/A	StAR-related lipid transfer (START) domain containing 3	-	no IPS match	---	---	0	Xl.18177	stard3	379656	Q6PF40		NP_001079965	NM_001086496	0006694 // steroid biosynthetic process // inferred from electronic annotation	---	0015485 // cholesterol binding // inferred from electronic annotation /// 0017127 // cholesterol transporter activity // inferred from electronic annotation	---	---	NP_001079965.1 // span:48-70,90-112,119-141 // numtm:3
Xl.18280.2.S1_at	-7.71e-06	downregulated	GCAAAACAAGGAACTCAAATCCAAATTGCAAGAAATGGAGGGAACTGTGAAGTCTAAGTTCAAATCTACAATTGCTGCTCTGGAAGCCAAGATATCCCAACTGGAGGAACAAGTAGAACAAGAATCTAGAGACAAGCAATCATCTGTTAAGACATTGCGCCAGAAAGAAAAGAAACTCAAGGAAGCCCTGTTGCAAGTGGAGGATGAAAGAAAACAGGCCGAGCAGTACAAAGACCAGGCTGAGAAGGCAAATGTGAGACAGAAACAACTAAAGAGGCAGCTGGAGGAGGCTGAAGAAGAATCTCAGCGCATCAATGCCTCCCGCAGAAAACTTCAGAGAGAGTTAGATGAAGCCAATGAAAGTAGTGAGACACTGAGCAGG	smooth muscle myosin heavy chain 11	myh11		smooth muscle myosin heavy chain 11	C:smooth muscle contractile fiber; P:cardiac muscle fiber development; P:skeletal muscle thick filament assembly; F:nucleotide binding; C:cytoplasm; F:actin binding; F:ATP binding; P:smooth muscle contraction; C:myosin complex; C:myofibril; F:motor activity; F:calmodulin binding; P:elastic fiber assembly; F:structural constituent of muscle; C:myosin filament; C:muscle myosin complex; C:stress fib…	IPR002928; coil (COIL), PTHR25370 (PANTHER), PTHR25370:SF156 (PANTHER), seg (SEG)	---	unnamed protein product [Gallus gallus]	17	Xl.85039	myh11	100216329	B6SE88 /// B6SE89		---	---	---	0016459 // myosin complex // inferred from electronic annotation	0003774 // motor activity // inferred from electronic annotation	---	---	---
Xl.18328.1.S1_at	1.22e-05	downregulated	AGGCTACACACAGGAAACAAAACGACTAAAACGTGCCCCTGTACAAGACTCTCTTAGCTTAGATTCTGAGCTCAGGTTCATCAACTGTGTCTTAACCAATTGCTGTAGCCCTGAGCAGTCCAGATTTGCTGCTTCATACAGAAAATGGCTACTCTCTTTGCAAGGTTACTAACAAGGCAAACTTTGGATTATATATATAGTGCAATATTATTTTGACATGCCATGGTTAAACCCTTGGTAACCATGTGCCCCTCACTAATGAGGATATCTACTGCTGAATGGGAAGGATTAGAATTTGTCAGTTTTCCTTTTATTTATTTTTTTAGCCAGTTATTACATCCCTATAACT	Protein prenyltransferase alpha subunit repeat-containing protein 1-B	ptar1-b	N/A	Protein prenyltransferase alpha subunit repeat-containing protein 1-B	P:protein prenylation; F:prenyltransferase activity; F:transferase activity; F:protein prenyltransferase activity	PTHR11129 (PANTHER), PTHR11129:SF3 (PANTHER)	---	ptar1-b protein	4	Xl.76134	ptar1-b	100037038	A1L3L1 /// A9UM26		NP_001106898	NM_001113427	0018346 // protein amino acid prenylation // inferred from electronic annotation	---	0004659 // prenyltransferase activity // inferred from electronic annotation /// 0008318 // protein prenyltransferase activity // inferred from electronic annotation /// 0016740 // transferase activity // inferred from electronic annotation	---	---	---
Xl.18384.1.S1_at	1.12e-05	downregulated	AGGGCCCTGGTCCTAGTGTGACCTACTGGCCCAGACCCGCTCCCTGCACAAAGCCTGCTGCTGTCTCTGACCTTTCTTCCTGGTCCCCCCCACGTGCCCGCTAGAAGATGGAGGTAGGACCAGGGGTTTCCAGCTGGGGGTGCAGGGGCCCCTGAGGCAACAGCCCCAGACTGACATATGCCCAATTTTTATCCAAATATCTGTGAGGAGGCAGGCCCATTGTTGGGCCCCGTACACAGGCCAATATGTTGTTGACTCGGTAACTTATATCGGCACCACCTTAAGAAGGATTAACGTCCTGTTTTGACATAATAGAAGAAGTGCTGATGTCATCACTTTGATGCCAGTGATCTTCTGTTGGCTTGTGCCTTTTTAATCCTTCTGCTGCTGAAGATATTA…	---	---	N/A	---	-	seg (SEG)	---	---	0	Xl.18384	---	---	---		---	---	---	---	---	---	---	---
Xl.18387.1.S1_at	0.00016706	upregulated	GTTGACCCCAACAGACTTGGGCTTGTTACATTTCAAGCCTTTATTGACTTCATGTCCCGTGAGACTGCAGACACGGATACAGCTGACCAAGTCATGGCTTCTTTCAAGATTCTTGCTGGCGATAAGAATTATATCACTTCGGATGAACTGCGCCGGGAACTGCCTCCTGATCAAGCAGAATACTGCATTGCCAGGATGGCTCCATATATGGGACCTGACGCTGTTCCAGGAGCTCTGGACTACATGTCTTTCTCAACAGCACTATATGGAGAAAGTGACCTTTAACCCTTCCCTCCCCACTCAGATGTCACTACAGCAGTGCTTTCTCTCTGTATCCCATGTGGTTTCAGCGTTCACGCCTCTTGTGTGTCATTTCTTAGTTCACCAGAAGATAAAATC…	actinin, alpha 1	actn1	N/A	actinin, alpha 1	F:calcium ion binding; F:actin binding	SignalP-NN(euk) (SIGNALP)	---	actn1 protein	2	Xl.47080	actn1	399422	Q7SZ66 /// Q7ZY34		NP_001084298	NM_001090829	---	---	0003779 // actin binding // inferred from electronic annotation /// 0005509 // calcium ion binding // inferred from electronic annotation	---	---	---
Xl.18737.1.A1_at	1.61e-06	upregulated	TGAATCCAGCATTTGCACTCGGCATCAACCTGCTCGTTCCTTCTGATGATCAAGTGATGGTGCTGTGTTTTATTAAATTGATTCTGTATTGCTGTGTATTTATTTAATCTGTCAGACCTCCTTCCTTATGTTAAGTACAATATCAAACATTTCCAATAAAATAAACCAGCAACAATCAATGCCCAGCCAAGTTGTATTGGCACCAAAAAAATCCTCCTTCTCCTCTGCCAGTCCTTTTATTGCACCGACCCCCCACTGCGGGTTGCTCAATTATTTCCTCCTCCTCAGTCATTAGCTCACTGCTCCCCACCAGTTGCACCCCCATTCTGCTCTAGTGAGCTGTCTCTGTATTCTACCCCTGGCAACAATTATTGTAAATCTTTCCATAGTTTAAAAATC…	---	---	N/A	---	-	seg (SEG)	---	---	0	Xl.18737	---	---	---		---	---	---	---	---	---	---	---
Xl.18893.1.S1_s_at	4.91e-06	upregulated	AATGGCGTTACAGGAGACGGTGCCCACTCTCAGTTACCTCAGCATGGCGGCCATCTTTGGCTTTGTGGCTTTCTTTGAGATCGGCCCTGGTCCAATCCCATGGTTCATTGTGGCAGAACTGTTCAGTCAGGGCCCCCGGCCGGCAGCCATGGCCATCGCAGGTTTCACCAACTGGACCTCCAACTTCATCATCGGAATGGGCTTCCAGTATGTGGCCGATCTGTGTGGCCCTTACGTGTTCCTGCTCTTCGGGGCCCTACTCTTCGCCTTCCTCATCTTCACTTATTTGCGGGTGCCGGAGACTCGGGGCAGATCCTTCGATGAGATTTCCCATGGATTCCGCAAGAGGAACCCGTCGCTCCTGGATCAGGAGGTGAAGGCAAGTACCGAGATGGAGAG…	solute carrier family 2 (facilitated glucose transporter), member 4	slc2a4	N/A	solute carrier family 2 (facilitated glucose transporter), member 4	F:transmembrane transporter activity; P:carbohydrate transport; F:substrate-specific transmembrane transporter activity; C:integral to membrane; C:membrane; P:transmembrane transport; P:transport; F:transporter activity; C:insulin-responsive compartment; C:integral to membrane of membrane fraction; C:multivesicular body; F:glucose transmembrane transporter activity; C:sarcolemma; C:perinuclear re…	IPR003663; IPR005828; IPR016196; IPR020846; G3DSA:1.20.1250.20 (GENE3D), PTHR24063 (PANTHER), PTHR24063:SF111 (PANTHER), seg (SEG), SignalP-NN(euk) (SIGNALP), tmhmm (TMHMM)	---	solute carrier family 2 (facilitated glucose transporter) member 4	40	Xl.18893	slc2a4	444033	Q6GPU6		NP_001085607	NM_001092138	0006810 // transport // inferred from electronic annotation /// 0008643 // carbohydrate transport // inferred from electronic annotation /// 0055085 // transmembrane transport // inferred from electronic annotation	0016020 // membrane // inferred from electronic annotation /// 0016021 // integral to membrane // inferred from electronic annotation	0005215 // transporter activity // inferred from electronic annotation /// 0022891 // substrate-specific transmembrane transporter activity // inferred from electronic annotation	---	---	AAH73012.1 // span:23-45,79-101,111-130,137-159,174-196,286-308,321-343,350-372,382-404,417-439,443-465 // numtm:11 /// ABL10365.1 // span:23-45,79-101,111-130,137-159,174-196,286-308,321-343,350-372,382-404,417-439,443-465 // numtm:11 /// NP_001085607.1 // span:23-45,79-101,111-130,137-159,174-196,286-308,321-343,350-372,382-404,417-439,443-465 // numtm:11
Xl.18909.1.S1_at	2.91e-05	downregulated	AATGTCCTGCTGGAATGACCATCGTGGTGACATGCGAGAGCCATACCACGGGAGCAGACTTCGATGTTATGTTCATGTGGCTGGGAATGAGCTGTGTTGCAGGGTCAATAGTCTTGCTATGTATATTGATGCTAACAGACAGGTACCACGCCTATTGTGTGAGGTGTCTAATGAAGACCCACGTGTCCATCCATCGGCTGTGATCTCTGACAAGCTGATGGTGGGTGCCGACAGCATGATTGGAGCACAGACACAGGTAGGGGAGAAGAGTTCTATAAAACGTTCTTTGCTTGGATCCAATTGCACCGTCAAAGATAGAGTGAAGATAACAAACTGCATTGTTATGAATGAAGTCACAGTTCAGGAATGCTGTACAATCCAGGGCAGTGTGATCTGTAA…	eukaryotic translation initiation factor 2B, subunit 3 gamma, 58kDa	eif2b3	N/A	eukaryotic translation initiation factor 2B, subunit 3 gamma, 58kDa	C:eukaryotic translation initiation factor 2B complex; P:biosynthetic process; P:cellular protein metabolic process; P:response to peptide hormone stimulus; P:oligodendrocyte development; P:cellular response to stimulus; F:guanyl-nucleotide exchange factor activity; P:response to glucose stimulus; P:response to heat; P:translational initiation; P:translation; C:cytoplasm; F:nucleotidyltransferase…	IPR011004; G3DSA:2.160.10.10 (GENE3D), PTHR22572 (PANTHER)	---	eukaryotic translation initiation factor subunit 3 isoform cra_c	19	Xl.18909	eif2b3	379837	Q8AVU8		NP_001080145	NM_001086676	0006629 // lipid metabolic process // inferred from electronic annotation /// 0009058 // biosynthetic process // inferred from electronic annotation	---	0004629 // phospholipase C activity // inferred from electronic annotation /// 0016779 // nucleotidyltransferase activity // inferred from electronic annotation	---	---	---
Xl.18912.1.S1_at	3.41e-05	upregulated	GACATGCAGAACTCGCCCGCATGTGAATCTTATGAGATGACTCCTAAGAGCTACAAGGTTCCNTCTGTTAAAGCCAATGCAGACAATTATGGAATGGATTTAAACAGCGACGACTCCACCGATGACGAGAGTCAGCCAAGAAAACCCATTCCAGCCTGGGCTTCTGGTAACCTACTTGCTCAGGCTGTTAGTCAGCAATACTATAAACCCATAGATGCGGACCATATGTATGGCACCATTGACAGCCCAAAACTGGAGGAACTGTTTAACAAGAGCAAACCTCGCTATTTTAAGCGCACCAGCTCTGCTGTATGGCACTCCCCTCCACTTAGCAACAGACACCATCTTGCAGTGGGTTACGGCCTCAAATATTGAGACAAAGGAAAGCAGACTTTACCC…	inner centromere protein antigens 135/155kDa	incenp-b	N/A	inner centromere protein antigens 135/155kDa	F:protein kinase binding; C:spindle; C:chromosome; P:mitosis; C:nucleus; P:spindle assembly; C:microtubule; C:chromosome, centromeric region; C:cytoplasm; P:cell division; P:chromosome segregation; C:chromosome passenger complex; P:cell cycle; C:cytoskeleton; C:centromeric heterochromatin; P:cytokinesis; F:protein binding; C:protein complex; C:midbody; P:mitotic prometaphase; C:condensed chromoso…	IPR005635; PTHR13142 (PANTHER)	---	inceb_xenla ame: full=inner centromere protein b	26	Xl.18912	incenp-b	398822	Q32N93 /// Q498L5 /// Q6GME0 /// Q6PAZ7		NP_001131043	NM_001137571	0007049 // cell cycle // inferred from electronic annotation /// 0007059 // chromosome segregation // inferred from electronic annotation /// 0007067 // mitosis // inferred from electronic annotation /// 0051225 // spindle assembly // inferred from sequence or structural similarity /// 0051301 // cell division // inferred from electronic annotation	0000775 // chromosome, centromeric region // inferred from electronic annotation /// 0005634 // nucleus // inferred from electronic annotation /// 0005694 // chromosome // inferred from electronic annotation /// 0005694 // chromosome // inferred from sequence or structural similarity /// 0005737 // cytoplasm // inferred from electronic annotation /// 0005819 // spindle // inferred from electronic…	0019901 // protein kinase binding // inferred from sequence or structural similarity	---	---	---
Xl.18916.1.A1_at	-0.0013923	downregulated	GAACTCATGATGCACAGAGAGGGATAGTGAACATTAACTTGTTTGTTTCAGAGATGATGCACANTGTTTANTTGATTGTATTTAGAAAATGCTGAAGCTTATATTTTCATTTTCAAGTTCCCCTTTAAGCTGTTGGTTTAACGTCAAGCAAGAACAGCTGTGCATTGTACCCTTACCCTGTTTCTGGTCATGCTTGCCTAGAAATGTTTTAAAGCAACATGTTCCAAAAAAGANAANCTATATTTTGCATAACAAAGTTCTGTGATGTTCAGTGAAGGCCAGTACTGTGCACAGAACTTATTTATCAATAGAGTTTTGTTCTATATAGTATAAAATTGATTGCAACAGAGAAACTGTGTTATCTATGTGGTGTATGTATTNNCACTGCCATTNNAAATT…	---	---	N/A	---	-	no IPS match	---	---	0	Xl.5053	---	---	---		---	---	---	---	---	---	---	---
Xl.19006.1.S1_at	3.55e-05	downregulated	GTGCCACTGTTCTATTTCAAGGTCTTTGAGGCTTAGCATCCTTTCAAAACTAGTTTTCATGAGATCATCATTGACCAGCCTTTTTTCTTTTGGCCTGGTGTCTTTTGAGGACTGCAATTTAGATTTGCATTTTTCTGCTTCAGAATCTTTAGGTTTCAACTTTGGAATATTTGTCTGTGTTTTGTCTTTNTGCTTGTCCCTTTCTTTATATCGATCAATGTCTTTTTCCTTGNNTNNNNNGNNNTNNTNTNNANNNNNNNNAANNTTTTGCTGCTCCTCTTTTAGCTTTTCCTTTACTACAGCAGGCTTTTCATGAAGTATTTTACTGCCATCAGTGTTACCACTTTGTTTGCGCTCTTCTTGAACATGCTTGTCGCTTGCACCAGCATAATAGTCTAC…	---	---	none	---	C:nucleus; F:molecular_function; P:biological_process; C:cellular_component	coil (COIL), PTHR24149 (PANTHER), PTHR24149:SF222 (PANTHER), seg (SEG)	---	ankyrin repeat domain isoform cra_a	4	Xl.19006	---	---	---		---	---	---	---	---	---	---	---
Xl.19035.1.S1_at	-1.78e-05	upregulated	ACCACATTCCAACCATGGTGCTGTGAAGGCCATGCCCACTGCATTGAACTCGAACCCTAGCTTCAATATGAACTACGCTCTTTGGTATTGGACAGAGCTGCCATATCTGTTTATGTTTATTCTGCAGGTGGCAGTTGGAGTTACCGTGCCATCAAGCCTTGGCCTGTTTCACACAGGGGTCCTCCAGCAGTACCAGGCTCTGCAGATTCTGTTAGCTGACGCTAACCTTGTATAAAGGCTTAATATAAATAAATATATAAATATATATATAAATATCTTATTAAAAAAAACAAACAAAAACAAAGAAATGAACGTATATTACCTCTAAAGTATATGTATCGGGTTTTAACCCCTGAATGGGAAAATGAAACAAACGAGTCACTTTATTTCTGTAAATAT…	PR domain containing 12	prdm12	N/A	PR domain containing 12	-	SignalP-NN(euk) (SIGNALP), tmhmm (TMHMM)	---	---	0	Xl.19035	prdm12	379544	Q7T0V8		NP_001079854	NM_001086385	---	0005622 // intracellular // inferred from electronic annotation	0003676 // nucleic acid binding // inferred from electronic annotation /// 0008270 // zinc ion binding // inferred from electronic annotation	---	---	---
Xl.19071.1.S1_at	2.23e-06	downregulated	AAACCTGCGAAGGACTGCATACCAATTGAGTATCCAAAACCAGATGGGAAGCTGAGCTTTGACCTCCTATCATCTGTTGCTCTCAGTGGTACTAATCATGAACACGACCAGCCTGCGCATCTTACTTTAAAGGATGACAGCACACCGGTGAATAGAAATCTGGCAATATTTGATGGACCAGAGCAGAGATTCTGCCCAGCTGGAGTATATGAATATGTTCCTCTGGAATCAGGAGAGGGATCCCGGTTACAAATCAATGCACAGAACTGTGTTCACTGCAAAACATGTGATATTAAAGATCCAAGTCAGAATATAAATTGGGTTGTACCAGAAGGTGGGGGAGGACCCGCATACAATGGCATGTAAAGCACAAAAGCAAAGCGGGATTTTGCATTCCTG…	electron-transferring-flavoprotein dehydrogenase	etfdh	N/A	electron-transferring-flavoprotein dehydrogenase	P:oxidation reduction; F:oxidoreductase activity; F:electron-transferring-flavoprotein dehydrogenase activity; C:mitochondrial membrane; F:iron-sulfur cluster binding; P:fatty acid beta-oxidation using acyl-CoA dehydrogenase; C:mitochondrial inner membrane; F:electron carrier activity; P:response to oxidative stress; F:metal ion binding; C:membrane; P:biological_process; C:mitochondrion; F:ubiqui…	IPR007859; PTHR10617 (PANTHER), SSF54862 (SUPERFAMILY)	EC:1.5.5.1	electron-transferring-flavoprotein dehydrogenase	20	Xl.19071	etfdh	447730	Q641E0		NP_001087869	NM_001094400	0055114 // oxidation reduction // inferred from electronic annotation	---	0004174 // electron-transferring-flavoprotein dehydrogenase activity // inferred from electronic annotation	---	IPR002218 // Glucose-inhibited division protein A // 3.3E-4 /// IPR002922 // Thiamine biosynthesis Thi4 protein // 1.1E-4 /// IPR002938 // Monooxygenase, FAD-binding // 4.0E-6 /// IPR003953 // Fumarate reductase/succinate dehydrogenase flavoprotein, N-terminal // 3.6E-7 /// IPR004792 // HI0933-like protein // 2.1E-5 /// IPR008671 // Lycopene beta and epsilon cyclase // 3.3E-6 /// IPR013027 // FAD…	---
Xl.19145.2.S1_at	-6.26e-06	upregulated	ATCAGACTCCCTTCTGCCTGATTATTCCCTGCAGCACAATTCTGANATTCCCACGGGGCCCCAGNGCCANTAAGATCTCCCNAGCACTGGAGAGGTATCACAAGGGGTTAATCATGTGTGAAGCTGCTTTTGGACTGGTCCCTGTGTCCTTNGACGAGGTGGCCGTGTATTTCTCAGAAGTTGAGTGGNGCTTTCTGTCTGACCAGCAGCAGGACCTGTACAAGGAGGTGATGCTGGAGAACCTGGAGTTGGTGTTGTCACTGGGACACCAGTACCGCCCTGCTGTG	---	---	N/A	---	-	IPR001909; PTHR24377 (PANTHER), PTHR24377:SF381 (PANTHER)	---	---	0	Xl.71022	---	---	---		---	---	---	---	---	---	---	---
Xl.19184.1.S2_at	-5.02e-05	upregulated	AAATAGATTTTAGGGTGGGCACGGACTGAGGATGTGCTGGGACTGTTGTGCTTTTACCAGTCAGAATGAAAAATATCCAAATTATCCATATCCTTGTGCCAGATAGCTCCTGGGTCAGGGTTGTGGGTATCATGGCAGAGAGTGCAGTGGGATGGTTTACATGCTGTCTAGCTCAACTAGAAGGATTGTGCGTGACTTCATTTATTACTTTAAGCTAAGTTTGCCAGTGTTGGGGACAAGGGNGCTGCTTATTCATTAGGCCCATAAGCAGCCGAGTGGGCAGGAGTTGATGTAAATATTACAAATCAGATCTTATTGCTGGTTTCTGTGGACTGAATTTGTAACTCATTGCCTTAACAATGTTTCCATATGGCATGCCAGACCAGCTGAAAGGCTTTT…	protein inhibitor of activated STAT, 1	pias1	N/A	protein inhibitor of activated STAT, 1	-	no IPS match	---	---	0	Xl.52421	pias1	373715	Q5XHH3 /// Q8JGN6		NP_001079161	NM_001085692	---	---	0003676 // nucleic acid binding // inferred from electronic annotation /// 0008270 // zinc ion binding // inferred from electronic annotation	---	---	---
Xl.19305.1.S1_at	-8.15e-06	upregulated	ACATCATCTTGTAAGGTCCATTTTTTGGGACCCGCAACCCACAACCCTGACCCACAACCCGCATTCTTACCCGCTTGGAACAGCTACCCGACCCGCAAGTACCTTATCCGAAACCTGGACCCGCAACCCGCTGACCATCAAGAATCAGGAAGTGCTGTCATTGTAAACCAGAAGTGGCATCATCAGAAGTAGACGTGACCAGAAAAAAGGAGTAAATATCGCTATTGAGAAGACCCGCAGCCTGACCCGCAAACCTGCAGAACCACCGACCCGCGTCTTTACCCGCACCCAGAACCCACCCAGACCCCCCTCTTCCCAGAGCTGCTTCAGAAAGACACAAGTAGCAATATTAACCTTTAAGCTCCAATATTAGAAAAACGGTCACAAATAGAAATTAGC…	---	---	N/A	---	-	no IPS match	---	---	0	Xl.19305	---	---	---		---	---	---	---	---	---	---	---
Xl.19355.1.S1_at	-1.86e-05	downregulated	AAGTGCTAGAGCAAGTACTACCAAGCAGATAAATGCATNTGCAAAGAACCAAGCAAGGAACACCAGGAGTAAAGACATTCAACTTACCCTTGATTTCAGCAACACCAACATGGTACACTATGATGGCACCCCTTTCCAATATACATATACCACTCCTTCTGCAGAACTCTGTTCCTGTGTAGATACCATAAGGCTTCCCGCAGACCTCTGTGAATGGGCAAGAAAGATTCTTTTGGAACCTGAGAAGCTGGTCTCTTGAATAGATTTCTTTCTGCAGTTAAACAGTATTTTCATGTTCTAATTACACTGTGTTACAAACAGTCCAGTGAGCAGATGCTCAGAGAAGCCATTCCTAGCTATGCAATCTGACAAGCTGATTGATCTTTGCTTTGCTCATTA…	telomere end-binding protein PTOP	LOC733156	N/A	telomere end-binding protein PTOP	P:protection from non-homologous end joining at telomere; P:telomere assembly; C:nuclear telomere cap complex; P:positive regulation of telomerase activity; C:chromosome, telomeric region; F:DNA polymerase binding; P:skeletal system development; P:segmentation; P:urogenital system development; C:nucleoplasm; P:protein localization to chromosome, telomeric region; P:intracellular protein transport…	SignalP-NN(euk) (SIGNALP)	---	adrenocortical dysplasia homolog	15	Xl.19355	LOC733156	733156	Q5GA91		NP_001089068	NM_001095599	---	---	---	---	---	---
Xl.19382.1.S1_at	5.27e-05	downregulated	TGTAGACAGATATGCCTTTTCCGGGGTTGCGTTTACAAGTTCTAAGGAGAACTTTGATCTGCATTGGTGTAAGCAACCTGACGTTGGACTTCCAAAGCCAGATCTGGTCCTTTTTCTAAAAGTGAGCCCTGAGGTTGCAGCTACACGTGGAGGCTTTGGAAATGAGATATACGAAACCAATTCATTCCAAGAAAAAGTAGCAAAGCGCTACNCTCAGCTTATGGACGATAAAACGGTCAACTGGAAGCTCGTTGATGCCTCCCAAGATATCGAAAATGTTCACCGACAGTTAAAGGAGCTAAGTGAAAAGGCCATAGATGATGCCAAAGATCAACCGATTGGCAAGCTATGGGAAGAAGAATCTCCTTGATAACTGAATGTCTATTTAAACAGTACCTG…	deoxythymidylate kinase (thymidylate kinase)	dtymk	N/A	deoxythymidylate kinase (thymidylate kinase)	F:ATP binding; P:dTDP biosynthetic process; F:thymidylate kinase activity; F:kinase activity; P:phosphorylation; P:dTTP biosynthetic process; C:cellular_component; F:transferase activity; P:cellular response to growth factor stimulus; P:nucleoside monophosphate phosphorylation; P:nucleobase, nucleoside and nucleotide interconversion; F:nucleotide binding; F:nucleoside phosphate kinase activity; P…	no IPS match	---	deoxythymidylate kinase (thymidylate kinase)	17	Xl.19382	dtymk	414549	Q6NUD2		NP_001084596	NM_001091127	0006233 // dTDP biosynthetic process // inferred from electronic annotation /// 0006235 // dTTP biosynthetic process // inferred from electronic annotation	---	0004798 // thymidylate kinase activity // inferred from electronic annotation /// 0005524 // ATP binding // inferred from electronic annotation	---	---	---
Xl.19419.1.A1_at	5.46e-06	upregulated	AATCGCGGCGCTATCGCCTAGTGTGGCCTTAGCCTAAAGTTGTGGTCACACATTTCAAATCAAAACATTTTTTACCTTTCTATCTCATGTTAATTAAAATTTGTTAAATATCTGAGCAGATCTAAGCATCCGTCTAGATCAGGGGTTGGCCATATTTGGCACACCTGCTGTAATAAGAACTACAACTCCCAGCATTGCTGCTGGTAAGACCATGTTGGGAAGTGTGGATCCAGAACAGNTGGTGTGCTGAAGGCTGCCTGTCACAGGGCTTGGTAGAAGAAAGTCTTTCCAAATAGGCAATGTACATTGAAAAGCTCTGGTCCAAATGGTATCTTTGGGGTATTAGTGTTGCATTGTAAAATAAATCTGCACTCGTGCCCACAATCTTCTTATATAGCT…	---	---	N/A	---	-	seg (SEG)	---	---	0	Xl.19419	---	---	---		---	---	---	---	---	---	---	---
Xl.19431.1.A1_x_at	-2.49e-05	upregulated	TTCCCGTTTTTTTACCCAATCAGCAGCACCCAATGGGGTGGGCCCTTCTTTGGTTTTTTTGGTTGGGGCCCGGGTGCTCCCTGTGGAAAAGGATCCAAGAAACCCTCCCTCTGCATTCTTTGTGCCGGGGGCATCCAACAGATGTCCTTAACCCTTTCGCACCGTTTTTTAGTTTGGAATTACTCATTTTTTTTTTTACCCGCCAAGTCCCATTTTCAGGGTATTTTTTTCATAATGGAGGGATTTCTTTTTTA	---	---	N/A	---	-	seg (SEG), tmhmm (TMHMM)	---	---	0	Xl.19431	---	---	---		---	---	---	---	---	---	---	---
Xl.19446.1.S1_at	-3.31e-05	upregulated	CCCAGTCCCTACAGCATTTATATGTGACTCATTTATATTCATATGATTTGTAATCCGCACCGAGCAGAACCCAGTCTCTGTCTCTAACTAATCACTGCCAGTCCCTGTTAATGTCTGTATTCATATCTGCCCCAGCCAGCTGTGAGTAGAGCCCAGTCTGTATTCATATCTGCCCCANCCAGCTGTGAGTAGAGCCCAGTCTGTATTCATATCTGCCCCCAGTCAGCTGTGAGTAGAGCCCAGTCTGTATTCATATCTGTCCCANCCAGCTTGGATTAGAACCAGTCCTGGAGCAGAGAATATGGCTGGAGGGGCAGAACATTATGAGCTCAGGACTGTGAGTGGGGCAATAGTTATTAGTATTGTGTCAGTATTGTGTGTCTGTGCCAATAACTGCCC…	DnaJ (Hsp40) homolog, subfamily C, member 5	dnajc5	N/A	DnaJ (Hsp40) homolog, subfamily C, member 5	-	seg (SEG), SignalP-NN(euk) (SIGNALP), tmhmm (TMHMM)	---	---	0	Xl.19446	dnajc5	447223	Q68FK5		NP_001087399	NM_001093930	0006457 // protein folding // inferred from electronic annotation	---	0031072 // heat shock protein binding // inferred from electronic annotation /// 0051082 // unfolded protein binding // inferred from electronic annotation	---	---	---
Xl.19464.1.S1_at	-2.63e-05	upregulated	GAAGTGCCCGGAAACCGTGGTTACAAATACTTTGGTGCCGCTAAAGATTTGCCGGGNGTCCGGGAGCTGTTTGAGAAAGAGCCCCTTCCGCCCCCCAGGAAGACCCGCACTGAGCTGATGAAGAGCATCGANGCTGAATATTATGGCTACCGAGATGAGGATGACGGGGTGCTGGTGCCTCTGGAGCAAGAGCAGGAGAAGAAAGCAATCGCGGAGGCGCTGGAGAAATGGCGGCTGGAGAAGGAGGAGCGTCTGGCCAATGGGGACAAGAATGAGGAGGAAGAGGAAGTGAATATTTATGCTGTGGCTGCGGATGAGTCGGGAGAAGACAGTGATGATGATGAAGGCGCAGAGGGGGAGGAGGGACAACAGAAATTTATCGCTCACGTGCCGGTGCCG…	ISY1 splicing factor homolog	isy1	N/A	ISY1 splicing factor homolog	P:RNA splicing; P:mRNA processing; C:catalytic step 2 spliceosome; C:nucleolus; C:nucleus; C:spliceosomal complex; F:molecular_function; P:biological_process	seg (SEG)	---	isy1 splicing factor homolog ( cerevisiae)	8	Xl.19464	isy1	443937	Q6GQ78		NP_001085511	NM_001092042	---	---	---	---	---	---
Xl.19524.1.A1_at	1.47e-05	upregulated	ATCCTCACCTTATTTCCAGTAAAAGGGGGAATAATGCCAATGGTTTCCTTTTTCCTGGCATCAGCAAAGGCTTCAGCCAATCCAATGGATTGGGGAAGAATGTGATCACCAGCGCCATTGAGATTGAGAATTAGTGGAGATGCTGCCCCTATTATTTTCCCTTTTTAGAAAGGACTGGCCCTTTTTGGGGGATATAACTTAGAACCCTCAAACTGACTTTCCAGTTATTGCCCACTCTTATTTTTAGAACTTATTAGCTGTGTGCGGGGATTTTGAGATGTTCCCGGACGGAAGTTCCTTATCTGGGGGGTTGGATTCCCACCCCCCCTTAGTCCAGCTCAATA	---	---	N/A	---	F:binding; C:cytoplasm; F:inositol-3-phosphate synthase activity; P:phospholipid biosynthetic process; F:isomerase activity; P:inositol biosynthetic process	no IPS match	---	ino1a_xenla ame: full=inositol-3-phosphate synthase 1-a short=ips 1-a ame: full=myo-inositol-1-phosphate synthase a short=mi-1-p synthase a short=mip synthase a	6	Xl.19524	---	---	---		---	---	---	---	---	---	---	---
Xl.19595.1.S1_at	1.56e-06	upregulated	GTTCTCTGCGTGGTCCCTTTTGAAATCTTCCGGTGGATTTTGATCCTTGTGGCTACGGGTCTGTCCAGCCTTGTTCTTGTCCTCGCCTTTTGGCCTCATATCCGAAGAGACAACAAGGTGGTGGTCATCTCGTTGGTGGCCGTTATGGTAGCGCTGCACGTGCTGTTGGCTGTGGGTTGCAAGGTGTATTTCTTCAGGCAGCCGGAGATAAGTGACCCCGTCGTCCCTGTTGCAAACACCACGGCTCAGAAAATAATTCAAGTCACCAATTAGCNCCGCACCTCAACCTTCCACAGCGTGAGAGTCAGGCCTGGCTTTCGGCAAGTGAAGGATTCTGCCCTCCTGAGCCGGAGGGTATTTATGCTCTGTGAGCCTGTTCTAAGGCCCATAACGGACGCA…	Yip1 domain family, member 2	yipf2	N/A	Yip1 domain family, member 2	C:membrane; F:molecular_function; C:integral to membrane; P:biological_process; C:transport vesicle	PTHR12822 (PANTHER), seg (SEG), SignalP-NN(euk) (SIGNALP), tmhmm (TMHMM)	---	yip1 domain member isoform cra_b	5	Xl.19595	yipf2	495067	Q5XH44		NP_001088236	NM_001094767	---	0016020 // membrane // inferred from electronic annotation	---	---	---	NP_001088236.1 // span:114-133,154-176,191-213,218-240,250-269 // numtm:5
Xl.19620.1.A1_at	1.82e-05	downregulated	TTGGGCCTTACAGAATTAGTGACTCAGAACTCAATGATAATATTTCTGTGACGTCCTACACAGATTTCTGTTTTGCAATTCTCCTCATTATAAATGTGCTTCTATAACAGCAGGTAATGGATCATAAGCTGCAAAGGGCTTGGGTGTGCTCTGACAGGGAAGGGGATTACACTATATGCTGAAATAAAACTCCACACTAGATAAGTGGGGGTAGGTAACCAGCCCAGGATTAGTAGCAGCAGCGCATCTTTCTCCCCATTCTGCATATCAGGCCTGTGAAAAAACCCCCCACTTCAACTTCCTCTTTCTTAGAAAGGAGGTGAAAAGTGAAATAGAATTGTGAGCACCATGTGCTTGTGTGTAGGGAGGGGTGGAACCATGTGCTTGTGTGTAGGGAGG…	---	---	N/A	---	-	SignalP-NN(euk) (SIGNALP)	---	---	0	Xl.19620	---	---	---		---	---	---	---	---	---	---	---
Xl.19662.1.S1_at	1.24e-05	upregulated	TATATTACCTGGACCTTACCCTGAATTTAAGGTTGCCTTAAATGTTTGAAGTATATTTCAGGCCAAGAATGATTTGGATGTGGGTAGGTAAAACTGACAAGCTGTATATATGGTTTGCTGATTTTGTTTATATCATATAGCTGGTGGTGTAGCTTCATTTAAGCAAGAGCAGGCTGAATTGCATCTAAGCTCTTCAGCTCTGCATCTGCAGAATGCAAATATGAGAAAGTTCAGCCAGTGAGTTGCTGTATCTTCATGGAGACANTNGACAGCAGAGATGTCAGACTTGTGGTCCCCTGGCTGTTTGCTGACCTACATCTCCCTCTTTCCATAGGGCATAAGACATTGGGTGAGGGGAGTCCACCAGTATGATATCTCTGGTCTATCTGCTGGTTTCCC…	---	---	N/A	---	-	no IPS match	---	---	0	Xl.19662	---	---	---		---	---	---	---	---	---	---	---
Xl.19811.1.A1_at	4.63e-06	upregulated	GATATCCTGCATTGGAAGTGAATGAAGTGTGTTGGAAGTCCACAAGGACAGGCAGGAATTGATTCTTATACCTTTGTATGTACTTTTTTTGTTGCCATGTTTCCTGTACTGCAGGGGCAAATAGCCTAACCATATGGATGGAGTTTTAGTGTTCAGGCCAATGATCTTCAGCCTGGACTGGAGATCCACAGTCTGAAGATCATTGCGTAAGGGTTTTAGGGCTGAATGCCAAGAGATGGATCATAGTTGTTTTATCCTACATTCCAAAAATATAGTTTGACCCTAAACCTTTTAGAAGATGTAGAGTAAAACTATATTGAATGTATCCACTTGTGCAGTCGCAGCAGGATGGCACAGTCAGATAACAGAAAAGTACCCTTTGTGCTGACTTATTGCTGG…	---	---	N/A	---	-	no IPS match	---	---	0	Xl.53869	---	---	---		---	---	---	---	---	---	---	---
Xl.19893.1.A1_at	-1.7e-05	downregulated	AAACTTCCACATCGCTGCCAATGTGTCCAATTTGCCACTGCACCTAATGATACTGAGATTCTTCTACCACCCTACACCCTACTTTCCTGATTTGTGTCTGCTTTGACATACTGGGTGCTAGAGATGTGGGGGTCGAGAAAAACTCAATCCGCACCCGACCCTATCTCATGTGCCCCAGATCATTGTAAGTTAGGTTGAAAAAAAGATGCACGTTCATCAAGTTCAA	---	---	N/A	---	-	no IPS match	---	---	0	Xl.19893	---	---	---		---	---	---	---	---	---	---	---
Xl.19895.1.S1_at	7.66e-06	upregulated	AAGTGGTCCCAGGTCAGCAGACTGAGTTGCCATACTGATAACACATCGTCCAGTGATGAGGAGGTGAAGCACCTGTGTGGGATGTCCTTTAGACCCGTGGAACAGACTGACACCCTGCGAGGCACCTCCAGCCCAGTCCTGTTCAGCGCCTCCCCCCCTAAAAGACTGCAGCTACCTGCCCGAAATCCGGCATCTTGCCCCCTAATATTCACCAGCGTGGGCTCCGGGTTTGACCAGGGGATGCCNTGCAAAAGGCACAGACAGGGCTACGGAGACAAGATCAGCCGGCCCAGCCTAGACTTGGAAAAGATGCAACAGAAAATGCTGTTCAAGAGAAGCTGCAACTCCAAGAGTAGAGTTATAAAGATACGGAGTATCAACGGTGGCCGTCAGCCTCCA…	MGC86483 protein	MGC86483		MGC86483 protein	-	no IPS match	---	mgc86483 protein	0	Xl.57537	MGC86483	447284	Q6AX12		NP_001087460	NM_001093991	---	---	---	---	---	---
Xl.19972.1.S1_a_at	-4.3e-05	downregulated	GATGTTGTCATATTGGAATCACCATACACCAACATCCGTGAAGCTGGTGCTTATCATCCCTTTGGGAGAATCTACCACAGCTTCCCTGGATTTGAATACTTCTTCCTAGACACATTTGCTCTGAACAATATAGTGTTTCCCAACGATGAAAATGTGAAGTTGCTAAATGCACCAATTTTAATTNTACACGCAGAAGATGATGCTGTTGTCCCGTCTTTCATGGCCAAAAAGCTTCATGACATTGCCTTAAAATCACAGAATTCCAGAGGTGTCAAGNCNTGGTTTTATTCCGAGCAGATCTGGAT	---	---	monoacylglycerol lipase ABHD12-like (LOC100495642)	---	F:hydrolase activity; F:molecular_function; P:metabolic process; C:integral to membrane; F:acylglycerol lipase activity; C:membrane; P:biological_process; C:cellular_component	PTHR12277 (PANTHER), PTHR12277:SF4 (PANTHER)	---	abhydrolase domain containing 12	8	Xl.19972	---	---	---		---	---	---	---	---	---	---	---
Xl.20076.1.S1_at	-3.76e-06	upregulated	GCATCAGTTCCTTAGCAGAGGGCTAATANGTTGTATGTTCATACATTTCTTGGGGCAGATTATTAGCTTGTATTATAAATTATACATAGTGCAGGTCTGCCTTCAGCCTATAGGGCATACATGCTTACACATGGTGCTTACACATGGTTCCCTCATTAACAGCACAAAATAAAGATAGNGAAACTGTGGGAAGACACTAGGACTCGGCATGGTTCTCTAAGCAGCCATGTATCAAGTAGAGCACTCCCATTCAGTTGTCGGGTGAAGCAACGATACATTTCAGCAACTTCATTGGTGGAAACTTGCAGCTGCAATAGAGGCAAGTCCTCCTGTCATGAAGAAGGGACTTGTATTCATGTGTAAATAGATATTTGNNNNNNNNCTCTCTGCATTTTATTG…	---	---	N/A	---	-	SignalP-NN(euk) (SIGNALP), tmhmm (TMHMM)	---	---	0	Xl.20076	---	---	---		---	---	---	---	---	---	---	---
Xl.20087.1.S1_a_at	-5.18e-06	downregulated	GTACTTCCTTGGACCCATTTTGCACACACGGTTTTC	---	---	clone CH216-82H14	---	-	SignalP-NN(euk) (SIGNALP)	---	---	0	Xl.20087	---	---	---		---	---	---	---	---	---	---	---
Xl.20087.1.S1_at	-0.00047843	downregulated	TGCCCCATAGTCAGTACTTCCTTGGACCCATTTTGCACACACGGTTTTCCAAATACAAAGCCAACGAGAAAAGAAATCACTGGTGGATAAATAATTCTTTCAGGTGTTGAAAACACCTTATTTTATACAGTAATTTAAAGTAGAGAAAACTGTAATAACGTCTATGCCGTGTCCCATGGAAAATCTATAAATGTTGTAAAAATTTCAAATATCAATTTCCAGAATGTGACCCAGAAAGAGCAGAATACAATGTAGTACCTAGAATAGTGCCCATTACTAGACCAGTTCATTATGTAATGTAACAAAAAATGCCATGTTTTGTTTTTGTTTTTTTCTACCTTACCATTAATTGAGCTATTTACTATTGAGCACAATATTACACTTTTGTTGCCATAATAT…	---	---	N/A	---	-	no IPS match	---	---	0	Xl.20087	---	---	---		---	---	---	---	---	---	---	---
Xl.20487.1.S1_at	-1.2e-05	downregulated	ATAAATCGTCATGCTTTTCCTAAAGAATTAGCTTTGGTTTGGATTGGTCTTATTATTAAGGACTCTTTTTATTAGTGTTATCTGATTACAACTCTCTGCAGTTTACAATGTAGCACTGTGGTTTTAATTCAGGAAAAAGCTAGGAGCATAAGACTCTTGCAGGCTTAGCTTTCTAGGATCTGTAGTTTTTTTNACTACTCAAAGTGTNTGTCAAAAGCAAGCATTGCCCTGCTTAATGTATCGCTTTAATTAGAGCTGCAAATATGNTAGTATTTTGCTCTTTTAACATTGAAAAGCAAGAAGATACATGCAGTGATGCAAAAAGTGTGAATGAGCTTCATCTGTGAAGTATAATTTGTTTTATTTATTTGTGCATGTATACAATATTCTGCTTTAAAT…	---	---		---	-	SignalP-NN(euk) (SIGNALP)	---	---	0	Xl.56628	---	---	---		---	---	---	---	---	---	---	---
Xl.20551.1.S1_at	-2.38e-05	upregulated	GACAATTGTTTTTTAGACTGCGCTGAACTATACAACACCTCTTTTTCTCAGGCTGGTCCATGTGCAGCTTTTCCACAGTTCTTTGTATTTTACCCTCCAGGCAAGATATAGAATGATATATAGACATATAATGATATATAGACATATAATGAGCAGAAGCAATGGGTAGTGGTCCATGTGAGCAGTCTCGGCAGCAGAAGAGCTCCCCCCAATTGACTTGTACCCCTGGGGATGATCTCACCTGTTGGACACTGACCTGCTGGCTCCAGGACAAACTGTAAAATAAATCGCAATGCTGCTGTTGTTTTTTTATTATTTCAGGAGAAATCACCATTTTACCATTGTATGTATCATGCTTCAT	---	---		---	-	seg (SEG)	---	---	0	Xl.20551	---	---	---		---	---	---	---	---	---	---	---
Xl.2060.2.A1_s_at	-6e-05	upregulated	TTACAGTAGCCCCATGGCAGCATAGGAACGGGTAATGGTT	---	---	N/A	---	-	SignalP-NN(euk) (SIGNALP)	---	---	0	Xl.76640	---	---	---		---	---	---	---	---	---	---	---
Xl.20637.1.A1_at	4.31e-06	upregulated	TAATGCTGATGTCACAATATTGTGATTGACTCGTCTTTTATCAGGTNAAAGTCATAGCTATGAAACCCCTGGCATTTTCATCAGTCACAGAAAGAGACATCCGTTTCTCTCAATATGAATGCACAGAGGTCCTATGCGCATCTATTTGCTGTGAAACAAACCTTTATTTCTACACTGCCCATTNGATATATAAGTGAGCCACGATTGGGTATCTTTCATGTAAGGGCACTAAATATGTGAGTGAGGCAGCTCCTCTTTATGTATTTTTGGCCTGGCAAATAATGGCTGATAAACCTCCATGTGACATATGCTTAATCTCCTGTTCTAGACTCAAATATCATGGCCCACCCAAAAGCAATACATAACTAAGAACTGCCAAAAATNTATCAAGATTATTTA…	---	---	N/A	---	-	no IPS match	---	---	0	Xl.20637	---	---	---		---	---	---	---	---	---	---	---
Xl.20645.1.S1_at	-1.64e-05	upregulated	GTATACTTCAACTCGGGATAGTCCAAATTCGATTTGAATTTGAAAAAAATTTGAATTTCGAAATTTATCATGTCTCTGTCGACTTCTAAAACCTGCCAAATTGCTGTTTTAGCCAATGGTCAATTGGTGGACTTTTTTTTGGAAAAACTTTGAATAGTACGATTCTAATTCGATGGGTAACTGACCTATTCAGCCAAAAAAAAACTTTGACTAAGTTATGGTTTGGATTCGAATTTCGAAGTTTTTCAAATTCGAAATTCGACCTTGATAAATCTGCCCCTAAGAGTTAATATAGGGACGAACTTCCCCTTTAAGTTAAACCCACCAGTATATTGTTATTATAAGCAAGTGCACAGGGTTAAGAGCCAAAGATTCCGGATCCAATCCCTCAAGGCAGTG…	---	---	clone CH219-20I13, complete sequence	---	-	no IPS match	---	---	0	Xl.20645	---	---	---		---	---	---	---	---	---	---	---
Xl.2072.1.A1_at	1.65e-05	upregulated	GCTGGAGTCATTACTAGTCAGGAATTGTCGTGAGCGATTACAGTAGACGCAGGGATTTGCCCTCCANCTGTTNAGGTGTGGGTTGTGCTGGAGGGCCGCTCATCCATGTATTAGCTCTCCCGCTGCCAGAACAATACACTCCTGAAGGCAGCNGGGGAGATTTAGTTGATATGTCATGTGATAAGTATCTGCTCTTAGGTTTCTNNNNCCCCCCCCCAGTCCCGCTCCCATACTCTCATCCGGCTTTCTTTGCTGTGCTGTTGTAAACCAGTTCACTGTTCTTTAAA	---	---	none	---	-	seg (SEG)	---	---	0	Xl.84250	---	---	---		---	---	---	---	---	---	---	---
Xl.20742.1.S1_at	0.00015143	downregulated	GAATCAGACTTTGTGCTCGTATCCTGCCCTTTGACGCCAGAGACTGCAGGACTTTGCAACAAAGATTTCTTTCAAAGGATGAAGAAGACTGCTGTCTTTATTAATACAAGTCGAGGTCCTGTTGTTAATCAGGAAGATCTTTATCAGGCCCTAGTGACTGGGCAGATTGCTGCTGCTGGATTGGATGTGACCACACCAGAACCAATTCCTACAGACCACCCACTCCTCACCCTGAAGAACTGTGTGATCTTGCCTCACATTGGAAGTGCTACACATGGTGCCAGAAATGCCATGTCTGTGCTTGCTGTAAATAACCTGCTGAAAGGCCTGGCTGGAGAAGTGATGCCTGGTGGAATTGAATTGTGAATAAGCCTCAGGTCATGGTCAGAAGTCTGGGTG…	glyoxylate reductase/hydroxypyruvate reductase, gene 2	grhpr.2	N/A	glyoxylate reductase/hydroxypyruvate reductase, gene 2	P:oxidation reduction; F:cofactor binding; F:binding; P:metabolic process; F:oxidoreductase activity, acting on the CH-OH group of donors, NAD or NADP as acceptor; F:NAD or NADH binding; F:glycerate dehydrogenase activity; F:NADP or NADPH binding; F:glyoxylate reductase (NADP) activity; C:cytoplasm; F:hydroxypyruvate reductase activity; F:carboxylic acid binding; P:excretion; C:cytosol; P:dicarbo…	IPR006140; IPR016040; PTHR10996 (PANTHER), PTHR10996:SF26 (PANTHER), SSF51735 (SUPERFAMILY)	EC:1.1.1.79	grhpr protein	15	Xl.20742	grhpr.2	398508	Q498I1 /// Q6NTT1 /// Q7ZX89		NP_001082496	NM_001089027	0008152 // metabolic process // inferred from electronic annotation	---	0003824 // catalytic activity // inferred from electronic annotation /// 0005488 // binding // inferred from electronic annotation /// 0016616 // oxidoreductase activity, acting on the CH-OH group of donors, NAD or NADP as acceptor // inferred from electronic annotation /// 0048037 // cofactor binding // inferred from electronic annotation /// 0051287 // NAD or NADH binding // inferred from elect…	---	---	---
Xl.21017.1.A1_at	-4.52e-06	upregulated	TCATTCTTTCTATTGACTCTTTAGCTTGGCATGTCTGTATGTTTATAATCATATTCCAGGAGTTTGTGGTTGACATTTGGAAAGTGGATAACTGATGCTTTTACAGAGATGAAACGTTCCAGTGCTACAAGAATAAAGATGAATAGCCCAACTCTCCTACCTATGAACAATCTCCAATGAATCCCAACGTGTACTCTGTCTGATCTGATAAACCGGAACGGT	---	---	N/A	---	-	SignalP-NN(euk) (SIGNALP), tmhmm (TMHMM)	---	---	0	Xl.21017	---	---	---		---	---	---	---	---	---	---	---
Xl.21034.1.S1_at	-1.08e-05	downregulated	GCAAGATCTCCAATCCGAACTTATGGAGGAGATGAGGATGTCCTTAGTGAAGATGGGCAAGTAGTGCAGTGCAGAGGGTCAGCTTTCACAACTTCAGACAACCTGTCTCTAAGTTCTTGGGTATCCTCCACTTCAGGGTTTTCTGGCTTTCAGCACCCACAGTCATTGACAGCACTGGGAACCAGCACAGCATCTCTTGCCACACCAATCCCACATCCAATTCAGGGATCACTGCCTCCCTATAGCCGACTTGGTATGCCGCTTACACCTTCAGCACTAGCAAGCTCCATGCAAGGCAGTGGCCCTACATTCCCTTCCTTTCATATGCCCAGGTACCATCATTACTTTCAGCAGGGGCCATATGCTGCCATCCAAGGATTGAGGCACTCCTCTACGGTG…	T-box 20	tbx20	N/A	T-box 20	P:embryonic axis specification; P:regulation of transcription, DNA-dependent; P:transcription, DNA-dependent; P:lateral mesoderm formation; P:endoderm formation; C:nucleus; F:transcription factor activity; F:DNA binding; P:cell proliferation; P:dorsal/ventral pattern formation; P:atrial septum morphogenesis; P:outflow tract septum morphogenesis; ; ; P:embryonic heart tube development; P:heart loo…	no IPS match	---	t-box 20	39	Xl.21034	tbx20	378656	B7ZQT9 /// Q8AXW8		NP_001079332	NM_001085863	0006350 // transcription // inferred from electronic annotation /// 0006355 // regulation of transcription, DNA-dependent // inferred from electronic annotation /// 0045449 // regulation of transcription // inferred from electronic annotation	0005634 // nucleus // inferred from electronic annotation	0003677 // DNA binding // inferred from electronic annotation /// 0003700 // transcription factor activity // inferred from electronic annotation	---	---	---
Xl.21085.1.S1_at	0.00027275	downregulated	GAGAAGCAGGTGTATTCCAAAGCGTGCGACCAAAAGGCGAATAGAGTGCATCCTATTTACAGGAGGAGAATGCAGAATTTGCTTCAGAATATTCCTAAATGGTCTCTTTGCTGGACATACTGAATGCCTCAAATGTTTTACTATTCTATGTAAATGTGGTTCAATATACAAATGAGAAATAAGTGTTTTACTTTGCCCTTTATTCCTACAAGTAATTAATTGCAAAGCTAGATTTANGTATGCACGCATTGGAGACTAAACTGTCGAACAGGAGGAGTTTGCCTAGAAGTTGTGATCTTGCTGGAGACTCTGGTTTAATGTCTTGTGATGCTGTACAAGGTGCTTAATTTGGTGTCCCTATTATATTGGTGCAGGTGCAGTAGGGGCTACAGTGCAACA…	cytochrome c oxidase subunit VIc	cox6c.1	N/A	cytochrome c oxidase subunit VIc	-	no IPS match	EC:1.9.3.1	---	0	Xl.21085	cox6c.1	414706	Q6NTP3		NP_001165172	NM_001171701	---	---	0004129 // cytochrome-c oxidase activity // inferred from electronic annotation	---	---	NP_001165172.1 // span:20-42 // numtm:1
Xl.21289.1.S1_at	1.95e-05	downregulated	AATTATCGCTTTGCAAGCTGATGCAATAAAATAAATTAATTTGCAGGTTTCNCAGATAAGATACTAAAAATATGCTGTACTATTGTCAACTAGACAGCNCTGAATATCCCACGTGTAAGGGCTCCTCCTTTCCCTTCAGTCCACAAATGTGCATTGGCTTAGACTGTGGGGCTACAAATGCACCTAACGGCTAATGGATTATATGAAAATCTATATACAAATGTAAACAAGTGTAACCTCTGTGTTCCCACACTACAGAATTGCATATATCTTCAACATTTGTGGAAAAAAAAAAACAAACCTAAAATTCTATACTCCAAATCTGCAATTATGCTACTATAGAAATAAAAAGAATGAAGTAAGTTAAATATTTAATATAGCAATCAGGTTGATTTTTGT…	---	---	none	---	-	no IPS match	---	---	0	Xl.21289	---	---	---		---	---	---	---	---	---	---	---
Xl.21357.2.S1_at	-2.28e-05	upregulated	CCCCAAGTCTGGAGCAAAGTCCAAGGCTCCATCTTCTGGAAGGGACTATGTCTGATCATGCAAACCTTGTTACACACCTTATTCGAGCAGCACCCATCCAGGTCATGGCCCTCCACTTGCACCCTAATCTCCAGCACTTACAGCGGAAGAAAAACTCTGACTAGGCAAAGTAGTACCCGAGGTGGCCATGTTGGACCCTTCCTGTATAATGTGCCTTGTGGGGTCACGTGGAGGGACACTGGGGTGCTGCTTCCAACTCCATTTGTGTGACTGAAGAATGAACGAATATTTCTGTGCTTGTTCAACCACTTTATACTAATAAGGCAGCTGATTGGCTGTGCTGGGGGTATATGCGATAAGGGGGCTTTTATTGTTAATGATGTTTGAAGGGAAATAGTG…	---	---	N/A	---	-	no IPS match	---	---	0	Xl.76751	---	---	---		---	---	---	---	---	---	---	---
Xl.21411.1.S1_at	-5.74e-06	upregulated	GAGGCCCGAGAGACTATATCATCAGTTCTGTGTCCTTCATTACAACAATGACCAGTCCCTTGTGAAGCCAAGAAACATGGACACTTATCAGGGGAAAGCCAATACCCCAAACCCTCAGCATCACATTGGAAACAGCTGGCAGTTGGTTGGCAGTTTCTGAAAATGGTAGAAGCGTGGAGCAAAGGATGTGTAATTCTCTGCAGCTGGATGACACGGGTGCTAGTCCAGATGTTTTCTCCAAGCAAGTTACTTTCTCAGGATTAAAGTACTGGAGGCCGAGAACTCAGTATTATAGGCAACTGGGTGTCAGTTACCCTTATATACAGTATGGATTAAGCTGCTGTGTGGGGCATTAGGGCACATATGTAAAAGAAGGACCAATGGGTCTTTGGTAGAAGA…	cyclin-dependent kinase 16	cdk16	N/A	cyclin-dependent kinase 16	-	no IPS match	EC:2.7.11.22	---	0	Xl.55323	cdk16	495331	Q5U591		NP_001088466	NM_001094997	0006468 // protein amino acid phosphorylation // inferred from electronic annotation	---	0000166 // nucleotide binding // inferred from electronic annotation /// 0004672 // protein kinase activity // inferred from electronic annotation /// 0004674 // protein serine/threonine kinase activity // inferred from electronic annotation /// 0005524 // ATP binding // inferred from electronic annotation	---	IPR001245 // Tyrosine protein kinase // 3.7E-19	---
Xl.2143.2.S1_s_at	7.66e-06	upregulated	TCCCATTCTGGAACCTGGGATCCAGAGCTGCCTGACCCACTTCAACCTTATATCTCATGGATTTGGGAGCCCAGCAGTGTGTGCAGCTATCACTGCCCTGCAGAATTACCTCACTGAGGCACTCAAAGCAATGGACAAAATGTACCTCAACAACAGCCATACAGACAACAGCAAAGGAGGGGATAAAGATGAAAAACACCGAAAGTGATGCAACTTTCTGCATTCAACTCTTCACTATTGGTCTCCCGCCCGCCCGAGTGAACAGAACGTGTTTTCTGGCTAACCGGGATCTAAATCATGGGAGTACAGTCTGGTTTAGAACATTGTCCAGTCCCTCTGATGGTGTCAATCCACACATGGATTTTAACAGAACAGGCAATGGAGCCAAGCAAGACAGCT…	transcription factor AP-2 alpha (activating enhancer binding protein 2 alpha) /// transcription factor AP-2 alpha	tfap2a /// tfap2a-a		transcription factor AP-2 alpha (activating enhancer binding protein 2 alpha) /// transcription factor AP-2 alpha	P:regulation of transcription, DNA-dependent; P:transcription, DNA-dependent; C:nucleus; F:transcription factor activity	no IPS match	---	tcfap2a protein	4	Xl.2143	tfap2a /// tfap2a-a	394344 /// 503683	Q63ZP3 /// Q6NTV4 /// Q91867		NP_001081038 /// NP_001089041	NM_001087569 /// NM_001095572	0006355 // regulation of transcription, DNA-dependent // inferred from electronic annotation	0005634 // nucleus // inferred from electronic annotation	0003700 // transcription factor activity // inferred from electronic annotation	---	---	---
Xl.21465.1.S1_at	-1.23e-05	upregulated	TTGACTCTGCTCAGCCTAAATCTCCCGGTATCTGGTTCACAGGTCAACAGTTTTACATCGTTATGGTTCCTGTCTGAACCATCAGATGTCGTTACCATGCGTGGAGGCAATATTGTTCTTAACTGCTCAGCACAATCTGATCGGGGACCACCAATAATCAAGTGGAAGAAGGATGGAGTTTATCTGAATTTGGCAATAGATGAAAGAAGACAGCAACTCCCCACTGGGTCTCTCCTAATACAGAATGTGGTCCACTCCAGGCACCACAGACCGGATGAGGGTGTTTACCAGTGTGAAGCTTCCTTAGATGGTGTTGGAACAATAGTCAGTCGGACACGTAAAGCAATAGTTGCAGGTCCACTGAGAATTCTCTCCCAGACGGACGTTTCCACATCATTT	deleted in colorectal cancer tumor suppressor	dccb-A	N/A	deleted in colorectal cancer tumor suppressor	C:integral to membrane; F:protein binding; P:axon guidance; C:axon; F:identical protein binding; C:membrane raft; P:dorsal/ventral axon guidance; P:neuron migration; P:response to amphetamine; P:positive regulation of neuron projection development; F:netrin receptor activity; P:spinal cord ventral commissure morphogenesis; F:transcription coactivator activity; C:growth cone membrane; P:positive r…	IPR003599; IPR007110; IPR013098; IPR013783; PTHR24635 (PANTHER), PTHR24635:SF55 (PANTHER), SignalP-NN(euk) (SIGNALP), SSF48726 (SUPERFAMILY)	---	deleted in colorectal carcinoma	21	Xl.21465	dccb-A	378528	Q91561		---	---	---	---	---	---	---	---
Xl.21472.1.A1_at	-1.46e-05	upregulated	TGGTGTGTGTTATACCCTCTCCCACAACACATCAGATCACAGCCGCTGGTGTGCTGAGCTGTTTTGTTGCACAGTCGCCCTTGAGTTCCCATGCTGCCCGTCATTGGGTCTTCTTCACAATAGTTTGGGGACTTCTCAATGTAGACCAGATCGGTGTCCATGGGTTTGCGGTAAGAGAGTGGCTTTTTGATTTTGAGGAAGGTGGGGCGCTTGTTTCTGCTTGCTCTCACTGGCTCCACTTGAACTGCTTCCTTGTACTTGTCTTTCACGATGAAGCCGAGCTCGCGGAATTTGG	wingless-type MMTV integration site family, member 7A	wnt7a	N/A	wingless-type MMTV integration site family, member 7A	F:receptor binding; P:multicellular organismal development; P:Wnt receptor signaling pathway; C:proteinaceous extracellular matrix; C:extracellular region; P:uterus development; P:satellite cell maintenance involved in skeletal muscle regeneration; P:regulation of axon diameter; P:regulation of axonogenesis; P:cell proliferation in forebrain; P:neurotransmitter secretion; P:synapse organization; …	no IPS match	---	wnt-7a protein	41	Xl.21472	wnt7a	378677	P31288		---	---	0007223 // Wnt receptor signaling pathway, calcium modulating pathway // inferred from electronic annotation /// 0007275 // multicellular organismal development // inferred from electronic annotation /// 0016055 // Wnt receptor signaling pathway // inferred from electronic annotation	0005576 // extracellular region // inferred from electronic annotation /// 0005578 // proteinaceous extracellular matrix // inferred from electronic annotation	0004871 // signal transducer activity // inferred from electronic annotation	---	---	---
Xl.21483.1.A1_x_at	-3.27e-05	downregulated	TGGTCCCCAGATGTCAAAGTAAGCATAGGGACATATCTTGCACAGAAATATGTCCCAGAATCTTCACTTTTCATACTGGT	---	---	N/A	---	-	no IPS match	---	---	0	Xl.21483	---	---	---		---	---	---	---	---	---	---	---
Xl.21483.1.S1_x_at	-3.22e-05	upregulated	AAGTGAAGATTCTGGGACATATTTCTGTGCAAGATATGTCCCTATGCTTACTTTGACATCTGGG	---	---	N/A	---	-	no IPS match	---	---	0	Xl.21483	---	---	---		---	---	---	---	---	---	---	---
Xl.21493.1.S1_at	-3.6e-05	upregulated	AGGAGGCATGCCAGGTTCTAGCTGTGGTGCTCAGGCCCGACAAGGTGGCAGCTCGGGTCCAACTATAGAAGAAGTTGATTAAGAACTTTCCAGGTGAATACTAATTTTTATATATTGTCACTGTTACTCCATTATTGCAATATATTAAACACATCATTTGAAACATTTAATTTAAACTGCAATTTGCATAGCATCTGCTGCAATTATAAAAGATAAACTCTTATATTTTATGTAGTACTTGTATGTGTTCTAGAAATGAAACTCAATTTTATCTCCATGTTAAGGAATGCCAATTCTCATATAGAATACAGTATATAATGCCATCTCAGTTGGTCACCACAATAATCTGTTTGATTTTGTTTGTACTGTATTATTTTGTAAAACTGTTTATTTTGTAAA…	heat shock 70kDa protein	hsp70	N/A	heat shock 70kDa protein	-	SignalP-NN(euk) (SIGNALP), tmhmm (TMHMM)	---	---	0	Xl.80698	hsp70	398343	P02827 /// Q6DCD3		NP_001121147	NM_001127675	0006950 // response to stress // inferred from electronic annotation	---	0000166 // nucleotide binding // inferred from electronic annotation /// 0005524 // ATP binding // inferred from electronic annotation	---	---	---
Xl.21499.1.A1_s_at	-2.71e-06	upregulated	GCCAAACCCAGAAAAGCTGGTCCCATGCAGCACCATTGCTGCTTTATCAATGAAAAAACCCGCCACGTTGTTATACACATACACGGCGCCCCCGATCTCCTCTTTCCGATCAAAATAATAGGGTGCTCCAACAACTATGTCCTGCCA	integrin alpha 3 subunit	itga3-B	N/A	integrin alpha 3 subunit	P:positive regulation of neuron projection development; F:protein domain specific binding; P:positive regulation of epithelial cell migration; F:laminin binding; P:negative regulation of cell projection organization; C:cell surface; P:neuron migration; F:fibronectin binding; F:protein heterodimerization activity; P:fusion of sperm to egg plasma membrane; C:synaptosome; C:integral to membrane; P:c…	no IPS match	---	integrin alpha 3	28	Xl.21499	itga3-B	378683	Q06272		---	---	0007155 // cell adhesion // inferred from electronic annotation /// 0007229 // integrin-mediated signaling pathway // inferred from electronic annotation	0016020 // membrane // inferred from electronic annotation /// 0016021 // integral to membrane // inferred from electronic annotation	0004872 // receptor activity // inferred from electronic annotation	---	---	---
Xl.21528.1.A1_at	8.93e-06	upregulated	GACATTAGGATTCCTGACGGTCAGGTAGATCCCAATGTAACATGTGCAGATAACTACAAAGGCCAAAACATTGAGGACAAGAAGGAAAATGATATATGCCTGAGAAAGTGGGGTTTCGATGTCCATTGGCAGACAAATGCTGACCTTCATGTAGCTACTGACACCGACAATTGGAAGTAGAGCCACTGTAAATGAAAATGCCCAACCGGATGCCATTATTATTGTCGCATGTTGAAATCGCACTTTCCGGTCTAACTGCATTGCATACGTTATTGTGTGCCATCTTTCCAATGTTATTACTGTTAGCGTAAAGACAGACAGTTCACTGGCAAAGACTGTAAAAAACCCAGTGGCATGGCACCCTGCACCCGTTTGCCAGTCAATGGCATAGTTATAATA…	follicle stimulating hormone receptor	fshr	N/A	follicle stimulating hormone receptor	-	IPR000276; IPR002131; IPR017452; G3DSA:1.20.1070.10 (GENE3D), PTHR24372 (PANTHER), PTHR24372:SF31 (PANTHER), seg (SEG), SignalP-NN(euk) (SIGNALP), tmhmm (TMHMM), SSF81321 (SUPERFAMILY)	---	---	0	Xl.21528	fshr	378625	Q9PU14		---	---	0007165 // signal transduction // inferred from electronic annotation /// 0007186 // G-protein coupled receptor protein signaling pathway // inferred from electronic annotation	0016021 // integral to membrane // inferred from electronic annotation	0004871 // signal transducer activity // inferred from electronic annotation /// 0004872 // receptor activity // inferred from electronic annotation /// 0004930 // G-protein coupled receptor activity // inferred from electronic annotation /// 0004963 // follicle-stimulating hormone receptor activity // inferred from electronic annotation /// 0016500 // protein-hormone receptor activity // inferre…	---	---	---
Xl.21528.1.S1_at	-1.01e-05	upregulated	CTTGTGCATGGGTATCTATCTGTTGTTGATTGCGGCTGTGGATATTAAGACCAAAAGTCAGTATTATAACTATGCCATTGACTGGCAAACGGGTGCAGGGTGCCATGCCACTGGGTTTTTTACAGTCTTTGCCAGTGAACTGTCTGTCTTTACGCTAACAGTAATAACATTGGAAAGATGGCACACAATAACGTATGCAATGCAGTTAGACCGGAAAGTGCGATTTCAACATGCGACAATAATAATGGCATCCGGTTGGGCATTTTCATTTACAGTGGCTCTACTTCCAATTGTCGGTGTCAGTAGCTACATGAAGGTCAGCATTTGTCTGCCAATGGACATCGAAACCCCACTTTCTCAGGCATATATCATTTTCCTTCTTGTCCTCAATGTTTTGGC…	follicle stimulating hormone receptor	fshr	N/A	follicle stimulating hormone receptor	-	IPR000276; IPR002131; IPR017452; G3DSA:1.20.1070.10 (GENE3D), PTHR24372 (PANTHER), PTHR24372:SF31 (PANTHER), seg (SEG), SignalP-NN(euk) (SIGNALP), tmhmm (TMHMM), SSF81321 (SUPERFAMILY)	---	---	0	Xl.21528	fshr	378625	Q9PU14		---	---	0007165 // signal transduction // inferred from electronic annotation /// 0007186 // G-protein coupled receptor protein signaling pathway // inferred from electronic annotation	0016021 // integral to membrane // inferred from electronic annotation	0004871 // signal transducer activity // inferred from electronic annotation /// 0004872 // receptor activity // inferred from electronic annotation /// 0004930 // G-protein coupled receptor activity // inferred from electronic annotation /// 0004963 // follicle-stimulating hormone receptor activity // inferred from electronic annotation /// 0016500 // protein-hormone receptor activity // inferre…	---	---	CAB62285.1 // span:7-26,46-68,89-111,133-155 // numtm:4
Xl.21537.1.S1_at	-3.43e-05	upregulated	ATCCGAACGTTCACTGTCCAGAAGAAAGGTTCCCATGAAATTCGAGAGATACGTCAGTTCCACTTCACCAGCTGGCCAGACAATGGAGTGCCTTGTTATGCTACTGGGCTTCTGGGCTTCATCAGGCAGGTCAAATTCCTCAACCCACCAGATGCTGGACCCATCACTGTCCACTGCAGTGCTGGAGCTGGACGGACCGGCTGTTTTATAGCTATTGATATTATGCTGGATATGGCAGAGAACGAGGGTGTTGTGGACATATTCAACTGTGTGAGAGAGCTCCGAGCACAGAGGGTCAACATGGTGCAGACAGAGGAGCAGTATGTGTTTGTGCATGACGCCATCTTGGAAGCCTGTCTATGTGGTAACACAGCCATTCCTGTGTGTGAGTTCCGCTCT…	protein tyrosine phosphatase, receptor type, T	ptprt	N/A	protein tyrosine phosphatase, receptor type, T	F:alpha-actinin binding; C:cell surface; F:hydrolase activity; F:protein tyrosine phosphatase activity; F:molecular_function; P:homophilic cell adhesion; P:peptidyl-tyrosine dephosphorylation; F:delta-catenin binding; F:cadherin binding; F:gamma-catenin binding; F:alpha-catenin binding; P:biological_process; P:transmembrane receptor protein tyrosine kinase signaling pathway; F:thiolester hydrolas…	IPR000242; IPR000387; IPR003595; IPR016130; G3DSA:3.90.190.10 (GENE3D), PTHR19134 (PANTHER), PTHR19134:SF47 (PANTHER), SSF52799 (SUPERFAMILY)	---	protein tyrosine receptor t	18	Xl.21537	ptprt	373766	Q9PUM2		---	---	0006470 // protein amino acid dephosphorylation // inferred from electronic annotation /// 0016311 // dephosphorylation // inferred from electronic annotation	0016020 // membrane // inferred from electronic annotation	0004721 // phosphoprotein phosphatase activity // inferred from electronic annotation /// 0004725 // protein tyrosine phosphatase activity // inferred from electronic annotation /// 0004872 // receptor activity // inferred from electronic annotation /// 0016787 // hydrolase activity // inferred from electronic annotation /// 0016791 // phosphatase activity // inferred from electronic annotation	---	---	---
Xl.21560.1.S1_at	-2.99e-06	downregulated	ACATCGAGAGGTTGGGCCGATTCCTGTGGTCCCTGCCGGCCTGTGAGCACCTCCATAAGAACGAGAGTGTCCTCAAGGCCAAGGCCGTGGTCGCCTTCCACAGGGGCAATTTCAGGGAACTCTATAAGATCCTGGAGGGCCACCAGTTCTCGCCGCACAATCACCCTAAGTTGCAGCAGTTGTGGCTCAAGGCGCATTACGTGGAGGCCGAGAAGCTCCGGGGGCGACCCCTGGGGGCGGTGGGGAAATACCGGGTGCGCAGAAAGTTCCCCCTGCCCCGGTCCATTTGGGACGGAGAAGAGACCAGTTACTGCTTCAAGGAGAAGAGCCGGAGCGTCCTGAGGGAATGGTACGGCCACAACCCCTACCCCTCGCCCCGGGAGAAGAGGGAACT	SIX homeobox 2	six2	N/A	SIX homeobox 2	P:regulation of transcription, DNA-dependent; P:transcription, DNA-dependent; F:sequence-specific DNA binding; C:nucleus; F:transcription factor activity; F:DNA binding; P:pronephros development; P:negative regulation of cell differentiation; P:cell proliferation; P:mesenchymal to epithelial transition involved in metanephros morphogenesis; P:metanephros development; P:protein import into nucleus…	PTHR10390 (PANTHER), SignalP-NN(euk) (SIGNALP)	---	sine oculis homeobox homolog	21	Xl.21560	six2	373734	Q9W7H8		---	---	0006355 // regulation of transcription, DNA-dependent // inferred from electronic annotation /// 0045449 // regulation of transcription // inferred from electronic annotation	0005634 // nucleus // inferred from electronic annotation	0003677 // DNA binding // inferred from electronic annotation /// 0003700 // transcription factor activity // inferred from electronic annotation /// 0043565 // sequence-specific DNA binding // inferred from electronic annotation	---	---	---
Xl.21594.1.A1_at	-1.82e-05	upregulated	GAGCACAGTAATATGTACCATCATCCTCTGCCTGGGCTCTGCTGATGGACAGAACAGCTTTCCCCCCAGTTATGGCACCAGTGAATCGTTCTGAGGTCCATGAGGGTCTATTGTTCTGATTGCCAGTACCATAACTACCAACTACAAGCTTAGGGATACTGCCAGTTGTCTGGTAAACCCAGGCTGGGTAGTTATTACCAGCTACTGAGCCTCCAGTCCAACTGCAGGA	hypothetical protein LOC594870	LOC594870	N/A	hypothetical protein LOC594870	-	IPR007110; IPR013106; IPR013783; PTHR23267 (PANTHER), PTHR23267:SF15 (PANTHER), SSF48726 (SUPERFAMILY)	---	---	0	Xl.21593	LOC594870	594870	Q5XGQ4 /// Q6GNC5		NP_001089050	NM_001095581	---	---	---	---	---	---
Xl.21611.1.S1_s_at	3.66e-06	upregulated	TCGCACCTCTTGATGTCCGTGGAAACCTAGCCATAAACGCAATAAACAGTGGATCCCCTGGGCAAGCATGTGCCGTGGAGCTTTTTCTGACATTCCAGCTAGTTCTCTGCGTCTTTGCATCAACAGACAGTAGAAGAAGCGATAATGTGGGGTCACCAGCTTTATCCATTGGTCTTTCTGTTACCGTGGGACACCTACTAGGGATCTATTTAACAGGCTGCTCCATGAATCCTGCAAGATCTTTTGGGCCAGCAGCAATTACAGGAATCTTTACAGATCATTGGGTGTTTTGGATTGGACCCCTTGTTGGAGGAATTATGGCATCTCTCTTTTACAACTATATCTTCTTCCCACACAAAAAATCCTTCTCCGACAGGCTGGCCATTCTGAAAGGCACAT…	aquaporin 2 (collecting duct)	aqp2		aquaporin 2 (collecting duct)	P:water transport; C:integral to membrane; C:membrane; P:transmembrane transport; P:transport; F:transporter activity; C:pore complex; F:water transmembrane transporter activity; C:integral to plasma membrane; C:plasma membrane; P:cellular response to mercury ion; C:recycling endosome membrane; F:glycerol transmembrane transporter activity; C:recycling endosome; P:cellular response to copper ion;…	IPR000425; IPR023271; PTHR19139:SF38 (PANTHER), SignalP-NN(euk) (SIGNALP), tmhmm (TMHMM)	---	aquaporin 2	56	Xl.21611	aqp2	378655	Q0PCW5 /// Q8AWH9		NP_001079331	NM_001085862	0006810 // transport // inferred from electronic annotation /// 0055085 // transmembrane transport // inferred from electronic annotation	0016020 // membrane // inferred from electronic annotation /// 0016021 // integral to membrane // inferred from electronic annotation	0005215 // transporter activity // inferred from electronic annotation	---	---	AAN75455.1 // span:13-35,45-67,88-110,125-147,160-182,202-224 // numtm:6 /// BAF02790.1 // span:13-35,45-67,88-110,125-147,160-182,202-224 // numtm:6 /// AAI70067.1 // span:13-35,45-67,88-110,125-147,160-182,202-224 // numtm:6 /// AAI70069.1 // span:13-35,45-67,88-110,125-147,160-182,202-224 // numtm:6 /// NP_001079331.1 // span:13-35,45-67,88-110,125-147,160-182,202-224 // numtm:6
Xl.21615.2.S1_at	2.31e-05	downregulated	TGGATTCTGGGACTTCATGTCGCTTCTCGAGCAAGAGTAAACCAGAC	Methyl-CpG binding protein MBD2	MBD2	N/A	Methyl-CpG binding protein MBD2	-	no IPS match	---	---	0	Xl.66388	MBD2	399118	Q8AYT1		NP_001083787	NM_001090318	---	0005634 // nucleus // inferred from electronic annotation	0003677 // DNA binding // inferred from electronic annotation	---	---	---
Xl.21626.2.A1_at	-3.53e-05	upregulated	AGACCATGATGTCAGCGGTGCCAGTGCGGAGCCTAGTGAAGTTCAGTGGCGTTACATCACTCCATACCTTCAGTGCTTTTTTGATGGCCCTATCGACTTCACTGGTGGATAAATCTGGGGTGTAGTTCACAATCCTGTATGTCAAGTTATTTCTTGGCCATTTCAGTTTTCTTGGGAAGAAGTTGTATTGCCCAACATCAGGGACTCCACATCTTGGCTGTTTCATGATGTCCAGGGTATCTTCATTGAGTTTCCCAGTCACCTCCAAACCAAAGAAGGACTGCATCTCCTTCAGCTTGGTCTCTATGCTATTCACATTCTTCATCCTCAGCATACCCACAGGGTTAGATGAGGAACTGTAAAGCCGATTTAGGTAATGCTCAGCCAACTGTAGGTCTC…	collagenase 3	mmp-13	N/A	collagenase 3	F:metalloendopeptidase activity; F:hydrolase activity; F:zinc ion binding; C:collagen; C:proteinaceous extracellular matrix; F:metallopeptidase activity; C:extracellular matrix; C:extracellular region; F:peptidase activity; P:proteolysis; P:collagen catabolic process; F:metal ion binding; P:metabolic process; F:calcium ion binding; P:cartilage development; P:bone mineralization	IPR001818; IPR002477; IPR021158; IPR021190; IPR024079; PTHR10201 (PANTHER), PTHR10201:SF77 (PANTHER), SSF55486 (SUPERFAMILY)	---	collagenase 3	16	Xl.21626	mmp-13	397823	Q10835		---	---	0006508 // proteolysis // inferred from electronic annotation /// 0008152 // metabolic process // inferred from electronic annotation /// 0030574 // collagen catabolic process // inferred from electronic annotation	0005576 // extracellular region // inferred from electronic annotation /// 0005578 // proteinaceous extracellular matrix // inferred from electronic annotation /// 0031012 // extracellular matrix // inferred from electronic annotation	0004222 // metalloendopeptidase activity // inferred from electronic annotation /// 0005509 // calcium ion binding // inferred from electronic annotation /// 0008233 // peptidase activity // inferred from electronic annotation /// 0008237 // metallopeptidase activity // inferred from electronic annotation /// 0008270 // zinc ion binding // inferred from electronic annotation /// 0016787 // hydrol…	---	---	---
Xl.21627.1.A1_at	1.13e-05	upregulated	TAAATTCCTTACAAAATGAGCAAAAAGTAGACAGTCTAAATCCCAGCAGAGTATTTCATCCTTTTCTGTTTCTGCCTCTGGTTGCAGAACCACACACGGACCACGTTCTTTTTGAGGTCCAGTTTTTCTGCGATGGCAGCGATTTTTTCGGAGGAAGGACGAGGCTGAATGGCGAAATA	POU class 4 homeobox 2	pou4f2	N/A	POU class 4 homeobox 2	F:sequence-specific DNA binding; P:axon guidance; P:positive regulation of transcription from RNA polymerase II promoter; F:transcription factor activity; C:nucleus; P:MAPKKK cascade; ; P:positive regulation of cell differentiation; ; P:retina development in camera-type eye; P:neuron differentiation; P:estrogen receptor signaling pathway; P:negative regulation of transcription from RNA polymerase…	no IPS match	---	brn3b pou domain transcription factor-like	13	Xl.21627	pou4f2	378524	Q91835		---	---	0006355 // regulation of transcription, DNA-dependent // inferred from electronic annotation /// 0045449 // regulation of transcription // inferred from electronic annotation	0005634 // nucleus // inferred from electronic annotation	0003677 // DNA binding // inferred from electronic annotation /// 0003700 // transcription factor activity // inferred from electronic annotation /// 0030528 // transcription regulator activity // inferred from electronic annotation /// 0043565 // sequence-specific DNA binding // inferred from electronic annotation	---	---	---
Xl.2187.1.S1_at	1.64e-06	upregulated	GGAGTCTTAGCGGTGGTGTCCCATCTTGAGGAAACGTTGCCACGGATCTGTTCTGTTGTACACCCCAAATCAAGATCAGGGATGGCACATTTGTGTAGGCCCAAAAGTCTTCTGNTGGACTGGAACCTGTTTAGATCAGCACCAAGAAGNGATTCAGGTGTTGTTGGTTATGAAGGAACTCTTTAACATCATATTTCATTTTTCTAAAGTGCTTTGATGTCCCCTTACCTTTTTCTCTGTTTCAATTGGCTTGCGGGGGGTTCTCTGGTCCAGCTGACTGGCACCAACCATTAACCATCTCTTTAACTGTCTCCCCTCATTAGTCGTGAGAATAGACAGGCATTTATCACTGTGATAACAAAAGCAACGCCTGACCCCAGGCCCATCATTTACTANTCA…	WAS protein family homolog 1	wash1	N/A	WAS protein family homolog 1	-	no IPS match	---	---	0	Xl.2187	wash1	495507	Q5U4A3		NP_001088612	NM_001095143	0006810 // transport // inferred from electronic annotation /// 0016197 // endosome transport // inferred from sequence or structural similarity /// 0034314 // Arp2/3 complex-mediated actin nucleation // inferred from sequence or structural similarity /// 0042147 // retrograde transport, endosome to Golgi // inferred from sequence or structural similarity	0005768 // endosome // inferred from electronic annotation /// 0005769 // early endosome // inferred from sequence or structural similarity /// 0016020 // membrane // inferred from electronic annotation /// 0031901 // early endosome membrane // inferred from electronic annotation /// 0055037 // recycling endosome // inferred from sequence or structural similarity /// 0055038 // recycling endosome…	0003779 // actin binding // inferred from electronic annotation /// 0043014 // alpha-tubulin binding // inferred from sequence or structural similarity	---	---	---
Xl.21886.2.S1_a_at	3.3e-05	upregulated	ATTTGCATCTGTGAAGCAGCATCAGAAATTGTAGATCTGTCTTTCTGTCAGGAATCTTAGTGGAGGGTGATTGGTTAATGTATTTGCCCTTTATTGATCAGTACTGTACCTACAGTGGGGCCCCGCGGGTCTGGCTCCTGCACTGGCACATGAGCACATTTGTAAGATTTAGGGAGAATGGGGGTAAGTGTAACACATACAGGATGGGGCTGATTACAAATATCCTGCTCATGGTACCCGGGGGTGCAAGTGTGATATTAGACTGCTCCATTCTGTTCTACCAGTGCAGTCTGCAGCTTCCCATGATCCACCCATCAGACTGGTACATTATATATATATATTGTATCTATAGAAATAGTACAGTACATTATATATATATATATATTGTATCTATAGAAA…	tissue specific transplantation antigen P35B	tsta3	N/A	tissue specific transplantation antigen P35B	-	no IPS match	EC:1.1.1.271	---	0	Xl.21886	tsta3	398450	Q05AY9 /// Q32N37 /// Q6GNA1 /// Q7ZY96		---	---	0008152 // metabolic process // inferred from electronic annotation /// 0044237 // cellular metabolic process // inferred from electronic annotation	---	0003824 // catalytic activity // inferred from electronic annotation /// 0005488 // binding // inferred from electronic annotation /// 0050662 // coenzyme binding // inferred from electronic annotation	---	IPR005913 // dTDP-4-dehydrorhamnose reductase // 1.3E-7 /// IPR005913 // dTDP-4-dehydrorhamnose reductase // 1.3E-7	---
Xl.21890.1.S1_at	9.68e-06	upregulated	GGAGGTTGACTCTCTTCGTTCAAACCTCACACCTTACAGTGATGACGTCAGGCAAAAGCTGCTCCAGAAACTGGAAGAGCTTAAGGCCAATGCAGGTCCCAAAGCTGAGGAGTACAGAGCCCAACTGACACAGTACATTGAGAATTTCAGGGAGAAGTATGGACCCTTGGTCCAGAGCATCAGAGAACGTCTGGTGCCCCATGCAGAGGAAGCCAGAACCAACCTGGCAAAGATTTGGGAAAATCTGAGAACCAAACTCCGACAGGATGCCTAAAACATTTTATCTCCCATCTGTGAAGATATGTTGGTGCTTCCATCCTCAACCTTACATCTCTCTCTCACACAACCAATTCTTATCTCATCTTATACCATTAACATGATGTTGACCTGAGAGAGGAC…	similar to apolipoprotein A-I	MGC52934	N/A	similar to apolipoprotein A-I	F:lipid binding; P:lipid transport; P:lipoprotein metabolic process; C:extracellular region; P:myoblast differentiation; P:transport; C:high-density lipoprotein particle; P:cholesterol metabolic process; P:steroid metabolic process	tmhmm (TMHMM)	---	apolipoprotein a-i	9	Xl.21890	MGC52934	379086	Q7ZYS5		NP_001079399	NM_001085930	0006869 // lipid transport // inferred from electronic annotation /// 0042157 // lipoprotein metabolic process // inferred from electronic annotation	0005576 // extracellular region // inferred from electronic annotation	0008289 // lipid binding // inferred from electronic annotation	---	---	---
Xl.21908.1.S1_at	1.12e-05	downregulated	CATGGGCATATGGTTCTTTTGGATAAGGTTGTATAAAATTAGAAGAAGGCGGACTCGACCACAAGCTCTCCTGTTTCTCTGCATGATCCTTCTTTTGATTGTTCTACATACTAGTTACATGATTTACAGCCTTGCGCCTCAGTATGTGATGTATGGCAGCCAGAAGTATCTATGGGAGAATAATAGCACACAGGAGACTGCAATAGGAAATTCGTCTGCCTTAGTTTTGAAAGACTGTGATGCCAGTGCTCCTGAAGATCAGTGCACAGTTACTCGAACATATTTGTTTCTTCACAAGTTTTGGTTCTTCAGTTCCATCTATTATTTCGGAAACTGGGCTTTTATTGTGGTATTCGTTATTGGACTAATTGTGTCCTGCTGTAAAGGAAAGAAATCTGT…	LMBR1 domain containing 1	lmbrd1	N/A	LMBR1 domain containing 1	C:lysosomal membrane; C:lysosome; C:integral to membrane; F:cobalamin binding; C:membrane; P:transport; F:molecular_function; P:biological_process; C:cellular_component; P:interspecies interaction between organisms	PTHR16130 (PANTHER), seg (SEG), SignalP-NN(euk) (SIGNALP), tmhmm (TMHMM)	---	lmbr1 domain containing 1	10	Xl.21908	lmbrd1	398468	Q7SYR6		NP_001082436	NM_001088967	0006810 // transport // inferred from electronic annotation	0005764 // lysosome // inferred from electronic annotation /// 0005765 // lysosomal membrane // inferred from electronic annotation /// 0016020 // membrane // inferred from electronic annotation /// 0016021 // integral to membrane // inferred from electronic annotation	0031419 // cobalamin binding // inferred from electronic annotation	---	---	AAH44020.1 // span:21-43,58-80,108-130,150-172,201-223,317-339,352-374,384-406,419-441,498-520 // numtm:10 /// AAH54294.1 // span:9-31,41-63,95-117,137-159,188-210,304-326,339-361,371-393,406-428,485-507 // numtm:10
Xl.21957.1.S1_at	-0.00020774	downregulated	AATTGCAGACAATCACCAAGGAGTGGCCAGTAGCATCATTTAACAGGCCTTTTCCTAATTCACCCTGATTCTGCTGTTGGCAAGAAAGTGTTTGATTCTTAGAACATCATTGTGAACAGTTTTTATAAACGTCTACTAATGTGTTGAACGTTTAGTAGGCCCACACACTGGCAACGGTTACTTTGTAGGAAAATCTATAAACTGACAAATGAAAAAACTGGGTGTAAAAATGTTTTAGGACACTGGAAGAGCTGGTATCAGGAACAATGCTATTTGACTTTTAGTAGTATTTAAGAAAGAAAAAGCATCCAGCCTTCTTCTGTGATCGTGCTGCTTATGTTAAAATAAGCTGTACACTCTTTTTCTTTTTTTCTTAACACTTAATTTACTGACATCAAG…	chromosome 9 open reading frame 30	c9orf30	N/A	chromosome 9 open reading frame 30	-	seg (SEG)	---	---	0	Xl.21957	c9orf30	379925	Q7ZYM8		NP_001080233	NM_001086764	---	---	---	---	---	---
Xl.22040.2.S1_at	8.6e-06	upregulated	CAAGCGCCCCAGTGGAATTGCTATAGTGCATATTCTATTAATTTCAATAGGGCTGTATGTTTTTAAAACGCCATGTGTGACCTTGCCCTGATAACCTTGTATAATTTTATCTGCAGTATTTATGGTTGAACATGTATCCGTTTTGAGCAGATTGCTCTTGTATACTGCACCAAAATTGGGGCCAGTTTGCTTTTGTAGGATCAGATCTTAACTAATGCAGTTGGTAAGTGATTAGTATGAAGTAGCAGAACTGTGTATAATGCTGAGGTATTTGGCTGCACTNTGTAAGCCAACAACTGAACCAGAATGTTTAAGTGGAGCATTTCAGTTTCAGGACACTATGGTGGAATAGACAAGAATGAAGTTCTACTAATTAAACTAAAGCTTCTGTTGGTAGCA…	---	---	N/A	---	-	seg (SEG)	---	---	0	Xl.76606	---	---	---		---	---	---	---	---	---	---	---
Xl.22152.1.S1_at	1.04e-05	upregulated	CCCCTTTTCCTTGCGCATGAAGAAGAGTCAGGTGGTCGCAGTGTTCCAACAACACCACTGCAGGTTGCTGCACCTGTCTCCGTCTTTGCTGAGAATCCAGCTGCTGATACTTCCGATCACGCCTCACAGTCTGTTCCAATGGTGACAACATCCACTGGGAATGTTCCTACATCTGTGGACTCTGGAGCTGCTGATGAAGGGGATGAAGTATTTGTGGAGGCAGAATCTGAAGGAATTGGTGCAGAATCCACTCTTGAGATGGACACTCAACAGGAAGAACCCGTTCAGCCTTCTGAGGCAGATCTTCCTTCCACAAGTCAAGATCCACCTTCAAGTTCTATTGCTGACACAAGCAGCAGCAAACCAAAGCCCCGAAGAGTGTGGCTTCAACCACAGCCC…	tpr protein	tpr	N/A	tpr protein	P:synaptic transmission, glutamatergic; P:regulation of excitatory postsynaptic membrane potential; C:nuclear membrane; F:ionotropic glutamate receptor activity; C:nuclear envelope; C:synaptosome; P:mitotic cell cycle spindle assembly checkpoint; C:postsynaptic density; F:molecular_function; F:ion channel activity; F:transporter activity; C:integral to membrane; P:prepulse inhibition; C:membrane;…	SignalP-NN(euk) (SIGNALP)	---	translocated promoter region (to activated met oncogene)-like	29	Xl.22152	tpr	397984	P79992 /// Q5EE04		---	---	0006606 // protein import into nucleus // inferred from electronic annotation	0005643 // nuclear pore // inferred from electronic annotation	---	---	---	---
Xl.22391.2.A1_at	1.29e-05	upregulated	GGTTTCTAATACACATGCTTCTGGTTGGTGATCAACAGTGAGGTGCATGACACCAGATGTGATGCAGGCCACAAACCTGGTTCTCTCTATGACCAAACATGGAAGATGAGGGCACCCTCTGGGCAAGGTGCTTAATTTGCTTGGGGTGGGATTATTTTTCATTTATGGCAACTTCTCCAAATTCCTATTATTCAATCTCCTATTTATTAATACAACTGTTCTCATATTTGTGCTCACATTTGTTCAAAAAGAACATCTCTCTCGGTTGATATCCTGCTCATGGATTGCTGTGTTATAGTTGCAGTGCTAATAATCTTTAGTGCCTTTTTAAGTTAATTTCCTTCTGCAAATGCCTCTACTTGCTGATGAATTGGAACAACTGGACCTGTTGCCATGGTT…	---	---	N/A	---	-	no IPS match	---	---	0	Xl.57248	---	---	---		---	---	---	---	---	---	---	---
Xl.22494.1.S1_at	1.23e-05	downregulated	GGGAACTTCCTGACGACTCTAAAAGTTGTTCACACAAAATTTCAGAAGAATAAGCTAAAGAAGCCTTGAGCCTCGTTTAAAACTGGGGGCAGAGTTATACTGAATGGAATAATTGCCCCACCCCAATATGGACTGCAGGGGGTACTGGAAAAGTGCAGGGGCCACACTTTGGAACCCTGATTGGGCTATTACAATGGGAATTGGTATCATGGATTAGAAGATGGGTGAATAGACGCCGCCGTCCACTTTCCCTCTGGGATTTTGTACTTGCCATTTTTAAGCTGCTTTTATTCACCCCCAATGGAAAGGAAATGTTCGGGCCTGTTCTACAGACCACTGGGTTCTTTGGCTGCTGATGGAATCATTGACTCTAGCACTAATCTCCATTAATCATTTTTG…	transmembrane protein 120B-B	MGC80291	N/A	transmembrane protein 120B-B	-	no IPS match	---	---	0	Xl.22494	MGC80291	446535	Q6DE21		NP_001086700	NM_001093231	---	0016020 // membrane // inferred from electronic annotation /// 0016021 // integral to membrane // inferred from electronic annotation	---	---	---	AAH77325.1 // span:132-154,217-239,260-282,302-324 // numtm:4 /// NP_001086700.1 // span:132-154,217-239,260-282,302-324 // numtm:4
Xl.22683.1.S1_at	9.63e-06	downregulated	CAAGGATGTGGCTGTCTCCTATTTCTTTTTCCACCAGANTGGTCAAGGCCTTGCCAGATCCTGGGCCCTGGGACAAATTCTTAGCTGATTACATGAATGGGACAGTGTCCTACGGTTCCTGGTACGATCACGTTAAAGGCTGGTGGGAAAAAAGAAAACAGTATGGAATCCTGTATTTATTTTATGAAGATTTAAAAGAGGATCCAAAGAGAGAAATAAAGAAAATACTGCACTATTTAGAGAAGGAGTTGAGTGATGAAGTTCTGGAGAAGATTGTTCACCACACTTCATTCCAAGTAATGAGCAAGAACGACATGGCAAATTATAAAACCATTCCAAATGATATTTTGAACCAGACCAACACTGCCTTCATGAGAAAGGGAGAAGCTGGAGATTGGA…	hypothetical protein MGC85017	MGC85017	N/A	hypothetical protein MGC85017	F:sulfotransferase activity; F:transferase activity	IPR000863; G3DSA:3.40.50.300 (GENE3D), PTHR11783 (PANTHER), PTHR11783:SF16 (PANTHER), SignalP-NN(euk) (SIGNALP), SSF52540 (SUPERFAMILY)	---	sulfotransferase 1c1-like	2	Xl.22683	MGC85017	734332	Q5EAW0		NP_001089284	NM_001095815	---	---	0008146 // sulfotransferase activity // inferred from electronic annotation	---	---	---
Xl.22723.1.A1_at	1.45e-05	downregulated	TGCATACATATTCTTCGGCACACCACTTACTTTNNCTTNTNNCNNNNNNGNNNNNTNNANNNCNNNNNNNNCNNNNNNGNNTGNTTNNNNTNCNNCCTCCCTATGGGAATTGTTGCACTATAAAATAGATCACATTTCAAATGCAAGCAAAAAGTGATGCTCAAAAGTTCCTTTTGAAAGAAGACCTGTCATTTGTCTGCTGTACATCATATTATAATTAGAGATTACTAGTGGTAGTATAACTAAAAGTTACAAAGTGTGCTCCATGAGTATTAGCCGATAACAGTGAATATAAATGCTGTTTGGTCTGTATTGGATTGGGACACCTGGTGCAAACATTGCAACTTTCTTTCATTATTGTCCTACTAGAATAATAAATTGTAAATTGCTTTAATTGAA…	---	---	none	---	-	seg (SEG), tmhmm (TMHMM)	---	---	0	Xl.58892	---	---	---		---	---	---	---	---	---	---	---
Xl.22733.2.S1_a_at	-1.36e-05	downregulated	CGGCGATTTTATGAGTTGCAAGCAGAACGCGTGGAGACCTATCNNNNGNTTGAAGAGGGGCATCAGGCATATCTGAAATCAGGCCCACACTATGACTTCGTCAGATACCGGCAGCTAGTCCATGAGATCACACTGGCCTTCAATGGTATCAGCAAAGAAGTTATCCAAATAAAAGATCGATTTCGTGAAGTGTATGATCGATCAGATCTCTCCGAACATCTGGAAAAAATACAGGAGATGGAAAAAGAGAAGTTGGAACTGACAGCCAGATTACAGATAGCCAAGCAAAATGCTCAGGATCATCCTAGCCAGGAATTGCACCAAGAAGAAATGCAAATTTTGAAACACAAGATAATTAAAAGCGTGGAAGCAATCAGCGAAGTACTGCAAGACTTCAAG…	---	---	N/A	---	F:molecular_function; P:biological_process; C:cellular_component	coil (COIL)	---	c19orf60 homolog	3	Xl.22733	---	---	---		---	---	---	---	---	---	---	---
Xl.22948.1.S1_at	0.0034053	upregulated	TTTTAGAAGGTACACTCGCGCGCACAGTCATGTCTGTTGTTAGGACACAGCATTAGTGTGAGAGGAGNTCCCTGGACCATATTGTGTGATAATCATTCCTAGGCATTATTTACATATATTTACTCCCCCACCCCAGCTGCTGCTGAACTGTAACCCCCAGCAACACACCCAACTGTAAAAGGCTCTCTCCGGGTTTTGCTGGGATTTAGCTCATCAAATCCCTGATTTAAATCATTTAGCCTCCCTTCTTGAGCTGGCGGAATACAAACCCCCCGCACCTCTGAACCCCTTCTTTTTCTTTTTGCCAATTAACAAAGCACTTGATCAGGTGACCCATTCTGCTGAGAACAAGCTCCTTAACAACAAATCACCAGAACAGTTCAAAAGTTGCAAACGCGT…	actin-related protein 2	actr2	N/A	actin-related protein 2	-	no IPS match	---	---	0	Xl.22948	actr2	443741	Q7ZXV3		NP_001085316	NM_001091847	---	0005737 // cytoplasm // inferred from electronic annotation /// 0005856 // cytoskeleton // inferred from electronic annotation /// 0042995 // cell projection // inferred from electronic annotation	0000166 // nucleotide binding // inferred from electronic annotation /// 0003779 // actin binding // inferred from electronic annotation /// 0005515 // protein binding // inferred from electronic annotation /// 0005524 // ATP binding // inferred from electronic annotation	---	---	---
Xl.22996.1.S1_at	-0.00028147	downregulated	TAGCTTTCCAGATAAACCTCTTGAGGTCACTGTCCAGTTATTTTCCAGTTAAAAGACAAATATTATTATATGAACATGAATGCGTTGGGTTATATAGCCTGATCCTGTGGAGGGGGAAAAATATATGCAAGATAAAGATTCTACAATAGTCCCTCATTGGTTTTTGATTCAAATGATAATGTGTAAGATTTGTTATTTAATAAAATGAGAGAAATAAGGGGTCTATCATTAAGACAGGGGGGGCAGAAGTGCAAGAGGAGCACTAAGGAGGTGCAAGAGAACGCCACTTACTACTCGTGCAAAGAGCACGTCAGTAACCTTTGCGGCCTGCACTCACTGCGCTCCCTAACGTGTGCGTCTGAATGATGTGCAAATTAAAGGGTGCAAAACTTTGGTCTT…	hyaluronan and proteoglycan link protein 3	hapln3		hyaluronan and proteoglycan link protein 3	-	no IPS match	---	---	0	Xl.22996	hapln3	379318	Q7ZX17		NP_001079631	NM_001086162	0007155 // cell adhesion // inferred from electronic annotation	---	0005488 // binding // inferred from electronic annotation /// 0005540 // hyaluronic acid binding // inferred from electronic annotation	---	---	---
Xl.23045.1.A1_at	-2.38e-05	downregulated	GCAGCCTACAGGAGGATCTACATGCTCATACATCTAGTTTTTATACAACCAAAACTTGCCTCCAAGCCTGGAGTTCAGAAATAAGCACCTGCTTTGAGGCACTGGGATCAACATCCAAGGGTTTGGGGAGCAACATGTTGCTCGTGAGCTCCTGGTTGGGGATCACTGCCCTTCCTAGAGTATGAAATATTTTCAGACTAACTGGGTTGCTACCACCTGTTTTGTAAAAATGTTGTTTTAAAGTAAGTTTAAGTAGGGGTCCAATTTCAGCTCAACGAGGATCAAGAATGGATTCTGTAGCCATTGAGTTCAAAGTCACTTTA	---	---	N/A	---	-	no IPS match	---	---	0	Xl.23045	---	---	---		---	---	---	---	---	---	---	---
Xl.23120.2.A1_at	-7.98e-05	upregulated	CATGGCAGAATATCTTGTTTACAGCCCACAGCTTCCCTTCCATTTTTTTGTCACCACTGCCTGGTCTTATTTCTTACTGTACCCTTCTCAGCCTGGAAGTCTGCCGCAAGCCAGCATCGTATCTGTTTGCTTTTCTCATTCTGGATCTACATAAAAGATTGGTACCTACATGCATACATGTTGTTTTGGTTCAATGATTGTTTAATAAAAGGGATGGTATTCTGCACCTCACCCAAGTCCTGCTTGAGTGGGATGTTGGCTCAGACACTGATCACAAATTGTGACATTATTCTATTTTATCTTTTGTTAAAAGTAATAATTTGATTTTGCCTAGTTTTGGGCATTATTATTATTGTGCATTTTTTTGTCAAATGGCTGGAAGGAGGGAAAACCAGCTCC…	---	---	N/A	---	-	SignalP-NN(euk) (SIGNALP), tmhmm (TMHMM)	---	---	0	Xl.76834	---	---	---		---	---	---	---	---	---	---	---
Xl.23261.2.S1_a_at	-4.12e-06	upregulated	GGTCCCACCCACGTCTGGTGGAAGTACAGCCCCTGAAAACCCCGCCTCTTCCTCCACACCATCAAGTGCCTCTCCATCAGGGGGCAGCAGCAGCAACAATCCCCAGCAACAGATGATGCAGCAGATGATACAACTTTTGGCCGGGGGTAATTCTCAGGTGCAGAACCCCGAGGTCCGTTTCCAGTCTCAGCTGGACCAGCTCAACGCCATGGGGTTTATCAACCGGGAAGCAAATGTACAGGCCCTTATAGCTACTGGGGGCGACATCAATGCTGCCATCGAGAGACTGTTGGGCTCCCAGCCCTCCTAATGAGACAGAGAGCGAGAGCTTTGCCCAAAATCTACAGGAACACATTCTCCCTGACTCGCCATGCCCCACCGCCGAGCATCATGGGACGT…	XDRP1 protein	xdrp1	N/A	XDRP1 protein	F:kinase binding; P:response to hypoxia; P:regulation of protein ubiquitination; C:nucleus; F:receptor binding; P:apoptosis; C:cytoplasm; C:perinuclear region of cytoplasm; C:proteasome complex; C:protein complex; C:endoplasmic reticulum; F:protein domain specific binding; F:intermediate filament binding; F:binding	seg (SEG), SignalP-NN(euk) (SIGNALP)	---	ubin-pending-prov protein	14	Xl.23261	xdrp1	397796	Q6GN89 /// Q8AVI8 /// Q9PVN8		NP_001081365	NM_001087896	---	---	---	---	---	---
Xl.23492.1.S1_s_at	4.52e-05	downregulated	GATTGATGTTAATGGCGATGGTGCTCATCCTTTGTGGAAGTGGATGAAGGACCAACCTAAAGGTCATGGCACCCTTGGAAATGCTATCAAGTGGAACTTCACTAAGTTCCTTATTAATAGGGAGGGTGCTGTGGTGAAGCGATTTAGCCCAATGGATGATCCAGTAGTCATTGAGAAGGATCTACCCAGTTATCTGTAGCATGGCTCCATTCATTCAATGCCTGGAAGTGTATCCTGCAGTTTCCTTTCCTAGTAATGATGGTATGCTTCAAAACCGGGAGGAGGAGGCAGACCGGATGGTGAAATGGCGTGCACCAGTGGAGGGAAACTGCTGTTACTTCCAGGACTCTTGCTGTGAAAAGGAATCATGTAC	glutathione peroxidase 4 (phospholipid hydroperoxidase)	gpx4	N/A	glutathione peroxidase 4 (phospholipid hydroperoxidase)	P:oxidation reduction; F:oxidoreductase activity; F:glutathione peroxidase activity; P:response to oxidative stress; F:peroxidase activity	no IPS match	---	gpx4b protein	5	Xl.75409	gpx4	734888	Q32NS6		NP_001165213	NM_001171742	0006979 // response to oxidative stress // inferred from electronic annotation /// 0055114 // oxidation reduction // inferred from electronic annotation	---	0004602 // glutathione peroxidase activity // inferred from electronic annotation	---	---	---
Xl.2352.1.A1_at	1.2e-05	upregulated	TTCAGAATGTCAAGCTGGCAATCTTGCCCGTTATTAAACATAACTGCCGGAGTGTCGTAAACTACAGTTCAGCAACAGCTGGATTGGATATGCAGGCTTTACAGGAATTCAGTCTAATTGTGTTCAGTCTAACAGCACTTGTGTAAAACAACTCCTGTTTCTCGCTGTAAATTCTGTCAGCAGCTACTTTGAAAATAAACTATCATAGTGACCTTTGTTTGTTATGGACCAATCATTTGTATCATTTGTATAACAAGCCCCAAAAAGCCATTTT	---	---	N/A	---	-	no IPS match	---	---	0	Xl.2352	---	---	---		---	---	---	---	---	---	---	---
Xl.23585.1.A1_at	-9.39e-06	upregulated	ATAATATTGACTTGGGTCTCACCTTGGACACTTTTAGTCTTGTGGCAGCCTTTGCCTCTTTCTGGAGTT	ErbA-related protein 2	ear-2-A	N/A	ErbA-related protein 2	-	SignalP-NN(euk) (SIGNALP)	---	---	0	Xl.23585	ear-2-A	373688	---		---	---	---	---	---	---	---	---
Xl.23619.1.S1_at	7.48e-06	upregulated	TTTGTGGACACTGTGATAAAATAGGATTTTGAATAATTTTTTTGGGTGACTGGCCCTTTAAGTCAGATTGTGCCAGTCATGAAGTACAGTTTGTGACCTGTGGCATA	repeat element from gastrula	reg-b	N/A	repeat element from gastrula	-	no IPS match	---	---	0	Xl.23619	reg-b	378503	---		---	---	---	---	---	---	---	---
Xl.23639.1.S1_at	1.64e-06	downregulated	AGCCTTTATTTACTGAGGCCTCCTGCCTTGATCATGAACAGAAACATAGTGGGTGAAGTCAGCAAAATATCTCTGTGAAACAAAGCTGTCTGTTTTGTGGAATCTTTTTACAAAAGAAGGTACTGTAATTTCCTTTTAACAATCCTTTAAATTATAACTAACAACATGTATTACTGTATAAATAATGAAATCACCTCCAACATATCTCGTTTTTTTAATTTAAAATTATCCATTGTAATAAAAGCTTTTTGAGAAGGCAGGCCCAGATTTGTGGAGAGGCCACAGAGGCCCAGGCCTAGGGTGGCGAAATTTGTGGTCGGTGGGCGCTAGGACCACAAGGCCTCGGGGCGCCGTTGATGGAAATCCGGCCCTGTGAGAAGGGCTTCTTCAGAACAAGTA…	CUE domain containing 1	cuedc1	N/A	CUE domain containing 1	-	no IPS match	---	---	0	Xl.23639	cuedc1	379375	Q801S9		NP_001079688	NM_001086219	---	---	---	---	---	---
Xl.23684.1.S1_at	1.71e-05	downregulated	GATAAGCTACATCTTTTGACCAAAAGCAGTGATGTAATATTAAGAATTGAGCTTGAGGATTTTAAGGGTGTTAGAGAATATGCTAAGTATGACCAGTTTTATGTAGCTAATGAATATCTTAAATATCGGTTAACTGTTGGTGACTATAGTGGTACAGCAGGTGATGCCCTACACTTTAGTAAACAATACAACCATGATCAGAAATTCTTCACTACACCTGACAAAGACAATGACAGATATCCCTCTGGAAACTGTGGATTTTATTATAGTTCAGGCTGGTGGTTTGATGCATGCATGTCTGCTAATCTCAATGGCAAATACTATAAGAAAGACTACAAAGGGGTACGTGATGGCATTTTTTGGGGTACCTGGCCTGGTGTCTCAGATGAGCAGCTTAAT…	fibrinogen-like 2	fgl2	N/A	fibrinogen-like 2	F:receptor binding; C:extracellular space; P:signal transduction; F:peptidase activator activity; P:positive regulation of peptidase activity; C:cell surface; C:extracellular region; C:fibrinogen complex	tmhmm (TMHMM)	---	fibrinogen-like 2	8	Xl.23684	fgl2	495355	Q5U565		NP_001088488	NM_001095019	0007165 // signal transduction // inferred from electronic annotation	0005615 // extracellular space // inferred from electronic annotation	0005102 // receptor binding // inferred from electronic annotation	---	---	---
Xl.23712.1.S1_at	8.57e-06	downregulated	TCTCCAACCCTGATAGACTATCCTTAGATATTTATTTTATGTTGATATTAAATCTTAGACAAGGCTGAGGCTGGTGGCTTTTATAAAATAGGAAACCTCTGTATTTGCCCAAATCAGTTCAGCTTTCTGATATTGGCTGACATGATGGGAGTTGTACATGAACACAGTTCATAGAGCCTCCCTGAAGAGGACCTGAACTTTCCAACGTAATNACAGCAGATGACCAGGGTGATATCAGTATACAATATTATATTGGTATCATGTATTTACAAAAATTCATTATTCTATAGTCATATGGTTTGGAAAGTGTGTTTTTGAGAACATCAGGGATTTCAATAGGAGATTCCTCAAGTCAATNGATCAGGATCAACCCTTACAATCTAGGTTGTATATTTGCAA…	cornifelin homolog B	cnfn-b	N/A	cornifelin homolog B	-	no IPS match	---	---	0	Xl.23712	cnfn-b	444756	Q6DK99		NP_001086327	NM_001092858	---	---	---	---	---	---
Xl.23799.1.A1_at	-0.00053091	downregulated	AAAGGTGCATCAACTCTGTTTCATATTNNAGTTTCATTTATGTTACCTATATATTTNNATTCAGTCACATTGCTTAGCCTGCCTATCCTACTGTATAGTGTGTCCTATGTTGTTTTTATATGTTTCACGTCTGTTGAANTGTCTTGTCTCTTCTTAATAATAGCTGTGAAACATTTTTACCTGGACTTCAGTAAACTGTGTGATGCCTCCAATACTGGCCAATTATAAGACCCGTAACAACAATGACATCAGGGTTGTAATAGAATAATAGAAAACGGATCATAATGTTTTATGATTGTTGTGAGAAATAGCCAGGTAATTTGGTTGAATCAATTTNTGNNNTTTTTTTTTCTTATTGGCAACAATACATTGTTTTTGCATCTGTATTTGGGGTTTTTT…	---	---		---	-	seg (SEG)	---	---	0	Xl.53023	---	---	---		---	---	---	---	---	---	---	---
Xl.23886.1.S1_at	15.0819	downregulated	AGATCCTGAGCTACGTTGTTGCTTTGCCCGGGGTGGCAGTTTGTATGTTGAATGTCTACTTGAAGATGCAACATCACTCCCATGAGAATCCCGAGTTTATTCCATACGAGCATTTAAGAATCCGCACAAAGAGATTTCCATGGGGTGATGGAGACAAGAGTCTGTTCCACAATGCTCATGTAAATGCTCTTCCCAATGGCTATGAAGAATCAGAACATTGAAGTTGGTGACCGTTTATCTGTCAGACCAGTGTTTTGTGGACCCAAATGGAATTTAGGGATCAAGCTTCTGTAGTTACGGCTGTAAATTCCCTTCTGAGCTCCTGC	cytochrome c oxidase subunit 6a polypeptide 1	cox6a1	N/A	cytochrome c oxidase subunit 6a polypeptide 1	C:mitochondrion; C:mitochondrial respiratory chain complex IV; F:cytochrome-c oxidase activity; C:membrane; C:mitochondrial inner membrane	SignalP-NN(euk) (SIGNALP)	---	cytochrome c oxidase subunit via polypeptide 1	5	Xl.82293	cox6a1	447173	Q66KQ5		NP_001087350	NM_001093881	---	0005743 // mitochondrial inner membrane // inferred from electronic annotation /// 0005751 // mitochondrial respiratory chain complex IV // inferred from electronic annotation	0004129 // cytochrome-c oxidase activity // inferred from electronic annotation	---	---	AAH78597.1 // span:39-58 // numtm:1
Xl.239.1.S1_at	-0.0030306	upregulated	GTCTCTATCACATTAATCCTTCATCAGACTCACTGGGTTCTGTCCAACAAGACATGATCTGTGCGGGGTCGGCAGCAGGGAGTGTGGACGCTTGTCAGGGGGATTCCGGGGGGCCTCTCACATGTACAGTGAATAATCAGCCCTACCTGGCGGCGGTGGTTAGTTGGGGAGATGAATGTGGAGCACCAAACAGGCCTGGAGTCTATATCCTAATCTCTCTGTATAGCAGTTGGATCAGGAGCATTGACCCCAGTGCAACNGTCCAGTACTTCACAGTGGACATTCCGTCCGACCCACAGAACAACAGCGGCTGCGTTGGTGCCGACGGACAGTTTTATCCCAACCCTAACTGGAGCCTCCATCTTTCTCGTGACCTTTGCTGCGCTGCCTTTCTATTGG…	protease, serine, 8	prss8	N/A	protease, serine, 8	P:proteolysis; F:serine-type endopeptidase activity; F:serine-type peptidase activity; F:hydrolase activity; F:catalytic activity; F:peptidase activity; P:response to peptide hormone stimulus; C:integral to membrane; P:response to drug; P:response to mineralocorticoid stimulus; C:extracellular region; P:positive regulation of sodium ion transport; P:hair follicle development; F:sodium channel reg…	SignalP-NN(euk) (SIGNALP)	---	serine protease	17	Xl.239	prss8	398015	O42272 /// Q6IRA4		NP_001081720	NM_001088251	0006508 // proteolysis // inferred from electronic annotation	---	0003824 // catalytic activity // inferred from electronic annotation /// 0004252 // serine-type endopeptidase activity // inferred from electronic annotation /// 0008233 // peptidase activity // inferred from electronic annotation /// 0008236 // serine-type peptidase activity // inferred from electronic annotation /// 0016787 // hydrolase activity // inferred from electronic annotation	---	---	AAH70996.1 // span:304-326 // numtm:1 /// AAB96905.1 // span:305-327 // numtm:1 /// NP_001081720.1 // span:305-327 // numtm:1
Xl.23921.1.S1_at	1.09e-05	downregulated	AGACCACATGTACAGGATGGCAGTTATGGCAATGCTAACTGAAGACAGAAAACTAAATAAAGACAGATGTATTAGGCTTGCTCTTGTGCATGACATGGCAGAGTGCATTGTGGGTGACATTGCTCCTGCTGACAATATCGCTAAAGAAGAGAAACATAGAAAAGAAAAGGCTGCCATGGAGCATCTCACACAACTTTTACCAGACAACTTGAAGACAGAGGTGTATGATTTATGGGAGGAGTATGAACACCAGTTCACAGCTGAAGCCAAGTTTGTGAAAGAATTAGACCAGTGTGAGATGATACTTCAGGCTCTAGAGTATGAAGAATTGGAGAAAAGACCAGGAAGGCTCCAGGACTTTTATAATTCAACAGCAGGGAAATTTAAGCACCCGGAAAT…	HD domain containing 2	hddc2		HD domain containing 2	F:metal ion binding; P:metabolic process; F:phosphoric diester hydrolase activity; F:catalytic activity; C:mitochondrion; F:molecular_function; P:biological_process	IPR006674; IPR023279; PTHR11845 (PANTHER), seg (SEG), SSF109604 (SUPERFAMILY)	---	hd domain containing 2	7	Xl.23921	hddc2	447085	Q66L17		NP_001087264	NM_001093795	---	---	0003824 // catalytic activity // inferred from electronic annotation	---	---	---
Xl.23957.1.S1_at	2.19e-05	downregulated	TCTCCTGCTAGAGCTATCTGAAAAAGTAACATTAAGCGAAGCTGTGAAGCCCCTGCCTTTTGAAACTGAAAATATTGACATCCCTGATGGAAAACGATGCCTAGTCGCAGGTTGGGGACAGATGAAATCAACTGGAAAGAAGCCAGACACTTTGCAAGAATTATGGATCCCCGTGATTAGCAGGGATGTCTGTAATCGCCGGAACTACTATGATAATGAAATTACCCCAAATATGATATGTGCTATAGAAGCCAAGAAGGACTCATGTGAGGGAGACTCCGGGGGACCTCTAGTATGTGATGGAATAGCAGTGGCTATTGTACAGGGCGGATATCGTAGATGTGGCCTATCGAAGAAGCCAGGCATCTACACACTCATTGCACCTTACAAATCCTGGAT…	complement factor D (adipsin)	cfd		complement factor D (adipsin)	P:proteolysis; F:serine-type endopeptidase activity; F:serine-type peptidase activity; F:hydrolase activity; C:extracellular space; F:catalytic activity; F:peptidase activity; C:extracellular region; P:complement activation, alternative pathway; P:platelet activation; P:blood coagulation; P:platelet degranulation; P:Notch signaling pathway; C:platelet alpha granule lumen; P:innate immune response…	IPR001254; IPR009003; IPR018114; G3DSA:2.40.10.10 (GENE3D), PTHR24265 (PANTHER), PTHR24265:SF94 (PANTHER)	---	complement factor d	16	Xl.23957	cfd	494791	Q63ZK0		NP_001088093	NM_001094624	0006508 // proteolysis // inferred from electronic annotation	0005576 // extracellular region // inferred from electronic annotation /// 0005615 // extracellular space // inferred from sequence or structural similarity	0003824 // catalytic activity // inferred from electronic annotation /// 0004252 // serine-type endopeptidase activity // inferred from electronic annotation /// 0008233 // peptidase activity // inferred from electronic annotation /// 0008236 // serine-type peptidase activity // inferred from electronic annotation /// 0016787 // hydrolase activity // inferred from electronic annotation	---	---	---
Xl.2396.1.A1_x_at	6e-06	upregulated	ACCTGTGCGGCCGATGTAAGGGCCAGAGACTCTCCTGTGACAAAACCTTCAGCTTCAAATACATCATNTAGCCCCGCCCCCAGACCTGCACTGTAGGCTGCGACTCCGGAGTAAGAGAATTTACTTTTGGCTTTAGAAATGGCTCATGGCTATAGAATAGGTTTTTTTGTACTATAGTATCTTTTTTTTCTTTANGTAAAAATGNTTTTTTGTAAATAGATTNTTTGTTTGGAACCAGATTCCATTAACTACTGTTTGTNTCNCAAACGAATGTAAGATATGGCTGCTGTGGGA	---	---		---	-	seg (SEG)	---	---	0	Xl.2396	---	---	---		---	---	---	---	---	---	---	---
Xl.23964.1.S1_at	2.08e-05	upregulated	GGAACTATTCCATATTGATCACAGGTACATATCTATAGAGATTTAAAAGGTCTGTTCTTACAGAAGACAGACAAAACTGCATGTTTGTTAAAAGGGTAATAATTAAGCTCTCCTGTGCTTGCCAGACACACAGAGACACAACTATATTGACCCAGATGGCCAATTGTTTGCCAGAATAACTGACTTTATCCAGTTGTGTATTCCCAAGTATTGGAAGGTATTAAGAGATTACTGACCATTGTCTACTCAAAATGAAATGTAAACATATTGTCNATTGAAAAGCCGGCAGGTCAAAGTTTATTTGGGGAGATTTTGAATAAAATATATGTAAGACAATAGTGCCCCCTGCTGGAAAATGTTACATACCATTAAAAAAAAAATGGACAATGTATATATTGA…	---	---		---	-	no IPS match	---	---	0	Xl.5064	---	---	---		---	---	---	---	---	---	---	---
Xl.23979.1.S1_x_at	11.2496	downregulated	AGACTCTTCAGATTCCTCCTTCTTTTCTTCTCTTTCGNNNNCGGAGTACAGGNNGCGTGCACATCGTTTCGTGTCTGTTATAGACTTAAAAATGCGTTACGTGGCCGCTTACCTACTTGCTGCCCTTGGTGGCAAAACCAGCCCCTCAGCCGGCGATATTAAAAGCATCTTAAAAAGCGTTGGCATTGATGCAGATGATGAACGTGTCAAAAAGGTGATTGGTGAACTCGGTGGAAAAGATCTTGATGATGTTGTGAACTCTGGTCTTGCCAAGCTTTCATCTGTACCATCTGGGGGCGCTGCCGCTGCAGCTCCTGCAT	hypothetical protein LOC100049136	LOC100049136	N/A	hypothetical protein LOC100049136	P:translational elongation; F:structural constituent of ribosome; P:translation; C:ribosome; C:intracellular	IPR001813; PTHR21141 (PANTHER), seg (SEG)	---	60s acidic ribosomal protein p2	5	Xl.23979	LOC100049136	100049136	A4FVF5		NP_001091434	NM_001097965	0006412 // translation // inferred from electronic annotation /// 0006414 // translational elongation // inferred from electronic annotation	0005622 // intracellular // inferred from electronic annotation /// 0005840 // ribosome // inferred from electronic annotation	0003735 // structural constituent of ribosome // inferred from electronic annotation	---	---	---
Xl.24047.1.S2_at	-4.0946	downregulated	TCCCTTTATGTATGCTGTCACGGTGAAATACGCTACAACGCAGCAGTGTGTTACTAGATAATGGTCCCGTTACATTTACGTCATGCGACATTTTAAAAGCCAAAAGATAAAATTCACAGAAAACACCATAATCTTTATTCATGAAATGGGGATGGCTTAATTTAGAACTGCATTTCCACTTAAACCTGTTTACCTTGCGAGCTTGCTGCAGNTNCANAATNTNAANAAAAAAAANNGTTTTTTTTTTTNGTGGTGCTCCCAATATCTAGTGACTTAGTTATAATAGGTAACACTCTCCTATATAATAATGCCATGTAAATGTGTGGAGTAAACAGTTATGCATGTACTGTAAATAACTCACATTGTTGTTTCCATATAGTTTTTTTTTTAACATCTCCA…	solute carrier family 38, member 2	slc38a2	N/A	solute carrier family 38, member 2	-	tmhmm (TMHMM)	---	---	0	Xl.24047	slc38a2	446910	Q6DCL8		NP_001087075	NM_001093606	---	0016020 // membrane // inferred from electronic annotation /// 0016021 // integral to membrane // inferred from electronic annotation	---	---	---	---
Xl.24094.1.A1_at	8.8829	upregulated	ATGTCTTCCCGAAGCCCGGCTAATCAAGTAAGGGTGGCGTGGCCGGGGCCCCTCTTACCCTCGGGGCCCCCTACAACTCTCCCCCCTATCCCCCCCTGATGGCTGCCCTGTTCGCGGGGCTGGGGGTGGCTTTGCGGGGAACTATTCCATTTGCAACATTTACTTTATACTATGATTTTTATAGGAATGTGTCAGTATCGCTTTAACCAACAGATAATTTACATCGTAATAAGTGACCTCTTGAAGGTTCATCAAGTTGGCATGTAAATGTTGAACTTTTTTTATCACCTTGAGTCTTGTTTGTTAGAAATTATCCCTCTATTTAATACATATGAAATAAAAACTTTGCACCAATAGTTATATTGTATATCTAGAGATATTGCCTAATATCATGTACAG…	---	---	none	---	-	SignalP-NN(euk) (SIGNALP), tmhmm (TMHMM)	---	---	0	Xl.84101	---	---	---		---	---	---	---	---	---	---	---
Xl.24133.1.S1_at	-24.2739	upregulated	TTTAGTGTCATAGTCGTTCATCTTGATATTTTAGCGCTTTTTTTTTTTTTTTCACATTTAGACCAGTATAATAGCAGCATGCAATAGTGACATCATACGTCCTGGAATGGGAGTGGCCTATTGCAAGGACTGACCTGGCTGCCGCTTTCCTTAAGACGACAAAAAATAAAAACTAAAGTGGGAAATCTAGCAACACTGAATACTGTAGAGATGCACTTTGGTGTAATACTTGAGTGGTTGTTACAGACTCCTTTAACTGTAAGTGATGGTTGTCGCCGTAATCGTATATTTGCCTGTATTTCTACCTCTAGTCATGGGCTTTTGTGCTAGATTTTAATATCTGGGATCCTGGGGCGAGTGCACAAGTCTTTTCAAAAAGTAACATAAAAAACAAAACAA…	eIF4G-related protein NAT1	nat1	N/A	eIF4G-related protein NAT1	-	SignalP-NN(euk) (SIGNALP)	---	---	0	Xl.24133	nat1	496405	Q5KTT8		NP_001089019	NM_001095550	0016070 // RNA metabolic process // inferred from electronic annotation	---	0005488 // binding // inferred from electronic annotation /// 0005515 // protein binding // inferred from electronic annotation	---	---	---
Xl.24133.2.S1_a_at	30.3516	upregulated	TCCTGGAATGGGAGTGGCCTATTGCAAGGACTGACCCGGCCGCCACTTTCCTTAGGCCGTTAGACAAAATAAAGCAAAATCTAGCAACACTGAATACTGTAGAGATACTAGAGTCGTTGCAATATTCTCCGTTTGGTTGTTACAGACTCTTTAACTGTAAGTGATGGTTGTTGCCGTAATAGTATATTTGCCTGTATTTCTACCTCTAGTCATGGGCTTTCGTGCTAGATTTTAATATCTCGGATCCTGGGCGAGTGCACACGTCTTTTTCAAACAAATGTGGTTTACTTGCAAAAAAAAGATGACCTATGCCCTGAAACGCCATGGTATTGTGGGTGTGAAATGTTAACAAATGGTGAGAAATCAAATTGGTCCTTATTATAGTATTGGAATTAGGTC…	eukaryotic translation initiation factor 4 gamma, 2 /// eIF4G-related protein NAT1	eif4g2 /// nat1	N/A	eukaryotic translation initiation factor 4 gamma, 2 /// eIF4G-related protein NAT1	-	no IPS match	---	---	0	Xl.76300	eif4g2 /// nat1	100127281 /// 496405	A9JR46 /// Q5KTT8		NP_001089019 /// NP_001106324	NM_001095550 /// NM_001112853	0016070 // RNA metabolic process // inferred from electronic annotation	---	0005488 // binding // inferred from electronic annotation /// 0005515 // protein binding // inferred from electronic annotation	---	IPR003890 // Initiation factor eIF-4 gamma, middle // 4.0E-31	---
Xl.24137.2.S1_at	1.09e-05	upregulated	GCCATCAGTGGTTACATCATCAATGAAGCTACATAATACAGTGGCTACCGNNNCTTTCCTCGACACAGTTTTTCTTCTCCNGTTGAACAATGGCAATTACAGTATGGACTCCAAATGGTAGAAAAAAGCCACCCACTCTATTACCTGCACTAATGAAGCAATGCATACATAAAGCATATATAGAGCTACCAAATAATAGCTACATATTCATCAATAATGTTGATATTTGGTCAGTCACAACTCTTCCACTTTATAATAATGGATATTCACTTTTCTATTTGGCTGGCACATGCCAGGAAACATTCATAGTTTTAATGACCCATCAAAAAGGGGATAAATCCCTTCAAATAGAAACATTCAAAACGTTTTCCAATTAACATGAATATTGCCATGTAAACC…	---	---	N/A	---	-	no IPS match	---	---	0	Xl.72231	---	---	---		---	---	---	---	---	---	---	---
Xl.24143.1.A1_at	-2.42e-05	upregulated	TGCCGAAATCCATCGCATCTTGAATGTTTCAAGGTCCAGATACATTGATCAGCAGAGCAGCAGCAGAAGAGCAGATTCTGCATTTCTCTGCAGGTTGAGATACACATATTGTGACACTAGCCTTAAAAAATAATTAGACCATTTGCTTCCATTGCTTGCAAAGGGATGATAAGCAGCAAGGTTGGACNGGGGGGCCAGGGCCCACTGGGGCTCTGCCTCAGGGCCCCCCCTGCATGTGTGAAAGTGCGCATGCATTTAGTTTTTGCTGCGACCTGCAAAGAGAGGAAGAGGCACATGTGAAAGCGCAGGGTGGAAGAGACGCAGGGTGCGGATGTGGTCCGGAGGGCCCACAAGAACTGCAGGCCCACCGGNTTTTTTTCNCCTGTGTCCANGCTGGCC…	---	---	none	---	-	no IPS match	---	---	0	Xl.72260	---	---	---		---	---	---	---	---	---	---	---
Xl.24154.2.S1_at	7.94e-06	upregulated	AGATCAGTGGTTGTCGGACTTGCCCATTCATACAGCAATTCAAAATAGTCATAACATGATTTGAACAGCTCTAAATATGTTTAAGTGCTGTCTACTACTCTCCAGACCAAACATCAGGCCAACACGGATATAGGGTGCCTAAAGCAAAGATACCCAAATCCAAGCAAGAACCTCCACTGAAATGATATATGCAGGAGCACTTTCTCACAAGGTCAGAATTTGTCAGCATTCTCCATTCCCCATGCAGTAGTCTAGAGAACACATGCTTTCTTGCTTCTATGCAGACATATCAGGGACCTTTCAGAAAAAGAATACAGGATATTTGTATCACCAGAAAAGAAAGTCGAGCGAGAAGCTGCAGGCCCTCCTCAACCACTAGCACTGACTGACGTCGCCAGG…	---	---	N/A	---	-	no IPS match	---	---	0	Xl.72303	---	---	---		---	---	---	---	---	---	---	---
Xl.24158.1.S1_at	-6.1e-06	downregulated	GTGACCATACTGACTGACTACTTGTGCAGCTGGGCACTTGTGATTTGACTTGTGCAGTATGTATAACTGTGTAGAAAGATATCAACTTGTACTCCTATGTTTACACAAAAAGTGGTTGCGTGTCAGTGCTAAACCCCGCTGCTGCTCTGGAAATGTCAGACAGTTGACATTACTATATGTCCAATGCTCCATGTCTGATGCAGACTAGATGCTGGAATTCTCAGACATCGGGAACTGGAGTTGGAATAACCTATGTAGCTTCACACACTGCATGAACTGCTTCTAAGTTATTTTAATACAACCCTGGCAAGTCCCAAGACTGCCCTCNTACTCACACAAATACTTCTAGATATGATAGACTATCTGTAAATTATTTTATAAAGTCTTGTCCGAAATGTA…	chromosome 4 open reading frame 31	c4orf31		chromosome 4 open reading frame 31	-	SignalP-NN(euk) (SIGNALP)	---	---	0	Xl.24158	c4orf31	444328	Q6GNK9		NP_001085901	NM_001092432	---	0005576 // extracellular region // inferred from electronic annotation	---	---	---	---
Xl.24325.1.S1_at	-1.85e-05	downregulated	AGGACCTTTATATCTCTCTGCAGTGTACGGGCACACACAGTGTTTCAAAACTCTTCTCCTTTATGGAGCTGATCCTGATTATAACTGTACCGACCAAAAACTTTTGCAGAGGATCAAGCAACCCAAAACAGTACTGGAGATCTGCCTGAAGCACGGCTGTAGAACACATTTTGTGCAACTGCTCATTGATTTCGGTGCTGATTTGTATTTGCCTGATATCCATACGAATAAGGCATTCCCCAACCATGAGGCAATGGAACTTCTGATGAGAGAAAGAGTTCACCCCAAGTCCCTTATGTCACAATGTCGCCTGGCCATAAGGAAGCAGCTGAGAGAAGCACGATGGGCACGTTGCACTGAGCATCTCATTGAGCAGCTGGAGATACCGCAGTCAATGAT…	ankyrin repeat and SOCS box-containing 12	asb12.2	N/A	ankyrin repeat and SOCS box-containing 12	; C:intracellular; F:phosphatase activity; P:dephosphorylation; P:peptidyl-tyrosine dephosphorylation; F:protein tyrosine phosphatase activity; F:molecular_function; P:biological_process; C:cellular_component	IPR001496; IPR020683; PTHR24120 (PANTHER), PTHR24120:SF141 (PANTHER)	---	ankyrin repeat and socs box-containing 12	9	Xl.24325	asb12.2	379543	Q7T0V9		NP_001079853	NM_001086384	---	---	---	---	---	---
Xl.24342.1.S1_at	7.97e-06	upregulated	TGATGGTCTTGTATCAACTCAAAATGTGATTAGTGGGAGAGGGATTTTAACTAACTAGGTNATGGGAAAAGTCTTGCTCCAGTGGCAACTGGAGTAACAAAAATGGCAGTGATGGAGATAACTCAAGCTTTACGGCAAATAACACAAGCAACAACCANACTGTTCTGTAGAAAGAAGCCACACTTCAGNNTAAACTGCAACNCAAATGATGAGTGAAATTTTTGCCAGGTTTTGCAGCANAAAATAATACCCATAGACNCCAATGGGTGAAAAAAATTGTTGCTTGTCAAAAAAAATTGTAAATAAAATTGGAAGCCTATAGACTTTAATGCTTTTCGGTGCATTTTTACTGTTTTGCAAATTTTTTGCAATTTTCAGACCCGCCCATCGCTACTTATA…	---	---	N/A	---	-	SignalP-NN(euk) (SIGNALP)	---	---	0	Xl.24342	---	---	---		---	---	---	---	---	---	---	---
Xl.24424.1.S1_at	1.17e-05	upregulated	TGTAGAGTTCTATGCGCCCTGGTGCTCTCACTGCAAAGAGATGGAACCCGTCTGGGAGGAACTAGGGGAAAAATACAAAGACCACGAGAACGTCATCATCGCCAAAATAGACGCCACCGCCAACGAAATTGATGGACTTAGAGTACGAGGATTCCCCAACCTGAGGTTTTTCCCTGCGGGCCCTGAGCGCAAGATGATTGAATATACAAAGGAAAGGACCGTCGAGCTGTTTTCGGCCTTCATCGACAGTGGAGGAGTGCTGCCCGACGAGCAAGAGACAAAGGAGGCTGAAGCAGAGGAGAGCAAGGAAGCAGCNGAGGAAGACAAAGGAAAGGATGAGTTATAAGTCTGTATGATCCTGTGCTNCTACTACTACTACTACTACTACTGGGAGCCAAC…	protein disulfide isomerase family A, member 2	pdia2	N/A	protein disulfide isomerase family A, member 2	P:cell redox homeostasis; F:electron carrier activity; P:glycerol ether metabolic process; F:protein disulfide oxidoreductase activity; C:endoplasmic reticulum; F:isomerase activity; P:response to hypoxia; F:protein disulfide isomerase activity; P:apoptosis; P:protein retention in ER lumen; C:endoplasmic reticulum lumen; F:steroid binding; F:protein binding; P:protein folding	IPR012336; IPR013766; PTHR18929 (PANTHER), seg (SEG)	EC:5.3.4.1	protein disulfide isomerase family member 2	14	Xl.80673	pdia2	399040	Q4KLB4 /// Q6V4H6 /// Q7T2H5 /// Q7T2H6		NP_001083648	NM_001090179	0045454 // cell redox homeostasis // inferred from electronic annotation	0005783 // endoplasmic reticulum // inferred from electronic annotation	0016853 // isomerase activity // inferred from electronic annotation	---	---	---
Xl.24442.1.S1_s_at	-2.59e-05	upregulated	TGGCCAGAGCCTGAAGAGTTCCGCCCTGAAAGGTTCAGTAAAGAAAACAGGGAAACCCATACTCCATTTACCTTTCTGCCTTTTGGAGATGGTCCCAGGAATTGCATNGGAATGAGATTTGCTCTCCTGAGCATGAAAGTGGCTATTGTCACCATGTTACAGAACTTCAGTGTCCGGCCTTGTGCAGAAACTCTGATTCCCATGGAGTTCAGCACCATAGGCTTTTTACAGCCAAAGAAACCAATTGTTTTAAAATTTCTCTCTCGGACNTCAGCTCAAGAGTAACCAAACAGTATACAGTAAATTTACAAAGGAATTTCTCTTGATGGATTTGATCC	cytochrome P450, family 3, subfamily A, polypeptide 4 /// hypothetical protein MGC68821	cyp3a4 /// MGC68821	N/A	cytochrome P450, family 3, subfamily A, polypeptide 4 /// hypothetical protein MGC68821	F:heme binding; F:iron ion binding; F:oxidoreductase activity, acting on paired donors, with incorporation or reduction of molecular oxygen; F:electron carrier activity; P:oxidation reduction; F:oxidoreductase activity; F:metal ion binding; F:monooxygenase activity; F:oxidoreductase activity, acting on paired donors, with incorporation or reduction of molecular oxygen, reduced flavin or flavoprot…	IPR001128; PTHR24302 (PANTHER), seg (SEG)	---	cytochrome p450 3a89	14	Xl.5444	cyp3a4 /// MGC68821	100037189 /// 398964	A2VD87 /// Q6PA11		NP_001083508 /// NP_001091350	NM_001090039 /// NM_001097881	0055114 // oxidation reduction // inferred from electronic annotation	---	0004497 // monooxygenase activity // inferred from electronic annotation /// 0005506 // iron ion binding // inferred from electronic annotation /// 0009055 // electron carrier activity // inferred from electronic annotation /// 0016491 // oxidoreductase activity // inferred from electronic annotation /// 0016712 // oxidoreductase activity, acting on paired donors, with incorporation or reduction …	---	---	NP_001083508.1 // span:10-32,214-233 // numtm:2
Xl.24452.1.S1_at	7.9754	upregulated	CCTATGGTTATTATGGTGACCGCATGGTTTCAGATTATTTCGACCTTGTGGAGTTGCATCTCATGTACCGAATTACGTCTCCTAAACCGAGTGATAGAAACGAANTTNGTCTTTGCCAGATCTTGGTAGTCTGAAACCATCTTATCTCCTTAATAGAACCAAAGATTACAATTTTTTTTAGGCAACCAACTGACTGTGTTTTTTGTTTTTCTTCTTATTTTTTTAAAGGATAAGTTAGGGTGCAGACATGCTTGCTTTTTCTTTAGAGAATGGAATTAACTGTTCATGTTGTAAAAGGAAAAACTGCAGCATATTGTTCACAATCTAGATGACATCT	casein kinase 1, alpha 1	csnk1a1	N/A	casein kinase 1, alpha 1	-	no IPS match	EC:2.7.11.1	---	0	Xl.24452	csnk1a1	379624	P67963		NP_001079933	NM_001086464	0006468 // protein amino acid phosphorylation // inferred from electronic annotation /// 0007049 // cell cycle // inferred from electronic annotation /// 0007067 // mitosis // inferred from electronic annotation /// 0016055 // Wnt receptor signaling pathway // inferred from electronic annotation /// 0051301 // cell division // inferred from electronic annotation	0000776 // kinetochore // inferred from electronic annotation /// 0000777 // condensed chromosome kinetochore // inferred from electronic annotation /// 0005737 // cytoplasm // inferred from electronic annotation /// 0005815 // microtubule organizing center // inferred from electronic annotation /// 0005856 // cytoskeleton // inferred from electronic annotation	0000166 // nucleotide binding // inferred from electronic annotation /// 0004672 // protein kinase activity // inferred from electronic annotation /// 0004674 // protein serine/threonine kinase activity // inferred from electronic annotation /// 0005524 // ATP binding // inferred from electronic annotation /// 0016301 // kinase activity // inferred from electronic annotation /// 0016740 // transf…	---	IPR001245 // Tyrosine protein kinase // 3.0E-5	---
Xl.24498.1.A1_at	-1.7e-05	downregulated	AAAGAGCTTACATTTGATGGCAACAAAAGTGTGGAGACAGTGCTAGATAANAAANANAAAANNGNNNNNNNNNTNNATGCTTTGGTGTCCCAGAAAAAAGAAATACAGTTAAAATCTGGAATTAAAGTGGTGAGTAAAATAGAAGCTGCTCTTGGTACTGTAATTAGTTCTGAATTAGATAAAAAAGAGGGAGAACACGTAAAGCAAGAGGTGAGACAACAAGATCTTACATTTGAGGATGACAATATTGTGGCGACAGTGCTTAAACCCAAATTTTGTATAAAGGAAGGATTGCAAAGATCATCAGTGGAGAAAGACAGGATAGTACACCGCCATGAAA	---	---	N/A	---	-	seg (SEG)	---	---	0	Xl.73821	---	---	---		---	---	---	---	---	---	---	---
Xl.24523.1.S1_at	-16.2663	downregulated	AATAACTGGGAAACGAACACCTTGGAAGTGGTCCCCTGTTTGTATTTTTTATTTACATTTTATATTTTTGTACATATTGGTATACAACTGTCCTTTTCTGTACTGGGGATCCGACTGCCAGGGTGTATGGGGGGGGGGCTTTTAAATTAAAACATTTTATTTGTGCCCCTCCTTTTTTGATAATTGTTCCCTTGGCTATATATGGAGGAAATATCTTGCATTTTTTTAACCCCCTTTTCTGGGAAGCAGGGGAATGGCGGTGGGAGGTGTGGAGTTTGAGAGCTGTCTCTTCTCCAAATGGCAGAATCTTTACAAAAAAGCAAAAATTGTTATAAAAAAACTTAAAATAAATAAGACAAAGTCCCCAATATAAAATTCAGATCATTCCAGTAACTTTTG…	prothymosin, alpha	ptma-b	N/A	prothymosin, alpha	-	seg (SEG)	---	---	0	Xl.24523	ptma-b	447304	Q68F55		NP_001087480	NM_001094011	---	0005634 // nucleus // inferred from electronic annotation	---	---	---	---
Xl.24604.1.S1_at	-1.34e-05	upregulated	TCAGTTGTTTATTAAGTCTTCCATCCACAGTGATAAAGGCNTCACAAAATAGGGTTAATTATCAGAACTAGTGACCCAATGACTCCAACCTACTAAAATGGGAAGAATTGGTAGGGGATTTTTTGTGGATGTTGTGACTTCAATTTTCAAACAAAATTGATTAAAAACAGAAAAAAGAAAGAAAAACCACCTAAGTGTCTACTATTGTCTTACTTTCTATTTGTATGATTGTTTTCAGTGGTTTGGTATTGTTTATAAAAATTTTGTATGTTTCCTATGTCCACTACTGTTACATGTAACATATTGTGATACCAGTTTCTAGCTATACAGTATTTCTGGCATGATCTATGCACAAAGCAGTTTTACATTTTTATCATGCACCCTATTGATTTTGT	synuclein, alpha (non A4 component of amyloid precursor)	snca	N/A	synuclein, alpha (non A4 component of amyloid precursor)	-	no IPS match	---	---	0	Xl.24604	snca	380315	Q7SZ02		NP_001080623	NM_001087154	0014059 // regulation of dopamine secretion // inferred from electronic annotation	0005737 // cytoplasm // inferred from electronic annotation	---	---	---	---
Xl.24635.1.S1_at	-2.28e-05	upregulated	TACGAAGTGTCGATCTGAAGCTGGGGCAGTTATGGGATCGGGGGTACGGGAATACACGGGAATGTATCTAATTATACACAGAATGAGGGGGTCGTTATGTACAGAGCTACACCGTCCCTCACCAACCGACCTTCCATCCTTCACCTTGTGATGTTCCATCGCTCACCGTGTGAACTNTCACTTTTGTTAATAATAAAAATGTCATTTGTGCCAAAGTAACCCTTTCAATGCCTGGGCTCCTGCATGGGGCTGCAGAATGTCACCCCTCCCCCCATCAGATGTGCAGAACATTGCTCCATCACCCCAGCATCTCTCCATGAGGCCTTCCACAGTGCTCCTCAGCCACTACCATACTGACCTGGTGGAGGAGGAGCGCAAGCTCAGTTGCCAAGCCTACAA…	seizure related 6 homolog-like 2	sez6l2	N/A	seizure related 6 homolog-like 2	-	no IPS match	---	---	0	Xl.51942	sez6l2	447251	Q6AX42		NP_001087427	NM_001093958	---	0005886 // plasma membrane // inferred from electronic annotation /// 0016020 // membrane // inferred from electronic annotation /// 0016021 // integral to membrane // inferred from electronic annotation	---	---	---	AAH79770.1 // span:833-855 // numtm:1 /// NP_001087427.1 // span:833-855 // numtm:1
Xl.24644.1.A1_at	-6.48e-06	upregulated	GAAAAAGGCCAGATCTCGAACTGAATCCTGGATTCGGTGCATCTCTACTTATAATCAAGGTTTTTTCCCCTATCCCTTATAATTCCAAGAAGTATTCGACGATTGCCAATGTACAGAATCAGATTTTTTTAAGAATGGGAAAATGATAATCTCTATAATTGATATATATTTGCTTATATATCTCTTCTGTATTTTCTGTAAAGCAGAGTTTTCTTCTGTGTTTTTT	---	---	N/A	---	-	no IPS match	---	---	0	Xl.24644	---	---	---		---	---	---	---	---	---	---	---
Xl.24833.1.S1_x_at	-1.5e-05	downregulated	TTTCATTAAATCGCTGCTGCTGGAAACCTTGGGACTATTTGGGAGAATATTCCTTGGCAACAGTAACTCTGAAATTCTGCCAAACTCCCTCTTACCTGTATTTAGC	Hypothetical protein LOC733200	LOC733200	N/A	Hypothetical protein LOC733200	-	no IPS match	---	---	0	Xl.9122	LOC733200	733200	Q561L7		---	---	---	---	---	---	---	---
Xl.2498.1.S1_at	1.1e-05	downregulated	TGGTTATGCCAAAAGCACTGCTTTATTACTCTTGGTCCTTAAAGGGGTAGTGTACTTGTTCAAGGGACAGCAGCACTAAAAATTGCATTTCCACGCAAATTTTCCCTTTAACTGCCAGCCGATNNGNGCTGAGNTCAAGACGCTCAAGATCTGCATTGAATAAACAGGACCTTAGAATGGCAGACTCTATGGCACGGGCACCCTGTAACTTAAAAGGCAACACCCTAGAATCTATGATCCGTGGCACCTTAAGAGTGAAATAGTTCAATGGCAGATAGCTTCATGAAGTNATGCTCATGTCACACCGNATGTGCTGCCATTCNGATTTCTTCCCTCTGTTATAGGAAGTCAAGAGNGCAGAGACATTGATAGATACAGTAGTAGAGATGCAGCTCTATT…	---	---	N/A	---	-	no IPS match	---	---	0	Xl.2498	---	---	---		---	---	---	---	---	---	---	---
Xl.2499.1.S2_at	-3.72e-05	upregulated	TGCACTAGCTCATGCATTGCAATCTGCCAGGCATGACTGTGATCTCCTTAGGGAACAGTTCGATGAAGAACAAGAAGCTAAAGCAGAGCTACAGCGAAGTCTTTCCAAGGGCAATGCTGAAGTGGCAATGTGGAGGAATAAATATGAGACAGATGCTATTCAGAGGACAGAAGAATTAGAAGAAGCAAAGAAAAAGCTTGCTGCACGCCTTCAGGAAGCAGAAGAAGCTGTTGAGGCTGCTAATGCAAAATGTGCTTCTTTAGAAAAGACGAAGCATCGATTGCAGAGCGAGCTGGAGGACATGATGATTGATCTGGAACGCTCCAATGCTGCAGCTGCTGCAATGGACAAAAAGCAGCGCAACTTTGACAAAATTATTGCTGATTGGAAGCAAAAGTA…	myosin, heavy chain 7, cardiac muscle, beta	myh7	N/A	myosin, heavy chain 7, cardiac muscle, beta	F:ATP binding; C:myosin filament; F:actin binding; F:nucleotide binding; C:myosin complex; F:motor activity	IPR002928; IPR015650; coil (COIL), PTHR13140 (PANTHER), seg (SEG)	---	myosin heavy chain	6	Xl.2499	myh7	432231	Q498L7 /// Q5EC17 /// Q6IP20		NP_001085151	NM_001091682	---	0016459 // myosin complex // inferred from electronic annotation /// 0032982 // myosin filament // inferred from electronic annotation	0000166 // nucleotide binding // inferred from electronic annotation /// 0003774 // motor activity // inferred from electronic annotation /// 0003779 // actin binding // inferred from electronic annotation /// 0005524 // ATP binding // inferred from electronic annotation	---	---	---
Xl.25056.1.S1_at	-2.06e-05	downregulated	ATAAAAGATACTCAGGCGTCCTCCGCCGGCACAGAGGTGCTAAGGGTGTATACTACTGTCAGATGCTGTAACTCCTATGTTTATTGCCTGAAGAAGCGGGTCTGAGCCCGTGAAACGCGTTGTACTGATTGGAGTTCGTTAATAAATTTTGACTGCTTAATTACAGTCGTTTTGTGTCTGCTTGGAGAAGGCCGCCTATTCATTTTCCAGTGTGTATGCAAACCAGTGCTTGGTTGCTAGGGTAAATGGATCCCTGCTGAAAATTCCAAAGTAGAGAGCATCCTAACAAGAAGCT	---	---	N/A	---	-	no IPS match	---	---	0	Xl.25056	---	---	---		---	---	---	---	---	---	---	---
Xl.25110.1.A1_at	3.64e-05	downregulated	GCTTTGGCAATGAATGGTACTTGTACAGGAGAACATGGCATTGGTCTAGGAAAACGCAAATTATTAGAGGAAGAGGTTGGAGAAGTTGGCATTGCANCCATGAAGCAAATAAAAGATNCACTGGATCCTAAGAATCTTATGAACCCAGGGAAGGTTGTTTAACCACATGATTCTAGTAATTNCCTTGTTTTATTTATACAGTGAAAAAGCTGTCTGAAGNCCATAAACAATTAATGAGCTCAGCTTGTGGCTNNNNNNACAATATAATGGGCTGAAGTAGTAAAATTATTAAGCTAACCACTGTGAACTGAAGAAAACGNTTCACTTATATATACNCCATACATAGCAGAGTTAAAAATGTTCTGGTGGGAATCAAATGTCAAATTTTAAACAATTATT…	lactate dehydrogenase D	ldhd	N/A	lactate dehydrogenase D	C:mitochondrial inner membrane; F:D-lactate dehydrogenase activity; F:D-lactate dehydrogenase (cytochrome) activity; F:FAD binding; C:mitochondrion; P:oxidation reduction; P:ATP biosynthetic process; F:oxidoreductase activity; F:catalytic activity; F:oxidoreductase activity, acting on CH-OH group of donors; F:protein binding; F:UDP-N-acetylmuramate dehydrogenase activity; P:metabolic process	IPR004113; IPR016164; IPR016171; PTHR11748 (PANTHER), PTHR11748:SF6 (PANTHER)	---	lactate dehydrogenase d	13	Xl.25110	ldhd	100036924	A1L2R0		---	---	---	---	0003824 // catalytic activity // inferred from electronic annotation /// 0016491 // oxidoreductase activity // inferred from electronic annotation /// 0050660 // FAD binding // inferred from electronic annotation	---	---	---
Xl.25160.1.A1_at	-5.72e-06	downregulated	GGATGTAATATGTCACGGTGCCTAAAAAAACGTTTTGATTTTGTTTAGTTTGCCAACCTCAAAATATATCACACACTAATCTGTAGAGTTGAACACTGCTTGTCAAGATGTGCGTTTCAGATACTTATTGCTATATGACGCAAACTAATCTTTGACCTGTAAATAAATAAGCCAGTATGCATAACAGTAGTAGCATAACTGAAATTATGGTAATGAAATCATGATTGTATTGTACGAGCCTGGTGTAGTCCTCCATTTGGCNNNNNNNNNNNNNNNNNNNNNNNNNNNNNNNNNNTTTAGAAAATACACATGATTATAACAACCTTAGATCTACAATACTGTTACATATACCTTGTTTACTTTTCAATTATATGCAGTGATTGTGAATTAATCCTTTAA…	---	---		---	-	SignalP-NN(euk) (SIGNALP), tmhmm (TMHMM)	---	---	0	Xl.25160	---	---	---		---	---	---	---	---	---	---	---
Xl.25235.1.S1_at	0.006757	upregulated	GAAGCTGGAGTGAGCAGCTCTCAAAGTGGGTNNNNGCTGAGGTTCCTGCCGAGACAGTTACCAGGNCAGAGAGTGCAGGACACAGACTGGACACAGCCTGACCTCCCTCCCCTGTGCCCCTTTTTCCCCACACTCTGCCTCTTGCTAGTCTGTTCCTTGCCCACATCGTCCCCTTCCTTTGGGGCTGCAGTGTTTTCAGGCTCAAATACATTGGATGCATTTTTTGGGGGTGGGTCAATTTCCGGACCAGAGCACTGACCACTCACAGCCAGTGATGCATCAGCCCTATGGCCAGTTGGAGTTAATGCTGTTACTTGACCGCCTGACTGAGGGGACGTGACCCTATTTGTGATGGTGCCAGTCTGGCAGGGGCCCAATGGAAAGTTTGCTGTTA	FK506 binding protein 1A, 12kDa	fkbp1a	N/A	FK506 binding protein 1A, 12kDa	-	no IPS match	EC:5.2.1.8	---	0	Xl.25235	fkbp1a	447040	Q6AZF2		NP_001087151	NM_001093682	0006457 // protein folding // inferred from electronic annotation	---	0003755 // peptidyl-prolyl cis-trans isomerase activity // inferred from electronic annotation /// 0016853 // isomerase activity // inferred from electronic annotation	---	---	---
Xl.25256.1.A1_at	2.61e-05	downregulated	TTACATTTTCCATTAAAGGCGTTATTTTTCGATGTGTTCATATTTCGTGCCTTCAGTGTTACGTTGACTTCTTGTTTTTGAATCTGAGCACAACATGGAACAGTACGTAATTATTATTATCTTTTTTAAATTTTGTAATGATGAAAACAAAGGACAGAGTGTCATCAAACTAATACAAAGTTTTACTGTAAGTAAAGATGTGTCTGATTCTCAGGAGCATTGGGCACAGATACATCACTGTATGCTCAGCCTTAAGCATTTTAGCAGCAGTTTATAAACATTAAAAAGAACAGAAAGAAAAGAAACCCTTTCAAAGTGATAACACTTTATCATCATTTATTTTGAAATCATCTGTAAGTTATGGAGAGCATTACGAAAAGGTTAAAGAATAAAAATACA…	---	---	none	---	-	no IPS match	---	---	0	Xl.25256	---	---	---		---	---	---	---	---	---	---	---
Xl.25294.1.A1_at	1.42e-05	downregulated	AATTACTTGAGTACACTGCAGAAGAGTATAATTTAACCTCAGTTAGAAATGTTGTCCAGTGCTAATTTCAAAGGCCAAGAAGAAGTTGAAGGAGTTATAGTTTTAATGTCACCTTTTGGGTTTCTATATCTGNATCATGTGTGTTCTCACCGAATAAGCATGATGGTATAATTATTTGTAAACTGCTGTTCCCTGAAGCCTTGTTGTTGTTGAAGGAAACAAATATTCAAAGAAAATCTGACTCTAAAAGGAGTTAAAACTGTATTAACACAAGAAGTTAGTTAATTTTACTTGTCACCACAAGATGGTGGCATATCACTTGGTCATGTA	---	---	N/A	---	-	no IPS match	---	---	0	Xl.70882	---	---	---		---	---	---	---	---	---	---	---
Xl.25368.1.S1_at	2.36e-05	downregulated	AGAATTATGCCAATCCACTTTACCCTATAATAGTATGCTTATTTGCCTTTAATGAATGCAATTATCTGCAAACTTGCCCGTGTGTTTTATATAAGCCATCTCTTTAAAATATTTTAAGCTTTATGTTAAAGGAAAACTATACCCCTGCACAACCTAAATGTCTATAAAAATATATCTTGTGTAAAGCCCTGCTTCATTTTAATGCCACTTATAATATGTGCAGTTNCATAATCCTAAATCGAAAATTGCTATTTTAAGAACTAGGGGTCTCACTGGGGTCCTACGATTCAAAGTTCACACAAACTATATTATGTTGGGTTAGATGCACCAANTAACACAGTTTGGCATTTTGCTTCCACACTTCTTCCTGTTAAAGATGCAGTACTTCTGGTCAGGTGA…	hypothetical protein MGC69123	MGC69123	N/A	hypothetical protein MGC69123	-	SignalP-NN(euk) (SIGNALP)	---	---	0	Xl.25368	MGC69123	379667	Q6PF29		NP_001079976	NM_001086507	---	---	0005488 // binding // inferred from electronic annotation	---	---	---
Xl.25385.1.S1_at	-8e-06	downregulated	GGAAAACAGCATACAGAGCCCTCACCAAATGGACCTCTTCTGTAAAGAAAATGGCTTTGCTGCATGGTTTGAAACTTCTGCAAAGGACAACATGAATATTGATGAAGCTGCTCGATGTTTGGTAGAAAACATACTCGCAAATGCCAAGAACTTTCCTGTAGAGGAAAATGATGATGGTAGCGTAAGAGTTGACCAGGAGACAATGCCAGCAGAAAGTAAATCTCAGTGCTGTTAATANTGNGCANTCTACAGTATGNTAAANGGCACAGCATAGCANTCTGANGCTGCCATCGATATTCAGATNGCTGCTAAATGCTGCTTCACATCNAGCTTGAGNAGATCAATTCNAGCATGGAGGAGATGTTTACAAGGATGTTCTTTTTGTGCAGCTNCANTTNA…	RAB32, member RAS oncogene family	rab32	N/A	RAB32, member RAS oncogene family	F:GTP binding; P:small GTPase mediated signal transduction; F:nucleotide binding; P:protein transport; C:mitochondrion	no IPS match	---	member ras oncogene family	5	Xl.25385	rab32	735209	Q32NR6		NP_001090131	NM_001096662	0007264 // small GTPase mediated signal transduction // inferred from electronic annotation /// 0015031 // protein transport // inferred from electronic annotation	---	0000166 // nucleotide binding // inferred from electronic annotation /// 0005525 // GTP binding // inferred from electronic annotation	---	---	---
Xl.25538.1.S1_at	-7.81e-06	downregulated	TCCTTCACAGCATTATACCATCGTTTTTAATACCTTTGTTATGATGCAGCTGTTTAATGAGATAAATGCCAGAAAGATTCATGGTGAAAGGAATGTTTTTGAAGGGATATATAATAATATCATCTTCTGCAGCATTGTGATAGGTACTTTCATTATACAGATTGTAATTGTTCAGTTTGGTGGAAAGCCTTTTAGTTGTACCGAACTTACAGTAGATCAATGGTTATGGACTATTTTCCTAGGAATGGGAACATTACTTTGGGGACAGCTGGTTACGACAATTCCAACCAGTCGGTTAAAGTTCCTTAAAGAAGCAGGCCACGGAACACAAAAGGATGACATTCCTGAAGAGGAATTTGCTGAAGATGCGGAGGAGATTGATCATGCAGAGAGAGAGTT…	---	---	N/A	---	F:calcium-transporting ATPase activity; F:hydrolase activity; F:ATP binding; F:metal ion binding; C:integral to membrane; C:membrane; P:ion transmembrane transport; P:platelet activation; P:ATP biosynthetic process; P:metabolic process; P:transmembrane transport; F:catalytic activity; F:nucleotide binding; F:hydrolase activity, acting on acid anhydrides, catalyzing transmembrane movement of subst…	IPR006068; IPR022141; IPR023298; PTHR25080 (PANTHER), PTHR25080:SF5 (PANTHER), seg (SEG), SignalP-NN(euk) (SIGNALP), tmhmm (TMHMM), SSF81665 (SUPERFAMILY)	---	plasma membrane calcium-transporting atpase 1 isoform 3	34	Xl.25538	---	---	---		---	---	---	---	---	---	---	---
Xl.25570.1.S1_at	-4.47e-06	upregulated	AAAAGGGCCTTGTAACGTCTCTGCAGGCGTAATTGGGCATNTCATGAACTGCCAGCCCCTCATAGTACGGGTCCCTGTGGAACTTTAACCCCTAACTGTTTCATTGCAGTAAAGGGATTAAATAACAGAGCCTTCACATTCTGTAATACACCTGTGTGGGCTCACTCATACAATATTCTGCTGCTGATGTCTATTTCTTTCCCTACACCCATTTGTACAAACATTGTTTTAGAGTGGAATAACTAGGTCTGTATCATTTTTGTTAACTTAACAAGCATTTACTGTAGTGTGATTGTGTATTGGTATACCCTACTTTGTCTCTTTCGCTTTTTTTTCTCCCCTCATATGGGGAAGGGAAAAATACTGTTCAGGAATACATTTACACAGCACTCTGCACAA…	kelch repeat and BTB (POZ) domain containing 2	kbtbd2	N/A	kelch repeat and BTB (POZ) domain containing 2	-	no IPS match	---	---	0	Xl.25570	kbtbd2	432349	Q6IR89		NP_001085251	NM_001091782	---	---	0005515 // protein binding // inferred from electronic annotation	---	---	---
Xl.25654.1.S1_at	1.52e-05	downregulated	CAAAAACCTGGTGCCCTGTGAAATAAGAACTCACCACTTCAGTAATAGTGATACTATGGTTAAAATGGTTGTAAAAATAGTTTTTATACAGTGTATACACAGATCTAACCTATTGAACATAACTATTTGACAATTAGTGTGACCAAAGTATTTACCAGTTCTCATACCGTTATTTCTATTATTTTTTTCCCACCTTGTACAAAATTCAGTTTTCTTTCAGAAAAAGCAGGTATGTTCACTTGGATACATTCTCTTGTCCATGTTTATCAGAAGTGACTTCGACATGGATATTCAGTTTGTCTCATTTCGCTGCAAGCTTTTTTTTTTTTCTCGTTTCCCTTCCAAATGATTTTAAATATTTATTTCAGGGCCATAAAGTTTGTTATAGTAATAAGCCTT…	SAPS domain family, member 3	saps3	N/A	SAPS domain family, member 3	-	SignalP-NN(euk) (SIGNALP), tmhmm (TMHMM)	---	---	0	Xl.25654	saps3	431955	Q6NRI0		NP_001084904	NM_001091435	---	---	---	---	---	---
Xl.25711.1.A1_at	-0.0096687	downregulated	TCAACATTTCACGTAGCAGCATAGCTCCTCCTAATGCCAACCAGTCCTTGGCTTGTGCTTGGCTTAGTACAGACCCCACTAAAGGCCAGCTAGAGATCACCAACCTCTTGCCAAGCTCAACACTGTCTGTGAACAGTCTGGATGTTTTAGGGCAAAACCTAGTCTGTGGAACTGATGCAGAGGCAATTTATGTTACCAGAAGACTCTTTTCATAGATCGATTAAGTGCAGATCCTTTTCAAAATGGCTGTTCTTCATAATAAATGTACACTATAAATTTCATTAGAAATACAGGCTACAGTATCTAATCTAGATGATTATCAGTCACATCTATTAATTAATATGCAGAAATTGTAGTATGACTTAACCCAATAGCAGTTCCACTTCAGTTATTATGTGA…	nucleoporin 43kDa	nup43	N/A	nucleoporin 43kDa	-	PTHR22652 (PANTHER)	---	mgc154553 protein	0	Xl.25711	nup43	779293	Q05AW3		NP_001090382	NM_001096913	---	---	---	---	---	---
Xl.25720.2.A1_at	0.00035675	upregulated	TCCCTCCCATTGCTAATTAACCTAGGCCTTTACCCATCCCTGTGCCTTACCATTATATAACAAGTTTGCTGCCCTTCATATTTTGCACTGAAGGAAATTTGGACCTGGCTGGTTTCTGCTTTATCCATGTTTGTTTTGGTTCCGTGGTGGCTTTGTAATTTTTTAAAAATCTTTCCCGAGGGCTACTGACACTGGCTCCTAAA	---	---	none	---	-	no IPS match	---	---	0	Xl.25720	---	---	---		---	---	---	---	---	---	---	---
Xl.25757.1.S1_at	0.00047497	downregulated	GACAGTTGGTGTCCTTTACTCCATGTATAAGGAGTACCTTGCCAAGCCATCCGATCATTGAGTAAACACGTCTGTCCGGACTCCGTTGTGGAATACACATATCCCATAAACCCCATATTGGGGCAGTGTTTTTATTTTCTCAGTGTAGCATATCGCACCTTCTCTGTTGAAGGGTCTGCCTGCAGGGTATTGCGGGACCCACAGCTGAACCATAAGATTTCTCTNTTTTTTTTTTNNNAATTTAATCCAGCTCAGTAGTGCATACAGCGAAAGAACCGATACATTGGATTTACTGGACCTTAATCTTCATTGTACTGTCTAGGAACTGTATTTATTTTGTAAGTTTATGTAAATACAATTTTAGGATGATGTTTCTACAGCAGTGCAGTTGGTTGTTCA…	HIG1 hypoxia inducible domain family, member 1A b	higd1ab		HIG1 hypoxia inducible domain family, member 1A b	-	no IPS match	---	---	0	Xl.25757	higd1ab	444765	Q6DJP8		NP_001086336	NM_001092867	---	---	---	---	---	AAH75127.1 // span:30-49,61-83 // numtm:2 /// NP_001086336.1 // span:30-49,61-83 // numtm:2
Xl.25758.1.S2_s_at	-6.53e-06	upregulated	CACTGGATTATTGCCACAGTATGGGTATAATGCACAGNGATGTGAAACCTCACAATGTAATGATTGACCATGAGCACAGAAAGCTACGTCTCATAGACTGGGGCCTGGCTGAATTCTACCACCCAGGACAGGAGTACAATGTCCGTGTTGCTTCCCGATACTTCAAGGGCCCGGAGCTGCTTGTTGATTACCAAATGTATGACTACAGTCTGGATATGTGGAGCTTGGGCTGCATGCTGGCCAGTATGATCTTCAGAAAAGAGCCATTTTTCCATGGGCATGATAACTACGACCAGCTGGTGAGAATAGCCAAGGTTCTGGGCACAGAGGACCTATACGATTATATTGACAAGTACAACATAGAACTGGATCCACGCTTCAATGATATCCTGGGCAGGC…	casein kinase 2, alpha 1 polypeptide	csnk2a1	N/A	casein kinase 2, alpha 1 polypeptide	C:PcG protein complex; F:protein phosphatase regulator activity; P:protein amino acid phosphorylation; C:NuRD complex; C:nucleus; C:Sin3 complex; P:Wnt receptor signaling pathway; F:ATP binding; F:protein serine/threonine kinase activity; F:protein N-terminus binding; P:protein amino acid autophosphorylation; F:beta-catenin binding; F:nucleotide binding; P:signal transduction; P:axon guidance; C:…	IPR000719; IPR002290; IPR008271; IPR011009; IPR017442; G3DSA:1.10.510.10 (GENE3D), PTHR24054 (PANTHER)	EC:2.7.11.1	a chain human ck2 catalytic domain in complex with a benzopyridoindole derivative inhibitor	23	Xl.11560	csnk2a1	399319	P28020 /// Q6INV5		NP_001084124	NM_001090655	0006468 // protein amino acid phosphorylation // inferred from electronic annotation /// 0016055 // Wnt receptor signaling pathway // inferred from electronic annotation	---	0000166 // nucleotide binding // inferred from electronic annotation /// 0004672 // protein kinase activity // inferred from electronic annotation /// 0004674 // protein serine/threonine kinase activity // inferred from electronic annotation /// 0005524 // ATP binding // inferred from electronic annotation /// 0016301 // kinase activity // inferred from electronic annotation /// 0016740 // transf…	---	IPR001245 // Tyrosine protein kinase // 0.0011	---
Xl.25789.1.S1_at	-2.1e-05	upregulated	TATAGTATTTACTCCATATCACATTATTTAAAGGAGAACTAAACCCCCTGTTGATCGGGGGTCCCCGTCCCCTTCCTCCCATTGGCCCCCTCCCTGCTTCCTCCCTCCTTAGCGCTATCTTCAGTATCTTCTGGTTCCTCGCGTTAGCTAGCGTCCACACAGAGCTTTTTCACTCTGGTACTTGTGCCTACTGCGCATGCGGGGAAAACTCTGAAGATTGCTGAAGGAAA	---	---	none	---	-	SignalP-NN(euk) (SIGNALP)	---	---	0	Xl.25789	---	---	---		---	---	---	---	---	---	---	---
Xl.2579.1.S1_at	-0.052672	upregulated	CACATCTGCCTGACATTATGCCAAGGACTANTAGATGCACATGGGCATGCGCATCCCACCCGTTGTTCTATAAAGGACCTCCAATAAACTGTCAGATGGTGCCTGCTGCTGCCTGATCATGCCACACACCAAAACTCTTAAGGTGGCCATAGATGTAACAATTACGGTTTTTCCTGGAAAAGATCTTTCAAAGAAAGATCGTTTGTTTCAATACACATGTGTAGAGCTGAATCTTCAGATATTCAGAGAGAAGAAATAGAATTCTACCTGTATCTGACGATTCAGCACTAAACATTGGCTGATGTTTTGGTGCCGATCAAAATTGAGTCTCCCACCATACATGCACCGAATATNGTACAAAAATTCGCTTTGCACGATCGTATAGGTGCGTATATGGCC…	IMP (inosine monophosphate) dehydrogenase 2	impdh2	N/A	IMP (inosine monophosphate) dehydrogenase 2	-	no IPS match	---	---	0	Xl.83151	impdh2	398453	Q7ZYP7		NP_001082410	NM_001088941	0006164 // purine nucleotide biosynthetic process // inferred from electronic annotation /// 0006177 // GMP biosynthetic process // inferred from electronic annotation /// 0008152 // metabolic process // inferred from electronic annotation /// 0055114 // oxidation reduction // inferred from electronic annotation	---	0003824 // catalytic activity // inferred from electronic annotation /// 0003938 // IMP dehydrogenase activity // inferred from electronic annotation /// 0016491 // oxidoreductase activity // inferred from electronic annotation /// 0046872 // metal ion binding // inferred from electronic annotation	---	IPR000262 // FMN-dependent alpha-hydroxy acid dehydrogenase // 5.6E-4 /// IPR004136 // 2-nitropropane dioxygenase, NPD // 0.0027	---
Xl.25796.1.S1_at	0.00013631	upregulated	TGGACCTCCTACTCACACTGGTCTGTTTTCTCTCAGTTACTGCTCCCTCCTCCCACTAATATTCCTGCTCCTCCCCAGAGTTGTGGCTTCCCTTACTCAGGGTCCCGGAGGTGTCTTCTGTGTTANAACTGTATATCTATATGTGTNTGTATACATATATAGATATANCTCTCTNTATAAACTTTTTATTTTNGGCTTTTGGTACTTGCACATTTACTGGTTACCTCATTTCCCATGTATGNATTTNAAAAAAAAAAAANNTGCTAATATATAGAAAATGGTTCTTGAAGCTATCAAAGTGTGTGTNTNTNNNNNNTNCCCNCTTCATTCCATTGGAATCATATTGGTTTGTAGCATTTAACATAACTAGTAATATTGTATTATATATATNNGTGTATA…	---	---	N/A	---	-	seg (SEG), SignalP-NN(euk) (SIGNALP), tmhmm (TMHMM)	---	---	0	Xl.25796	---	---	---		---	---	---	---	---	---	---	---
Xl.25927.1.A1_at	-8.11e-06	upregulated	ATCCCTTTAATGGTTGGTATAAATCCAAGAATTTATCTTTCATAGAAGAGAAACTCCAGTTGTGATTGCAGTTTTATATAGCAATGACCCNTCTCCCCCTTCAACTTCCGGTTTAGGNATTTCCCCTCCTTTTTCGACAAGCACCTCTCCTGTGTTCAGAGGATGACTCGTTTTATTCTGCTTGGCTGAAAATTTAATGGNCCTCTAAAAAAAAAAAATGCAGCTTGAGAATTTTTGGAACATTTACATTTAACGAAGAAAAGTGAAATGATGAGGAAGGTTGTTTAGTAAATGTGCATTTTAATTGGTGGGAGGGGGGGGGATCCCTTTCAGACTGAACATTATAAAGGAGTCTTCTCTGAAACAAACNATCCCTCTGCCCCTCCCCTTCATTTTTAG…	---	---	N/A	---	-	no IPS match	---	---	0	Xl.25927	---	---	---		---	---	---	---	---	---	---	---
Xl.2610.1.S1_at	-6.18e-06	downregulated	AGGAACAGACGTGGGCAAATGGATCACAATAATGACAGAAAGGAGCACCCCCCACCTTCAGAAAGTATTTGAAAGATATAAGAGCTACAGCCCATATGACATGGAGGAGAGCATAAAGAANGAAGTGAAAGGAGATCTGGAGAATGCCTTTTTGAACCTAGTTCAGTGCATCCAGAACAAACCCCTGTATTTTGCTGACAGACTGTACGAATCAATGAAGGGCAGAGGCACCAAGGACAAAATCTTGATCCGAACTATGGTTTCACGAAGTGAGTTAGACATGCTGAAAATAAGAAAAGAGTTCAAGAAAAAATATGGCAAATCGTTACACTACTTTATTGGGCAAGACACAAAAGGTGATTACCAGCGTGCCCTTTTTAACCTCTGTGGAGGAGATGA…	annexin A2	anxa2-a	N/A	annexin A2	F:calcium ion binding; C:basement membrane; F:phospholipase inhibitor activity; F:calcium-dependent phospholipid binding; F:cytoskeletal protein binding; C:proteinaceous extracellular matrix; C:extracellular region; P:skeletal system development; C:protein complex; C:midbody; P:positive regulation of vesicle fusion; P:cellular response to acid; C:sarcolemma; F:Rab GTPase binding; P:positive regul…	IPR001464; IPR002389; IPR018252; IPR018502	---	annexin a2	28	Xl.2610	anxa2-a	397754	P27006		NP_001081284	NM_001087815	---	0005576 // extracellular region // inferred from electronic annotation /// 0005578 // proteinaceous extracellular matrix // inferred from electronic annotation /// 0005604 // basement membrane // inferred from electronic annotation	0004859 // phospholipase inhibitor activity // inferred from electronic annotation /// 0005509 // calcium ion binding // inferred from electronic annotation /// 0005544 // calcium-dependent phospholipid binding // inferred from electronic annotation /// 0008092 // cytoskeletal protein binding // inferred from electronic annotation	---	---	---
Xl.26321.1.S1_at	-1.85e-05	downregulated	TAAGACCTGGCAACCCGGAGGTGGATGTGCTCCTCCAACATTAAATGAGAACATAATACTATGGGGCCTGCTTAGTAGACATTGTGTTTCATACCATATACAATACTTTGATCAAAAGTAGCCAGTGATTATTTTCTGCATTCAGAAAATGTACCTAGTTGCTTGCCTCTCCCTATAAACTTGCTCTTTCTGTTCCCTCACCCGGGTCTCTGATTTTCAGTGCAAGTCTAGCATTTCTATCATGTAAATGTGACTTTACAACCCTATGGGAACAAATGTATACATCTTAACTGGCTTTATTTGTATCAGCCCATTCCTGCCTTTGTAGACGTGCCAGGTACTGTACTGAAGGCTTCTCTGGGCTCCACTGATGGTTGGTTTGTTGTCGGCCAAGACTTT…	---	---	N/A	---	-	no IPS match	---	---	0	Xl.26321	---	---	---		---	---	---	---	---	---	---	---
Xl.26358.1.S1_at	-3.04e-05	upregulated	GAACTGCGCATTGATCTCCGAGACTTTGACAACAACATGTATTTTGCCAAATATTCCTCCTTCCAAGTTCTGGGAGAGGAAAATAAATATGCATTATTGGTGAGCAACTTCAGCGCAGGAAATATAGGAGATTCCCTGACGTCTCACATGAACATGTCGTTTAGCACCTATGACCAGAACAATGACATGTCAGGGGGCAACTGCGCTCTTACAAACCAGGCAGGTTGGTGGTATACCAACTGTTTCCAGTCCAACCTGAACGGGTTGTACCGTCTTGTGCAGAACAGCAGTCAGACTGGCATCAACTGGCTGAGCGATGGCAAGACCTTCTACTCTTACAAATCCAGTGAAATGAAGATACGGCAACTGTAATCAGCAAGAGAAAGTCTAGATACAGAG…	MGC84752 protein	MGC84752		MGC84752 protein	F:receptor binding; C:extracellular space; P:signal transduction; C:collagen; P:complement activation, lectin pathway; F:sugar binding; C:extracellular region	IPR002181; IPR014715; IPR014716; IPR020837; PTHR19143 (PANTHER), PTHR19143:SF42 (PANTHER)	---	ficolin b	7	Xl.26358	MGC84752	444737	Q6GLL3		NP_001086308	NM_001092839	0007165 // signal transduction // inferred from electronic annotation	0005615 // extracellular space // inferred from electronic annotation	0005102 // receptor binding // inferred from electronic annotation	---	IPR008160 // Collagen triple helix repeat // 7.6E-8	---
Xl.26359.1.S1_at	-1.1e-06	downregulated	GAAATCCTTCCAAGTATTAGAATTAAACATTTATAAGAGCTGTGAATATGTTCCGTCCTGCTTTGAAACACATTCAGTGTTTAGTNTAAGCCTAATGCAAGCCTTAATAAAATATTTTCTACTGACATCAGTAATAATCATTGAACTGTCTCCTTTTGATGCTGGCAGCATGTGNGCTGGGAACAGTTTATGTGCTGAGCAGTTAATGATCAATGAATTCAGAATCAAGCATCCTTGNCTCTTACTCGCTGCTTGCCTAGTTCCACAGGCTAACAAAAAGAGGCATTCTGGGTACCTCATGGGGGTAATAGGAAATAATCAAAATATACTTTAAACCAAAGACANNAAGGATTATTAAAGTAACTTTATATATATTTTTTCAGGAANCGCACAGTTCTG…	MGC81873 protein	MGC81873	N/A	MGC81873 protein	-	no IPS match	---	---	0	Xl.26359	MGC81873	447486	Q66J53		NP_001087662	NM_001094193	0008152 // metabolic process // inferred from electronic annotation /// 0055114 // oxidation reduction // inferred from electronic annotation	---	0003995 // acyl-CoA dehydrogenase activity // inferred from electronic annotation /// 0016491 // oxidoreductase activity // inferred from electronic annotation /// 0016627 // oxidoreductase activity, acting on the CH-CH group of donors // inferred from electronic annotation /// 0050660 // FAD binding // inferred from electronic annotation	---	---	---
Xl.26396.1.A1_at	1.69e-05	upregulated	GGAAGACTATTACACACTGACATCTACAGGGTGTTTGGCCTTTGGGTGAGACCCAAAAAGGTGGGGCAGAATTGGCCAGACAGAGCTTGTCGCCATAGGGTACCCAGGGGGTGCTCAGGTGCCGGCTGAGGTTTGGGAGAAGGNGGTGTCCAATGAGCAGATGGAATATCCAGATACTTTGGGTCCCTATCACGCTCTTTGGCCCTTGGGATGGANATATATATTAAGCGCTATGCTCATATGCCCCTCTCCCCTCCAGAGAATTCATAGGAAGGTGCGCAGTTCTGCAGCGCTAAGTACAAAACTA	---	---	N/A	---	-	tmhmm (TMHMM)	---	---	0	Xl.73480	---	---	---		---	---	---	---	---	---	---	---
Xl.26472.1.S1_at	-2.61e-05	upregulated	AAACACATGCTGCTTTGCTTAAAATGCAGAACACAGCCCATCAAATTGAAACATGTGGCTTTGCATGTATTACAAACTCATATACCCTTGAGCATAATGTGGATACAGACAAATCGAATTTGGTGCTCCCTGAATCAACCTGTCAACTCCATTGTATCAGTAGATGTGGAATACGCTGTGTTTAATAATCCATGGTGCACACGCATTGCAGTACTTCCTACCGGCAAAGGGTCATTCCTAACAATGTGTGTCCTACCTCACAGTTACACTGACAGGTCCTTCCTGGCAATCAAGGAGTTAAAATCAGGCACAAACAGGAAATGTAGAGAACAGGGAAATTTTATCAGCAAAACCTGATACTAATTCATACCTTGATCTTTAACCTTAAAGTGTGCTTCT…	zinc finger protein 36, C3H type, homolog	zfp36	N/A	zinc finger protein 36, C3H type, homolog	-	no IPS match	---	---	0	Xl.26472	zfp36	398102	Q9W671		NP_001081884	NM_001088415	---	---	0003676 // nucleic acid binding // inferred from electronic annotation /// 0008270 // zinc ion binding // inferred from electronic annotation /// 0046872 // metal ion binding // inferred from electronic annotation	---	---	---
Xl.2648.3.S1_at	-1.06e-05	upregulated	AAGAGTCTGCATGGGCTATCACAAATGCAACATCCGGCGGCTCCATAGAACAGATCAGGTACCTGGTTGATTTAGGTTGCATCAAACCTCTTTGTGACCTCCTGACTTGCATGGATTCCAAGATTGTACAAGTGGCTCTGAACGGCTTAGAGAATATACTGAGGCTGGGAGAGCAGGAGGCCAAGCGGGCCAATGGGACGGGCATTAACCCTTACTGCGCGCTTATTGAAGAAGCATATGGACTGGACAAGATTGAGTTCTTACAGAGCCATGAGAATCAGGAGATCTACCAGAAGGCGTTTGACCTGATCGAGCACTATTTCGGCACTGAGGATGAGGACAGCAACATCGCCCCACAGGTGGACCTCAACCAGCAGCAGTTCATCTTCCAGCAACGAG…	---	---		---	C:nuclear pore; F:binding; C:cytoplasm; P:intracellular protein transport; F:protein transporter activity; P:protein import into nucleus; C:nucleus; P:NLS-bearing substrate import into nucleus; P:apoptosis; P:viral genome transport in host cell; P:regulation of DNA recombination; P:DNA fragmentation involved in apoptosis; P:interspecies interaction between organisms; P:viral reproduction; P:viral…	IPR000225; IPR011989; IPR016024; PTHR23316 (PANTHER)	---	karyopherin alpha 1	22	Xl.70584	---	---	---		---	---	---	---	---	---	---	---
Xl.266.2.A1_at	2.61e-05	downregulated	GCAACTAGTCTCATAGCAGTGGGTTAGCAGAATAGTACTGCAGGCGGTCTCTGTTAATTTTCTTCTCTTTCATCCTCCTGTTCTGGAACCAGATCTTGACTTGTCGGTCAGTCAGGTTGAGCATCCGTGAGAGCTGCAGGCGCTTTTCTTTGTTAATATAGACGCTAAAGAAGAATTCCCTTTCCAGTTCTCTAATCTGGTATTTGGTATACGGGCACCTTTTTTTGCGTGTACGCTGCCCACTGCTGCTGTTGGCTTTGTCCTCATTGTTGCCGGAAGATGACTGGGAACTGCTGCTGCTGCTCCTGCTGCTGCTCTCTGCCCTCCTCTCCTTCTCCTCCGGCTCTCTGCACGTCTCCGAACTTGAAGTTGTCGCCGTTGCGGCCGCAACTTTGTCGC…	homeobox A11	hoxa11	N/A	homeobox A11	P:developmental growth; C:transcription factor complex; F:sequence-specific DNA binding; P:positive regulation of chondrocyte differentiation; P:positive regulation of cell development; F:transcription factor activity; P:dorsal/ventral pattern formation; F:DNA binding; C:nucleus; P:skeletal system development; C:protein-DNA complex; P:multicellular organismal development; P:branching involved in …	IPR001356; IPR009057; IPR012287; IPR017970; IPR020479; IPR021918; PTHR24326 (PANTHER), PTHR24326:SF206 (PANTHER), seg (SEG)	---	homeo box a11b	18	Xl.266	hoxa11	398250	O73794 /// Q90YE0		---	---	0006355 // regulation of transcription, DNA-dependent // inferred from electronic annotation /// 0045449 // regulation of transcription // inferred from electronic annotation	0005634 // nucleus // inferred from electronic annotation	0003677 // DNA binding // inferred from electronic annotation /// 0003700 // transcription factor activity // inferred from electronic annotation /// 0030528 // transcription regulator activity // inferred from electronic annotation /// 0043565 // sequence-specific DNA binding // inferred from electronic annotation	---	---	---
Xl.2666.1.A1_at	7.64e-05	downregulated	ATTAGGGACACGTGTTCAGAAGAACACATCTAGCCCTCCATGTCTTCAAAAAGCTCAAGCCAAAATAATCCAGCCAGTGTCTGTGAATTGGTGGCNNCTGTGCACTGGGTGCATTCGGTATGGTGGTAGCAATAGAATGGGTTTCATATATCCTCACTGGTGCTTTGATATTAAAATGACTAGTATAANCAGGTCCAGTGTTTCATTTCTAAAACAGAATTGTTTGAGATTATTNNNNNTAAATCCTGTGTTCGATATAGANTTATACCAGATAAGCTTAGNAGACTTCATAATCACTGATTTGAAGATAAGGCAAAACCAACTTTCACACTCCTACTTTACCAGTAAAGCTGTGTTTGGGGGGGTTAAACCATTTGCACTTTAGCTTTTACTGGAAAT…	---	---	N/A	---	-	no IPS match	---	---	0	Xl.18570	---	---	---		---	---	---	---	---	---	---	---
Xl.2675.1.S1_at	-2.89e-05	upregulated	GCAACGCTGTTATTAACGTCATGGTCCTGAGATACGCCAACTCCTCNGAAAAGCTCAACTTTGCCGATTTTGTCTGCTGCATTATACGCCTGGAAACTGTAACAAAGGTATTTAAGAACCTTTCAAAGGATGGCAGAGGGGTTTACCTAAGTGGAGAAGAGTGGATGCAGATAATAATGTCCAGTTGACATCAATCNAAGCCCCTTGTAGCTGGTTAGAATTTTTGGAATTTGGAACAGATTTATGATGATCTCATGGNGACACATATCCACTCACATAACAACGGACGACGGAGAATTTTTAGGAAAGATACTTGGGGGGGATTTTTTCCCCTTGTTCTGTGCAGCGTCAGGATGAAACATGACAATTATAGTTGGGTTCTTAAGATTACAGCNTGTG…	calpain 11	capn11	N/A	calpain 11	P:proteolysis; F:calcium ion binding; F:hydrolase activity; F:cysteine-type peptidase activity; F:peptidase activity; F:calcium-dependent cysteine-type endopeptidase activity; F:cysteine-type endopeptidase activity; C:intracellular; F:molecular_function; C:cellular_component; P:biological_process	tmhmm (TMHMM)	---	calpain 13	11	Xl.22741	capn11	379175	Q7ZYF3		NP_001079488	NM_001086019	0006508 // proteolysis // inferred from electronic annotation	0005622 // intracellular // inferred from electronic annotation	0004197 // cysteine-type endopeptidase activity // inferred from electronic annotation /// 0004198 // calcium-dependent cysteine-type endopeptidase activity // inferred from electronic annotation /// 0005509 // calcium ion binding // inferred from electronic annotation /// 0008233 // peptidase activity // inferred from electronic annotation /// 0008234 // cysteine-type peptidase activity // infer…	---	---	---
Xl.26860.2.S1_at	-2.21e-05	downregulated	GTAGTCGGTAATATATTCATTTATTTCTCATCTTGAGCCAGTACTTAAAGGGATTCTGTCATAATTTTTATGGTGTCGTTTTTATTTCTAAATTACACTGTTAAGACTGCAAATAATTCACTCTACCATATAAACTTTAATTCCTGAACCAACAAAAAACAATTTTTTAGTTGATATATTGGTGTATAGGCTCCATCTCAGGTCATTTTGCCTGGTCATGTGCTTTCAGAAAGAGCCAACACTTCAGGATGGAACTGCTTTCAGATAAGCTGTTGTTTCTCCTACTCAATGTAACTGAATGTGTCTCAGTGGGACCTGGATTTTTACTATTGAGTGTTGTTCTTAGATCTACCAGGGAGCTGTTATCTTGTGTCANGTAGCTGNTNTGTGGTTACCTTC…	Nedd4 family interacting protein 1	ndfip1	N/A	Nedd4 family interacting protein 1	-	seg (SEG)	---	---	0	Xl.70033	ndfip1	100036827	A1A647		NP_001090584	NM_001097115	---	---	---	---	---	---
Xl.2717.1.A1_at	-3.01e-06	upregulated	AAGTTGGATAAGGACGTGGCCAGTTGTNAAATTGAAATTTGCACCTTAAACCACCAGCCCCGGAGCGGTTTAGAGGCAATAATAGATTTTTATTCCATTTCTTAGACTTAGACCATTCTGAAAATGTTGTTGTTTCTCTGGGGAGCCAGCAGGGCGGCGCAGAAGTTACACACGGGTGNTTTGATTCTCAGACTTTATANGTTTTNTGGTTAAATTGTGGATGTGCTGGAGCCGTCAGACCCCGCCCCCGAGGTGCTGTTACATAAATCCGTTCTCCTGTCGTTTATCAGGGGGCGGGGTCAGAACTANTNGNTCNGNCCNCGTGTCTCTCCCATGTTTACNCTTATTGACTGATGTTGCGATACCTCAAGAGAAATGTCATTAATTATATTGTTATTA…	---	---	none	---	-	seg (SEG), SignalP-NN(euk) (SIGNALP)	---	---	0	Xl.2717	---	---	---		---	---	---	---	---	---	---	---
Xl.2747.2.S1_a_at	-79.4127	upregulated	TGCCCTCCGCTTTGTTCATAATCAGTAACTTCATGTATGAGAGGCAGAAGCTGCTTAGAAACATTCCACCCCGCGCCCAAATAAAGTTACCAGTAAAGTTCTCTTCTCCAAATGTTTTTGTTTCCCATTTCTCAGCTTTTGATGAACCACAATTTCTTTTTAACCACTTAAACCTCCAATCTTATGTTTATAATACACTCCCACAAAGGGTTCCGTCAAGCCTGAGACAACTGTGGTGAAA	nuclear factor 7, ovary	xnf7-o	N/A	nuclear factor 7, ovary	-	no IPS match	---	---	0	Xl.2747	xnf7-o	379381	Q91431		NP_001079694	NM_001086225	0006333 // chromatin assembly or disassembly // inferred from electronic annotation /// 0006350 // transcription // inferred from electronic annotation /// 0007275 // multicellular organismal development // inferred from electronic annotation /// 0045449 // regulation of transcription // inferred from electronic annotation	0000785 // chromatin // inferred from electronic annotation /// 0005622 // intracellular // inferred from electronic annotation /// 0005634 // nucleus // inferred from electronic annotation	0003677 // DNA binding // inferred from electronic annotation /// 0003682 // chromatin binding // inferred from electronic annotation /// 0005515 // protein binding // inferred from electronic annotation /// 0008270 // zinc ion binding // inferred from electronic annotation /// 0046872 // metal ion binding // inferred from electronic annotation	---	IPR001841 // Zinc finger, RING-type // 6.5E-7 /// IPR003613 // U box // 9.0E-5	---
Xl.2758.1.A1_at	-1.02e-05	downregulated	TATCTCAGAGATACAAAGCCATTCATTTGTCCTCNAAGGGGCAATATTTGACTGACATGCCGGATACCAGGTGTNTATGGAAGAAAGCACACTGCTTAGAAAATTAAATTATACATAAATATAACATTTGAGGTATTTTCTGTGAACTGTAGTTATTNATATTTCTACCATCTCTTGCCTCTTTGCTTATTGCACCACAACAGAGTGCGACCAGCAATAAACTCTAGAAAAGCTGTCATGCAGAATTCCATACTTTACTCGTATTTGTTTTAAGTNCAGTCTGTCTGTATGTCTTGTAAAGCTGTAGATAGTATCAGAAAGAGCAGTGTGTTCTCTGACATCTGGGNACCTGGCTCTTAATCACTTTGGCACACAAGGGGTTACTTACCCAGCCCCCAA…	---	---		---	-	no IPS match	---	---	0	Xl.2758	---	---	---		---	---	---	---	---	---	---	---
Xl.2768.1.S1_at	-1.21e-05	upregulated	AACGTTTATTTCCTCTTATCCAAGCCATGCATCCGTCATTGGCGGGTAAAATTACAGGAATGCTGCTGGAAATAGACAACTCAGAACTGTTACACATGTTGGAGTCCCCAGAGTCTCTGCGCTCTAAGGTAGAGGAGGCAGTAGCTGTGCTCCAGGCTCATCAAGCCAAGAAAGATGCTGCACAGAAAGTGGGAATTGTCACAGCTACCTCTTGAACCAGCCTGACCTGNNNNNNNNNNNNNNNNNNNNGAATAAAGAAGCCAAAATCAAATCACTATGTGTGAGGGGTTGGTAAGTGGCTGCCAAGAACCTTTTCTCCTTCACATAAACAGTTGTCTCTGCAGGAGATGTTAATTTGTTAATAATGAGGTCTATGCACTATGTCGCTTTATGCTCTTG…	poly(A) binding protein, cytoplasmic 4 (inducible form)	pabpc4	N/A	poly(A) binding protein, cytoplasmic 4 (inducible form)	F:RNA binding; F:nucleic acid binding; F:nucleotide binding	IPR002004; PTHR24011 (PANTHER), PTHR24011:SF69 (PANTHER), seg (SEG)	---	b chain crystal structure of the mlle domain of poly -binding protein in complex with the binding region of paip2	3	Xl.2768	pabpc4	444284	Q6GNR8		NP_001085857	NM_001092388	---	---	0000166 // nucleotide binding // inferred from electronic annotation /// 0003676 // nucleic acid binding // inferred from electronic annotation /// 0003723 // RNA binding // inferred from electronic annotation	---	---	---
Xl.28141.2.S1_a_at	-0.0035033	upregulated	AGATCAACTTCTTCCAGGATCACACTAAGATAATACTGTGCCCCCTTATGGCTGCCGTGTCCTACATAGATGAAAAGCGTGAATTCCGCACGTACAAGCTGAGCCTGATTCAAGAGTTTGGCTGCTGCAAGGAGCTCGCCAGCCGTCTCCGCTACGCACGCACAATGGTGGAGAAACTTCAGAGCTCAAAGTCAGGCGTTGCACATGTGAAGTCCTCCGCATAGCNGGCCTAGCAAACTGGACTCGCCAGAAACAAAACCATATTCTTGGGTTTCTGGAAGCACAAGACCTTGTTTCAGGTCCTAAGCGCACTCGTCTTTTCAATTTTAAGCCGAAGCTGACATGTTCTAGGGTGAGATGGTTCACCAAGACTGTACAGTACTCGCGTGAC	polo-like kinase 1	plk1	N/A	polo-like kinase 1	P:cell division; P:protein localization to chromatin; P:mitosis; P:protein amino acid phosphorylation; C:nucleus; P:G2/M transition DNA damage checkpoint; F:ATP binding; C:kinetochore; F:kinase activity; P:cell cycle; F:protein serine/threonine kinase activity; F:protein kinase activity; C:spindle; C:microtubule organizing center; C:centrosome; F:nucleotide binding; C:cytoplasm; P:phosphorylation…	no IPS match	EC:2.7.11.21	a chain molecular and structural basis of polo-like kinase 1 substrate recognition: implications in centrosomal localization	58	Xl.28141	plk1	380481	P70032		NP_001080788	NM_001087319	0006468 // protein amino acid phosphorylation // inferred from electronic annotation /// 0007049 // cell cycle // inferred from electronic annotation /// 0007067 // mitosis // inferred from electronic annotation /// 0007067 // mitosis // inferred from sequence or structural similarity /// 0051301 // cell division // inferred from electronic annotation	0000776 // kinetochore // inferred from sequence or structural similarity /// 0005634 // nucleus // inferred from electronic annotation /// 0005634 // nucleus // inferred from sequence or structural similarity /// 0005737 // cytoplasm // inferred from electronic annotation /// 0005813 // centrosome // inferred from sequence or structural similarity /// 0005815 // microtubule organizing center // …	0000166 // nucleotide binding // inferred from electronic annotation /// 0004672 // protein kinase activity // inferred from electronic annotation /// 0004674 // protein serine/threonine kinase activity // inferred from electronic annotation /// 0005515 // protein binding // inferred from electronic annotation /// 0005524 // ATP binding // inferred from electronic annotation /// 0016301 // kinase…	---	---	---
Xl.2842.1.S1_at	0.0021491	downregulated	ATTTCCTGCTTTACTGTGACATCTGTTTAAAATTTACCGCTGTGCTCATGGCCGAACAGAGGGTCTCTATGGTTCGCTTGAAGCTTGTCCGTACATCGTACTGAGGCATATGTCCATTTCTCATTTTGCCAAGAAGCCACATGGCTACAAGAACTTGTTGTCGATGCCCGTAAACACTATATTATGCTGCTGGCGCTTGTATGATGCCCACCATTGGAATACTTTTTGCCTTCAACACATTAAAACAAAGTCCCTTGAAACCTTCATGCTAAAGCTCCATGTTTGGCCCTGGTTGTACATTTTTAACTCTTGTATCAGCTGACAAAAAATATTAAATCATAATCTTTCGGGGAGCACTTTGTGATGANCATTTAGTTTAACTCTGTACTTTCTTATTCT…	RAB18, member RAS oncogene family	rab18		RAB18, member RAS oncogene family	-	no IPS match	---	---	0	Xl.2842	rab18	399423	Q6GM52 /// Q7ZY33		NP_001084300	NM_001090831	0006355 // regulation of transcription, DNA-dependent // inferred from electronic annotation /// 0007264 // small GTPase mediated signal transduction // inferred from electronic annotation /// 0015031 // protein transport // inferred from electronic annotation	0005622 // intracellular // inferred from electronic annotation	0000166 // nucleotide binding // inferred from electronic annotation /// 0005524 // ATP binding // inferred from electronic annotation /// 0005525 // GTP binding // inferred from electronic annotation /// 0008134 // transcription factor binding // inferred from electronic annotation	---	---	---
Xl.28513.1.A1_at	9.29e-06	upregulated	GACGGTTTCTGTTACGTTAATCAAGTTGATTTTAATTATGGAAGACAAAGGGGCTATTTTGCTCTTTGTGCATCTCCCATGGATGACGAGTGACCTGCTCTTTCCCTGCTGACAATCCTGAAGGAATTTCTCCAGTCAGTGGATTTGCAGAAGAAAATCAATGGCTTCACTGTTCGGACTCTCTTTTTTTCCCAATGAATTGTCTCTCGACAGAACACACTCCATTAACCTTGNTTTTTTTCATGTTTCTTCTTTTCTCTCGTTTGCATGGACAGTCCACTGTTTGAATAGGCTGAATGGCATTAATTGTGTTTTAATCCAGCGGAGTTTGAAGTCAAGAAAGCTTTCTAATGGCCAAAAAGATGTCTTTCTCATTGGGCACCTACCATATATTATAAC…	---	---	N/A	---	-	no IPS match	---	---	0	Xl.72036	---	---	---		---	---	---	---	---	---	---	---
Xl.28565.2.S1_at	2.62e-05	downregulated	TGCAACACCTATTGAACCTTCTTTCCGAGCTAGTAGAGAAAATCTTTATGGCAGCGGAAATACTCCCTCCGACACTGAGATACATCTATGGGTGCTTACAGAAATCTGTACAACAAAAGTGGCCTTCTAATGCTACAATGNGAACAAGGGTTGTTAGTGGCTTTGTTTTTCTGCGATTAATCTGTCCAGCNATCCTTAATCCAAGGATGTTTAATATCATATCTGATTCTCCTTCTCCAACNTGCTGCAAGAACATTGACGCTGGTCGCCAAATCTCTGCAGAACTTAGCCAACTTGGTTGAGTTTGGAGCTAAAGAGCCCTACATGGAAGGAGTGAATCCGTTTATTAAGCAAAACAAGGAGCGCATGATCATGTTTTTAGATGAACTTGGCANNGTG…	---	---		---	F:GTPase activator activity; P:regulation of small GTPase mediated signal transduction; P:signal transduction; P:positive regulation of GTPase activity; C:intracellular; P:negative regulation of Ras protein signal transduction; P:regulation of cell shape; F:GTPase binding; ; P:positive regulation of anti-apoptosis; P:regulation of RNA metabolic process; C:intrinsic to internal side of plasma memb…	PTHR10194 (PANTHER), PTHR10194:SF19 (PANTHER)	---	gtpase-activating protein	29	Xl.28565	---	---	---		---	---	---	---	---	---	---	---
Xl.28839.1.A1_at	0.002482	downregulated	GACTGTTAACAATTAGGCCTCCATGTGGGACATAGACAGGGCTATTCTGAGACAATTTGCAATTGGTCTTNATTTTTTATTGGTGATTTTTGAATTATTAGCCTTTTGTTTAGCAGCTACAAGTTAGAAAACAAAAGCAAAGATCTGATTGGTTGCAATGGGCAACATCGCTGGTGATGTTTTTCTTTTAATAGGCCACGTTGCAAAATATAGTATATAGTAAGTATAGTGGNTTTTTTCCCATAAATTCAAAAAAGCAAAAGTATATTAAAAGTANAAAGTAATTTATTAGGGCAAAAAAAATGACCTAACCTGTTTCGTGCCTGTTGGGTCACTTACTCATGGGCTCTTTTTCTGTCAAATGATTAATAGGCCCCCCTAGNGCATTAAAAGCAAACT…	---	---	N/A	---	-	SignalP-NN(euk) (SIGNALP), tmhmm (TMHMM)	---	---	0	Xl.67773	---	---	---		---	---	---	---	---	---	---	---
Xl.28955.1.A1_at	1.53e-05	downregulated	AAAAAGTTTGCCACCCCTACATCCAGGCATTATTCTCTAATGCCTGAATGTCGGGGCTATCTCTATTCTCTACTAAATAAAAAAAAAGAGTTTAAATGATTGATTGCCTTAACCATGCCCAGTGATATAGTATGGGTATTGTGCAAACATAATACTGTGTAACTNGTGAACAGAGTAAGAGATTTATCATAAAACGTATAGGGATTCACAATATTTGAATAAAGATTTATGATTATTTTACTCTGTGAGTGTCTGCTGAAAAAAATTGTTGCTATTTCCTCCTAAAGCTGCAGAGTAAATGCATGTGTTCCAGCTTTATTCTAAGAGTGCACACTATAAAAATTGTCCTCAGTCTTTTTTTAAACATCCTTTTCTTAAAAGCCAACACATTATACAGCT…	---	---		---	-	SignalP-NN(euk) (SIGNALP), tmhmm (TMHMM)	---	---	0	Xl.74182	---	---	---		---	---	---	---	---	---	---	---
Xl.28968.2.S1_at	-2.76e-05	downregulated	ACCTTGTGCGCTGCAAAATCCTGGACATGAGTGGAGGAATGGGGGCNGAGGAACTTGTGCTGCTCTATGGACTTGCCCTTGTNAGGTTTGTNAATTTAATAACTGAGCGCAAACAGAAAACGGTCGCTATTCCTTTGCGGAGACTGGCTAATGAGTTGAAGATCCCAGAATGGGTGGTGAACCTGCGACATGAATTAACCCATGGAAAATTACCCAAACTCTGCATGTGCAGGAAAGGGTGGGACTGTGTGATGGAGTGGCTGAGGCGTGAGTACTGGTCCCGCCAGTTGGGGAACACACCATCCACACACTGGGGGTCAGATGNAGAGGACTCNGAAGATANAGANGANGTTCTTNCNNCTCTCTCAGTNAAGGAACAGAAAAANCNGACTCTTACTG…	---	---	ribosomal biogenesis protein LAS1L-like (LOC100495727)	---	C:MLL1 complex; C:nucleolus; C:nucleus	IPR007174; seg (SEG), SignalP-NN(euk) (SIGNALP)	---	las1-like ( cerevisiae)	3	Xl.28968	---	---	---		---	---	---	---	---	---	---	---
Xl.29017.1.S1_at	-0.00066416	downregulated	ATACCTTGTTAGAGCTTTTAGGCAAATATCACATCTGGCGTTTTCCCACCAGTGCAGAGATGCCTATAACTGCCCATTTAAGGTAACACCNTAAGTATACACAGGTTTGGGCTTGAAAATGAACANTTAATTGAGAAATTCACNAGATGTGACATTGGCCTTAAGCAATAGTCAAGGAGAGTCCTCTACAAAAATACCTCTCAGGATTNANTTTCATACCACTATATAGGACAGTACCTCTCGATGAGAACAGAGATCCACAGGTATTCTCTAAAACAATTACATTCCTTCCAACTGCACTTCTAGATTTTTTTTTTNCTTAATATACTGTGGATTTGGAATATGTTGAAGTGCCTTATTTGGTGGAACGGAGTTTAAAAGAAGGAGTTGTTTTTGCGG…	thioredoxin domain containing 5	txndc5	N/A	thioredoxin domain containing 5	-	seg (SEG)	---	---	0	Xl.29017	txndc5	380136	Q7ZX44		NP_001080444	NM_001086975	0045454 // cell redox homeostasis // inferred from electronic annotation	---	0016853 // isomerase activity // inferred from electronic annotation	---	---	---
Xl.29096.1.A1_s_at	3.79e-05	downregulated	AGGTGTGGTTTCTGCTACATGGAACTGGAGAATATCCCGGCTGGTGTCTATAACATTATAACTACTACATTTCTGCCTGCCCAGGAGGGACCCTTCTTTTTAGANTTCAACACNGCATTAGCCATTAAGGTGACCCAACTCCAGTGACCCGGGAATTAAAATCCGTTCTTCCAAGTGACAAAGATTTGCAAGCAGATTCCCAGTTCAAAGAGGCATGAAAGATCNTGCATTTCCCTGATGTGACATTGTGCATCTCCAGTACGGCTCACAGTCTTGTACAATCAGAATCTTCAA	---	---	N/A	---	P:proteolysis; F:calcium-dependent cysteine-type endopeptidase activity; C:intracellular; F:cysteine-type peptidase activity; F:peptidase activity; C:nucleus; F:hydrolase activity	IPR022682; G3DSA:2.60.120.380 (GENE3D)	---	calpain 7	7	Xl.52499	---	---	---		---	---	---	---	---	---	---	---
Xl.2910.1.S1_at	5.96e-06	downregulated	TGCCCTTTAAGTTGCAAGTCACATGTCCCCTAAGGGACCTGCTTATCTTAAATTGTTACAATTGCTTCTTTGCTTATCTTAAATTGTTACAAATGTATCTAAGTGGAGCTGTCACNTATTCTGGGCTNTCTGCCAAAAAGTCAATTAAGTTAGAAACTTTGTATCTTTTTCTGGCTGTTCAGTGCAGGAGATCAAAGAGAAAGTCGGGAGATTTCAGTAACNATCCGGGACTGCGGGTTGAGCANTCAAAAAACAGCCCAGTTGGGAGGGNTGTATTTAGTACAAAACAACAGGCACAGGGAGTATTTTCAGAGCCACAANCAGGGAAAATCCTGATGTTTAAAAACACCCCTTACCCCNTNTTCAACCCCAGCAACTGCCATAGTACAGTTCCC	---	---	N/A	---	-	no IPS match	---	---	0	Xl.57244	---	---	---		---	---	---	---	---	---	---	---
Xl.29124.1.S1_at	0.0026824	downregulated	TTTCCCCTTGGGTGAAGAGCAATTGTGCACAGATTAATGACATTATTTACACCTACAGGCGCAACGACTTACCTTGCCTGGTCAACATTCCGGACTTGAATCAAATGTGGATCTTGAGCTTCATGTTTAAAACTTGAAATTCAGTGAGGCAGATTGGGACCAGGCAAAAACAAAAAAAAAAAAAGCAGATTCAAATATAATTTAGGGACAAGAATTGGTAACAACGTCCTGATTTAAACCTGCCAGCTTCTCCAGCCCCTGCGCAGTTTCATAAAATATGCAACAAAATGGATGACTTAGTCGAGATGGAAGCCATGAGCCGGGCTCCTTGTAACCGTTTACATAAGAAGTAACACAGCGTTTTTATACTAAGGATTCCTGTTAGACAGTTGTGTAAAT…	antizyme inhibitor 1	azin1	N/A	antizyme inhibitor 1	-	no IPS match	---	---	0	Xl.29124	azin1	447408	Q66KI0		NP_001087584	NM_001094115	0006596 // polyamine biosynthetic process // inferred from electronic annotation	---	0003824 // catalytic activity // inferred from electronic annotation	---	---	---
Xl.29226.1.S1_at	0.0036182	downregulated	GAAGACTGAACCAATTTATATGCTCAATTTTTTTTGCCCCCTTCTGTTGTCCTGCTCCCCGGTGCCTCGCTATCATCCACTGTCAGTTGCTAGTGCTCAGCCTAAAGTTTTTTTTTNTTTTTTTTTTTCCATGCTCTTATTGACCCAAGAGCTGTTCTAGGCTCAGTCCGCTTATGTAAACCAGATTACACCTCATTATACTTGTCTACTAATGTTTCAGGTGTCATTGAAGCATCTGCTTGGTTAATCCATATAGAGTATTTTCCATAGTTATGTTTGGTTGTATTTATAGGTCGTAGTCATGGATTTTTTTTTTTTTTTTGGATTGGTTTAACCTTGTGGCACTGTATATATTAGAAGGCGGCTATATTGTTGTGGGGGGAGGGAAGAGTCCCTCAG…	basigin (Ok blood group)	bsg	N/A	basigin (Ok blood group)	-	seg (SEG), SignalP-NN(euk) (SIGNALP)	---	---	0	Xl.83358	bsg	734661	Q4FZV9		NP_001089604	NM_001096135	---	0016020 // membrane // inferred from electronic annotation	---	---	IPR013098 // Immunoglobulin I-set // 1.0E-5	NP_001089604.1 // span:211-233 // numtm:1
Xl.29307.1.S1_at	39.7114	downregulated	GCTTGCTTCCGGTTTGCTCTTAAACGCTGCTGTTGTTGCGTTAGAAAAAAGAGAGCTGCGTATTGAAGTGGTGTCTTTTACTTTGTCGCCATCATGAGAGCTAAGTGGCGTAAGAAGCGTATGCGTAGACTGAAGCGCAAAAGAAGAAAGATGAGGCAGAGGTCCAAGTAAAGACCTGTGATACAGCTGGCACTCNACATACCNTTTTNTGGAAACCTTCAGGATAAACAGAATCTTTGTAGCTTTCACGTCTGTGCCTTTATCTCTTGGATAGTTNNTTGTTTAACAGGCAACACTGATCATCTGTCAGTATTCCCAGAGTTTTCATCTGCTTCTATCCCATGCTATTTTAA	---	---	N/A	---	-	seg (SEG), SignalP-NN(euk) (SIGNALP), tmhmm (TMHMM)	---	---	0	Xl.29307	---	---	---		---	---	---	---	---	---	---	---
Xl.29345.1.A1_at	-9.89e-06	upregulated	GTAGACCTGTTGTAACCACTGCGTGACCCCACAGTTGCGCAGTAAAGAGGACCCTTAAATAGCTTTTCAAGAGCTCCCCCAACTGGCTGCTTTGTACATTGAATTTGTATTCAGGACTTTGGCATTTGACATGATATTCAGGATACTCTCTGCCAGGGGGTACCATCTTGTAACTGCCCCATNCCCNACANAANNNGGGGGGGGGGGAGTTGCCTGATCTTGCTGCGACAAAGCATTAACCCAATACATAANANGAATTCGGAGAAGAGATGTGATTGTATGGAGACGTCGTCCTCTGGGATATTTGGTACAATGGTTGTGCCGAGTATCNNNNTGACTCGCTTGGCATAGACTTTGTGT	---	---	N/A	---	-	seg (SEG)	---	---	0	Xl.20085	---	---	---		---	---	---	---	---	---	---	---
Xl.29486.1.S1_at	-6.92e-05	upregulated	TACATGAACTGTTTCCGACTTTCCGTGCAACAGGTTCCGTTATCTTGGCCTTTTCCTTCTTCCTACCTCTGCCCTCGTCGTTAGTGCATGGTCACAATGCATCAAGATGGCCCAAGTGTCCGTCCTTTTTAGGAGTTTTCTTTCTTTAAAATTAAAAAATGCTTGACGCCCCGCTTAGATCCCCCATAGTGTTAGAGCCATGTGCTTGTAAACTAGCGATGTCCCCTTTAAATCTCCCGCTGCTTAGTGTGTACTCATTTGCTCCTTTTTAGTATTTTATTTCTCGTTCTCTCTAGGGAATTTGTCGTCTCGCAGGGTCCCTTGTTATTTGTAACCTGTCTATTATTATTATTTGCGTCTCGTCTGTCCCGCGCGGGGCAGCACATTGTAGTTGTAAAG…	coactivator-associated arginine methyltransferase 1	carm1	N/A	coactivator-associated arginine methyltransferase 1	-	SignalP-NN(euk) (SIGNALP), tmhmm (TMHMM)	EC:2.1.1.125	---	0	Xl.29486	carm1	494851	Q5XK84		NP_001088145	NM_001094676	0006350 // transcription // inferred from electronic annotation /// 0009405 // pathogenesis // inferred from electronic annotation /// 0016568 // chromatin modification // inferred from electronic annotation /// 0045449 // regulation of transcription // inferred from electronic annotation	0005634 // nucleus // inferred from electronic annotation /// 0005737 // cytoplasm // inferred from electronic annotation	0008168 // methyltransferase activity // inferred from electronic annotation /// 0008469 // histone-arginine N-methyltransferase activity // inferred from electronic annotation /// 0016740 // transferase activity // inferred from electronic annotation	---	IPR010456 // Ribosomal L11 methyltransferase // 2.0E-4 /// IPR013216 // Methyltransferase type 11 // 0.0040 /// IPR013217 // Methyltransferase type 12 // 0.0035	---
Xl.29769.1.S1_a_at	-1.1e-05	upregulated	GAGGTAACCCCTCCGAGATGCGAGAGGTTTAATCCACACACTGGGCTTTATTTGCATCAGACTCATAGGAGTTGGCTTGTTGCTTTCCCTGCAG	MGC86495 protein	MGC86495	N/A	MGC86495 protein	-	no IPS match	---	---	0	Xl.29769	MGC86495	447286	Q6AX08		NP_001087462	NM_001093993	---	---	---	---	---	---
Xl.29769.2.A1_at	-4.68e-05	upregulated	GGCTTTAATTGCATCAGACTCCATAGGAGTTGGCTTGTTGCTTTCCCTGCAGCTGGACCCTTTCTTTTCTTGCTTTTATTCAGCTGCTGAGTCTTCCCCCACCCCCAGTGTAGATTGCTAAGGATTTTGCCATTTACCAGGCTGGATCCATTAGCTCCAGTCTCTTGTCACGGTTTTGTCACCTGTAGAGGTGGGACTGGACATACTCGGCACTACTCTACACTGATTCAGGCCTGATCCCACTAGGATTCCTGCCCCCCAGCAGAGTTTGCAACGCACCTTCCTTCCCCCTCTTTTAACCCTTTCCATGCTAAACTCTTGGCTGTGACACCAAACTGGCAATTGGTTTCCTGTCAGCCTGGGATTTATATTGTGATTAAAGCAAAAATCTGTTTTATT…	---	---	MGC86495 protein (MGC86495)	---	-	SignalP-NN(euk) (SIGNALP)	---	---	0	Xl.85169	---	---	---		---	---	---	---	---	---	---	---
Xl.29794.1.S1_at	-0.00022625	downregulated	ACCTAGCTTTAATAACAGTCTGAGTTCACTTTCAGGCCTCTACAAGACAAGGGGCATTTGTTGAGCTGTCCTACTTACTTCCTATTGGTTTGGGAAACGCCTGATCCAGCTAATTTGTGTGTTTTTAAAGGTCCCAAATTTGAGGCTTTTGAAATATTTATATTTAGCTATTGCAACGGGTTTCTTTCTTTATTTCAGCTAATAAAAGTGTTACATTTTAGTGCCATGGAAATCATTTTGTACAAAAAAAGTCACATTCTCATACTACCAGCGCTCATAAACTGCTATAACAATTCCCGTTTGGAAAGCAGATTCTCTGGAAACACACTTTTTTTTTTGTATTGCTTAAACTGTAATGCAATATTTTTTTTTTATAGAAATGTGCTTTTTATTTTCAGC…	methionyl aminopeptidase 2	metap2	N/A	methionyl aminopeptidase 2	-	SignalP-NN(euk) (SIGNALP)	EC:3.4.11.18	---	0	Xl.29794	metap2	443662	Q0P3Q4 /// Q6GNF9		NP_001085295	NM_001091826	0006508 // proteolysis // inferred from electronic annotation /// 0009987 // cellular process // inferred from electronic annotation	---	0004177 // aminopeptidase activity // inferred from electronic annotation /// 0008233 // peptidase activity // inferred from electronic annotation /// 0008235 // metalloexopeptidase activity // inferred from electronic annotation /// 0016787 // hydrolase activity // inferred from electronic annotation /// 0046872 // metal ion binding // inferred from electronic annotation	---	---	---
Xl.29809.1.A1_at	9.18e-06	upregulated	ACGTTGCTTCTTACACTCCAAAAACNCNNCNCNCGNNNNCNCCCGGTTGTCCACCATTTTAATCCCATNGGCACAGGGGGTGTGGCCTGCATGTTACTCTGTGTCAGTCCTGGAGAACCGCCAGTCAGTTGTAGTTGATGATTTCCCTGTAAGAGTTCTAGACTGTAGCTTCGTTCAGCCGTGGGAACTGTTATGTTGCCCAAGTCCAACCCACTTGGTGCCATTGTATTAGCCCGCGGGCTTGTTCTTACCCTCCTCTGCCCGGACGCAATGCCCAACATGTATGTAAACTGCCCTGCATGTCCTACATATACATT	---	---	none	---	-	no IPS match	---	---	0	Xl.73425	---	---	---		---	---	---	---	---	---	---	---
Xl.29860.1.S1_at	5.19e-06	upregulated	GAGTCACAAACCAATCAGTAGGGATGCACCAAATCCACTATTTTGGATTCGGCCGAACCCCCGAAACCTTTGTGAAGGATTCGGCCGAATACCGAACCAAATCCGAACCCTAATTTGCATATGCAAGGAAGGGGAAAAAAATGTACTTCCTTGTTTTGTGACAAAAAGTCACTTGATTTCCCTCCCCACCCCTAATTTGCATCCCTACCAATCAGTAATTGTTCCTGTCTTTTTAAGCAGTATTGTCCTATCTGTTTGTAGAATACTTTTCTAACATTTTCTGTTTAGTACACTATAATTCCTAAAGAACACGTGTAGATTTTAGGCTTAGTCTCCCCAGCAAGGAGTTATGTGAATAGCATTAGAATCCTTACTGACATACTATGTTGGCAGGGCACA…	hydroxysteroid (11-beta) dehydrogenase 1-like, gene 2	hsd11b1l.2	N/A	hydroxysteroid (11-beta) dehydrogenase 1-like, gene 2	-	no IPS match	---	---	0	Xl.29860	hsd11b1l.2	379494	Q7SYS6		NP_001079804	NM_001086335	0008152 // metabolic process // inferred from electronic annotation /// 0055114 // oxidation reduction // inferred from electronic annotation	0005576 // extracellular region // inferred from electronic annotation	0003824 // catalytic activity // inferred from electronic annotation /// 0005488 // binding // inferred from electronic annotation /// 0016491 // oxidoreductase activity // inferred from electronic annotation	---	---	NP_001079804.1 // span:2-21 // numtm:1
Xl.29882.1.S1_at	-4.18e-06	downregulated	TTGGCTACATGGGTATCTACTGCAGGGGGAAGCATTGTATATATCTATATATATTGCTCAAACCTGGGGAAATAATTGTTTTCCAGGTGCCAGTGCACTTTGGGGGAAGACAGGTTTTCTTCCCCCTATTTTCACAACTGTAGTGGCTGTCAATCTTATACTCACAGCCAATCACACATTGTCACACATTGACCATGGGCAGCCTTTAAGAATCTGTGATCAAAGACCAAATGTCTTCCTCACTTTTTTCAAAAGACTTCTTAATTTCACATATTAATTATGGAAAAGGAACTTATATCCTGTGACGATTAGTTTTCTGAAAGCTGATCTGCTGCTAATATTTATCGGTAATCCATTGGAAGTAAATTAAAAGAATCACTGTACAGTAAATTGCCTTTA…	potassium inwardly-rectifying channel, subfamily J, member 15	kcnj15	N/A	potassium inwardly-rectifying channel, subfamily J, member 15	-	SignalP-NN(euk) (SIGNALP), tmhmm (TMHMM)	---	---	0	Xl.29882	kcnj15	379692	Q6PCJ5		NP_001080002	NM_001086533	0006810 // transport // inferred from electronic annotation /// 0006811 // ion transport // inferred from electronic annotation /// 0006813 // potassium ion transport // inferred from electronic annotation	0016020 // membrane // inferred from electronic annotation /// 0016021 // integral to membrane // inferred from electronic annotation	0005216 // ion channel activity // inferred from electronic annotation /// 0005242 // inward rectifier potassium channel activity // inferred from electronic annotation /// 0005244 // voltage-gated ion channel activity // inferred from electronic annotation	---	---	AAH59301.1 // span:69-91,142-164 // numtm:2 /// NP_001080002.1 // span:69-91,142-164 // numtm:2
Xl.29971.1.A1_at	-2.9e-05	upregulated	GGTATGGAATGGTTCATTGTTTCCTATTAATATAGGAACATAGGCTGNGCAAAATAAAAAAATGTTTNTAATATAGTTAGCTAAAAANGTAATNTATAAAGTCTGGAGTGACCGGATGTAGAACAGNACACAACTTCNTGCTTTTCAACTCTNTAACTNTTAGTTAGTCAGTGACTTTAATGGGGCCCACATAGGACATANCTGTTCAGTGGGTTTGTTTTTGATCCCTAGCATGCATGTCAGATTTATAATCAAGTTTTAATAAATAAGCCCCATAATCTTGATTACTGTGGTACTNTCCTGAAAAATATAATATAAAATGCCATCTCAATAATATTTTGTCAGATGTTGTTTTTCTTTTCNTACNCAGGCCTGATCATTTAAGTTGTCATGTGAAGC…	---	---	N/A	---	-	no IPS match	---	---	0	Xl.81725	---	---	---		---	---	---	---	---	---	---	---
Xl.3010.1.A1_at	3.87e-06	upregulated	GAATGTACTGTTCCCTTTTAGCAAACAAGGACGGATCCAACTGTAGGTGTGGAGCTAGAAAAACTGNCTGAAATNTGCTNTGNGTACATTAAGTCCNACTGGTAACAATCCTGCCTTGCTGGGGTACNCTGTAGCNCTNTGCNCAGCAACNCNCCNGCAATAGTAGGNCAACAAGGTCCNAAAAAAAAAAAAATCAAACCTTAAATGGCCAAGATGAGGAATAAGTACAACTGAGAAGATACTGCCATTCTTTAATCTGTACTTATTATGTGCAACTGCCAATGTTCTGAACCTAAAGAACTGTCATCAATGGAGGAGTTCTGTTTACCAAGCAAGCAGGCAGAAAGTGAGAGCAATCAGCCGGTTATTAGCAGATAAAGGAAAATGATGATTTTAAAA…	---	---		---	-	no IPS match	---	---	0	Xl.3010	---	---	---		---	---	---	---	---	---	---	---
Xl.30296.2.S1_at	4.98e-05	downregulated	TTATCAACAGTACCACTTGCCTGACTACAGAAATAATAGCTGATGAACAGATGACTGCTGCTAAATTCTGTAAATTCAAGTAAAAGCTAGAAAGAATTTGTCATGGGAAAATGTCGTTATTTACAAAATGCTCCTCCAGCAAAATCCTGCATTAAA	Hypothetical LOC495285	LOC495285	N/A	Hypothetical LOC495285	-	no IPS match	---	---	0	Xl.30296	LOC495285	495285	Q0D255 /// Q2VPP8 /// Q5XG29		NP_001088422	NM_001094953	0006886 // intracellular protein transport // inferred from electronic annotation /// 0015031 // protein transport // inferred from electronic annotation	0005743 // mitochondrial inner membrane // inferred from electronic annotation /// 0005744 // mitochondrial inner membrane presequence translocase complex // inferred from electronic annotation /// 0016020 // membrane // inferred from electronic annotation /// 0016021 // integral to membrane // inferred from electronic annotation	0008565 // protein transporter activity // inferred from electronic annotation /// 0015450 // P-P-bond-hydrolysis-driven protein transmembrane transporter activity // inferred from electronic annotation	---	---	---
Xl.30356.1.S1_at	-1.21e-06	upregulated	AACTTGGCCCGTGCTGATATAAAGATCTGGGTTCTTACTGGGGATAAAAAAGAAACTGCAGAAAACATTGGATATTCTTGCAAACTCTTAGATGATGATACTGAAATCCTCTATGGAGAAGATATTACCGCTCACTTACAGACCCGAATGGAGAATCAGAGAAACCAAATGGCTGGGAATCAAGGAGCAACTCTAGGCAACCAAGTGGGACCCTATTTACCTTCTGATAAAAAACATGCACTAATCATAACCGGTTCCTGGCTGAATGAAATTCTTCTTGAGAAAAANAAAAGGAAAAAGAAACGTCTGAAGCTAAAATTTCCCAGGACCAAAGAGGAGAAAGAGCAGCAGCTGGCGGACAAACTGAAAGCCTATGCAGTGAAAGAGAAGAGGCAGAGG…	ATPase, class I, type 8B, member 1	atp8b1	N/A	ATPase, class I, type 8B, member 1	F:phospholipid-translocating ATPase activity; C:integral to membrane; C:membrane; F:ATPase activity, coupled to transmembrane movement of ions, phosphorylative mechanism; F:hydrolase activity; F:nucleotide binding; F:ATP binding; P:ATP biosynthetic process; P:phospholipid transport; F:metal ion binding; F:magnesium ion binding; F:hydrolase activity, acting on acid anhydrides, catalyzing transmemb…	IPR023214; coil (COIL), PTHR24092 (PANTHER), PTHR24092:SF19 (PANTHER), PF12710 (PFAM), seg (SEG)	---	class type member 1	21	Xl.64890	atp8b1	733158	Q5FWP6		---	---	0006754 // ATP biosynthetic process // inferred from electronic annotation /// 0008152 // metabolic process // inferred from electronic annotation /// 0015914 // phospholipid transport // inferred from electronic annotation	0016020 // membrane // inferred from electronic annotation /// 0016021 // integral to membrane // inferred from electronic annotation	0000166 // nucleotide binding // inferred from electronic annotation /// 0000287 // magnesium ion binding // inferred from electronic annotation /// 0003824 // catalytic activity // inferred from electronic annotation /// 0004012 // phospholipid-translocating ATPase activity // inferred from electronic annotation /// 0005524 // ATP binding // inferred from electronic annotation /// 0015662 // ATP…	---	---	---
Xl.3057.2.A1_a_at	9.53e-06	upregulated	GGTGGCGCTGGAGAAGAACTTCCATATGATGTGCTACAAGTGTGAGGACTGCNGTTGCCCCCTCTCNATTGAGGCGGATGATGCCGGCTGCTTCCCATTGGACGGCCATGTTTTGTGCAAGAAGTGCCACACTGTTCGTGCCCGC	zyxin /// hypothetical protein LOC100158313	LOC100049724 /// LOC100158313	N/A	zyxin /// hypothetical protein LOC100158313	C:focal adhesion; C:cell junction; C:cytoplasm; F:zinc ion binding; F:transcription factor binding; P:regulation of transcription from RNA polymerase II promoter; P:regulation of transcription, DNA-dependent; F:metal ion binding; P:transcription, DNA-dependent; C:stress fiber; P:cell adhesion; C:cytoskeleton; C:nucleus; C:cell-cell adherens junction; F:protein binding; P:interspecies interaction …	IPR001781; PTHR24212 (PANTHER), PTHR24212:SF61 (PANTHER)	---	zyxin	20	Xl.3057	LOC100049724 /// LOC100158313	100049724 /// 100158313	A5H447 /// B1H1V1		NP_001092151 /// NP_001121237	NM_001098681 /// NM_001127765	0006350 // transcription // inferred from electronic annotation /// 0006357 // regulation of transcription from RNA polymerase II promoter // inferred from mutant phenotype /// 0007155 // cell adhesion // inferred from electronic annotation /// 0045449 // regulation of transcription // inferred from electronic annotation	0001725 // stress fiber // inferred from sequence or structural similarity /// 0005737 // cytoplasm // inferred from electronic annotation /// 0005856 // cytoskeleton // inferred from electronic annotation /// 0005925 // focal adhesion // inferred from electronic annotation /// 0005925 // focal adhesion // inferred from sequence or structural similarity /// 0030054 // cell junction // inferred fr…	0005515 // protein binding // inferred from electronic annotation /// 0008134 // transcription factor binding // inferred from physical interaction /// 0008270 // zinc ion binding // inferred from electronic annotation /// 0046872 // metal ion binding // inferred from electronic annotation	---	---	---
Xl.30637.1.S1_at	1.22e-05	upregulated	GTGGAGCTTACAGTTTGTTACACCAGCCAATCAGGTCAGTGACCTTTCCCCATGGCATGGAGAGCTCTGATTGGCTGAGGAATCGTTTACTTGTCACTTTTTAAACGCTGGTTCATTTCCCCCTCAAATCAGTCTCAGATTTGGGGTGTCACACATGATGGCAGCAGCNNNCGGAATAAAAGGNGATACCTGCAGTTTATTGGTAGAGAGTCTGTATGAAGGGGAAGGGATCTTCATTTCTGCCCCATGTTTTTGTATAGGATATAACCAAATCAGGTGAGGAACCCGCTACTCATGTGTATGTGTTACATGGTATAAATGAATGATGTCACAGATCTGATGTCATCACTAATTCACTGCTGGGCTGGAGTTCAGTGGTTAACCCTTGGTGTCCCCTCC…	---	---	N/A	---	-	no IPS match	---	---	0	Xl.30637	---	---	---		---	---	---	---	---	---	---	---
Xl.30840.1.S1_at	-6.01e-06	upregulated	GGTCCGGCAGCAGCTTGCAGCGCAACCCGCGCCCACAGCCCGACAGGCAGCCAGCAGGAGGAGAACACGGCCCCCTGAAAGATTGAGCCCAGCAGTGAGCAGCAGGTCGAGTCAGAGAAGACGGATGAGGAGCCCCTCCCCCCCAGTCGCAGGTCCGGGAAGCAGTGTGGGAGCGTCGGCTGCTGACAGGAGAGGCACGGNTAAGAAGCAGCAAGGGGGGAGGATGCCGTGCAGAGGCCAGGGAGCAGGACGGAGGAGCAGAGCAGGGATGCGGCTGGGAGCAGGCAGTCAAGATGGNGCCGATCGCAGTCCGGTTGGAGGAGGCGGGGCCACAGCAGGGAGCAGTCCGGGTCGCAGCAGGAGGGAGTCGGCAGCCAGGAGGGGAAGCAGCAGCTCGAG…	---	---	N/A	---	-	seg (SEG)	---	---	0	Xl.80844	---	---	---		---	---	---	---	---	---	---	---
Xl.30895.1.S1_at	-1.84e-05	downregulated	GAGTACTTGGGAAGCTTCTGTCGATAGTTCCTACATGTGCCACAAGGAGCAGCAAATTAAAGTTTCAGAAGATCTGTTCATTAATGCTTTTGACGTCAGAGTCCAGCCTTTCGGTGTAAATAATGGAACTTTTGCTACAGCTGAAGATTGCTTTGCAGATCAGAACTTCATTGTTCCTATAGTCGTGGGAGCTGCATTGGGAGTCTTAGTCGTCCTAGTGATGGTCGCTTATTTCATTGGGCGCAGGAAGCAAAGTTCAGCTGGATATGAACAAATGTAAAAGTGGAAAGGGGGGGGACAAATGATTTTTCAAAATCTCAATGAAATCAAATGAACAGTGCCACCAGGAAGGACTTGCCCAAAAGCACTATATAACTCTACTGGTTCTAGCATTCCTTT…	lysosomal-associated membrane protein 2	lamp2	N/A	lysosomal-associated membrane protein 2	C:membrane; C:phagocytic vesicle membrane; C:lysosome; C:late endosome; P:platelet activation; C:endosome membrane; C:integral to membrane; P:platelet degranulation; P:blood coagulation; C:lysosomal membrane; C:membrane fraction; C:platelet dense granule membrane; C:plasma membrane	IPR002000; PTHR11506:SF6 (PANTHER), seg (SEG), tmhmm (TMHMM)	---	lysosome-associated membrane protein-2	13	Xl.30895	lamp2	447742	Q641C6		NP_001087881	NM_001094412	---	0016020 // membrane // inferred from electronic annotation	---	---	---	AAH82411.1 // span:380-402 // numtm:1 /// NP_001087881.1 // span:380-402 // numtm:1
Xl.3138.1.S1_at	1.14e-05	upregulated	GGGAGGTTCACTGTCTCTTGGACACCCATTTGGAGCCACAGGTTGCCGGCTGGTCATGGCNGCTGCCCACAGGCTAAAGAAGGAGGGAGGACAATACGGACTTGTAGCAGCATGTGCAGCAGGGGGACAGGGACATGGGATGATTGTTGAACTGTACCCCCAGTAATGTGAAAGAANCCCATTGGACTNGTTATGGCTGAGGCTATGCCAATACCCTGCACTAATAAACTCAGAAGGTTTCCTCCTCATCGCTGAGAANGCTGCAGCACTGTAAATATTTCCTAGTTGCCATGTCTGTGATTGGAATGAGTAATTGGCTTTTCAGTGCATTTGGCACGTTCCAGATTGGAATGANTTGTGTGTAGTGCTGGATTCTCCAGCCTCTTCCTGGGCTTGTGT…	hydroxyacyl-Coenzyme A dehydrogenase/3-ketoacyl-Coenzyme A thiolase/enoyl-Coenzyme A hydratase (trifunctional protein), beta subunit	hadhb	N/A	hydroxyacyl-Coenzyme A dehydrogenase/3-ketoacyl-Coenzyme A thiolase/enoyl-Coenzyme A hydratase (trifunctional protein), beta subunit	F:transferase activity; P:metabolic process; F:catalytic activity; F:transferase activity, transferring acyl groups other than amino-acyl groups; F:transferase activity, transferring acyl groups	seg (SEG)	---	hydroxyacyl-coenzyme a dehydrogenase 3-ketoacyl-coenzyme a thiolase enoyl-coenzyme a hydratase (trifunctional protein) beta subunit	5	Xl.3138	hadhb	379769	Q7ZTL0		NP_001080077	NM_001086608	0008152 // metabolic process // inferred from electronic annotation	---	0003824 // catalytic activity // inferred from electronic annotation /// 0008415 // acyltransferase activity // inferred from electronic annotation /// 0016740 // transferase activity // inferred from electronic annotation /// 0016747 // transferase activity, transferring acyl groups other than amino-acyl groups // inferred from electronic annotation	---	---	---
Xl.3139.1.S1_at	7.6e-05	downregulated	GAGGGTCCGTCAGAGTACCAGACAATTCCTTTGAACAAAATAGAAGATTTTGGGGTACATTGTAAGCAGTATTATGCCTTGGAAGTTACGTACTTCAAATCATCTTTGGACCGGAAGCTTCTTGAGCTGTTGTGGAATAAATATTGGGTGAATACACTGAGTTCCTCAAGCCTTCTGACAAATGCAGAGTACACAACTGGACAAGTATTTGATTTATCAGAGAAATTAGAGCAGTCTGAAGCCCAACTCGGCCGAGGGAGTTTCATGCTCGGGTTAGAGTCTCACGACCGAAAATCTGAGGATAAACTGGCAAAGGCAACAAGGGACAGCTGCAAAACCACGATTGAAGCCATCCACGGACTGATGTCACAAGTGATTAAAGATAAATTGTTTAACCAG…	COP9 constitutive photomorphogenic homolog subunit 5	cops5	N/A	COP9 constitutive photomorphogenic homolog subunit 5	F:metal ion binding; C:signalosome; F:metallopeptidase activity; C:cytoplasm; F:hydrolase activity; F:peptidase activity; C:nucleus; C:transcription factor complex; P:regulation of JNK cascade; P:positive regulation of transcription from RNA polymerase II promoter; P:regulation of cell cycle; P:regulation of transcription, DNA-dependent; F:protein binding; F:transcription coactivator activity; P:…	PTHR10410 (PANTHER), PTHR10410:SF6 (PANTHER), seg (SEG)	---	cop9 constitutive photomorphogenic homolog subunit 5	23	Xl.3139	cops5	444720	Q6GLM9		NP_001086291	NM_001092822	---	0005634 // nucleus // inferred from electronic annotation /// 0005737 // cytoplasm // inferred from electronic annotation /// 0008180 // signalosome // inferred from electronic annotation	0008233 // peptidase activity // inferred from electronic annotation /// 0008237 // metallopeptidase activity // inferred from electronic annotation /// 0016787 // hydrolase activity // inferred from electronic annotation /// 0046872 // metal ion binding // inferred from electronic annotation	---	---	---
Xl.31883.1.A1_at	1.33e-05	downregulated	AAAGGCCTTCTCAAGTGGTACTGGTACGAAGAGGAGGAGCAAAANCCTGCNTGTNCTGAGAGCTGGCNCNAGGACCATGAAGACAGTTGTATNGAAAGAGAAGATAAGGCTTGTATACCTATAAGTTCNTGCTAGAAGAACAGAGAAGATGGTTTTATAGAGAAGTATCACAAGGATGTTTCCGTTGTCAAGCACAAAACAGGAACAAACATTTTATTTATAAATTTACTTAAAAAAAAGCAAAGAGATTNTTCATTNTAAACAAACAAATTTCACATTGACACCATGCATTNTGGAATGTAAGATTTGCTACTGTGAATGTGTAAAATAATGTTTTCTGGTATGGCAGACAATTGTCCAGTCTNCTTGGTATCTGANGNNNNNATATTTCCCTTTTAT…	Regulator of G-protein signaling 1	rgs1		Regulator of G-protein signaling 1	-	no IPS match	---	---	0	Xl.31883	rgs1	100036825	A1A643		---	---	0009968 // negative regulation of signal transduction // inferred from electronic annotation	---	0004871 // signal transducer activity // inferred from electronic annotation	---	---	---
Xl.32002.1.S1_at	3.63e-05	downregulated	TCTGAAGTCTTCACACATCACTGCCCCCATCCAGAATTATGGGATTGAAAAGGTGTCAACCCTGTTTGCAACACACTGAATAATTCCCTTATTATATAACGTGCTGCCCCCATGCAGTTATTTTACATGCGGGATAAGCACAGTAAATACAAATATACATATATGGGAGCCAATGGAANGANTNAGTAGACTGCACAAGAAAGGAAAGTGCTCTGTCTAATTTATTTTTGGATCAGTAATATTCCATATACTCCAAAATTGGAAAAAAAACCAGACAATATGATTTTATATAACATGATCACACAACGGTTATTCCCAACAGTTGGTAATGTGCCCCACTCAGGGTTCTGTGGTCAGGGATGTTGCTTGGTCATAAACCAAAAAGCTTTCTGAGGTGCT…	chromosome 6 open reading frame 35	c6orf35	N/A	chromosome 6 open reading frame 35	-	SignalP-NN(euk) (SIGNALP), tmhmm (TMHMM)	---	---	0	Xl.32002	c6orf35	494711	Q63ZZ0		NP_001088020	NM_001094551	---	0016020 // membrane // inferred from electronic annotation /// 0016021 // integral to membrane // inferred from electronic annotation	---	---	---	NP_001088020.1 // span:25-47,85-107 // numtm:2
Xl.3201.1.S1_at	4.62e-05	downregulated	TTTTGAGTTCCTAACTGGTATCCCCCCNTTCAATGACGAAACGCCTTCTCAAGTCTTCCAGAATATATTAAACCGAGACATTCCTTGGCCTGAAGAAGAAGAAGAGGTCCTCTCCNTCAACGCACAGAGTGCNATAGAAATTCTCCTGACCATTGATCCCACCAAGAGAGCTGGACTGAAAGATTTAAAGGCCCACCCTCTATTTCATGGNATGGAATGGGAGGAGNTGCAGNACCAGCCCATGTCCTTCATTCCTCAGCCTGACGATGAGACAGACACAACCTACTTTGAAGCCAGAAACAATGCCCAGCACCTCAAGGTCTCTGGATTCAGTCTATAAACTGTCACATAGCTGCACCCTCCCCCCNCNANAAGTCTCNCCTGCTTCACNTTTTATTG…	microtubule associated serine/threonine kinase-like	mastl		microtubule associated serine/threonine kinase-like	P:cell division; P:mitosis; P:protein amino acid phosphorylation; C:nucleus; F:ATP binding; F:kinase activity; P:response to DNA damage stimulus; P:cell cycle; F:protein serine/threonine kinase activity; F:protein kinase activity; C:cleavage furrow; C:microtubule organizing center; C:centrosome; P:protein amino acid autophosphorylation; F:nucleotide binding; C:cytoplasm; P:phosphorylation; P:G2/M…	IPR000719; IPR000961; IPR011009; IPR017442; G3DSA:1.10.510.10 (GENE3D), PTHR24351 (PANTHER), PTHR24351:SF105 (PANTHER)	EC:2.7.11.1	microtubule associated serine threonine kinase-like	26	Xl.3201	mastl	414585	Q6NTJ3		NP_001084629	NM_001091160	0006468 // protein amino acid phosphorylation // inferred from electronic annotation	---	0000166 // nucleotide binding // inferred from electronic annotation /// 0004672 // protein kinase activity // inferred from electronic annotation /// 0004674 // protein serine/threonine kinase activity // inferred from electronic annotation /// 0005524 // ATP binding // inferred from electronic annotation /// 0016301 // kinase activity // inferred from electronic annotation /// 0016740 // transf…	---	IPR001245 // Tyrosine protein kinase // 1.3E-17	---
Xl.32050.1.A1_at	-2.65e-05	upregulated	GTTCATGTTCCAGGCACTTATTCAAATCAGTGAAAAGTTGCTAGGGTAATTTGGACCTAGCAACCAGATTGCCGTAATTGCAAACTGGAGAGCTGCTGAATAAAAATCTAAACTTAAAAAACACAAATGATGATCAATGAAAACCAACTTCAAATGGTCTGAGAATATTACCCTCTGTTTCACATTAAAAGTTATTCTAAAGGTAAACAACCCATTTAAGTTGGTGTTTGCATATATTATGTGAATCCCCTTTTGTGAGCGGTGTAATTTGAATAAATTGTAATTGAAGTGTTTTAACATTGTTGGGGAAAAATTTGTAAGGGGTAATGTTTGGTTGTTTTAAACTTTATTTTTAAATTAAAGATACAAGTCACTTTCGTGGAGTTTTTTGTTAGCCAC…	---	---	N/A	---	-	no IPS match	---	---	0	---	---	---	---		---	---	---	---	---	---	---	---
Xl.32058.1.S1_at	6.51e-06	downregulated	GAGGAAAAGCATTTGCGGCACTGTTCTGATCATGAGGACTCAGATAATGGTCAGGCATATTCTCCTGAACACAGTTACAGCCCCCCCATCACATACAAAGACAGATCAATCCAAAAACCAAATAAAGATCACAAATCATCTCACAAGGAAAAGCACCAACTAGAAAACAGGGGTATAAATCCAGAGAAAAAGAAAGATAAAATACACCAGTGGGAGACACAAAAAGAATCCACATCCTCTGCAGGAACGAGCTGTGAAAAGCTGTTGTCCCCTCCTACTAAAGACCAAATATGTAAGAAGGAGAAGAACAGACATAGTGAATCTAAAGGCCACTCCATCAATTATGTAAGCACCAAAAAACATAGCCACCAAGACAAATCAAAACATGAAAAGCACAGG…	---	---	N/A	---	P:regulation of transcription, DNA-dependent; C:integral to membrane; C:nucleus; F:DNA binding; C:chromosome; P:DNA topological change; F:DNA topoisomerase (ATP-hydrolyzing) activity; F:DNA topoisomerase type I activity; P:RNA elongation from RNA polymerase II promoter; P:regulation of transcription from RNA polymerase II promoter; C:nucleoplasm; C:transcription elongation factor complex; F:trans…	seg (SEG)	---	extracellular protein	14	Xl.81180	---	---	---		---	---	---	---	---	---	---	---
Xl.32088.1.S1_at	-2.67e-05	downregulated	AATTTCTTCACCTTTCTTTGGAGAGTTCAAAGGATGCAATTCAAAAGTATGAACAGACAGAAGATGAAATAAGCGAGGGTCCTTTAAATATCAGTTCTCTCTATCTGGATTCTCTTGGTAAAGATGGCTTCTTGGCAACCAGACAAAACCATTCCAGTCTGCCACTTCTGCCGCTAGACCTGAAAATTCCCATCATGCAGTCAACGCTTAAAGACTCAGACTGTCACATAAGTCCAAAATCCTGTTCCCCAACATTGAAGCTCCAGCGCTTGATCGCTGATTCNCAGCAGATGGTGGCAGATCTGGAGCTCCGTGATCTGCTTCCTGGGCCATACAGTGTATCAAGCACATGTGCTGACGGCAGTCAGGCAGCTGACACCCATGAGAAAAGAAAGCTCC…	coiled-coil domain containing 62	ccdc62		coiled-coil domain containing 62	-	seg (SEG)	---	mgc81703 protein	0	Xl.32088	ccdc62	447711	Q641G1		NP_001087850	NM_001094381	---	---	---	---	---	---
Xl.32098.1.A1_at	-4.35e-05	upregulated	TCTGTCTGTCTAAACACTGTCCTTGCTGGTGTTTCCTACAGCTCCCTGTTCTTTTCACATGCCCCTGGAGCCCTCTTGGTATCGCCTACCTTCCTATATGCGCATCGCTACTCTTCTCGCGCCTTTTTTCTCCTGCTTCGCCGTCGGCGCCAACGTGCGTTCCACCTTGGAACGCACTTCCGCCCAGTCTCTGCCTCATGCGCATTAGGATCTTACCGCTCCCGCGCTGAGACGGCTCTGCTGGCGCCAAAGCCCCCTCACCCTAACGGCTGCTGCCTTCTCTCCCAGCACCTCGGCCCACATTGCTCCTACTTGGGGCCCCTGCTTCTCAAATCTTCAGCGACCGCGCTCCTCTAGTCCAGGCAGACGTCTACAGGCAAGTATTCCTTCTCTTAAAGG…	---	---	none	---	-	seg (SEG)	---	---	0	Xl.32098	---	---	---		---	---	---	---	---	---	---	---
Xl.32109.1.A1_at	-0.022535	downregulated	GGAAAAGTGCTGTTACCGTACCTGCACTTATTATGACCTGGAGCATTACTGTAATCGATAACACTGGTACAGAAAGAAGTTACAAGGCAACCAGCCTCCATTGTGCTGAAAGGCAAACTGCACTGGAGAATAAACCAGTAACACAAGCCACTGACAGCTCTGAGTGATCACTTTGTTTTCACACCTGAGCTTTAGGCTTTGTGTTTGCCCACTTGTTGACAAAGGCGTCCAGCAATTGTGCCCAAGGTGTTTTTATGGAATGTAAGATGTTTCTGTTATCTTCAAGGCTAAAAAACAACACAGAAAAGAAAGCTGGAGAGACTCTAAGGTTGATGGCAGACACCTTGCTGTGCTACCTGTTGTTTACAGGACTGGATTGGCCTACTAAAGGGGCAATTT…	---	---	insulin-like (LOC100494294)	---	-	no IPS match	---	---	0	Xl.32109	---	---	---		---	---	---	---	---	---	---	---
Xl.32113.1.A1_at	6.73e-06	downregulated	AATTCCACAGCCTGAAGCAACGGCCTCTTCNAATAAACAGCCAGCAGCACAGAATAGCTCTCTCTGTGCAAAAGAAGAACATGAAAGCAACCTGACAGAACAGGCAGCTGCAGGTAAATTAAAACCTGAGTGCGCAGCCAGCGATCTACAGGAGAACACGTCAAGCTCTTACCCTGAACTTCCTGAGTCCATTCTGTATTCTGCGCTTGGGACAGACGTAGCACACAGCACAGCCGGTTCCAGTGGCTATTCCCCTTTGCTTCCGTTGGATGTTAATAGTATTTTGAGACCCAATGCATTTGACATANCAAAAATGGACGAGCAGGAAGGTCAAATAAGTGGAGACCTTANTGATGAGCTTATGTCTTNTGATGTTTTTCCATTGTTACGGCTTTCNCC…	---	---	N/A	---	P:regulation of transcription, DNA-dependent; C:transcription factor complex; P:transcription, DNA-dependent; C:nucleus; F:transcription factor activity; F:DNA binding; C:cytoplasm; F:transcription factor binding; F:protein binding; P:organ morphogenesis; F:sequence-specific DNA binding; P:regulation of cell cycle; C:sarcoplasm; C:nuclear envelope; P:G1/S transition of mitotic cell cycle	IPR015633	---	e2f transcription factor 5-like	15	Xl.62381	---	---	---		---	---	---	---	---	---	---	---
Xl.32156.1.A1_at	-3.84e-06	upregulated	GTACATATATTACAGCAAAGAGAATAGAAAGCTCTGCCAACATGAATTGCACTGCATTGCTTTAATATATGTTATTGTGCCCTTAAATCTTCTCGGGTGGCGTGTACATCTGTGGCCCTAGTTTTTTTTT	---	---	N/A	---	-	SignalP-NN(euk) (SIGNALP), tmhmm (TMHMM)	---	---	0	Xl.32156	---	---	---		---	---	---	---	---	---	---	---
Xl.32186.1.S1_at	2.17e-05	downregulated	GCACTTATATATTGATGTCTCTCTGNGTCACATTGTACGCTATAATGTGGCTAGACTAAGTTTAGCTTTAAAGAAAAAAAAAGAAAAGTATGAGATCAGTTAAATGATGACTCCATATGTTGTGTCACATTCCATTTTAGTAAAATTTACATTTGTGTTAATACTCCATAACATCAGTTTGTTATTTCATCAATTGTCCTTATATTTTTTGTATTATGGTATCAATGACTGGCAGACTGGTATTTTGATGTATATATATATATATATATATATATATATATATATATATATATATATATATATATATATATATATATATATGCAGCCATCATGCTTGCATTCTGTATAATCCATAGCTCAAGGTATCTACTATCCTACTTTCACAGGATTCTTACTTCT…	tyrosine aminotransferase	tat	N/A	tyrosine aminotransferase	-	seg (SEG), tmhmm (TMHMM)	---	---	0	Xl.32186	tat	443707	Q6GLP5		---	---	0006519 // cellular amino acid and derivative metabolic process // inferred from electronic annotation /// 0009058 // biosynthetic process // inferred from electronic annotation /// 0009072 // aromatic amino acid family metabolic process // inferred from electronic annotation /// 0009074 // aromatic amino acid family catabolic process // inferred from electronic annotation	---	0003824 // catalytic activity // inferred from electronic annotation /// 0004838 // L-tyrosine:2-oxoglutarate aminotransferase activity // inferred from electronic annotation /// 0008483 // transaminase activity // inferred from electronic annotation /// 0016769 // transferase activity, transferring nitrogenous groups // inferred from electronic annotation /// 0016847 // 1-aminocyclopropane-1-car…	---	---	---
Xl.32227.1.A1_at	-9.41e-06	upregulated	AATAGGACAGAGCAGTCAGTTTGTCCNGTAGATCTAATGGTTCGATAACCCGAGGTCAATCCATGTATGGCCAACTCCAGGCCTTGATATACATGTTTTCAGAGCTTTAGCTAGAAATATTTAGTATCCCCTCTGTCTGTCATTTGTAACAATACGTTATCATCTTATAATTTGCTGTCTGGTAGTAATATTTTGTATTTAAAGGTGATCAAAAGTCAGGTCATGCTTTATGGTTTC	---	---	N/A	---	-	no IPS match	---	---	0	Xl.32227	---	---	---		---	---	---	---	---	---	---	---
Xl.32234.1.S1_at	1.68e-05	downregulated	GTCTTCCATTCTGATAAAACCAGATGAGTGTTCTAGCTTGAAACTCTCCTCACCAACACAAACTGCTGGAATTGTACATTTGTCTTCTCAAAAAAAGGAATCGCCTGAGGTAAATGAAAGGTGTCTGCAATCTACAGAGCGAAGGCACAGGTACTATCAGGCACAGTGGAGCAGGCAGTGTAAAATTGATGAGGAAGAAGAGGAGGAAGTATCAGTCTCCCAAACTTCAAGGATAAATGTGGTCAGCAATGGACAACTAACAAAGTCAAGTTTTAATTATGAGGAAAAATCAAGTGTGGAAGAGCAGAAATCAAGGAAAGGCATGAGTAAATCTGCTTCCTGTCCTGTAGAACTGTCTAAAGCAAACCACGAAAAAGATACCAGCCAGCCTCCCCCTCC…	---	---	homolog of rat pragma of Rnd2 (sgk223)	---	F:ATP binding; F:protein kinase activity; P:protein amino acid phosphorylation; F:protein tyrosine kinase activity; F:transferase activity, transferring phosphorus-containing groups	seg (SEG), tmhmm (TMHMM)	---	loc398552 protein	5	Xl.32234	---	---	---		---	---	---	---	---	---	---	---
Xl.32256.1.A1_at	-2.03e-05	upregulated	AAATGCTTTCATCCAAGGGTTGTGTTTTGTGGGCAGGCGCATGTGTTGCTATCTCGACATAGCTTCTCTTTCTGACTTCAAACAATGAAAAATGAGTAAAAAAAAATGGGTAAAAGTCAAAACTTGTGTCCAGAGGCCTCGCACCAAAAGAAACGGTGAATCTAGTCGTAACGTGGTGACGATTGGATTGTCAGAACCATCTCTTCTGTCATCAACCAAACGGCCCAACCAGGAATCCAGGCTAAAGAGTATGAGCAGGGCATTTACAGTAGATCTTCTTTATGACCTGGGCTTCAGTAGCTCCTTGTCCTGCATATACAGAGGTCTTATTTGACTTTCTGCTTTTTAAATGTGAGCTGCTTCTGCCGTAGCTCAATGCCTCAGTTCTACGCTGGCTTT…	---	---	N/A	---	-	no IPS match	---	---	0	Xl.74357	---	---	---		---	---	---	---	---	---	---	---
Xl.32279.1.A1_at	3.72e-06	downregulated	GCCATATCTAAGCATTACAAGGAGCATGTGATACACATANNNNNNNNTATTTATATTGNGTATATTTTACATGCAATAACAATNTGCCCAAGTAGTGAAAAGGTCCCTAAGTACCTAATCNGATATAAAATAGCAGTATTCCAAAGATAGAATTCTATTTCAACATACATGTTNAACGCCTTGTNTCTTTTATCCNNGTGTCTTTTTATGTATGTAGGAGCAGCTTCTTGGACATCCTGTTNCCTGCCAAATATTCACAATTCATNAAAAAAAAATTTAATTATNCTGTAATGTGCNTTTCTATATCACATATTTTTATGCATTGGACCAAAATATATACAGACCATTTTCTATTGGCTTTATCTATTTTTTTTATATGTGCCACATATGTTTTCAAGG…	---	---	N/A	---	-	seg (SEG), SignalP-NN(euk) (SIGNALP), tmhmm (TMHMM)	---	---	0	Xl.32279	---	---	---		---	---	---	---	---	---	---	---
Xl.32329.1.A1_at	3e-05	upregulated	GGACTTGTTCATCCAGGACCCTGAGCTCCTCGTCACATTGTTCTCTCTCTTCCTGCACTTCCTTTGCCCGAGATACAGCAGCCTCCAGTCTGCAAGAAACCCACTGCACTGTCAGTTACCCCACGTGACTCTTCCACTCCACAGCTCATTCACCCTCTCTTACCTGTCTATTTCCTTTTCAGTCCGATGTCTCAGATCTGCAGCAAATCTCAGGTATACGTGAATAAAATCTATGAATGCTTTTGGTGTGATGAGAGGTAGAGTTGGACAGAGTCTGTGGTAGTGCTGCTGGGCCGACACATGAATGAGAGACATCAGCTTGGAGAGAGGCACTTCAATCTGCAGCAAACCTGAAGGG	---	---	N/A	---	C:dynein complex; F:microtubule motor activity; P:microtubule-based movement	seg (SEG)	---	dnhd1_human ame: full=dynein heavy chain domain-containing protein 1 ame: full=dynein heavy chain domain 1-like protein ame: full=protein ccdc35	3	Xl.72502	---	---	---		---	---	---	---	---	---	---	---
Xl.3233.1.S1_at	-0.00066323	upregulated	AAGCCCTCATACCTTACACAGAGAGGCACATGCAGCGGATGGGCAGGCTGCTCCAGGCGTCCATGTTTGTTGACTTTATGTGGCAGCAAATGCGACTGACGGATTTGCCAGCAGAAGACAAGGCACCTGAGTCTATTGCTACAAAGTCTGCTCCTGTTGCTGGGAAGCACAAAATCTCCTCCGTTCAGGGCTGAGCCCCCTTGGATCCCCCAACACACTGTATAAAATATAACCGTCGCCCCCTACATTACCAACATCAGAAGGAACACTCAGCNGCTGGGTCACATGCCAGAGGACTAGGATCCTGGGCAGCCTGTTGGAGACGTTCTGGGTTGGTTCCCGTATGTACAGCCTGCAGCTAACCTGTTGGAGATCACAGTGTGAGGACTGTCAGTAGAA…	transducin (beta)-like 3	tbl3		transducin (beta)-like 3	C:small-subunit processome; P:rRNA processing; C:nucleolus; C:nucleus	IPR013934; PTHR19854 (PANTHER), PTHR19854:SF14 (PANTHER)	---	transducin -like 3	4	Xl.3233	tbl3	379734	Q6PCE6		NP_001080042	NM_001086573	0006364 // rRNA processing // inferred from electronic annotation	0032040 // small-subunit processome // inferred from electronic annotation	---	---	---	---
Xl.32355.1.A1_at	1.57e-05	downregulated	TGCTCACTAGAAGAACACCGGGCTGGTGCAGTTTTAAAAATTATTCCTTTTTCTCTGAAACAGCATGTTGCACTAACTAAGATACGATATTTTTAATCCTTATTGGAGGCAAAAGCATTCTATTGAGTTTATTTAATGTTTCTATGATATTTTAGTAGACTAATGGTTCCTTATTCGGAACACCCCAGGTCCCAAGCATTCTGGATAACAGGTCCCATGCCTGTTCTAATTATTATTGGCATCCATTTGGCTAATAAACCATTAAAGACCATAACTATTCCCCATTACTTCTAATTTGTCTGCCCAATAGCTATTGCTACAAAATAGATATTGTATTATTATTAGGAGTCAGACATTTGTATGATGAAGCTCTTCTTTTGCATGATACTGCATGCTGTG…	---	---	N/A	---	-	no IPS match	---	---	0	Xl.32355	---	---	---		---	---	---	---	---	---	---	---
Xl.32372.1.A1_a_at	-2.03e-05	upregulated	AGAAGAGGAGATTGATATGGACACAGTGCATGACAGTCAGGCTTTCATATATCACCATNTGAACATGTTGGAGAGACCCTCAACACCAGGGAAGGAACAGTCCGGCTTGGATTTACACATGCCACTCCCAT	---	---	N/A	---	P:regulation of transcription, DNA-dependent; F:binding; F:metallopeptidase activity; F:zinc ion binding; C:nucleus; P:transcription, DNA-dependent	PTHR15137 (PANTHER)	---	tata box binding protein -associated factor 150kda	6	Xl.32372	---	---	---		---	---	---	---	---	---	---	---
Xl.32507.1.A1_at	8.78e-06	downregulated	GAATTACTCAAGTTCCTGACCGACTACAACTTAATGCTTCAAAAGTAGCCTAATTGCTGGTAGATTGAACTGCGTAGCATAATATTTACTGGCATTTGTATTGGATTCATTAATTATATAATTAATGGAAGAGGCTTATGTCAAATACATAATTCAGGGCAACATTAAATATATATTTTTTTCTAAATTCAAGATTGCCAATACTGGACATTCTAAGAAATAAGCTCTAACTGGAAGATTGCATCACTGCCTTCTCTTTTGTCAATACTGTCCACTATCTTTCTACATTTTCTCCCTCTATATATAGATGCCCCACTGAAAGCAATATTCTTGTATATAGACGTATACAANCTGTAGATAGCATCCGCTTCCATGTTATGTCAGATAGGCATATAGGAG…	---	---	N/A	---	-	no IPS match	---	---	0	Xl.32507	---	---	---		---	---	---	---	---	---	---	---
Xl.32606.3.S1_at	-0.0016211	upregulated	AAAATATTCCAGCAACACCACCGAGAACAGCCTCACCACTGCCAGCTGGATCAGAAACTCAAGTTGCAGTGTGTGAAATGACAGAACCAGAAGTTACTGAAGATCATCTCCCATCAATCGGTGACNTNNNNNNNNTTTTTGGTCCTGTACTGTCCCCAAAGTCTGTCATTGTTAACTCTGAAGATAAGTGGGTCAGATTTGTCGATCCTTCCCCAGAGAAGATTTCTCCAGTGGTTTCACCTGAAAGAACCACTGAATCTCCAGTTATGGATACAGAAAGTCCTTGTGAAGCACCCCCCAGTGAAACGTATCGTAATATTCCATCCCCCCTCAATTTGGAAGAAGTAGAGAAGAAAATAATGGAACAAGTATTTATTAAAGATGATGAACCAGAAACTG…	---	---	N/A	---	C:clathrin-coated vesicle; ; P:response to dietary excess; C:cytoplasm; ; P:positive regulation of receptor-mediated endocytosis; C:AP-2 adaptor complex; F:microtubule binding; F:phospholipid binding; C:plasma membrane; F:protein binding; F:SH3 domain binding; C:coated pit	PTHR24017 (PANTHER), PTHR24017:SF205 (PANTHER)	---	sh3-domain grb2-like interacting protein 1	13	Xl.71909	---	---	---		---	---	---	---	---	---	---	---
Xl.32639.1.S1_at	-6.77e-06	upregulated	GAAGCCCATCTCCATAATATACACCTACACTGCTTGGTTTTGGGGTTTTATCCGCCCTCTAGAATGTGCTACACTTTCAGCCATTATCAATTACTGTTTGGTGTAGGCAATATGGAAAAAATGCCTTCTACAAAAAAATGGAGACTGGAGACCATAGTTGAACCTTACCCAAAATTGGTATCCATCTTTTCTTCAGCTTTCTCTGCCTTTGGCCTACTCATGGGTAGAGTGAAGTTTACGAACCTAGGGGTGTCTATATGTGTGACCTACTACATTTTCAACAGGTTTAAGGTGGGAAAAAAATGATCTTCTAAGGAATTTTTAGCACCTAGCTTTCCTGTATAATAAGACTAGTTTCCTCAGTGTATTAGACTTATGTTCAGCATTCCCTGTATGAGA…	v-maf musculoaponeurotic fibrosarcoma oncogene homolog F	maff	N/A	v-maf musculoaponeurotic fibrosarcoma oncogene homolog F	-	no IPS match	---	---	0	Xl.32639	maff	495449	Q5U4S3		NP_001088571	NM_001095102	0006355 // regulation of transcription, DNA-dependent // inferred from electronic annotation /// 0045449 // regulation of transcription // inferred from electronic annotation	0005634 // nucleus // inferred from electronic annotation	0003677 // DNA binding // inferred from electronic annotation /// 0003700 // transcription factor activity // inferred from electronic annotation /// 0043565 // sequence-specific DNA binding // inferred from electronic annotation	---	---	---
Xl.32667.1.A1_at	-1.42e-05	upregulated	GACAGTCACTGTGCAGTAGGCTGGTGGGGGGCTGGTTGGGCCTTTTGTACTTGAAATGCCAGGGCCTATTTTGACTCCCAGTCCAGCCCAGTATATGAGGAGACTTTGGTCATTTCTTTGTCGTATTGGCTGTCTGTCCCTTTACTTTCACAAAAGGCATGCACAATAAACAATCTTAACAATAAAAGGGGGGCCCAGCTGTGCTGCAGTTTTTGAAATAGCAAGCCCCCCCTTGGCATCACCGAAAACATACCGCCTCTTCAAAAGACCTGAACTGCCGGAAAGCCGAAGTCCCGAAGCCATGAAAAGACCCGAAGTCATGGAAAGAACCGAAACTGAAGTCCTAAAGCCACGAAAAGACCCAGAGTCATGACAAGAGCCAAACTTGAAGTCCTGAAG…	---	---	N/A	---	-	SignalP-NN(euk) (SIGNALP)	---	---	0	Xl.74423	---	---	---		---	---	---	---	---	---	---	---
Xl.328.1.S1_at	2.21e-05	upregulated	TTAAATCAATTCAACAACTCCCGTGTTACCATATTTATCAATAAATTTACTCAAATAAATCTAGTGCTGGGAAAGACTCGATAAAATTGTGAAGAAATCCAAATCGTTTGATTTTTTTCGGATTATTGCCCGAAAATCATAAATGAATAGGATTATTGTACAAAATCCAGCACAGATCATCATATCTTTCAATTGTAAATGGGACACCTGCCATTGACTCTACATCAACTCGGCAGGTTTGAGATGGAGTACTTTTTTATTCAGACTTTTCACAGCAACGGGGTTTAATAAATCAAGAAAAATTTGAGTCTTCTCCGATGAAAAAATTTTGTTTTTTTCCTTTAAAACAATGACCAGGAGTTTATTAAAAAAAAAAAACCCTAAATGTGGACTGGATTC…	angiotensin II receptor, type 1	agtr1-A	N/A	angiotensin II receptor, type 1	-	no IPS match	---	---	0	Xl.328	agtr1-A	378523	B7ZQ36 /// P35373		NP_001079250	NM_001085781	0007165 // signal transduction // inferred from electronic annotation /// 0007186 // G-protein coupled receptor protein signaling pathway // inferred from electronic annotation	0005886 // plasma membrane // inferred from electronic annotation /// 0016020 // membrane // inferred from electronic annotation /// 0016021 // integral to membrane // inferred from electronic annotation	0004871 // signal transducer activity // inferred from electronic annotation /// 0004872 // receptor activity // inferred from electronic annotation /// 0004930 // G-protein coupled receptor activity // inferred from electronic annotation /// 0004945 // angiotensin type II receptor activity // inferred from electronic annotation	---	---	AAC59635.1 // span:33-55,68-90,105-124,145-167,199-221,242-264,284-306 // numtm:7 /// NP_001079250.1 // span:33-55,68-90,105-124,145-167,199-221,242-264,284-306 // numtm:7
Xl.32838.1.S1_at	-1.21e-05	downregulated	GACATCCAAGTCAGGTCCAAAACCCATAAGGTATTCTGGCCCATCTACAAATACACAGATTCGAATCAAGAACTCATTGAAATCTGACAAGGAAAGGCCGACATCAGAATCTACAGATGGGATTACACAAAAGAGGTCAGCTACATTTGTTTTAGATTTTGAAAGAACGGAGTCAAAATATAAAAAAATCAGTTATGACTTAGGGACTTCTAACCAAGTGCACAAACAGTTGTCAGAATCTAAAAGCGAACTGAATGACAGAAGAAAGGAAAAGCAGGTTGACACAAAGAGTTTGACATCAGAAAAATCATCAAGCCGTGCAATTAAACTGAAGAGGACTTCTCTCAACCAAACAGCAACACCTGCTTGTGAACTCTTACCAGTGGATGGAGCAATAGC…	potassium channel tetramerisation domain containing 18	kctd18	N/A	potassium channel tetramerisation domain containing 18	F:voltage-gated potassium channel activity; C:membrane; P:potassium ion transport; C:voltage-gated potassium channel complex	coil (COIL)	---	loc496008 protein	4	Xl.33536	kctd18	496008	Q5PQ21		NP_001088744	NM_001095275	0006813 // potassium ion transport // inferred from electronic annotation	0008076 // voltage-gated potassium channel complex // inferred from electronic annotation /// 0016020 // membrane // inferred from electronic annotation	0005249 // voltage-gated potassium channel activity // inferred from electronic annotation /// 0005515 // protein binding // inferred from electronic annotation	---	---	---
Xl.32888.1.S1_at	-2.27e-06	downregulated	GTGTCTATGATATTGCTCTATTGATAAGTATTTCTAATGGTCTGCTTGGAATGAATATGATCTTAGTAGGCAAATCCAGAAAAGGAGATGACTGGTTACATTATTAATAATTTCAGTAACTGCTATGGAATTATACCAATAAATATAAATATTATGTTAGGATCATTATTTTATTCCCAACATAACAGATGTTTGTTTCATTACAACAGCAATAAAATATTAATAAAAGTGTGTTTTCCTCATCTTACGGGGAACAAAATGATATCTGTGTCCATGTATTTGCTGTGATTAAAAAATTAGCTGCTTTGTCAATCAATAAAAAAATGTAAAACAGAGATGTGCAGCTCATTTCTAGCCTTTATAACAGCCACAGATAATTCACCTTACATATTCTAACCA…	chromosome 11 open reading frame 54	c11orf54	N/A	chromosome 11 open reading frame 54	-	tmhmm (TMHMM)	---	---	0	Xl.32888	c11orf54	444476	Q6GME2		NP_001086047	NM_001092578	---	0005634 // nucleus // inferred from electronic annotation	0008270 // zinc ion binding // inferred from electronic annotation /// 0016787 // hydrolase activity // inferred from electronic annotation /// 0016788 // hydrolase activity, acting on ester bonds // inferred from electronic annotation /// 0046872 // metal ion binding // inferred from electronic annotation	---	---	---
Xl.3291.1.A1_at	5.7e-05	downregulated	ATATTACACAATTTATACTTCTAGTATTTTTACATCTAAACTGGTGCAAAGCTGACTAATTTAGTTCCGTACTAGACACTGTGGTTAAAGTAGATATAACTATTCTTTATGTCCTATTTATAATAAATTGTCTCTTCCATGTTTAGTTTGATAATTAATGATGAGGGTTCCGTTATTTTTTGTATATCTCCATCTGTACATACCTAGTGTTGAATATATCGGA	---	---	N/A	---	-	no IPS match	---	---	0	Xl.70974	---	---	---		---	---	---	---	---	---	---	---
Xl.33208.1.S1_at	-1.73e-05	upregulated	GCTGGTACTTATTCATAGGCATTCGGAATGGGTACCGGTGGGTNTGAGGCGCGTNNGGAGGAATATATATTGGTCTGTATGCCTACTCTTTTNATTCTATGTTNAATANAGATTNACTTAATTGTAGAGTTTTTGGGAGATATTATTTTGTATCCTGTGAACTGGGGGCTATATCCCAGCAACTGGCCCTTTAGACAGGCCTTATAGACTGCAGCAGACAAGCGCTATTATATTTCTGGATGCATGCAAAGGAGCCTAATATCTGGAACTTTATTAATTTGTCTTTTAATATTTAGCGTTCGCAAGTACACCATAAGTTTTTGCATCTAAGTGGGTGAAAGGAATTCTTTAGTTCTGAAGAGCCATTTAAAACTAATCATACATTTTAATGTGAATTCT…	hypothetical LOC495831	LOC495831	N/A	hypothetical LOC495831	-	seg (SEG), SignalP-NN(euk) (SIGNALP), tmhmm (TMHMM)	---	---	0	Xl.47770	LOC495831	495831	Q5RJX1		NP_001088657	NM_001095188	---	---	---	---	---	---
Xl.3354.1.S1_at	1.7e-05	upregulated	CGGGCGCATATCTTGCGAGAGGACTTTGAACGTGCCCACATGTATGGNTTGCCCCCTCATGCCGCCATGCAGCCTTCAGCANCGTCCATGNTNGGTGCTNTCTACCCTCACCCCGCCTCTGGGCTGCTCAGCAAGACTCCTCCCATTAATTTGNTGAGTGCCCCTCCCCCTCTCATNTCCACCTCNCNACCGGGNTCTCCCCNNCACAGGGACCTGTACAAAGAGAGAGACTCAAGATAGAACTGTCATNTTCATCTANGACGGGGGTGTCTTGTAAATATTTATATATTACACCCTGATGCCCTCCCGACCTTGACCNAGCCCCACCNTAACCCTGGGCTTTTGTACATTTTTATGGTTATAATGTGATTTTAANCACTGTGCTATCCCCCATTAATC…	hypothetical protein MGC115608	MGC115608	N/A	hypothetical protein MGC115608	-	PTHR14429 (PANTHER), seg (SEG)	---	loc100145044 protein	0	Xl.77588	MGC115608	734602	Q4V7K7		NP_001089546	NM_001096077	---	---	---	---	---	---
Xl.33540.1.S1_at	6.47e-06	upregulated	TCCTTCGGGCATCTATTCTCAGTATGCTTTATTTACATTAAATGGAAGCTAACATTTTAATTCTGAAATCCTTGGANTTTACATATTATCAAATATATTGATAAATATTAATGGGGTTCGTATCCTCCGTTTTGGGGAAAAAAGGAAACACAGTGGAGTTGTGGTCTTATCGTGTTCCCTAAACGGTGGTCCTGATTGGTGCACGGCTGTGCCTCGAGACCTGAAGGCCTTTNAGGCTGTTTGTGTTGCTGCTTTGATTTGGGTNGTCGCTAGAAATGAATTGGTGGAGTTGAACACAACTGTAACACACCTACTGACCGCAGCTAGTGAANTANCGACCCAAGTGGTCATCATGCAGAATGATGAGTTCCTGTCTTCAGATTTTGTGGACAGCCGTGC…	---	---	N/A	---	-	no IPS match	---	---	0	Xl.33540	---	---	---		---	---	---	---	---	---	---	---
Xl.33643.1.A1_a_at	-2.16e-05	downregulated	CTGAGATTTACCAGGCTGCACTCTATAGACCAGGCAGAATATTACTGCCAAGCAAGTGAATGGATCCAGGACCCAGATGAGACCTGGTACCCACTGACCACAAAAAGAAGCAGAGCCACTCGAGTCCAGTTCAGCTCTCAAGAAATGATGTCAGCAGTGCGGAGCTCCTCCTTCGTATGGGCTGAGTCTCAGACTTTACCCATAATCCTTTGTCTCCTCCTCCTTCAGTCTTGGCCTTCATGATGAACCTCAGGTCCCTGTAGAGCAAACTGCAGGAGAGGATGAGAGTCAGATGGATAATCCCCACTGAGAATGCTGGGTAACTNGGCTGAGGTCTCTGTCACATGGTCTCAATGTCAGCCTCACTCCAGGGATTGCACCAGCCCATAATCTGTATAT…	---	---	N/A	---	C:integral to membrane; C:membrane	PTHR12207 (PANTHER), PTHR12207:SF8 (PANTHER), seg (SEG), tmhmm (TMHMM)	---	igsf3 protein	2	Xl.72301	---	---	---		---	---	---	---	---	---	---	---
Xl.33654.1.A1_at	0.0014653	upregulated	AGGACCATCCGATTGGTTTTGGAAAGGGGGTGGGATTTTGGGGCCTCTGTTTTTGTTTNGTTNNNNNCCCCCTCTCTTCCACGGAGCGGTCATCCCCATGTGAAGCTGCAGTTTANGGGGTGTGTACGTATNCCATTAGCAAGATGGAAGCTCTGTCCCAAGTGCAGGCAGCTGAACTACAGTANAACCCCCATTTTACGTTTTTNNNGGGGACCAGAAAAAAATGGTGTAAAATCCAGGAAAATGTAAGTATCAGGGAATGTATTATGTATAATATACAGGTCNGAGCACAAAACAACAATGTAAAATGAGGGAAAACGTAGAAATACAGTAGAACCCCCATTTTACATCCCCTGATTTTATGTCTTGTTTGTAGCAAGTCTCAACGCCGGTCTCTTC…	---	---	N/A	---	-	SignalP-NN(euk) (SIGNALP), tmhmm (TMHMM)	---	---	0	Xl.81293	---	---	---		---	---	---	---	---	---	---	---
Xl.33702.1.S1_a_at	0.0031722	downregulated	GTTGCAAGATGCCTTCTACATCTTCCAGGAAATGTCTGACAAATATTCATCTACTCTTCTACTGCTAAATGGACAAGCCACCTGTTACATGGGTCAGAGCAAGTGGGAAGATGCAGAGGGTGTTTTGCAGGAAGCACTGGATAAGGATAGCAGCCACCCAGAAACCTTGATTAATTTTATTGTCTTGACCCAGCACATTGGAAAACCACCTGAGGTCACCAACCGTTATCTGTCTCAACTAAAGGATGGACACAGAAATCACCCATTTATTAAGGAATACCAAGCAAAGGAAAATGACTTTGACCGGTTGGTCCTGCAGTATGCACCCAGTGCATGAA	coatomer protein complex, subunit epsilon	cope	N/A	coatomer protein complex, subunit epsilon	F:binding; C:COPI vesicle coat; P:retrograde vesicle-mediated transport, Golgi to ER; F:structural molecule activity; P:protein transport; C:membrane; P:COPI coating of Golgi vesicle; P:cellular membrane organization; C:Golgi membrane; C:cytoplasm; C:Golgi apparatus; C:cytoplasmic vesicle; P:vesicle-mediated transport; C:cytosol	IPR006822; IPR011990	---	mgc80063 protein	14	Xl.33702	cope	443752	Q6GR46		NP_001085327	NM_001091858	0006890 // retrograde vesicle-mediated transport, Golgi to ER // inferred from electronic annotation	0030126 // COPI vesicle coat // inferred from electronic annotation	0005198 // structural molecule activity // inferred from electronic annotation /// 0005488 // binding // inferred from electronic annotation /// 0005515 // protein binding // inferred from electronic annotation	---	---	---
Xl.33749.1.S1_at	-1.4e-05	upregulated	CTTGAAGGTTTTTGATGATCCTCCATGNTGGTTCTCTGCGACCANGNTAGCATTTTTCTAGCACTTAACAATATTCAAGAGTCTAGATCTGAGATGTAACTGCTTCACCAAATCACAATTCTAGTGCACTTTAATAACATTTCATGCCAGTGGATCATCTNAAATGCTATGANTAAGAGTACTTCTAATGTAATGGACCTTTCCAGNGACTGGCAGAAATATATTCTTTAGTGGCCATCAGTGATATTAACTTTTATCATGATATAGTTCTATCCCGTTTTAAACATTTTTATTTCACTGCTGTTTGTGAACTAATTTGTGTGTTGAACANTGTAAACTGGATTAGACTTTCCTTCCAGCTATGTGACCTCCACCCCACTCCACTACAGAGGATTTTAA…	---	---	none	---	-	no IPS match	---	---	0	Xl.71283	---	---	---		---	---	---	---	---	---	---	---
Xl.3382.1.S1_at	-3.99e-06	upregulated	GTAGTTAAGGTATCCTTCATAATATAAAAGTTTAAAAATATACGTCCCCAGGTACATCACATCTAACCATTTCAGTGATGTATATATGATGGGGTCCATCAGTGCTGAGATGTTATATCCCAAATTGTTCACACAAACCTATCCCAGTGTGTGTTNGGAGANACAGGTCTTAACTAGGGCGTATTGATATATTCTAATGTTAAATGCTTAGAACATGAATAGGTTAGCACTCTAGAGTTAATGTGCCATGAAGAGAAGCTGAGAAAGTTAAGTGTTGCCCACTATCTTGTAACAGTAAAGAATATACTTAATCTTCAGGGAAGGAAACTGCTCACTATGTATACACAGGTGAAG	---	---	N/A	---	-	no IPS match	---	---	0	Xl.3382	---	---	---		---	---	---	---	---	---	---	---
Xl.33838.1.S1_at	-1.33e-06	downregulated	AAACACTGCAGGGACACTTTTATGTCGTGGATTGCTACACGCAGTCAGGGCACACTTGCACCTGTGAAATAACACTCATTCCCATGTGTGGGGGACATGTTATGGAAACCTGTGGAGCAAGCCCTAGAACTCCTGTGGATGCTACAAATATCCAAGAGACATGTTTTTTACAGAAAGCTTTGTACATACAATTATATGTCTCCAAAAAGACAAGGCTGAAGGACCGTTAGTTTGGAGAGCATATGGATTCTATAAGCCCTTGGCAAGGAAATGCTATCAATTGATTCCATTTGGTGTGCAAGATTTCCATTTTGCACTCGAAACGAACTGCCACTTTTATTTCTTTTTCCCCCCCGCTTACCATTAAGCGTCCAACGGCTTTCTTTGGGATGATCAAGA…	TOX high mobility group box family member 4	tox4-b	N/A	TOX high mobility group box family member 4	-	no IPS match	---	---	0	Xl.75566	tox4-b	432037	Q6IRR0		NP_001084977	NM_001091508	---	0005634 // nucleus // inferred from electronic annotation	0003677 // DNA binding // inferred from electronic annotation	---	---	---
Xl.33858.1.S1_at	6.26e-06	downregulated	AAAGCACTTTACCAAACACAGATTTGTACTTAAAGCTTTGATTTTTGCTTTCAACATCGAGGTCCTAAAGATAGTTCTCTCTAATATGATTTGTACTCTGCAGATTTCCTATTACACAATAGCAAACATGGAAAATACTCAAACACCTACTGTTAAATAACCTGGAATGTCATTTGGATCCTTATACTGAACCAGTGCTCTTACTTTAACTTTTTACTGTTAAGTTTAATAAATGCAATAAATGCATTTTCTTTACTGACCTCTGTGCATAGGTGTTTATGAATAGAGGGACTTCTTAGTTTTCCCAAAATACAACTAAATGAAAGAACAGTGACCTTAAAAGGAAGACTATTATACTAAAGAAGTAGTTCTTAACTTTATTCATCCAGGACTGAAATT…	optineurin	optn	N/A	optineurin	-	SignalP-NN(euk) (SIGNALP), tmhmm (TMHMM)	---	---	0	Xl.75466	optn	496250	Q5M7B7		NP_001088901	NM_001095432	---	0005737 // cytoplasm // inferred from electronic annotation	---	---	---	---
Xl.3438.1.A1_at	-3.37e-05	downregulated	GAGTGATACAGCTTCTTCCAGTCATGTCTGTCTGTAAATGTTTGTGTATGTGTTTGTGTACAAGGCTTTTTAACACTATGTATAAGCCCCAACTTGTAAATTATATGCAGAAAAACAGTATTAATGATGACATTGGTATACATCAGATATGATAAATAGAAAATTATTAATTTTGTATAAATATCTTTGTCATAGCCAGAATTCTTTCTTGTCTCTAAAAGAGGGTATTATTAAAGAAAACAGCCATAACCATTAACTTTTTTCATTTACCAGGAAACAGCATGCAAATGTTTTTTTACAAATCTGTTTAGAGGAGCAATACTTCATTTGCCAAAATTAGCATTTTAGAATATGGAGTTTGGAAACGGCTGATGGGCCATAAATCAGCTCTTGTAATAG…	---	---	N/A	---	-	SignalP-NN(euk) (SIGNALP)	---	---	0	Xl.3438	---	---	---		---	---	---	---	---	---	---	---
Xl.34430.1.A1_at	0.0022839	upregulated	AAAGTCACGTGGTTTCACTCCTATGCCAATTCGGTTCGGCNGAATCTGAATNCTGCTGAAAAAGNTAAAATCCCGNNNNGNNNNNGGTGCATCCCCAGGTGCAACTGAGCGCTACTTTGCCAGTTCTAGATGTAAAAACTTGACCNATCNTCCAAGATGGCAGCTGAGCATCTCACGCCGNTCTGCGTATGGAAACATAAGGGCTTCTCCAAACTCTTCTCTATTGACATTAGAATNTACAACTCTTGGGTTGGGGCTTCTGANGACGTATCNTTCTTATTCATACGTCTTNGAGAATCTACTTGCAGGTGTTTTATTTGCATGGCTTTCCCACCCACCTTAGTGCCATTGATTTGCTAGAGCATGTGCTAGATGGAGCCGNCCCGCTGCCTCGTTCTT…	---	---	none	---	-	no IPS match	---	---	0	Xl.34430	---	---	---		---	---	---	---	---	---	---	---
Xl.34554.1.A1_x_at	-0.00083019	upregulated	CACCAGACTCTCCATTCAGCAATGCCTTACATCTTTACACACAATATTTCCTTTGACGGGTTTACAGAAATAAGAGTCGTTTGTTTATTAC	---	---	N/A	---	-	no IPS match	---	---	0	Xl.62690	---	---	---		---	---	---	---	---	---	---	---
Xl.34601.1.S1_at	-3.05e-05	upregulated	GTAGTACTTATGTTGCTCCTCTTTAAAGTAAGGTGAAATACTGTGCTAGTCACATCAAGGGGATGANGGCCTCCTCGTTTGTCCTGTGTGCTTTATACTGTATGTCCAGCAAATAGATTATAGACTATTAAATGTCAGTAGGGTAGTTTCAGTATTTGGTGAGCTCTAACTCCTAACCACCCTTGATGGTAGATATGTGCATAAGAAGTGAGAGCCCTATAGCACACGAGCTTTCTCAAAGTAATGTATCGGAGAAGAGAAAATCAGTCAATATATATACAGTATATATTCGGATTGTAACGGGTGTACTTGGATAGCTAAGTAGGTTTAAAGAAATAATATTTAAAACNNGTTTAATAGTTGTGTCACTTGCCCTTGACTTTGTAGCTATTTATTTTC…	acyl-CoA synthetase long-chain family member 3	acsl3		acyl-CoA synthetase long-chain family member 3	-	no IPS match	EC:6.2.1.3	---	0	Xl.55688	acsl3	100174803	B3DLM0		NP_001124420	NM_001130948	0008152 // metabolic process // inferred from electronic annotation	---	0003824 // catalytic activity // inferred from electronic annotation	---	---	---
Xl.34620.3.A1_at	0.00041448	upregulated	GTGCTCAGTCCCATGAAGAGGGAGCCATTGGTCAACTCCCCCGTTAGTGGACCAGTCAAGAAAGTTTATGTAAACCCTGATATGCTTTTGGAAGGGGAGGCCCTTTTCCGGGAAATGGAATAACCTTTCAGAGGAGCAGAAATCCTGGAAGATGTGAGACGCAAGTTCCCCCTCCCTCCGTTTTCTTGGGAATGGGGAGAGTTATGTTTCTTCTTGAGCTTGGGGACATTGTTTATATGA	---	---	N/A	---	F:metal ion binding; F:biotin carboxylase activity; F:ATP binding; F:ligase activity; P:metabolic process; F:catalytic activity; F:pyruvate carboxylase activity; P:gluconeogenesis; P:response to cadmium ion; C:mitochondrial inner membrane; C:mitochondrion; P:lipid biosynthetic process; F:nucleotide binding; C:mitochondrial matrix	IPR005930; PTHR18866 (PANTHER)	---	mgc68971 protein	14	---	---	---	---		---	---	---	---	---	---	---	---
Xl.34694.1.S1_at	2.54e-05	upregulated	ATAAATCTGATTATTGCTTCTTAAGTCCTGTGAGTGCGGCTTTGTCTTAGCAACTTTTT	---	---	N/A	---	-	no IPS match	---	---	0	Xl.5053	---	---	---		---	---	---	---	---	---	---	---
Xl.34742.1.A1_at	-7.32e-06	upregulated	GTGACAAAAACGTATGTGATTCCCCTTCCCGACCCTAATTTGCATATGCAAAATTGGATTCAGTTCAGCCAGGCACGAGGATTCTGCCGAATCCTGTTTAAAAAGGCTGAATCCCAAACTGAATCTTGGATTNGGGGGATCCCTNNAAACAATCCAACCNTAAGCCCTNCTTTTNTGAGGACCCAGAGGATGGAGCTGAGATNTTGTGACAGAAAGGTCGANTTAAATTTCCAATTAATCAACAGTAATTTGCNCTCCCNTTGTTNCCANTCCCATAACTNTCCNTAAATCGAAATNCCCAGCNTGCTCCCCTTTAGTATNNTAAAGTATTTATTGGNNNNNNNNNNGNNNNNGNNNNTTCCAGAGTGCTCTTGCATTTCTGTTCTAGAAGGTCTTAAT…	---	---	N/A	---	-	seg (SEG), tmhmm (TMHMM)	---	---	0	Xl.34742	---	---	---		---	---	---	---	---	---	---	---
Xl.34883.3.A1_at	-2.82e-05	upregulated	TGCCCTTACTCGTACAGTTCAGACAAGCGCTCCATACATTCTCTGCCATGCACCCTGACATCCCTATTAACTGAATCCCAAGCGCCTCAATTATTTTGCCTAAATA	---	---	N/A	---	-	no IPS match	---	---	0	Xl.5053	---	---	---		---	---	---	---	---	---	---	---
Xl.34938.1.S1_at	6.89e-06	downregulated	GGTGGCAGCACCTACTCAAGTTGTCTCAATCCTGTACCGAACAACTACACCCCCAATCACCCTCCAAAACAACTACACCCCAATCACCCTCCAGCCATAACCCGCCCCCCGTGGACATCAATCACCCTCCAGCCAATTCCCCCCATGATGGGAGAGAGTGAGATGTAATTACCATTCCCCTGCCCACACAACCTGACACCTTGGTACTGAGATGCCAGAGCTATTAGACCTATGGTGTCAACTATGTTACATTTCTCAAGCTCTATCCTGTTTTTTTTGGAGGCCCAATGATCTCAGGAGCATGTCATATGTGCAAGTTACCCATGCCCCAGTAATGGTACTCCCCTCTCTCCCTTATTGCCTATATGATAGGCAGAATAGTCCAGCTTCTATACTGCT…	dorphin A	olpa		dorphin A	-	SignalP-NN(euk) (SIGNALP)	---	---	0	Xl.34938	olpa	403367	Q6Y2X1		NP_001084409	NM_001090940	0007218 // neuropeptide signaling pathway // inferred from electronic annotation	---	---	---	IPR006024 // Opioid neuropeptide precursor // 2.2E-10	---
Xl.34955.1.A1_x_at	-6.85e-05	downregulated	TTTCAGCAGTGGGAAGACATTTATGTTCCGTTTTTTTACATTCTTACCTTCAAACCTGAGTTAAAGCTTTGGAAGGATTTTTGTTAAAATGGTTAAGTATATGAAAGTTATTTCATTTTTATTATAATTTATAAATGTGTAAAACCATATTTATTTTGCGGTTATTTAGGGAATTGGAGGACTCCNCTATAAAAAAAAAAAAAAGCCTATTGTAAGAATACTGGAGACTTTTCATAAAGCAGTACCTTGCCAAAGAGATAAGAGCCTCTTTGATGTAGGTTTAAAGCATCTATTTTTATAAAAAATAAAAAAATGTTCAAGAAACTTTTTACTGGTCCTGGAACAAAATATTTTGACTTGAATACTTTGCAAAATCTACTTCATATGACAGCCTTGTGA…	ELAV (embryonic lethal, abnormal vision)-like 2 (Hu antigen B) /// ELAV (embryonic lethal, abnormal vision, Drosophila)-like 2 (Hu antigen B)	elavl2 /// elavl2-a		ELAV (embryonic lethal, abnormal vision)-like 2 (Hu antigen B) /// ELAV (embryonic lethal, abnormal vision, Drosophila)-like 2 (Hu antigen B)	-	no IPS match	---	---	0	Xl.34955	elavl2 /// elavl2-a	394342 /// 397952	Q91903		NP_001081035 /// NP_001081613	NM_001087566 /// NM_001088144	0000122 // negative regulation of transcription from RNA polymerase II promoter // inferred from direct assay /// 0007275 // multicellular organismal development // inferred from electronic annotation /// 0007399 // nervous system development // inferred from mutant phenotype /// 0008298 // intracellular mRNA localization // inferred from mutant phenotype /// 0051260 // protein homooligomerizatio…	0005737 // cytoplasm // inferred from direct assay /// 0005737 // cytoplasm // inferred from electronic annotation /// 0005938 // cell cortex // inferred from direct assay /// 0005938 // cell cortex // inferred from electronic annotation /// 0030529 // ribonucleoprotein complex // inferred from direct assay /// 0030529 // ribonucleoprotein complex // inferred from electronic annotation /// 003052…	0000166 // nucleotide binding // inferred from electronic annotation /// 0003676 // nucleic acid binding // inferred from electronic annotation /// 0003723 // RNA binding // inferred from electronic annotation /// 0003730 // mRNA 3'-UTR binding // inferred from direct assay /// 0016564 // transcription repressor activity // inferred from direct assay /// 0017131 // uridine-rich cytoplasmic polyad…	---	---	---
Xl.35026.1.S1_at	-0.00057835	upregulated	ACTGCCTGAGGTTAAACATCGTGTGTGTGTGTGNGGGGGGGGGGGGGGTGCACGAGCCTCATGTGTAACTTGACTCCCCACATGTGCCCAGTACAGACCCCCATCCAATTTGCTTCATGTTAATGTCTCGTTGGCTTCCTGTGCCCCCCTCTGCTTTCAGCACATGCATGGGGGGGTAGTTGGGGTGCCAGCGCCCCTGAGTAGCAGGAAACTGCTCCTCATCTTTACAAACCTTTCTTTATACTGGCTTTCAATTCTGACAAC	ubiquitin-like modifier activating enzyme 1	uba1	N/A	ubiquitin-like modifier activating enzyme 1	-	no IPS match	EC:6.3.2.19	---	0	Xl.65766	uba1	398370	Q6P285 /// Q98UF4		NP_001128500	NM_001135028	0006464 // protein modification process // inferred from electronic annotation /// 0008152 // metabolic process // inferred from electronic annotation	---	0000166 // nucleotide binding // inferred from electronic annotation /// 0003824 // catalytic activity // inferred from electronic annotation /// 0005488 // binding // inferred from electronic annotation /// 0005524 // ATP binding // inferred from electronic annotation /// 0008641 // small protein activating enzyme activity // inferred from electronic annotation /// 0016874 // ligase activity // …	---	---	---
Xl.35115.1.S1_at	-1.99e-05	downregulated	ACCAATTCGGGCACAAGTATGTAATAATGTGTTATTTAGGGTTGGGGTGCACAGTATATTATGATGTNTAACAAAGTACAGGAAAGTCTGTGGGTNNTCTTCAGCGGAAGCAACTTTGTTGAGTAGTGAAGAGCTATATCTACACCCCACTCTCTTGCCTTCCTAGGTTTCATTTGTCTAAACGAAGGNAGAACAATAAGATTATGACTTCATCACATCAAGGGTCTGACAGGAAGTAACAAACATAGTAGCGCACAACCCCACTGGGTGCTTTCATGAATTTGGAAGAGCANTTTGGTCAGTTTGGCTTTAAGAATTGGTGGACAGACCGTGCTTTAAATAAACAAACGTTAATGTATTTAGGGCTTAGCTAAAGCAGTTGGTGGGTAAGAGAGAAAA…	cutA divalent cation tolerance homolog	cuta	N/A	cutA divalent cation tolerance homolog	-	no IPS match	---	---	0	Xl.35115	cuta	447112	Q66KY3		NP_001087290	NM_001093821	0010038 // response to metal ion // inferred from electronic annotation	---	---	---	---	---
Xl.35290.1.S1_at	2.27e-05	downregulated	GCAAGAATACTGTCTCACGAGGCTGAAATAACAGATACAGCAGTGCTCCAGAAATTGAGTTGCATTTTGGACAAGATGTACGTAACATAGTAGAGGAAGTGACAGATGATAAGACTCTACCAAAGATGGAAAGAAAGAAGCAGCAAATTGCACACGCACCTCACTGCAGCCACAAAGCCAAGCTAGTGAAACTAGCAGACAAGTTATACAACCTGCGAGACTTGAAACGCTGCACACCAGAAGGCTGGTCAGAAGAGAGAGTCCAAGAATATTTTCAATGGGCATCTGAAGTGGTGAGAGGAATACGAGGTACAAATTCCATTCTGGAGGCAAAACTAGACCACTTGTTTATAGATCAAGGCATTGCAGTCTAATCCACGTTATATCTCCAGTTTGGAA…	HD domain containing 3	hddc3		HD domain containing 3	F:metal ion binding; F:hydrolase activity; P:metabolic process; F:phosphoric diester hydrolase activity; F:guanosine-3',5'-bis(diphosphate) 3'-diphosphatase activity; F:catalytic activity; P:biological_process; C:cellular_component; F:molecular_function	seg (SEG), SignalP-NN(euk) (SIGNALP), tmhmm (TMHMM)	---	novel hd domain containing protein	9	Xl.35290	hddc3	495939	Q5PQ97		---	---	---	---	---	---	---	---
Xl.35325.1.A1_s_at	-7.67e-06	downregulated	GCCGACGATCACTACGAATTTGCAGCCAAAGTCTGCAGAGAAGGCAGTGATATCAGCTTCCAGAGCCACGAGAGCTTCAGCGAGACAGAGGAAGAGGACAAGAAACAGATAAAGAAAGAGTTGAAGGAGCCCCTTGTTGAGAGTGGCTACTCTTCCCAACACAAGAAANAGCAGCATTTACTAAAACTTCGGAGGATCCCCAGTGATGCCCTTCCTCTGAAAAAGAGACGCACAGAAAAACCACC	forkhead box N3 /// forkhead box protein FoxN3b	foxn3 /// foxn3b	N/A	forkhead box N3 /// forkhead box protein FoxN3b	P:regulation of transcription, DNA-dependent; P:cell cycle; P:transcription, DNA-dependent; F:sequence-specific DNA binding; P:negative regulation of transcription, DNA-dependent; C:nucleus; F:transcription factor activity; F:DNA binding; F:protein C-terminus binding; F:DNA bending activity; F:RNA polymerase II transcription factor activity, enhancer binding; C:transcription factor complex; P:pat…	PTHR13962 (PANTHER), PTHR13962:SF2 (PANTHER)	---	checkpoint suppressor 1	19	Xl.48477	foxn3 /// foxn3b	100301949 /// 779041	B7ZQU4 /// Q3BJS3		NP_001090178 /// NP_001154856	NM_001096709 /// NM_001161384	0006350 // transcription // inferred from electronic annotation /// 0006355 // regulation of transcription, DNA-dependent // inferred from electronic annotation /// 0007049 // cell cycle // inferred from electronic annotation /// 0045449 // regulation of transcription // inferred from electronic annotation /// 0045892 // negative regulation of transcription, DNA-dependent // inferred from sequenc…	0005634 // nucleus // inferred from electronic annotation	0003677 // DNA binding // inferred from electronic annotation /// 0003700 // transcription factor activity // inferred from electronic annotation /// 0016564 // transcription repressor activity // inferred from sequence or structural similarity /// 0043565 // sequence-specific DNA binding // inferred from electronic annotation	---	---	---
Xl.35365.1.S1_at	-2.57e-05	downregulated	GAGCTTTGCAACATTACATGCCTAACCTAATATTTTTTCTAACGGCTTTACTAGAACAGTGCAAGTTTATAGTTTACAGTAGCTGTTACTGTTGTTTTGTATGGTTGGGAAGAGAGCCTCAGCCAAGGCAAACAATATAGCATAGTTTCCACTATTGCTATAATTTATAAACACAAATATACTCTGGACAAATGCTCTTTGCACACAAATTANTGCCTTTATTATACTTGTATTAATTCCGCCATGATGTTGGGACTGGATTGGGATATCACTTGAAAATTGTGCATCTTTCTTTGCAAACTTTTCTGCCTTTGATTCCTAATAACTTCATAATGTAAGCATATTTTTTAAATATGCTGCCCACTTCTGTTCTCCTATACACAAATGTTGAGGTGCAAG…	dehydrogenase/reductase (SDR family) member 11	dhrs11	N/A	dehydrogenase/reductase (SDR family) member 11	-	tmhmm (TMHMM)	---	---	0	Xl.35365	dhrs11	495296	Q5U5D2		NP_001088432	NM_001094963	0008152 // metabolic process // inferred from electronic annotation /// 0055114 // oxidation reduction // inferred from electronic annotation	---	0003824 // catalytic activity // inferred from electronic annotation /// 0005488 // binding // inferred from electronic annotation /// 0016491 // oxidoreductase activity // inferred from electronic annotation	---	---	---
Xl.3574.1.S1_at	2.36e-05	upregulated	ACCCTCTACTGTGCCAGTTGAAGTGGATACTCTGTGGATNNNNNNNNGNNNNNNNNNGNCNNNNTNNNNNTNNNNNNNATCCNNNNNTGCCTAAAGATNNGGGTCTGGGGCACCTGGACCACAATAACTATCTGGTGAGCTATTTACATTATGTACTGGAGCACCTTGTTTCCTCTACCATTGTGGATACTCGGTGCCCACACTGGACTTTCTGGCACCCAGACTAGTGATAATGACATATGTATCTGCCCCGAGGAAAAAGCTTGTAGTCTTGACNCCAATCACTGGAGCGGATAAACAATCCATGCCAAAGTATTTCCTATGCAAAGCCCTATGTGTGTAATAATGATCACAAGTGCCATGTGCTGTTACAATCATTTTCATTCTCCCATATTGGGT…	---	---		---	-	no IPS match	---	---	0	Xl.77025	---	---	---		---	---	---	---	---	---	---	---
Xl.3583.1.A1_at	9.26e-06	upregulated	GATGCCCGTAGGAGTGTTACACGCAGTATTATATATATACCGAGACATGTCTGTAGCTGCAGTAGCAGTGGCGCTGTCTCTTTTGTGTGTCTGTTGAATCTGTACGTTTACATTTGCCCAAAGCAATCGATAGGACCGCTCCCTCCGTGTGTTCATTTACATACAGAGAGAGCGAAGGCTCAGTNNNNNNNNNNNNNGTAGCTAAAGGGAAAATATAGGGCCGATCAAAATTAATTTCTCTTCCCATTTAATCCCAATGACTATGAAGAGTGGCTTAACCCCTTCAGGGCAGACCCAGGAATCAGTAGGGGGGTTAACCCACTCATGTCTGTGTCCGTGTCCCATGGCTTTATACTCCGTGTACTGTAACATGTAGCCAGACGTGTGGCCGTGGGCAGA…	---	---	N/A	---	-	no IPS match	---	---	0	Xl.3583	---	---	---		---	---	---	---	---	---	---	---
Xl.3668.3.A1_a_at	1.02e-05	upregulated	GTGGAATGTTCTTATGGTCTCGTCCGCATCTCCAAATGGTTTGTGTCAACTTTAAAAATGAAAAGAAGTNAAAAAAAAAAGTCTCTAGGCCATTGTNTGTAATATAGAACATCTGTTCCTGTTAACGGTCTACTAATGGGGTGTAATTGTGATCCGTNGACAAGAGTCTGGGCCCTGCGCGGCCTCCATAATGGACAATAAATGTGCTCTCAGTGCTAACATTGACACAACTGTCACTTGGTAGGGATAGAAGATAACGTGTCGTGCTTTTTGGGCTCACGTGGGGAGCGCCTGCTNATGATCAGGAACCTTGTGTCTGCGTCCTTTTGTTGAGAGTATTGTATATTTCCAGTTGTTACTAATGTATCCGTGAACAAAAGCACTCCAGTACTATGTTGT…	limb bud and heart development homolog	lbh	N/A	limb bud and heart development homolog	-	seg (SEG), SignalP-NN(euk) (SIGNALP)	---	---	0	Xl.3668	lbh	397879	Q91715		NP_001081507	NM_001088038	0006350 // transcription // inferred from electronic annotation /// 0045449 // regulation of transcription // inferred from electronic annotation	0005634 // nucleus // inferred from electronic annotation /// 0005737 // cytoplasm // inferred from electronic annotation	---	---	---	---
Xl.3680.1.S1_at	-2.8e-05	downregulated	ATGAAGTTCTCACGCCTGTTGTTACTTCCAAGGACCCATTCAAGGACAATTATACAACATTTGCCACAGCCCTGGACTCTACTAGACATCAACTGGCTATTAAGAATATTCATATTACAGGCAACCGTCACAGATACCTAGAGGAACTCCAAAAACATTTAGCCATTACCAAATCCCTTCTGGAAGAAATAATGCCAAGCCATGCCAGTGAAAATGCAGAATCATTTGATACAATAAAGGACTTGGAAAATATTGTGCTCAAAACAGATGAAGAACTTGCACGGAGTTTTCGCCAGATTCTNGACTTGTCATTCAAAGTCAATAAGGAAATTTCATTACAAAGCCAGAAAGCAGTCGAGGAGACTTGTGAATCAGCTTTGGTGAGGCAGTGGTATTTTG…	4HAUS augmin-like complex, subunit 8	haus8	N/A	4HAUS augmin-like complex, subunit 8	C:spindle; P:mitosis; P:spindle assembly; C:microtubule; C:HAUS complex; C:microtubule organizing center; C:cytoplasm; P:cell division; F:molecular_function; C:spindle pole; P:centrosome organization; P:cell cycle; C:cytoskeleton; C:centrosome	no IPS match	---	haus8_xenla ame: full=haus augmin-like complex subunit 8 ame: full=hec1 ndc80-interacting centrosome-associated protein 1 ame: full=sarcoma antigen ny-sar-48 homolog	14	Xl.3680	haus8	779211	Q0IHJ3		NP_001090302	NM_001096833	0007049 // cell cycle // inferred from electronic annotation /// 0007067 // mitosis // inferred from electronic annotation /// 0051225 // spindle assembly // inferred from sequence or structural similarity /// 0051297 // centrosome organization // inferred from sequence or structural similarity /// 0051301 // cell division // inferred from electronic annotation	0000922 // spindle pole // inferred from electronic annotation /// 0005737 // cytoplasm // inferred from electronic annotation /// 0005815 // microtubule organizing center // inferred from electronic annotation /// 0005819 // spindle // inferred from electronic annotation /// 0005856 // cytoskeleton // inferred from electronic annotation /// 0005874 // microtubule // inferred from electronic anno…	---	---	---	---
Xl.3743.1.S1_at	-1.2e-05	upregulated	ACCTGTCTCTCTCTGAAGCCGTGAGCCGTGCAATGAAAGTCACAGGAGCCAAACCCGAGAGCAGCACAGAATGCGTGAAGAGGGAGCTGGATAATAGCGAAGCACAAGGAGAGTACAAAGAACAGCTGTGTCAGGATATCCAGGAAATCCTCCAAGACGATGAGTCNTACANTGCCCAGAGATTCCCCAACACACACAGGGCATTCAGGGGGGACCCCTAAACAATTGCTCAAATCTNNNNTTNAGTTATGTATATACCCTGCACAAGCNGTTCTTTTCTGATCATATTCCAGTACACTGCACACAGCCATTGTATTTTCTTANTGTAATATGTACACAACAAAGCCTTACAGTTGTTACCCCCTGCCCTTCCCACACAATGTACTAAACCTACGTCTA…	HLA-B associated transcript 3	bat3	N/A	HLA-B associated transcript 3	P:brain development; P:ubiquitin-dependent protein catabolic process; P:DNA damage response, signal transduction by p53 class mediator resulting in induction of apoptosis; C:nucleus; ; ; P:apoptosis; P:lung development; F:proteasome binding; P:chromatin modification; P:protein stabilization; P:kidney development; P:embryonic development; P:negative regulation of proteasomal ubiquitin-dependent pr…	tmhmm (TMHMM)	---	bag6b_xenla ame: full=large proline-rich protein bag6-b ame: full=bcl2-associated athanogene 6 ame: full=hla-b-associated transcript 3-b	25	Xl.3743	bat3	398926	Q6PA26		NP_001083439	NM_001089970	---	---	---	---	---	---
Xl.3770.1.A1_at	-6.99e-06	upregulated	GCAGTTTTTCGACCTTTTGTACAGCAGTGTCTGGTGGGGCAGTTACCAGAGACCCCGGTAGCTACTGGGTTGCCAGTTTGGTACCAGTTCTCTGGATGCCCCACGTTGGTATCAGAACATCATTATATGTCTTAAAGGGACCCACTATGTCTAGGGAGGGTGCAGTTCCCCTTTAACTTCCTATAACTGCTCAGAGTAACATATAANNNNNNNNNATGAACTGTAGTTGTACTGACCAGAGAGCCTTATTAATGTGCATGGGGGTGCAGGGCTGGGAGCTGCCATACTGCTTCATTTAACCTCNCGTGTAGATATAACAGGGGCCCCTATAGAAACCTTGTGATGCACCAGACATGAAGTAACTGGTTAATGTTGTTTTTGTTCAACTACAACTCACAG…	---	---	N/A	---	-	no IPS match	---	---	0	Xl.3770	---	---	---		---	---	---	---	---	---	---	---
Xl.3793.2.A1_a_at	0.37609	downregulated	ACAAGATGCGTGTGGATCACATCACTGGACACTTCAAGACTAGGTTCCCTAGAGAAGAAGAGGTGAAGAGGATCATCCGGTCTAAGGGATGGAAACTAAATTTACCAAGGCTTAAGGACATTATGGACAACTGCAAAGCTCAGTTGCGCTAAAGACTTTCCCAGTAATAAAACACATTGAAATGCTTTAACTCAGTCANTCTTAATGGTTGGGTCAACAGAATGTTTCCAACCCCATCCTCTATTAATGGACCAACTCCAACCTAGGTTAATAGCTTGGTCACTGAGTGAGGCTCAGCTCCTGTGGCCTTGATCCTGTGTTCCTTTCCAAGTTTGCAGACTCTTTAATCCTGCTTATTAACAAAACATTGAAACACTTATATTTAAAGTCTGGCTCT	early endoderm-specific nuclear factor Xenf	xenf	N/A	early endoderm-specific nuclear factor Xenf	-	no IPS match	---	early endoderm-specific nuclear factor xenf	0	Xl.3793	xenf	397815	B7ZR79 /// Q9PTU9		NP_001081400	NM_001087931	---	---	---	---	---	---
Xl.38191.1.S1_at	0.0019927	downregulated	AGAGCAAGTGAATCAATACATTTGTGGGGTGTTTTTTCGGTCACTTTCTGAGAATGTCGTCTGATAAGAAGCCACCGGTTGATTTGGGTCTTTTGGAAGAGGACGATGAGTTCGAAGAGTTTCCCACCGAAGACTGGACGGGTTTCGATGAAGATGAAGATACACATGTCTGGGAAGATAACTGGGATGATGACAATGTAGAAGATGATTTTTCAAATCAGTTAAGGGCTGAATTAGAGAAACACGGATACAAGATGGAGACATCATAGCTTCCCCCACTGTGAAGAGCAAATTATCATTTTGTTTATTAAAATATTCTTTCATAGTCTGTCTTAAG	split hand/foot malformation (ectrodactyly) type 1	shfm1		split hand/foot malformation (ectrodactyly) type 1	C:integrator complex; P:proteolysis; C:proteasome complex; F:peptidase activity; P:double-strand break repair via homologous recombination; F:protein binding	no IPS match	---	split hand foot malformation type 1	6	Xl.42256	shfm1	447126	Q66KW8		NP_001078914	NM_001085445	---	---	---	---	---	---
Xl.3820.1.S1_a_at	-7.27e-06	upregulated	CCATCAAAACATTAGAAGAGGCCGTTGGCAATGTTGTAAAGTTCCTGGGAATGCAGCCCTGCGAGAGATCAGATAAAGTGCCAGAAAACAAGAATGCACATAGTCTCTACCTAGCAGGTGTGTTTCGTGGAGGGCACGACATCTTGGTACGAGCCAAACTGGTCCTCACAGACACTGTTACAATGCAGGTTACTGCTCGGAGCAAGGACGAGTTTCCAGTCGATGTCATCATGGCCTCCGTGGGCTAAATGTGATTTTTTTTTTTNNNACTTGTACACTACAGTCTGTAAAGGGATTTATACATTTTTTAGGTCTGATCATAGATCAACGAATCGCAGCCAGAGGGTGCCTTGAANACATGGAAACACCTGGAACGCGTGCTTGGTGCAACTTCTGGAA…	coatomer protein complex, subunit gamma	copg	N/A	coatomer protein complex, subunit gamma	P:protein transport; C:membrane; C:Golgi-associated vesicle; C:Golgi membrane; C:COPI coated vesicle membrane; P:transport; C:cytoplasm; C:Golgi apparatus; C:cytoplasmic vesicle; C:COPI vesicle coat; P:intracellular protein transport; C:membrane coat; P:vesicle-mediated transport; F:structural molecule activity; F:binding; P:COPI coating of Golgi vesicle; P:cellular membrane organization; P:retro…	IPR009028; IPR014863; IPR015873; IPR017106	---	coatomer protein subunit gamma	19	Xl.3820	copg	398999	Q6P7I2		NP_001083575	NM_001090106	0006886 // intracellular protein transport // inferred from electronic annotation /// 0016192 // vesicle-mediated transport // inferred from electronic annotation	0005798 // Golgi-associated vesicle // inferred from electronic annotation /// 0030117 // membrane coat // inferred from electronic annotation /// 0030126 // COPI vesicle coat // inferred from electronic annotation	0005198 // structural molecule activity // inferred from electronic annotation /// 0005488 // binding // inferred from electronic annotation /// 0005515 // protein binding // inferred from electronic annotation	---	---	---
Xl.3853.1.S1_at	-4.69e-05	upregulated	GCATTGCATGGCGTGTTACTGGTATGCACGTGTGTGTGTAAGGAGGGAGTTTGNANANTNNAGGGNNTNANNCCCTNNANTNTNCAGACACTCTGTACCAGGTAATTGTGCCCTGTGTTAATACTACTTGTTCCATTAAGCCCTCCATTGCTGTGTGTGGGAGAGGTACATAGGGTGGGGGGCATAATCCTGTGAGACTGACAAAAATGACTGTGGTTCTGTCCATTTCCACTTGTCATGTTTTTAGTACTTACATGTTCATTTGCACTTTCCCTGGGTATTGCCTGCCCTGGAGGCTGGTGCACTGGTTGCTTGGCCGACANACATATGTAACGTATGGGAGTATATGTATAGATCGATATAGGGAGACACTTAATCTATTTTTATTGATGTTGCTGC…	hypothetical protein LOC100037009	LOC100037009	N/A	hypothetical protein LOC100037009	-	seg (SEG), SignalP-NN(euk) (SIGNALP), tmhmm (TMHMM)	---	---	0	Xl.52278	LOC100037009	100037009	A1L3H5		---	---	---	---	---	---	---	---
Xl.3920.1.S1_at	-0.0010151	downregulated	AGATGCTCAGGTCCTTGCAAGGCTGATGGATGTTGTTGAAAAGGAGAAAGTTCAGTGTACAGATGATGGGCTTGAGGCTATAGTATTCACTGCACAGGGGGATATGAGACAGGCACTGAATAACGTGCAGTCCACTTGCGCTGGATTTGGCTTTGTAAATAGCACAAATGTATTTAAGGTGTGTGATGAGCCCCATCCTTTATTAGTGAAAGAAATGTTACAGCACTGTGTCAATGCCAACATTGATGAAGCATACAAGATTGTGGCTCATCTGTGGAAACTCGGTTATTCTCCTGAAGATATAATAGGCAACATATTTAGAGTGTGTAAAACTTTCCAAATGCCAGAATATCTTAAACTGGAATTCATAAAGGAAATCGGATACACACATATGAAAAT…	replication factor C (activator 1) 2, 40kDa	rfc2	N/A	replication factor C (activator 1) 2, 40kDa	P:DNA replication; F:ATP binding; F:nucleotide binding; C:DNA replication factor C complex; F:nucleoside-triphosphatase activity; F:DNA clamp loader activity; F:DNA binding; C:nucleus; C:nucleoplasm; P:nucleotide-excision repair, DNA gap filling; P:telomere maintenance via semi-conservative replication; P:cell cycle checkpoint; P:mitotic cell cycle; P:DNA strand elongation involved in DNA replica…	no IPS match	---	replication factor c 2	21	Xl.3920	rfc2	431883	Q6NRU3		NP_001084837	NM_001091368	0006260 // DNA replication // inferred from electronic annotation	0005663 // DNA replication factor C complex // inferred from electronic annotation	0000166 // nucleotide binding // inferred from electronic annotation /// 0003677 // DNA binding // inferred from electronic annotation /// 0003689 // DNA clamp loader activity // inferred from electronic annotation /// 0005524 // ATP binding // inferred from electronic annotation /// 0017111 // nucleoside-triphosphatase activity // inferred from electronic annotation	---	---	---
Xl.39984.1.A1_at	-0.00014387	upregulated	ATTAATGATTTGCTGCCCACTTCACACTGTGGGCACTAAAGGGTTAATACATTTGGTTGCCAGAAATGTGATCGTATTGCTAATGAACTGCTGTTTACAGATGTACGCTTGATAANCTTACCAATTCAAGTCAATACCTGCTGCTAAAAAACACTCATCAGTATTCATGCCCCTAAGTTATGGATATTCAGGGGACAATCTGTCTCTCCCTTTATTGTATGTATTCTTCTGACATTCCATGACCTAGGAAGAGCATTAATATGAAGGCCATTCACACTTTATATAATGTGTGCGACATCAGACAGAAGTTCATTGCCGTTTGCTTTGCAAATTCATTGTAACTGTGCCTGGAAAACTGTATCTAGATGTATTGTGTTTTACTGTTTCCA	---	---	N/A	---	-	SignalP-NN(euk) (SIGNALP), tmhmm (TMHMM)	---	---	0	Xl.39984	---	---	---		---	---	---	---	---	---	---	---
Xl.4022.1.S1_at	1.67e-05	downregulated	ACATCTGCAGAAGTTTACCGTATCCTGCAGCAGAAGAACATGGTAAACAACTTCCCGCTCTTCACTGCTGTCTTTCAGATCTGCTATGAAGGCAAACCTGTGGAAGATGTCATTTCATGTCTGCAGAGCCACCCGGAGCACATGTAGCTNTGAACCTTGGTTCATGGATCATGTTTCTTTTGCTTNTANANATTTGAAAACTNTGGAATGCAATATTCACCCAACGCNCAAGCCNCGGATGTGGCTAAGTATTAAATCNCAAATACNCACTCCACTACTGATCAATAANACATTTCTGGTCAAAAGACATCAAAAACCATGCTGCCTAAANAAAANAATCAGATTTTTATCTTTTTTTTTAACAGATCATGCCACATTTTGTCTTTCTTAAGATTAAAA…	glycerol-3-phosphate dehydrogenase 1-like	gpd1l	N/A	glycerol-3-phosphate dehydrogenase 1-like	F:NAD or NADH binding; F:coenzyme binding; F:protein homodimerization activity; P:glycerol-3-phosphate catabolic process; C:cytoplasm; P:glycerol-3-phosphate metabolic process; P:oxidation reduction; P:carbohydrate metabolic process; F:oxidoreductase activity, acting on the CH-OH group of donors, NAD or NADP as acceptor; F:oxidoreductase activity; F:oxidoreductase activity, acting on CH-OH group …	SignalP-NN(euk) (SIGNALP)	EC:1.1.1.8	kiaa0089 protein	14	Xl.4022	gpd1l	379962	Q801R8		NP_001080270	NM_001086801	0005975 // carbohydrate metabolic process // inferred from electronic annotation /// 0006072 // glycerol-3-phosphate metabolic process // inferred from electronic annotation /// 0008152 // metabolic process // inferred from electronic annotation /// 0046168 // glycerol-3-phosphate catabolic process // inferred from electronic annotation /// 0055114 // oxidation reduction // inferred from electron…	0005737 // cytoplasm // inferred from electronic annotation /// 0009331 // glycerol-3-phosphate dehydrogenase complex // inferred from electronic annotation	0003824 // catalytic activity // inferred from electronic annotation /// 0004367 // glycerol-3-phosphate dehydrogenase (NAD+) activity // inferred from electronic annotation /// 0005488 // binding // inferred from electronic annotation /// 0016491 // oxidoreductase activity // inferred from electronic annotation /// 0016614 // oxidoreductase activity, acting on CH-OH group of donors // inferred f…	---	---	---
Xl.4029.1.A1_at	9.11e-06	upregulated	ATTTGCAGCTTAACCAGTTGTCCAAAACAGCTGCTGCCAGAAACACCACATCCCTGCCTTATTAAGTAACTATGTGGTCTTGCTCTGAGCTTGCCAATTCATTTGCATCCGTATAAGCAAGGGCTCCAGCCTATCAGCATGCCACTGCAATTCAGTAGAGCTTTAATGGCCGCTGCAGGCCGTATGCTTAATAGAAGGTGTTTGGGACCCCTGACCTGATGCAGTTACAGCCCTATGCTAATTGGTCCTTTACTTTAAAGAAGAGCGTCCATTTTGCCGCCAGAATGGACTCCAGCATCTGTTTAGT	---	---	N/A	---	-	no IPS match	---	---	0	Xl.4029	---	---	---		---	---	---	---	---	---	---	---
Xl.403.1.S1_at	-1.13e-05	upregulated	GTGTAAATACTGAGCCCCACATTGTGCTCAATGCAGCAGAGTCTGCAAGTGGTTATCATTTCANAGGCCTGAGGGATGATGTAGCCGATACCGATACGATTATATTTATTATTAAGGAAATAAGCAGCCAGGCATTTAGCTGTATATGGATTTGGAAAAAAAAGCTGCAAACTCGTAATGTGCTTGTTTTCAGACTACTGTAATATTGCTCCTGTGAGGCACCTGTAAATGTTTGTGAATACGAAAGAATATATGTTGTGTATAAATAATGCACTTTTATTTGGAACCCCCCACCTGTTTTCTAATCTAACTCAGATGATGTTCTGGAANCTGAAAGTCGCTCCTTTGCTGAGTGTGCTGAACTCACTATTCTAAGTGATTCTGCTGTGCTCCCAATGA…	forkhead box B1	foxb1	N/A	forkhead box B1	-	SignalP-NN(euk) (SIGNALP), tmhmm (TMHMM)	---	---	0	Xl.403	foxb1	398078	O93529		NP_001081836	NM_001088367	0006350 // transcription // inferred from electronic annotation /// 0006355 // regulation of transcription, DNA-dependent // inferred from electronic annotation /// 0006355 // regulation of transcription, DNA-dependent // non-traceable author statement /// 0007275 // multicellular organismal development // inferred from electronic annotation /// 0007398 // ectoderm development // inferred from ex…	0005634 // nucleus // inferred from electronic annotation /// 0005634 // nucleus // non-traceable author statement	0003677 // DNA binding // inferred from electronic annotation /// 0003677 // DNA binding // non-traceable author statement /// 0003700 // transcription factor activity // inferred from electronic annotation /// 0003700 // transcription factor activity // non-traceable author statement /// 0043565 // sequence-specific DNA binding // inferred from electronic annotation	---	---	---
Xl.40346.1.S1_at	9.8e-06	upregulated	GTTGGTACTTGCATTTAACGAGTAAATGAGTTAATTCCATCATTTTCTAGATTATGTTAAAATCGTTTTCAAGTAAGTGGAACGGTTTTTTTTTTCTCTGATTTAGCTGCCCATTCTTTCACTTCGGCCCATTTCTCTAGCGCAGGAACGAGTCAGGNCCTCAAGCTGGGATATATTGGGCGGGTCAAACAGCCCGGGAAATAACATCTGGATTG	---	---	N/A	---	-	no IPS match	---	---	0	Xl.40346	---	---	---		---	---	---	---	---	---	---	---
Xl.40416.1.S1_at	-3.99e-05	upregulated	CCAGTGGCTGGATCGCTGTGTATAAATATTGTATATTAATATATACTTAATATATAAATGTATATTACGAAAAAGGAAACAAAAAAATAGTAAAAAAAAGCAAAAACTCTATGGAAGAAAAGCGACGGGGGCTGCTGCAGTGGTGGTCTCTGCATTCAATGAAGTGTTCCAGATAAGGTGGGGGTCAAATTCAGCTTTATACCTCACCCCCCCCATAAGTGTATCATGTTCCAATGTCTACACTGGAAATATAACTCAGGAAGATGCCGCTTTCAGTGTCACGTTGTCTCCCCCCCCCGACTAATTCTACATGTGCCCCCCATTTATTTCCTCTCACATCTTACCCCCCCAAACCCACTGACCCCTCTTGTCTTTCCATTGTTTAAATGAAGGTTTTTG…	zinc finger, SWIM-type containing 5	zswim5	N/A	zinc finger, SWIM-type containing 5	-	no IPS match	---	---	0	Xl.66065	zswim5	414528	Q6NU30		NP_001084576	NM_001091107	---	---	0008270 // zinc ion binding // inferred from electronic annotation	---	---	---
Xl.4102.1.A1_at	1.9e-05	upregulated	TTCTAGTACCCTGTGGGAATATTACAGTTNAAATGATGGGGGAATNACAGCGACCCTATAGTTTCTGGCCACCCAACACTACTTGAGTGAAATAAAGTGGCTATATTTTTTGGCAATGGACTGTAAAAGCTGAGAGTATTTCAGAATTTCTTACCTAGATATTTATTTAGAATTCCATAAAAATATGCAAATGTTTTTATGGNNNNTTTTTTTTTTTGTATTTATGACATTTTGNACTTGGAAGTATNCCACTCGTGATATAAATTTGANATTGTTCCTATCGGGTCCTAAAGACTTGGGATTTGAGCCTTCTGTTTTCATGGAATTGATCTTTGGAGGCGTTTCAACTAGATATGCAGTTACTTAAAACACAGGAATTGCTGTTATTTGTT	---	---	N/A	---	-	seg (SEG), SignalP-NN(euk) (SIGNALP), tmhmm (TMHMM)	---	---	0	Xl.4102	---	---	---		---	---	---	---	---	---	---	---
Xl.41260.1.S1_at	9.8e-06	downregulated	TGAAATTTCCATCACACTGCTTCTGTATTTGTGCCTTGTAATCCAGGAACCAACTGCAAACAGACCTACTCTCAGTGCCATGCGAATGAGACTCCATTTTGTTTTATTGTTTGTTAAACATTTAAAAAGCCATTTTCACATGTGGATTAGCACCGTTACTGTGTCTCCATAGTTAGGTGTGGTTGGCATTATTTCAGGTTTTTAAACAT	---	---	N/A	---	-	SignalP-NN(euk) (SIGNALP)	---	---	0	Xl.81982	---	---	---		---	---	---	---	---	---	---	---
Xl.413.1.S1_at	-5.12e-05	upregulated	CTGGCTGGCTTCAGAACCCAATTATACCAGCGCCACCTATGATGCCTCAGCAACAACAGAATGCAGTTCCAAAACTGCCACCCCATCACCCATTGCTGATACCTCAACATCCACTTGTACCCGTGCCTGTTCATCATCCTGTATTTCCTCTGATACCCCAACATACACATCAGCTCAAACCCACATATCTGTCAAATCCTGATGGTCAGTATCCAACAAATACTCAGCCTGATAACCAAAATGGGAAGCCCATATTCCCATTACAACCAATGCCGCCACTTGTAGAAGATAGACCACAGGAACCATGGCAAGCAGCAGGAAATACCAAGCAAGAGGAACTGGATTAGAAGCCTTTGGATATTGAAGGGAAGATTATTCAGTCTCCTGCACTACTGCAGA…	amelogenin	amel-a	N/A	amelogenin	P:multicellular organismal development; C:proteinaceous extracellular matrix; P:epithelial to mesenchymal transition; P:positive regulation of collagen biosynthetic process; P:chondrocyte differentiation; P:biomineral formation; P:osteoblast differentiation; C:extracellular region	IPR004116; PTHR10039 (PANTHER), PTHR10039:SF3 (PANTHER), seg (SEG)	---	amelogenin	8	Xl.413	amel-a	373702	B7ZQR2 /// Q9YHT6		NP_001079152	NM_001085683	0007275 // multicellular organismal development // inferred from electronic annotation	0005578 // proteinaceous extracellular matrix // inferred from electronic annotation	---	---	---	---
Xl.41342.2.S1_a_at	-1.31e-05	downregulated	GGCACGTGTACTGGTAGTTTTCCTGTTTCCACTGGTTTAACTTAGTCACTCGATTCTAAAGAGCGTTAAGGTGGCCATACACACACTGATATTGTCCGGAACAAGTTTTCATACGATATTCGGTGCGTGTATGGCAGGAGACAAGCTGACCTATAGCAAAAGGCTTGGATATTCATTGGCTTGTCGATCGGTTTTGATTTTT	---	---	uncharacterized protein MGC84633 (MGC84633)	---	-	no IPS match	---	---	0	Xl.40382	---	---	---		---	---	---	---	---	---	---	---
Xl.41396.1.S1_at	-3.91e-06	upregulated	ATATCCAGCTTGTGTAATCCTCTCTTCTCAACAGTATATTACAAGCCATGTTTTCTAGTTATTTGACACAGCCTTCATTTTCAGCACTAAAGGTTATAATGAATCTCATTTTAACCCCTTTCAGTCCAATTGGAAATAGAACTCCGTATATGAACAATCACCCCTAGCTGTGAATGTGAGAAATGTCCTTGTTCCGTCTTTACTTTCGTGGTCAAACTACGTTTCACATCCCATTTTATAGCCTTGAAACTGATAATGCTGCTTTTGTGCT	---	---	N/A	---	-	no IPS match	---	---	0	Xl.41396	---	---	---		---	---	---	---	---	---	---	---
Xl.41658.1.S1_at	-22.7523	upregulated	AGATGAGTTCCCTGGGTCTTGACATGACCGAGAAAGACGAGACACATTACGCTACTCAGGCNAGATCAAGGAGCGTGCAAAGAAAACGCAAGAGGGAGGAGTNTGAGCCGCCCGCCACTCGCTCCCGCAGCAGAAGCGTCTCCAAGACTCCGCGAGACCAGTCTGGAATGCGTGATGTCAAGATGGTGAAAAAGGCTAAGAAGATCATGAAGAATTCCCAGAAGAAGAACAATCGTTTGGGCAAGAAAGGCGAGGGCGACAGGCACGTGTTTGATCTGAAACCCAAGCATTTATTTTCCGGCAAGAGGAAATCGGGGAAGACAGACAGCAGATAAAGTGTTAATAATGAAATCCTCTGCTTTAATGGACCTTATATACAGAATATTTAGTAACCATCAC…	GTP binding protein 4	gtpbp4	N/A	GTP binding protein 4	F:GTP binding	coil (COIL), PTHR24992 (PANTHER), PTHR24992:SF4 (PANTHER), seg (SEG)	---	loc100126644 protein	1	Xl.14776	gtpbp4	100126644	A8E612 /// B7X613 /// B7ZR12		NP_001104215	NM_001110745	---	---	0000166 // nucleotide binding // inferred from electronic annotation /// 0005525 // GTP binding // inferred from electronic annotation	---	---	---
Xl.4171.1.S1_at	9.84e-06	upregulated	ACAAGCCTGACAACTACAGTGGCATCTACTAAGGGGAGTCTTATCGGCCTAGTGGATTATCCAGATGATGAAGACGAANAAGAGGAGGAAGACGCATCCCCTAGAAAAAGACCTCGTCTCGGTTCATAAAACAAAACTGACAAATATTATTTGGGGATTCTTAAATGACGCAACTGATGTTCCATAAGCTTAATGAATCGGCTCCCCCCCCTTGAAACAGCGTGGACTTAGCCAGACAGCTGTGCAGGGAGGTGACGGAAGCTTCCATGGAGCCTTTCTAGTATTTCAGGGTGGGTTACCGACGACAACCTCGACTGCGGCTTGAACGCAAAATACGCCTCTAGTGTTTGAGAAGGGGGCAAAGTGGAACATTTATATTGAAATGCAATGTTGCAGGTT…	serine/threonine-protein phosphatase 4 regulatory subunit 3-A	smek2-a	N/A	serine/threonine-protein phosphatase 4 regulatory subunit 3-A	F:binding; F:molecular_function; P:regulation of lipid metabolic process; C:cytoplasm; C:cytoskeleton; C:cellular_component; C:nucleus	PTHR23318 (PANTHER), seg (SEG)	---	isoform cra_a	7	Xl.78054	smek2-a	379307	Q7ZX60		NP_001079620	NM_001086151	---	---	0005488 // binding // inferred from electronic annotation	---	---	---
Xl.41811.1.A1_at	-0.00027005	upregulated	GAAAGTTTTTCGGAGTTGCTGCTGAAATTTAAAGACCTGAAGATGCCAGTGAGGGCGTTACTGAGGCTGGCCCCGATACTTCTCGGCAATCCACAATCAATGGTACTATAATATCCTAAGAACAAACCGAAAGCAACAGAAATAACGCCTGTAACAATGTCTGGGAATACTTGAAAGTGGCAGTCGGCATTCCAGCTCCATGGTGACCGGCTGATCNGGGTTGTCCAACNTAAGCCGAGACATACAGCTCCCATCATGCCAGTAGCCCATGGAATTGTTCATTTCAGGAAGCAGAACCCTGAGCCTCTTCAGGCTGGATTATGTANACAATTATTTTAGCTAACATTACAATATGTCGTTATGGTATAAATGCGCTTGATGTATATACTGCGATCAACT…	---	---	N/A	---	P:protein K11-linked ubiquitination; P:mitotic cell cycle; P:regulation of ubiquitin-protein ligase activity during mitotic cell cycle; C:nucleus; P:mitosis; P:positive regulation of ubiquitin-protein ligase activity during mitotic cell cycle; P:negative regulation of ubiquitin-protein ligase activity during mitotic cell cycle; P:mitotic cell cycle spindle assembly checkpoint; P:cell division; P:…	SignalP-NN(euk) (SIGNALP), tmhmm (TMHMM)	---	anaphase promoting complex subunit 1	16	Xl.41811	---	---	---		---	---	---	---	---	---	---	---
Xl.41858.1.S1_x_at	-3.95e-05	upregulated	GATTATTTCCCCCTTCTGGGATCATTTGTAGAAAAGTTATAATGCCGAAACTAAGAGTGTTTGAGTGTCTTTTTTTTTTATTTTAATAACTGTATGAAGGAGATTTATATTCGGATGCTTGATATTATTTGTAAATGGATTCTTTTGCAAGGCTCTCTCTCGAGNGCTCGGAGTTCCTATTATGAACAGGGAGTTGTTAAAGGCAATGCTATTT	---	---	SIPA1L1 protein	---	-	no IPS match	---	---	0	Xl.41858	---	---	---		---	---	---	---	---	---	---	---
Xl.41894.1.S1_at	3.57e-05	downregulated	GCGAAGGCGGAAGCTTCTGTTAGCTGCAGAGACACGTGGGTGGAAACCGGCTTTTGAAAAATGGCAAAGGATAAGAGGAAAAGCACAGGTAAAAATGAAGGGAAAATTAAACAGACAGGGAGCAAATCAGAAGCTGCTCCAGTAAAAAAGCGGAAACTGGATTCTGAGGTTCCCGGTGGATCCGACTCAGCAGTATCTCAGGAAGAAGCCAGTGACAATCTGGAAGCATTGGGTCTCACTCCAGAAGAGTGCAGAGTGCTAGAAAGAAAACTAAAGAAAGAACGCAAGAAAGAAGAAAAGAGGTTAAAAAGAGAGAGTGCTATACAGGAGAAGAAAGAGGAACCTCCAAAACCCACGGGATGTGAGCTGGCACTGCAGTACCTAAAAAGCTGGTCGAAA…	---	---	N/A	---	F:molecular_function; P:biological_process; C:cellular_component	IPR019327; coil (COIL), PTHR22306 (PANTHER), seg (SEG)	---	riken cdna isoform cra_e	3	Xl.78679	---	---	---		---	---	---	---	---	---	---	---
Xl.4191.1.A1_at	1.84e-05	upregulated	GTTCAAGCCTATTGATTAGCGGGTTTGTTAAAAGCTGGTGGTCTCTAACNCCCACCCAAATGTTCTTTTTCCCCATCAGCCCTTCTAAACCNACAGGGGCATCTTCAACCTCCTCCCNGATCTGGGCAGAAGTCCCATAAGCTTCCTACATCGTGGCACTTTAATGGTTTCCAATTGGTGTTTGTCATGTTTTATAGCTTTACTGTATTGTGCTCATTTGCNAAAAAAAAAAAACGTAATCTCTCCCGNAAAAAAAANAAAAAAAANCTCCCCAACTTTTTTTGGCTTTANAAATATATTCACAAACCTTTTAAATGTATTCACTATGATTGAGCACANATTGATTTATTTATACCACTGGAATATTTACTATAAACCGTTGTCCCCCCCCATGGCTGT…	hypothetical protein LOC100158342	LOC100158342	N/A	hypothetical protein LOC100158342	-	seg (SEG), SignalP-NN(euk) (SIGNALP), tmhmm (TMHMM)	---	---	0	Xl.4191	LOC100158342	100158342	Q08B60		NP_001121260	NM_001127788	---	---	0005515 // protein binding // inferred from electronic annotation	---	IPR003131 // K+ channel tetramerisation // 0.032	---
Xl.4203.1.S1_a_at	-0.030391	upregulated	GATGCCCTGGCAGACGCCATCAATGAATTCGAGGGGGGGATGATGCTCGTTAGCCACGACTTCCGGCTCATCCAGCAGGTTGCCCAGGAGATTTGGGTCTGTGAGAAACAGGCAGTGACTAAGTGGTCCGGGGGTATCCTGTCCTACAAG	ATP-binding cassette, sub-family F (GCN20), member 2	abcf2	N/A	ATP-binding cassette, sub-family F (GCN20), member 2	F:ATPase activity; F:ATP binding; F:nucleotide binding; F:nucleoside-triphosphatase activity; P:ATP catabolic process; C:mitochondrion; C:mitochondrial envelope; C:ATP-binding cassette (ABC) transporter complex; P:transport; F:transporter activity; P:metabolic process	PTHR19211 (PANTHER), PTHR19211:SF15 (PANTHER)	---	atp-binding sub-family f member 2	11	Xl.4203	abcf2	379759	Q7ZWW5		NP_001080067	NM_001086598	---	---	0000166 // nucleotide binding // inferred from electronic annotation /// 0005524 // ATP binding // inferred from electronic annotation /// 0016887 // ATPase activity // inferred from electronic annotation /// 0017111 // nucleoside-triphosphatase activity // inferred from electronic annotation	---	---	---
Xl.4203.1.S1_at	-0.0033621	upregulated	GCTCGGAGATGATTAACCCAAGAGTAGGGGCAACTGAGAGACAAGGGACTTCCAATGCAGGGGCAACTGAAGGCAAAGATCTCCCAGCGCGGGGGCAACTAAGAACCAGTTTGGGGCTAATTCCTCTTTGTAACCAACACAAAGGCAGTTCATGTTCACACTTGGGCCCCTTGTTTAGGGCCAAAAGCTCAGTGCACCCAAATTATGGACCTCCCCTTTTACCCCTGGTGATTCTGTGACTCAGGACTGTAACTGATTAAAAGGAATGGGCTGGCGCTAGGAAACGGGGGGGAGACTCCCTGCTACTGTTTTCCTCAAGACACACTCACTCAGTCCTTTTCTTTTATA	ATP-binding cassette, sub-family F (GCN20), member 2	abcf2	N/A	ATP-binding cassette, sub-family F (GCN20), member 2	-	no IPS match	---	---	0	Xl.4203	abcf2	379759	Q7ZWW5		NP_001080067	NM_001086598	---	---	0000166 // nucleotide binding // inferred from electronic annotation /// 0005524 // ATP binding // inferred from electronic annotation /// 0016887 // ATPase activity // inferred from electronic annotation /// 0017111 // nucleoside-triphosphatase activity // inferred from electronic annotation	---	---	---
Xl.4203.2.A1_a_at	-0.49994	upregulated	ACGACTTCCGGCTCATCCAGCAGGTTGCCCAGGAGATTTGGGTCTGTGAGAAACAGGCAGTGACTAAGTGGTCCGGGGGTATCCTGTCCTACAAGCACCACCTCAAATCCCGGCTTGGAGATGATGAACCCAAGAGCAGGGGCAACTGAGAGACCAGGATCTTGCAATGCAGGGGCAACTGAAAGCAAAGATCTCCCAGTGCCGGGGTGACTAAGACGCAACCAGTTTGGGGTTAATTCCACTTTGTAACAGACCCAAGTGCAGTCCAGGTTCATTCTCTGACCCCTTGTTGGGCCCCAAGCTCAGTGCCCACAAGTTATGGGCCTCCCTTTTACCCCTGGTGATTCTGAGAAGAAACTGCAGCTCAGGACTGTAACGCAATGAAAGGAATGGGCTGTC…	ATP-binding cassette, sub-family F (GCN20), member 2	abcf2	N/A	ATP-binding cassette, sub-family F (GCN20), member 2	F:ATPase activity; F:ATP binding; F:nucleotide binding; F:nucleoside-triphosphatase activity; P:ATP catabolic process; C:mitochondrion; C:mitochondrial envelope; C:ATP-binding cassette (ABC) transporter complex; P:transport; F:transporter activity; P:metabolic process	no IPS match	---	atp-binding sub-family f member 2	11	Xl.4203	abcf2	379759	Q7ZWW5		NP_001080067	NM_001086598	---	---	0000166 // nucleotide binding // inferred from electronic annotation /// 0005524 // ATP binding // inferred from electronic annotation /// 0016887 // ATPase activity // inferred from electronic annotation /// 0017111 // nucleoside-triphosphatase activity // inferred from electronic annotation	---	---	---
Xl.4203.2.A1_at	-0.0012581	upregulated	GAGAGACCAGGATCTTGCAATGCAGGGGCAACTGAAAGCAAAGATCTCCCAGTGCCGGGGTGACTAAGACGCAACCAGTTTGGGGTTAATTCCACTTTGTAACAGACCCAAGTGCAGTCCAGGTTCATTCTCTGACCCCTTGTTGGGCCCCAAGCTCAGTGCCCACAAGTTATGGGCCTCCCTTTTACCCCTGGTGATTCTGAGAAGAAACTGCAGCTCAGGACTGTAACGCAATGAAAGGAATGGGCTGTCGGTAGGAATTNNNNNGGGGGGGACTCTCCTGCTGCCATTCACTTTGAGACT	---	---	none	---	-	no IPS match	---	---	0	Xl.77654	---	---	---		---	---	---	---	---	---	---	---
Xl.42222.1.S1_at	-1.9e-05	downregulated	AATGCAACACCAGTGGCGCATTGTATGTAATTAGGATGT	---	---	N/A	---	-	no IPS match	---	---	0	Xl.40527	---	---	---		---	---	---	---	---	---	---	---
Xl.4228.1.A1_at	-1.19e-05	upregulated	TTTGCACTAGCTGAAAAGGATTCTGGGGCAGTTATTGCATGTATTTGTTCAAGATCAGTNGGACAGTTTTAATTTGTTTTTATGAACTTATGTCCTACTCTTAGATATAAATATTGTAAATAGGGCAAATGNCACAGGCAAACTGTTTCTGCACCTGTAAATAGACTGTGATTTGGTAAAGTTGTGGGTTAATAACTGTTTATTTGGCACCGTCATCCTGTTCTCATTCAGCCCGGCTTTGATTTCAGAGGTTCTTTATTTTTCTGTTCACTTTATAATTGCAAGTCTTATATTGTTCATAAATGCTCCTTTTTAAATCTATTGTTAAACCAATGGGTTACTAAGCAAGATTTGTTAATACTTTAATCACAGTTAGTTGGTATCCTCCATCTTGGGCCT…	---	---	N/A	---	-	tmhmm (TMHMM)	---	---	0	Xl.4228	---	---	---		---	---	---	---	---	---	---	---
Xl.426.1.S1_at	-1.01e-05	downregulated	AGGCCACACATATACAGGTCTCAAAGTGCAAAATATATATAACGCACTATAATGGGTTTCCTTCATCCATGTTGCAGACCCCCAACTCACCAGCATCTTGCCGGAGGGTTACAGTTCTGCAACTCTTGGAGTGACAAAGGTTGCCTGTCCTTGTAACAGAGCGTCGCATTCCCAACTCTCTGGCTGAAAAGTGCAGCTCCAAACACAAGCCCTTCTGTATAATTTTTTTTCTATATCTTCTAACCTAATTGATTCTGACTGTGTGAGCTCCTTTTGCAGCCAGAAGACTTTGGGTAGCAATTTTTATATTAAGGGGGAAAAAAAGTTGTGCTAAACTGCTTCTGTCTCGATAGAGTCTGCATATTTTATCCATAACGTTGTGCTCCTGTTTGTTCCGGC…	androgen receptor (dihydrotestosterone receptor; testicular feminization; spinal and bulbar muscular atrophy; Kennedy disease)	ar	N/A	androgen receptor (dihydrotestosterone receptor; testicular feminization; spinal and bulbar muscular atrophy; Kennedy disease)	-	no IPS match	---	---	0	Xl.426	ar	399456	B7ZS00 /// P70048 /// Q91698		NP_001084353	NM_001090884	0006350 // transcription // inferred from electronic annotation /// 0006355 // regulation of transcription, DNA-dependent // inferred from electronic annotation /// 0045449 // regulation of transcription // inferred from electronic annotation	0005634 // nucleus // inferred from electronic annotation	0003677 // DNA binding // inferred from electronic annotation /// 0003700 // transcription factor activity // inferred from electronic annotation /// 0003707 // steroid hormone receptor activity // inferred from electronic annotation /// 0004872 // receptor activity // inferred from electronic annotation /// 0004879 // ligand-dependent nuclear receptor activity // inferred from electronic annotat…	---	---	---
Xl.42609.1.S1_x_at	-2.45e-05	upregulated	GGAGTCTATGGAAGACATCCTTTTCATTATTCGGATCTTTCTGGATAACAGTTTTCCAGATGATGGATCCCATACCTGTACTGCATTACTAAAACTCTCTACACTTT	---	---	N/A	---	-	no IPS match	---	---	0	Xl.42609	---	---	---		---	---	---	---	---	---	---	---
Xl.43012.1.A1_at	-2.61e-05	upregulated	GCAGAAAGCAATTTGGGCCTATTATTTAATAATCTTAGCATATTGGAAGATGCTCTGAATCGTCTCCTGCGAGTGAAGGCCGCCGTTGCTGCTTCCTCTATGGTCGTCTTTAATGGTAGAACATCTATAATAGCGCAGTAGGATACTGTGAGCTAAAGTTGTGCTGGCTGCTGTTGCCTTATATTTAAAAANNAAAAAAAAANCCAGAAATGTATACATACCTATGTTCTGCCAAATAACAGCAAAATGAAGTTCTAATTTATTATTTCTAACTCTTGTGTCATAACTAGTCGCTGTTTCCAGAGCTGGAAAACAGAAGTGAAACTGAGACTTTTCATGTCATGCAATATTTCCTGAACATGTTACCTCCTTGAAGCCAAGGTTTCTTCCCTCCTCCAT…	---	---	N/A	---	-	seg (SEG), SignalP-NN(euk) (SIGNALP)	---	---	0	Xl.54800	---	---	---		---	---	---	---	---	---	---	---
Xl.43136.1.S1_at	-1.44e-05	upregulated	ATTAAGCACCTTATACAAGCCGAGTTGGTGTTGCCGACTCCATCTCTGTACAAAAAAAATTNTGAGGGTACTAAGGGGCCCTGAGAGGTGCGCAGAAAATTTAGGGATTTTGAAAGCCAAAGTTNTACGATAGCATTATCTNTCATTCGCTCTGCTGGCTGGTTNTTCGGTGCATCCTCCAATTGACCGTAACCGCAGGAATTAATTCAATTGTAACTTTTCTTTTTCTTTTTTTTTCCTATTCAAACATCCAGCGCCAGAGGAGTTTGCAGTGCACGGGTGCCCACTCCTCTGGCTTTGAAGGGGGGGGGNNTTTAACTTTACTGTTGTCTCTAAAGTTCACTGCTTTTATTTCCTTTACTCTGTGTGTGTTTGTGTGTGTNNNNTATTAGCCATCAT…	protein phosphatase 1, catalytic subunit, beta isozyme	ppp1cb	N/A	protein phosphatase 1, catalytic subunit, beta isozyme	-	no IPS match	EC:3.1.3.16	---	0	Xl.24916	ppp1cb	443852	Q6GQL2		NP_001085426	NM_001091957	0005975 // carbohydrate metabolic process // inferred from electronic annotation /// 0005977 // glycogen metabolic process // inferred from electronic annotation /// 0007049 // cell cycle // inferred from electronic annotation /// 0051301 // cell division // inferred from electronic annotation	0005634 // nucleus // inferred from electronic annotation /// 0005737 // cytoplasm // inferred from electronic annotation	0004721 // phosphoprotein phosphatase activity // inferred from electronic annotation /// 0016787 // hydrolase activity // inferred from electronic annotation /// 0046872 // metal ion binding // inferred from electronic annotation	---	---	---
Xl.43245.1.S1_at	6.2e-06	downregulated	CAAGAGGATGCAACGGCCTGTCCTATTACTTAGAATATGCAAAATCTAAAGGACCATCAGATGAAGAAGTAGTTCAAGATGGTGCGTTTCTTGTGTATAATTAAAAGCATGGCCTATATTATCAAGGAAAAAAAAAGACTGCCAAACTTTGTTTTGCTTTTCATTCTGGAGGATTGGGCAGTTATACAATGGATTTTTTTTTGTTTTGCAGGATAATAATGCCCTGTTTAGTACTGTGATATCATTTCTTCTATGCACTCAACTCAATTACTCTCCATTCCAAATGTATTTTAACAATGGAGCTCAGGTTTCCAAAAGCATTTTGCTCTGAATACAACAGTGTGCTTCAGTTCATG	---	---	none	---	-	SignalP-NN(euk) (SIGNALP), tmhmm (TMHMM)	---	---	0	Xl.43245	---	---	---		---	---	---	---	---	---	---	---
Xl.43262.1.S1_at	-2.44e-05	upregulated	GGGCATTTAGGATCCAGCATGTTCACTGAAGTATAACCTGCTGTTAGAATGCAGGCGTTCCATTAATGCACCTGGCTTTGTGGTACTAACACAAGCCCCAAATCATTTAAATCCACTTTGTTTTTTATTTTTACTTTGGGTGGGTGGGATTCTTTATTTTATAAGCCTGCCTCCCTGCTCCTACCTTTTATCATAAACATGTCGCTCTGCGGCTGCTGAATTGCACCTCCTGGCGTCCTGTTGGCTCCTTAACAGCTGCTTTGGGAGTTGCAGTTCACTAACAGCTTGNACGGTTCTCTCTCTCTCTTTTCAGTGTTAAGTGACAGTTGCACAATTGCACCTTCTTTCCTTTTGTTGGACTTACAAAAGGTGCCACACGTACTGTGCTTGACTTCCCAA…	MGC80895 protein	MGC80895	N/A	MGC80895 protein	-	no IPS match	---	---	0	Xl.29501	MGC80895	444271	Q6GNT3		NP_001085844	NM_001092375	0006694 // steroid biosynthetic process // inferred from electronic annotation	---	0015485 // cholesterol binding // inferred from electronic annotation /// 0017127 // cholesterol transporter activity // inferred from electronic annotation	---	---	AAH73419.1 // span:52-74,94-116,123-145 // numtm:3 /// NP_001085844.1 // span:52-74,94-116,123-145 // numtm:3
Xl.4331.1.S1_at	2.3e-06	upregulated	GTTTCCTCTAGTGTTGGTGCTTACATGCAGCCGGGTGCCCGTGAGAGCATCGCTTACCTTACACAGACGGAGAAAAGGAAGGATTTCCAGTATGAGGCTATGCAGGAGAGGCGAGATGCGGAGAGCATTGCTCAGAGGGGAATAGGGGCCGCAGCAGCTGTGCCCATGAACTTCAAGGATCTGATCCAGTCCAAGGCAGAGGAGCACAACATCGTATTCATGCCTTTAATTGGCAAGCGGCANGAGGGAAAACAACTGTACAACTTCAACCGCATCGTCATCTATATAGACAGAGGTGTTGTGTTTGTACAAGGAGAGAAAACGTGGGTGCCCACATCCCTGCAGAGCCTTATCGACATGGCCAAATAGACTTCTAATCAGACAACATCTCTCGGCCAC…	tuftelin interacting protein 11	tfip11	N/A	tuftelin interacting protein 11	P:mRNA processing; F:transcription factor activity; P:RNA splicing; F:DNA binding; C:nucleus; F:nucleic acid binding; P:regulation of transcription, DNA-dependent; C:spliceosomal complex; C:intracellular; P:transcription, DNA-dependent; C:catalytic step 2 spliceosome; P:RNA processing; C:cytoplasm; C:proteinaceous extracellular matrix; P:nuclear mRNA splicing, via spliceosome; C:nuclear speck; P:…	PTHR23329 (PANTHER)	---	septin and tuftelin-interacting protein	17	Xl.4331	tfip11	447466	Q66J74		NP_001087642	NM_001094173	0006397 // mRNA processing // inferred from electronic annotation /// 0008380 // RNA splicing // inferred from electronic annotation	0005622 // intracellular // inferred from electronic annotation /// 0005634 // nucleus // inferred from electronic annotation /// 0005681 // spliceosomal complex // inferred from electronic annotation /// 0005681 // spliceosomal complex // inferred from sequence or structural similarity	0003676 // nucleic acid binding // inferred from electronic annotation	---	---	---
Xl.43890.1.S1_at	2.28e-05	upregulated	CATTTGGACCATTTAGCAGCCGTAAGATGCACATTCCACTATTGTTTCATCTTTGTGCACTACCCTATCATTATTGTGATGCACTCGTGCTTCTGTGAAGCAGCTTCCCTAGCTGATATACAGCTTGATGTTCAGCCATGACCGTAATGCTGAATAAATTAACCAATGACATAGAGTGCCATTTAATNTTGAGTGTAGAAGNNTGGTGGAATTNTGATTGTGCTGCAATGCTTTGGTGACTGCTCCAGTGTGTAGGCAGCAAGCTGCTTTGTGCCCAGGAATGAGAGTTGGGGCACCTTTTAGAAATGTATTAAACCTGTGTTAACAGAACACCTGCTTCCCAATATTTGTAAACTGTGTAACTTACCCTTTCAACTCTTTGTTCCTTTTTGTGTGG	---	---	N/A	---	-	tmhmm (TMHMM)	---	---	0	Xl.83466	---	---	---		---	---	---	---	---	---	---	---
Xl.4393.2.A1_at	-2.02e-05	upregulated	TAACCTACCAGCTCTGTGCCAATAACTGCCCCTACAGGGGGTTCTTTCTTTAAAACTGAACAGAAGGAGCTGTTAATTAACCCAGTGCCTTATTTCTATGCCCCTCCCCCTCCTCAAATGGGGGTGCTGTAAGGCTTTACCAAAAATAAGTCGGTCCAAATCCCGACTGCGCCTCAGACATTCCCTGGTCAAGCAGCGTTACTCAATACCTTTCCCATGAGGCTCTATGAACACGGGCTGTGCCCCTGGTACAACTGTAGCGCCTTCTAATGGCGGTTGTGGCTGTTGGGAGTTGTAGTTTCCACAACTGGAGAGCAGCCGATTGTGCCACAGGGGCACCTGAATGGTCTTTAACCTTAAACTGTCATCCAGCTGTGAAACTGCCGCCCCCTACAGGTC…	---	---	N/A	---	-	SignalP-NN(euk) (SIGNALP), tmhmm (TMHMM)	---	---	0	Xl.77947	---	---	---		---	---	---	---	---	---	---	---
Xl.4465.1.S1_at	0.00031069	downregulated	ACAGCTACTATACCATGATCCATGACCTTGATCCTGAACGGCACGAATTTGCACTAGATCTACTTTTGTTTTGTGGGTGTGATGATTGGGAAGCTGAGTATGGCGGTTTCACATCTTACATTGCAAAAGAAGAAGATGAGGAGCTTCTCACTGTATATCCAGAGAACAACTGCCTTGCCTTGGTCTACAGAGACAAAGAAACAATGCGGTTTGTTAAACACATAAACCACAAGAGCCAACAGAGAGATGCCAAGAACACCAAGCACAAGGGATTCTGGGACTTTGCTTTTGTTTACTATGAGTGACAGCTCTGGATTCAAAGATTTGGACTTTTAACAGAGGGAATTGTGGGCAGTTTTGAAAACCTGTGTATAAACCATATCCTGCCAGTAATTTGGT…	2-oxoglutarate and iron-dependent oxygenase domain containing 1	ogfod1	N/A	2-oxoglutarate and iron-dependent oxygenase domain containing 1	F:metal ion binding; P:oxidation reduction; F:oxidoreductase activity, acting on paired donors, with incorporation or reduction of molecular oxygen, 2-oxoglutarate as one donor, and incorporation of one atom each of oxygen into both donors; F:oxidoreductase activity, acting on paired donors, with incorporation or reduction of molecular oxygen; F:oxidoreductase activity; F:oxidoreductase activity,…	no IPS match	EC:1.14.11.-	ogfd1_xenla ame: full=2-oxoglutarate and iron-dependent oxygenase domain-containing protein 1	11	Xl.4465	ogfod1	446495	Q6DE73		NP_001086660	NM_001093191	0055114 // oxidation reduction // inferred from electronic annotation	---	0005506 // iron ion binding // inferred from electronic annotation /// 0016491 // oxidoreductase activity // inferred from electronic annotation /// 0016702 // oxidoreductase activity, acting on single donors with incorporation of molecular oxygen, incorporation of two atoms of oxygen // inferred from electronic annotation /// 0016705 // oxidoreductase activity, acting on paired donors, with inco…	---	---	---
Xl.44665.2.S1_a_at	7.53e-06	downregulated	AACTGACAGCAGCATCTCAGACCAGCNGATGAACAGCAACCTCCCAAACCCTATCATGAATGATGTTGAATTGACTGCGTCTATCTGTGGAGATGAAGAACAAAGTGTAAATATTGAGGATTCTGAAGTGTCTAATTNTTTGGCAAAAGAAACCCGTGAAGAAACGCCGGGAAAAGAAGAGACTCGACTTGACCCTCCTGATGGGCAGCAAGACCAGAGCAACGAGAGAAATAAAGAGAAAAATTTAGGTAAAGAAGTATTACTTTTGATGCAAGCTTTAAATACTTTGCAAACCCCCGAAGAGAAACTAGCAGCTCTTTGCAAGAAATATGCTGATCTTTTGGAAGAGTCTAGGAATTTCCAAAAACAGATGAAGGTTTTGCAGAAGACGCAGTCTCA…	---	---	taxilin gamma (txlng)	---	P:regulation of transcription, DNA-dependent; P:cell cycle; C:cytoplasm; P:transcription, DNA-dependent; C:membrane; C:nucleus	IPR019132; coil (COIL), PTHR16127 (PANTHER)	---	novel protein	6	Xl.30004	---	---	---		---	---	---	---	---	---	---	---
Xl.44740.2.A1_at	-2.19e-06	upregulated	GGGTGTCGTGCTTCCTATAGTTGCACATGACTCCCCCCAAACCACTTGTTTTTCAATTTATTCCTAGAACTGTACCCCTTATGCCATGAAATACATTCAGTGAGCGACCCATAAACGACTGACAGGCTCTGTGCTGATTTGTCAGTTTTATGTGAGAATGATGAGTGGATTGGTGCTCAGTGTTTGCTGTTGCTGAGGATTCCTCTACCTTCCCCTTCACAAGCCTTTGCCAACACTTCCCTTACACCTTCCGAAGTCACCAAATTTGACTTTGTGCAAACGCTGCTGCACCCTCCTCCCGACTCTGGAATGCTTCACAT	---	---	N/A	---	-	no IPS match	---	---	0	Xl.44740	---	---	---		---	---	---	---	---	---	---	---
Xl.44740.3.S1_at	0.00077595	upregulated	GGGAGATCACATTATCTATATTTGCACATGACTTTCCTCAAACCACTTTTTATTCCTTGAACTGTACCCTTCATACATTGAAATACATCCTTCANGCCTCAGCAGACTGACCTNNTTCGTGCTGATTTGTCAGTTTTACCTGAGAATGATGAGTTGATTGGTGCTCAGTGTTCACTGTTCTATGGACTCCTCTACCTTCTCCTTCACAAGCCTTTGCCGACACTTACATNACACCTTCCGAAGTCACCGATTTGGCTTTGTGCAAACGCTGCTGCCCCCTCCGACTGTGGAATGCTTCACAT	---	---	N/A	---	-	no IPS match	---	---	0	Xl.44740	---	---	---		---	---	---	---	---	---	---	---
Xl.44793.1.S1_at	-1.27e-05	upregulated	ATATACAGACTCAGGTGGAGAAGCTGATAGAGAAAAATTATTATCTGCATAAGTCTGCACAAGAAGCGTACAAAGCCTACATCCGAGCCTACGACTCCCACTCCCACAAACAGATCTTCGATGTCAACACCTTGAACCTTCCAAAAGTGGCACTTTCATTTGGCTTTCAGGTGCCGCCATTTGTGGATCTGAATGTGAACAGCAGTGGAGGCAAAAGGCTACAGAAACGAGGCGGTGGCGGCGGATTTGGGTACCAGAAATCGAACAACCTGCATAAAGCCAAGATATTT	hypothetical protein MGC83105	MGC83105	N/A	hypothetical protein MGC83105	F:helicase activity; F:nucleic acid binding; F:ATP binding; F:hydrolase activity; F:nucleotide binding; F:ATP-dependent helicase activity	PTHR24031 (PANTHER), PTHR24031:SF23 (PANTHER), seg (SEG)	---	mgc83105 protein	6	Xl.77722	MGC83105	414715	Q6NTQ0		NP_001084744	NM_001091275	---	---	0000166 // nucleotide binding // inferred from electronic annotation /// 0003676 // nucleic acid binding // inferred from electronic annotation /// 0004386 // helicase activity // inferred from electronic annotation /// 0005524 // ATP binding // inferred from electronic annotation /// 0008026 // ATP-dependent helicase activity // inferred from electronic annotation /// 0016787 // hydrolase activi…	---	---	---
Xl.45011.1.S1_at	3.02e-05	upregulated	ATCTCTGTCTCATTTGTGGATGACGTTTTCACGTGTAGCCCACAGACAAATGGTCCTCCAGCACAACCCACATCTCCCCCTAGAGAATCTGATGGAGTTTGTGGCCCTCAAGATGTAAATGNGCNGAATGATCATCTGGACTTCCTGGGAAGCTGTACGCCTTTCAATATGGTGAATCGCGCTACGTTTAAATGTGACGCAGTTACTACGGGCGACGATTTGATGGTGTTTTCACCGCTTCAGAAGTAAAAGAAGACGCAAAGGTCTTTAAAGCGGAAGTATTGGACTCCTGAGAATGGAAGAGTTTCACCAGATGAGCCTATTTATTCTGAGCTATTGAGTCTGTCAATGAATTGCTTGGGCNACTTTTAACTCTCTCTATAAACTGTATTATATTTT…	discs, large homolog-associated protein 5	dlgap5	N/A	discs, large homolog-associated protein 5	P:cell-cell signaling	no IPS match	---	mgc116559 protein	1	Xl.45011	dlgap5	494809	Q63ZG8		---	---	0007267 // cell-cell signaling // inferred from electronic annotation	---	---	---	---	---
Xl.45503.1.S1_at	0.0017842	downregulated	TGCCATTGGGTACCTTCCTGCTGAAGGGGCACTCAATCTACAAGGGTTAGGGGGGGTTGACACAAATTCATTATTTTCACTACCAAAAGGATTCTGGGAGAAGGAAGTTCAAGATGTTGGGAAATACCTAACAGAGCAAGTGACTGATGATTTACCACCACAAATCATGGAAGAGCTGCGAGGCTTGGAAGGAAGGGTGCAAAATATGTGATTAGACAGGAGTCAGTACTGTGGGGAAAAATGCTCTTGTATACAGGGCAAGTAGCTTATCGTGCTACCATCCTGAATTGATGTCTTCCTGCCACACAACACAATTTAAAACATTATTGCCTCATTGCATTCGAAAAATTAAGCAGTGTGGTTGTACCAGTAAAGGTACTAAAGGGGTGGGTAAATAAA…	phosphoenolpyruvate carboxykinase 2 (mitochondrial)	pck2		phosphoenolpyruvate carboxykinase 2 (mitochondrial)	F:GTP binding; F:phosphoenolpyruvate carboxykinase activity; F:purine nucleotide binding; P:gluconeogenesis; F:phosphoenolpyruvate carboxykinase (GTP) activity; F:kinase activity; P:phosphorylation; C:mitochondrion; F:nucleotide binding; F:lyase activity; F:carboxy-lyase activity; C:soluble fraction; P:metabolic process; F:metal ion binding; P:oxaloacetate metabolic process	IPR008209; IPR013035; SSF53795 (SUPERFAMILY)	---	phosphoenolpyruvate carboxykinase 2	15	Xl.45503	pck2	399424	Q6INJ3 /// Q7ZXZ8		NP_001084302	NM_001090833	0006094 // gluconeogenesis // inferred from electronic annotation	0005737 // cytoplasm // inferred from electronic annotation	0004611 // phosphoenolpyruvate carboxykinase activity // inferred from electronic annotation /// 0004613 // phosphoenolpyruvate carboxykinase (GTP) activity // inferred from electronic annotation /// 0005525 // GTP binding // inferred from electronic annotation /// 0017076 // purine nucleotide binding // inferred from electronic annotation	---	---	---
Xl.4557.1.A1_s_at	5.43e-06	downregulated	ATGTCGGAGAAAGAACTTGGCAGGAAGTGGGACCGGTGTCTGGCGGATTCAGCCGTGAAATTCGGTGCCGGCCTCGGATTGGGCATCGTCTTCTCAGTGATTTTCTT	chromosome 1 open reading frame 151 homolog /// chromosome 1 open reading frame 151 homolog	LOC100049137 /// MGC115578	N/A	chromosome 1 open reading frame 151 homolog /// chromosome 1 open reading frame 151 homolog	F:molecular_function; P:biological_process; C:cellular_component; C:mitochondrion; C:integral to membrane; C:membrane	IPR007512	---	fungal metazoan origin like protein variant 2	6	Xl.4557	LOC100049137 /// MGC115578	100049137 /// 734595	A4FVF7 /// Q4V7L6		NP_001165141 /// NP_001165142	NM_001171670 /// NM_001171671	---	---	---	---	---	NP_001165141.1 // span:13-35 // numtm:1 /// NP_001165142.1 // span:13-35 // numtm:1
Xl.45820.1.S1_at	-1.44e-05	downregulated	TGGTGGTCCCAGACCCACAGTCTTACACCTTCTTCTGAGATTGATTTTCCTTTTGCAAATGTTTCATTTATTTTATCCCAAAGCAAAAGCAGCAAGTTAGAAATCTAAATGTCCAAATGAGAAATACTATGGCAAGCTGCAGGGTAGAATCGCAGACATTCAGAAAGCAGCGCCTGCAGCATGGCTTAAATCAAGCCTTCACTTTCATTTGATGTATATAAGATTTCCCGTTCTCAGAGGGTAGGAGGGGATTTCATCAAGGTCATTCATCAGGTTTCTACTCCATCAGAACAATTCTTGTTTTGTTTCCTCAAACCTGTAAGTGGCAGATAAGTGGATCATTTGCATTCANAATGAGCAGACTCTCTTGCCTTCTGTAAGAGGGAAACCCTGTTAAAA…	coatomer protein complex, subunit zeta 1	copz1	N/A	coatomer protein complex, subunit zeta 1	-	no IPS match	---	---	0	Xl.45820	copz1	443876	Q6GQG0		NP_001085450	NM_001091981	0006810 // transport // inferred from electronic annotation /// 0006886 // intracellular protein transport // inferred from electronic annotation /// 0016192 // vesicle-mediated transport // inferred from electronic annotation	0030117 // membrane coat // inferred from electronic annotation	0005515 // protein binding // inferred from electronic annotation	---	---	---
Xl.459.1.S1_at	9.4e-06	downregulated	GCCAGAGACTCTATTGTTGTGATGTAGTTGTTTTCCGGAGCAATGGAATATGGCAGTCTGCATGTTCAGCTTCTCACACTTAAAAGGATAATGCACTTTTCGCACCCACTCAAAAATGCCCTTCTAGTGTAACTGCAACTCCCAGCATCTCTTAATAGCCTTATGATTTTCAAGGCATGCTGGGAGCTGATGTGGAGCAAGAGCTGGAGACCCATTGGTCGGACATGCTTAAAAGAAAGCAATTTTAGTATATAATAGTATTATAAACAGCAGATCAAATTCTTTGAGATCATTTATATGAAAAGTGTGCAAATATATGTGCCAACTGAAGACCAGGCTGAGGCTCAACAACACTATCCACTTGTACATCACGTGCAAATTCTGTGCAAAACAACTAAC…	calbindin 1b, 28kDa	calb1b	N/A	calbindin 1b, 28kDa	-	no IPS match	---	---	0	Xl.459	calb1b	399307	B7ZSJ1 /// B7ZSJ2 /// Q9YGX9		NP_001084108	NM_001090639	---	---	0005509 // calcium ion binding // inferred from electronic annotation	---	---	---
Xl.4601.1.S1_at	8.6e-06	upregulated	TGAGATGACTCCCAAGAGCTGCAAAGTTCCGTCGGTTAAAGTGAACGAAGACAACTATGGAATGGATTTAAACAGCGACGACTCCACTGATGACGAGAGTCAGCCGAGAAAACCCATTCCAGCCTGGGCTTCCGGTAACCTACTTACTCAGGCTATTCGTCAGCAGTACTACAAACCCATAGATGTGGACCGTATGTATGGCACCATTGACAGCCCCAAATTGGAGGAACTGTTTAATAAGAGCAAACCTCGCTACTTTAAGCGCACCAGCTCTGCTGTATGGCACTCCCCTCCACTCAGCAGCAACAGACACCATCTTGCAGTGGGTTATGGCCTCAAATACTGAGGAAANGGCAGACTTTACTCTCACTATCAGGACTACTCCACACTGATGCTTCC…	inner centromere protein antigens 135/155kDa	incenp-a		inner centromere protein antigens 135/155kDa	F:protein kinase binding; C:centromeric heterochromatin; P:cytokinesis; C:spindle; C:chromosome; P:mitosis; C:nucleus; P:spindle assembly; C:microtubule; C:chromosome, centromeric region; C:cytoplasm; P:cell division; P:chromosome segregation; F:protein binding; C:chromosome passenger complex; P:cell cycle; C:cytoskeleton; C:protein complex	no IPS match	---	incea_xenla ame: full=inner centromere protein a short=xl-incenp short=xinc short=xincenp ame: full=mitotic phosphoprotein 130	18	Xl.4601	incenp-a	398105	O13024		NP_001081890	NM_001088421	0000910 // cytokinesis // inferred from sequence or structural similarity /// 0007049 // cell cycle // inferred from electronic annotation /// 0007059 // chromosome segregation // inferred from electronic annotation /// 0007059 // chromosome segregation // inferred from sequence or structural similarity /// 0007067 // mitosis // inferred from electronic annotation /// 0051225 // spindle assembly …	0000775 // chromosome, centromeric region // inferred from electronic annotation /// 0000775 // chromosome, centromeric region // inferred from sequence or structural similarity /// 0005634 // nucleus // inferred from electronic annotation /// 0005694 // chromosome // inferred from direct assay /// 0005694 // chromosome // inferred from electronic annotation /// 0005721 // centromeric heterochrom…	0005515 // protein binding // inferred from physical interaction /// 0019901 // protein kinase binding // inferred from physical interaction	---	---	---
Xl.46057.2.S1_a_at	-108.41	upregulated	GCGGCTCCAGGAGAAAAGACGGTTACAGTGCAGGCCTACCCTTTGGAGAGTCACTAGTGTGGAGCAGACTTTGACTGCANGGTCTTGTCTGAGTCATGCAAGGGGCTGGGGTTAGCGCCAGTTATGCACACGGTTGGGAGCAGGAGGATGGGCGACTGATTGGTCACAGAGGGCGCTTGGCCCCATGATCCCTGCTCCCTATGGTTGTCTATTACGGTGTGGGCACAATGCCCAGGTTGGTGATAGGAGCCGCA	---	---	none	---	-	no IPS match	---	---	0	Xl.10777	---	---	---		---	---	---	---	---	---	---	---
Xl.4611.1.S1_at	4.7623	upregulated	AGCAGTGTAAATATCTGCCTCCCTCCCTAGCCCTCGACTCTTGGCTCCGAATCTGGCTGTCTTGTGGACCTATGAACGATCAGCTTCACGGGCTTGTTAATATATAAGCANTGTCTTCATTATTTAAGCAACACGGAAATTGTATGCTTGTTGTTAATCCATCTTNNNNAAAAAAAAANNACGGTTCATATNTGACCGANAACCTNTGCAACATAGGATGATACCGAGTATCTCTGCATGCTTTNTATGTTCCAAGCTCACCGGAAAAATTCATGGCACTATGGGCATTGATCACTAGCNCGGTGCAAGGTTTTTAATGTGCTTAAATAGATNTACTGCCCCCTCCCCCTGCCCATTTCGGCTTCACTCACCCACCGGTCTGCTGAGATTAGTGTAGGA…	RAB6A, member RAS oncogene family	rab6a	N/A	RAB6A, member RAS oncogene family	-	no IPS match	---	---	0	Xl.4611	rab6a	380198	Q7ZWW1		NP_001080506	NM_001087037	0007264 // small GTPase mediated signal transduction // inferred from electronic annotation /// 0015031 // protein transport // inferred from electronic annotation	---	0000166 // nucleotide binding // inferred from electronic annotation /// 0005525 // GTP binding // inferred from electronic annotation	---	---	---
Xl.46178.1.S1_at	-5.88e-05	upregulated	TTGACCACTTCAATAAGGCCCCAAAGAGAAGNCGCTACACNTACCTTGAGAAAGCAATTAANATTCATAACTGACTCNCCTAANCAAGTTTATCCAAGTCAAGGGACAGTTAAGTGTGTGTGTGTGTGNNNNCACCTTTTTAACAACGCTAGAACTTTGGTACACGTGCACTATATTTGAAGTCTACGGCAAGAGGATTTGCTGCTGATGTTAATTTTATTTTGTTGAGGCTGTTCCGTTTGGCTTCTCTGTATCTATCGACTGCCGTTTTTTGAGGAAAANGAAGGTGTTTTTATAAAGCTTGAATGCCAATAAGATATTTTANGGTAACCCAAAAGCNAGACTTNTTGACAGGAGAAGGNGGTNATGAGTTNAGCTGAANAAANNAATTCGGAACAA…	---	---	N/A	---	-	seg (SEG)	---	---	0	Xl.77526	---	---	---		---	---	---	---	---	---	---	---
Xl.46192.1.S1_at	-0.00017845	upregulated	CTGATGCCACAGAGCGCTTTGAGGAGAAAAAGAGGAAGAGGAAAAAGAATGAGAAACTGCTCCTGACAGTTGTGTGATCCTTATGTGGGATGCTGGGAAAGGACAATGATCCAGTTCTATACTGGTTCTCATGGCCTCCCTGTAAGTTCAGTGTCGGACTGGGATGCCAGGGCCACCATAAAACCTTAGACATTAAGNCGACTGTCCACATGTTGTTTCTTTTTCCTTATTCTCCTAGTCTCTTCTCTTGACCTACTATCCTCTAGTGAGTGCCCACTGATACCTGGGCCCACCTGAATTTTCCTTTNATTCTGGTGGGCCAGTTCGACGCTGTGTAAATTCCACCTGCTGTAAGGGATCCTCTAATAAGAACCTATGTTGTACATAAGTGTGAGCAGC…	WD repeat domain 3	wdr3	N/A	WD repeat domain 3	-	seg (SEG), SignalP-NN(euk) (SIGNALP)	---	---	0	Xl.46192	wdr3	443590	Q52L18 /// Q6GQ42		NP_001085274	NM_001091805	---	---	---	---	---	---
Xl.46272.1.S1_at	3.93e-06	downregulated	GGAAATACTTTGACACTTGCCTTAAACCTACATCACCTGATGATGTGCCATGAAGAGAAAGAGTTGTCTGTTTCCCACCATACAGTATGTGGACAGGAATCTGTGGCCAACGGTGGATGTGAGGACATTCAAACACACCTAGTATTTGATGCAAATCGGGTTGATAATTAAGCCCTAAATCTAANAGATGTCAATGAAAAGAGAGAACTTTTCCCCTCCCTGCCCTCTTATTTATAAGTAAGGGTCTAAGGTTTTTTATGGACTATAGAATGCTTATCTACTACCTGTTTCTACTGGTGCCTTTTTCAAGTAGGGCTATACAATCCCGCCAGAAAGCATTCCAGTGAGGGCATTAGCTCGGAGAGGACAGAGATGGACAATAACTTTACTGGCCCTTTA…	thioredoxin interacting protein	txnip	N/A	thioredoxin interacting protein	-	seg (SEG)	---	---	0	Xl.77253	txnip	446457	Q6DED2		NP_001086622	NM_001093153	---	---	---	---	---	---
Xl.46390.1.S1_at	2.04e-05	upregulated	AGCATCTAAATCTCAGCAGCCTGAAGAAGGAACACGCCCTGCTAGTGACTATAACTGGGAAAGCCCTGGCACCGCTGGGCAACAGGGGGACTTCTTTACAACTTTGTCAGAGCATTCCAGCCAGAAAACCGATGATAGTCGGAATTCAGACAGCCCTGGGGATTGGGGAGGAGAAGACAATTGGGAATCCGTGGAAGCAGATCAGGGTCTCAGTAAAGCTGAAATTGCCCGGAAAAAGCGAGAAGAGCGTCAAAAAGAAATAGAAGCCAAAAGGGCTGAGAGAAGAGCAGCCAAGGGGCCTTTGAAACTGGGAGTGAGGAAACTGGACTGAGAGGAGCTAGGAAATAAATAAGGGACATGTTGGTGACATTTTATCACATACTCCACAGCAGAAGCATC…	SCY1-like 1	scyl1	N/A	SCY1-like 1	F:ATP binding; F:protein kinase activity; F:binding; P:protein amino acid phosphorylation; F:transferase activity, transferring phosphorus-containing groups	coil (COIL), seg (SEG)	---	ntkl_xenla ame: full=n-terminal kinase-like protein ame: full=scy1-like protein 1	5	Xl.32844	scyl1	443710	Q561M0		NP_001085304	NM_001091835	0006468 // protein amino acid phosphorylation // inferred from electronic annotation	---	0004672 // protein kinase activity // inferred from electronic annotation /// 0005488 // binding // inferred from electronic annotation /// 0005524 // ATP binding // inferred from electronic annotation	---	---	---
Xl.4674.1.S1_at	-3.5e-06	upregulated	AAAAATCACCCAAACATGACTCCTCATCTTCTGGAAAATTAGGATTACATACAAGATGAAATCAGTCTTTGTTCTTCAGTTTCAAAGAAACACCAATAGGACTCCAATGTAATCTAGTTCTTCTTTGCAGAAGCTGCATCTTATGGAAACACATGCTTAATCGAAGAGCATTTCCAGCATCTTGGGCAATGTATGTGGATTACACTGGAACGAGTTCAGCCACCGGTACAGTTTTTGTAATGCAGAAGAAGATAAACTCTCATGGTTGTCAGCTTTGACAGATAGTCCTGGGATGAAAATGAATGGAAGAAAACGCATTTTGTTTTGTTTAGACTTCTATTGTGGAAAATATTAAAAACTTGTCAAAAGATACTAAACAGTTTAATCATGTAATACTGA…	---	---	N/A	---	-	no IPS match	---	---	0	Xl.4674	---	---	---		---	---	---	---	---	---	---	---
Xl.46747.1.S1_at	6e-06	downregulated	ACACTGTCTTTGCTGAAGTGGATTCAGATGAGGAGGAACCAGACAATGAACCGGAGTGGAAGAAGCGCAAGATCTGAACAATAAAGGAGTTTGCTGTGTTATATTTAGGGGCATATTTATCAAGGATCCAATTTCGAATTTGAAAAACTTTGAAATTCGAAAAGACCAACCGAAATTAAGTTAAAGTTTTTGTTGGTTGAATAGGTCCAATATCGATCGAATAGGTCCGTATTCGGCCGAATTTGAATAGTACAAATCGAAGTAATAGCGCATTCGTTTTTCCCAAAAAAAAAAAAGTCCACCAATTGACTCCATAGGCTAAAACATCAATTTGGTAGGTTGAAACAGTACATGATATTTCGATATTCAAATTTAAATNTTTTTTTTTTCAAATTTGGA…	WD repeat domain 70	wdr70	N/A	WD repeat domain 70	-	seg (SEG)	---	---	0	Xl.46747	wdr70	444069	Q6GPP0		NP_001085643	NM_001092174	---	---	---	---	---	---
Xl.46779.1.S1_at	-6.38e-06	upregulated	AATGTCCACTGAGGCTACTTTCACTGCAGTGTGCCAANGGAAATTATTTTTATATAAACCCATTAGTCACTGTATATGTATTGGAGCAGTGAAATACCGGGCAGTGTAATTGCTGCCGTACAGTGACCGTGTAGTTAAAGTAAAATACTTAGTAATGCCGNCTCCACTGCTGCTGACTAACTGCCATGTACCTGCNCCACATGTGCTTCCCAAGGAGATGCCGTCATTGTGTGCAACTGACTTGTCTGGAAACTGTCCGGAAATATAGAGAAGCACTTACTGCCCTGACNNNNNNNNNNNNNNGTATTNGAAGTAACTGTTCATAGGTACATTGACTTGAATGCTCCATATAAGGGTTACTGGTCGGTTCTAAGCCAGGGATAGCCAACATATTGGTGC…	cysteine/histidine-rich 1	cyhr1-a	N/A	cysteine/histidine-rich 1	-	seg (SEG)	---	---	0	Xl.84627	cyhr1-a	443645	Q6GNX1		---	---	---	0005737 // cytoplasm // inferred from electronic annotation	0005515 // protein binding // inferred from electronic annotation /// 0008270 // zinc ion binding // inferred from electronic annotation /// 0046872 // metal ion binding // inferred from electronic annotation	---	---	---
Xl.46802.1.S1_at	-2.32e-05	upregulated	ATGTGATCATCCATCACACTGCTGGGGCAGCTTGCTCTTCCCAGTCTTCATGTATAACTCAGGCCAAGAACATTCAGAACTATCACATGAATTCAAATACCTGGTGTGACATTGGATACAGCTTCCTAGTTGGTGAAGATGGAAATGTATATGAGGGACGTGGCTGGACTTCTGTTGGGGCTCATGCTCCTAATTACAACTCAAACTCCATTGGAATTAGTGTCATGGGAACATTCTCTAACATTAACCCCAATACTGCAGCTCAGAATGCAGTAAAAAACCTCATCAGTTGTGGAGTGACAAGAGGTTACATTAAGTCAGCTTACATTTTGAAAGGACATCGTAATGTGTCAGCAACTGAATGCCCTGGGAACACATTTTACAACACCGTAAAAACTT…	peptidoglycan recognition protein 1	pglyrp1	N/A	peptidoglycan recognition protein 1	F:zinc ion binding; P:peptidoglycan catabolic process; F:N-acetylmuramoyl-L-alanine amidase activity	IPR002502; IPR006619; IPR015510	---	peptidoglycan recognition protein 3 short class	3	Xl.46802	pglyrp1	496035	Q5PPZ4		NP_001088771	NM_001095302	0009253 // peptidoglycan catabolic process // inferred from electronic annotation	---	0005515 // protein binding // inferred from electronic annotation /// 0008745 // N-acetylmuramoyl-L-alanine amidase activity // inferred from electronic annotation	---	---	---
Xl.46809.2.A1_at	6.86e-05	upregulated	ATCCTTTAAGGCTGTTCAATAAGATTTTTTTTTTTTTNCAGTTAAAGTGCAATGACCGTGTTTGTNGCATGATCATTTGGCAGTGGTGTTACCTGTCGTTACCTGTTCAGCCGTAGTGTTGCTCTGTAAGACCTGCGACGTTACTACCTGCGCTGTAAATAGCGTTGAACTGTTTTTGTTTCCCCAAATGGCACTTGATAGGAAAGTATTAACAGCTCTGTACCTTTAAGCTCCGACATGTAGATATTTTTTGTTTCNTTTTTTTTTATTTCCATTTTAAACCACACGCGTAGCCCTAATAAAAACCATT	---	---	N/A	---	-	no IPS match	---	---	0	Xl.5053	---	---	---		---	---	---	---	---	---	---	---
Xl.46837.1.S1_at	4.49e-05	upregulated	GGATTCGGCAAGATATTCCATCATAGGAGCAGATCTTAGAAACCTAAAAGATATGGAAGAGAAGCTGAAGAAGATGAGTANGGACCCACAGCTGCCGACGCTTCTTGTTTCAGAGTGTGTACTGGTGTATACGACTCCTGAGCAGTCAGCAAGTCTCTTACAGTGGGCCACAAACACGTTTCCCACAGCCATGATTATTAACTATGAGCAGGTTA	---	---		---	F:methyltransferase activity; P:methylation; F:C-terminal protein carboxyl methyltransferase activity; F:transferase activity; P:C-terminal protein amino acid methylation; C:cellular_component	IPR007213; IPR021121; SSF53335 (SUPERFAMILY)	---	leucine carboxyl methyltransferase 1	6	Xl.56466	---	---	---		---	---	---	---	---	---	---	---
Xl.47004.1.S1_at	-2.34e-06	upregulated	TGTACGCATGTGATCGCCCAAGAGTTGTGCGGAAATATTTTCTTCATTCTGAGTGGGTTTAATGAGAAAAACTTAAACATGAGCCGTGTCGATGTGTACTCTTCTCACTGCCCCTCGGGAACATCTGTACAAAATATGCTGCACTGGCGTCAGGCCGTCAAATCTGGGGAACTGAAGGCTTTTGACTTCGGTACCAAAGGGAACATGATTCATTATAACCAGACTACACCTCCTTTTTACAACGTGAAGGACATGACGGTGCCAACGGCTCTCTGGACGGGAGGCAATGATTGGCTCGCTGACCCCAATGATGTTGCCTTGCTGCTTACACAAGTCAGCAATCTGGTGTACCACAAAGAGATCCCCGAATGGGAGCACCTCGATTTCATCTGGGGCCTT…	lipase A, lysosomal acid, cholesterol esterase	lipa	N/A	lipase A, lysosomal acid, cholesterol esterase	P:lipid metabolic process; P:inflammatory response; P:lung development; P:tissue remodeling; P:sterol metabolic process; P:fatty acid metabolic process; P:homeostasis of number of cells within a tissue; F:hydrolase activity; P:lipid catabolic process; P:cell morphogenesis; P:cytokine production; C:lysosome; F:sterol esterase activity; F:lipase activity; P:cell proliferation	IPR000073; G3DSA:3.40.50.1820 (GENE3D), PTHR11005 (PANTHER), SSF53474 (SUPERFAMILY)	---	lysosomal acid lipase isoform cra_a	15	Xl.47004	lipa	734759	Q3KQ76		NP_001089697	NM_001096228	0006629 // lipid metabolic process // inferred from electronic annotation	---	---	---	---	---
Xl.47081.1.S1_at	-0.00042854	downregulated	TCTTGACACCAGTGAGAGTGTTTTAGTAAATTCATATTCCCACGTGGTACACCAGTTTATCAGATGGCATTTTCCATGCATCATAGCCATACTGGTACCTTTGCACTTAACCCATTAATTGTCTTCATGGTAGCAAAAACAAGAATGTATGAGTGTGTGCAACAAGCACTTGCAGCATTCCATTCCGTGGAACTGTCTGTCGGGCTTAGACCATCAATGAACTACCATTTAATAGGGAACAAGGGCCGGTAGTACTGCAGCCCAAGGGGCCCATAGAACAAGGGACTGACAGCTTCCTATTGAGTCAGAGCTGTCCTCCGATCCCCACCCTGTCTGTAATGCTTGTAAATGTGATGTTTGCTATAACCGCATCATTTCAGATTTAATTCTTTTCTAAAT…	amyloid beta (A4) precursor-like protein 2	aplp2	N/A	amyloid beta (A4) precursor-like protein 2	-	SignalP-NN(euk) (SIGNALP)	---	---	0	Xl.47081	aplp2	431790	Q6AX20 /// Q708Z0		NP_001094408	NM_001100938	---	0016021 // integral to membrane // inferred from electronic annotation	0004867 // serine-type endopeptidase inhibitor activity // inferred from electronic annotation /// 0005488 // binding // inferred from electronic annotation	---	---	AAH79801.1 // span:518-540 // numtm:1 /// NP_001094408.1 // span:518-540 // numtm:1
Xl.47100.1.S1_at	1.34e-05	downregulated	GACTACCTACCTGTCTGGCAGAAGATCTATTTCTATAACTGGGGCTGAGAGCAATCCATGTGTATGGACAATGGACAGATCTTGTTTACCGGCTCTCCAGAACACAATATTTCAGTGGTTANATTGGGCCGCATGACTCACAGGACCCTGAGTCTCCATTTTGAATCTGACCCAGTGTTCTTACTAAGGCCTGCCCAGTGNGCCTCTCTGACCCACCTCAAAGTGACTGGAACTTCCGTGGATTAATAAATCTTTGTTCCAATCAACAGAACTGCCAGCAAATGCACCAGTGTCCGTCTAATACACGCTGAGCTGCATTATAGAGCAACCATATACACAGATGTACACTGTAACAAGCAAGACTATTAGTGGCCCCAACACAGTTTCACTAGATTAGTA…	peroxisomal biogenesis factor 16	pex16	N/A	peroxisomal biogenesis factor 16	-	no IPS match	---	---	0	Xl.47100	pex16	432288	Q6INN0		NP_001085197	NM_001091728	0007031 // peroxisome organization // inferred from electronic annotation	0005777 // peroxisome // inferred from electronic annotation /// 0005778 // peroxisomal membrane // inferred from electronic annotation /// 0016020 // membrane // inferred from electronic annotation /// 0016021 // integral to membrane // inferred from electronic annotation	---	---	---	---
Xl.47110.1.S1_at	1.91e-05	downregulated	TCTGTGCTGCTTCCTTATGGAGTATCATTTGTTACAACTAATTTTAATTGCCCTTCCTTGCCACAAGCATTATCTATTCACCCACTACTAGCTGCAGTTCCTAGAGATCCACAGGTAGCATGTCTGTCACTTGGCAAGTTAAGTTGGCCTTTAGCACACAGATTTTTGATTTACACTTGGTGAGAGCATTAGCTTTATTGGGTGTTTTTTCTTTTCTGCCTTAAGAAGAAAAAAATTGAGAAGGCTACTTGAATTGTACAAATTTTCAATACGTTAAGTAGAAATACGGGGTTGTTTGGGGAGGGTTCTACGGGTGGGTTACGAAGGGTGTAATTGGTCTTTTTATTTTGTAATCCATTTTTATATGATATTAATATTATTCTCTTGCAAAGTTGAGCC…	insulin-like growth factor 2 (somatomedin A)	igf2	N/A	insulin-like growth factor 2 (somatomedin A)	-	seg (SEG), tmhmm (TMHMM)	---	---	0	Xl.47110	igf2	432206	Q6INW9		NP_001085129	NM_001091660	0007275 // multicellular organismal development // inferred from electronic annotation /// 0007399 // nervous system development // inferred from electronic annotation /// 0007399 // nervous system development // inferred from sequence or structural similarity /// 0030154 // cell differentiation // inferred from electronic annotation /// 0035287 // head segmentation // inferred from sequence or s…	0005576 // extracellular region // inferred from electronic annotation /// 0005615 // extracellular space // inferred from electronic annotation	0005179 // hormone activity // inferred from electronic annotation /// 0008083 // growth factor activity // inferred from electronic annotation /// 0008083 // growth factor activity // inferred from sequence or structural similarity	---	---	---
Xl.47142.1.S1_at	1.62e-05	upregulated	ACATTGTACAATTCAGCCCAACTTGTCTCTCTCGAGAAGAAACACTTCATGAGCTGCTTCTTCATCCCAAGGGAACTTTATTGGACAATTTACAGAAGGGACTATCACATGGTCCAAAATTGCTTTGCTTAAGGACCTGATTTCATGGATTATGTTTGGAAATTATAAATTCCTCTTTTTTTTCCACGATAGAACAATAGAGACTTTGAAGGACTTACCCGGTGCACCTGTGGCCGAGACATTGGTCCTTCACTACGAGACTTCTGGAGATGTAACAGATACAACATGCTGTGCTATAACCCATCGTTATTTATCCATTTACTGAGGAATATTTTCACCGGGGTCGTTATTTTTAAAAAAATAAATCTTAAGAGCGGGAAAAAAGGCAAACTGATGACT…	NEL-like 1	nell1	N/A	NEL-like 1	-	seg (SEG), SignalP-NN(euk) (SIGNALP)	---	---	0	Xl.47142	nell1	432073	Q6IR63		---	---	0007155 // cell adhesion // inferred from electronic annotation	---	0005198 // structural molecule activity // inferred from electronic annotation /// 0005509 // calcium ion binding // inferred from electronic annotation	---	IPR012680 // Laminin G, subdomain 2 // 1.5E-9	---
Xl.47182.1.S1_s_at	2.42e-06	downregulated	GAAACTGCAAGCAACGAATCTGCTGATAGTGTTAAAGCTTAAGCATTTCTTGTTCTAAGAAGAGAGCAGTGAAAGGTCCAAATGGAGAGGAGACAAGAAATCTGATTTAGCTGTTTGCATCTGTNATAAAATTTATTTACATTACATAACAGGATTTTTTGCTTTGCTTCATGCATCATTTCTAGTGGGTTAAAATAACAATCAATGCTCAGCATTCTGGTGTGATCATATTACTTCAATATAAGAGGTGTAGATTTAAGTTTTTCTTAAGTGTGNAAATTCTGATTGTTTTAGTTCTTTGAAATGTAACAATGAATGTAATTTGTGTACAATTGATCAAAGTCTCATGTTGCACAATATATGGTGGAANTATTNNNNNANNNNNGNAGGGATTGAATA…	hypothetical protein LOC100036891 /// hypothetical protein LOC100036936 /// hypothetical protein LOC100126623 /// hypothetical protein LOC398628 /// hypothetical protein LOC432122 /// major histocompatibility complex, class I-related	LOC100036891 /// LOC100036936 /// LOC100126623 /// LOC398628 /// LOC432122 /// mr1	N/A	hypothetical protein LOC100036891 /// hypothetical protein LOC100036936 /// hypothetical protein LOC100126623 /// hypothetical protein LOC398628 /// hypothetical protein LOC432122 /// major histocompatibility complex, class I-related	-	no IPS match	---	---	0	Xl.59868	LOC100036891 /// LOC100036936 /// LOC100126623 /// LOC398628 /// LOC432122 /// mr1	100036891 /// 100036936 /// 100126623 /// 398628 /// 432122 /// 779227	A1L2M3 /// A1L2S4 /// A8E5Y7 /// Q0IHG6 /// Q32N34 /// Q4V826 /// Q6INI1 /// Q6IP23 /// Q7SYT4 /// Q9TPA7		NP_001082655 /// NP_001090318 /// NP_001091140 /// NP_001104202	NM_001089186 /// NM_001096849 /// NM_001097671 /// NM_001110732	0006955 // immune response // inferred from electronic annotation /// 0019882 // antigen processing and presentation // inferred from electronic annotation	0016020 // membrane // inferred from electronic annotation /// 0016021 // integral to membrane // inferred from electronic annotation /// 0042612 // MHC class I protein complex // inferred from electronic annotation	---	---	---	AAH97587.1 // span:315-337 // numtm:1 /// AAI29688.1 // span:316-338 // numtm:1 /// AAF03401.1 // span:302-324 // numtm:1 /// NP_001091140.1 // span:301-323 // numtm:1 /// NP_001082655.1 // span:303-325 // numtm:1 /// NP_001104202.1 // span:303-325 // numtm:1 /// NP_001090318.1 // span:303-325 // numtm:1
Xl.47237.1.S1_at	-1.34e-05	downregulated	AGACAGGGCGCACCATGTTTCGCTCCAGCCTCCTGAACCGGCTGCAGGTGGAGTATAANAACCGGAAGGAGACAAGGGCTCGCTCTCTGCNGGAGTGGGTGTGCTACGTCGGCTTCATGTGCAACGTCTTCGACTATCTTAGGGTGAATAACATGCCGATGCTGGCTCTAGTTCATCCTGTGTACGACTGCCTATTTGATTTGGTACAGCCTGAGAGTCTGAAAAGGGAAGAGGAGGTTGATTGCTTGGTATTACAGTTACATCGGGTAGGGGAGCAGCTGGAGAAGATGAACTGCCAGCGTATGGATGATCTTTTCTCGCAGCTGAGAGACAGCTTCCTCCTGCAGGGAGGCCTCAGTTCACTGACCCAGCTCCTGCTGCTCGAGATGATTGAGTATA…	MIF4G domain containing	mif4gd-a	N/A	MIF4G domain containing	F:binding; C:cytoplasm; P:RNA metabolic process; P:regulation of translation; C:nucleus; F:protein C-terminus binding; P:biological_process; C:cellular_component	no IPS match	---	m4gda_xenla ame: full=mif4g domain-containing protein a	8	Xl.47237	mif4gd-a	100049112	A3KND5		NP_001091421	NM_001097952	0006417 // regulation of translation // inferred from electronic annotation /// 0016070 // RNA metabolic process // inferred from electronic annotation	0005634 // nucleus // inferred from electronic annotation /// 0005737 // cytoplasm // inferred from electronic annotation	0005488 // binding // inferred from electronic annotation /// 0005515 // protein binding // inferred from electronic annotation	---	---	---
Xl.47341.1.S1_at	-7.25e-06	downregulated	GAGCAAATTCTACAATGTCTTGACAACAAACGCAGATGGATCAGTGGAGTTCATTTCTACGTTTGAAGCCTATGACTATCCTATTTATGGAGTGCAGTGGCATCCTGAAAAAAATCCATTTGAATGGAAAAAGGCATCAAACATATCCCATTCCTCAGAAGCTGTGAGAGCAGCCTTTTATATGGCTGAATTCTTTGTTAATGAAGCCAGGAAAAGTTCCCACCACTTCACTGAAGAAGAAGATGAGACCAAAGCTTTGATTTACAATTACTTCCCAAAAAATACTGGAAATATTTCTGTATTTGAGCAAATGTATTTTTTCTAATTGTCAATGTGTGTCCAAAAGTGCATTTTATGTAGTAAGGCTGTTTGTGCTGTGCACTATTTTCATTTGCAGCT…	gamma-glutamyl hydrolase (conjugase, folylpolygammaglutamyl hydrolase)	ggh	N/A	gamma-glutamyl hydrolase (conjugase, folylpolygammaglutamyl hydrolase)	F:hydrolase activity; P:glutamine metabolic process; F:catalytic activity; F:omega peptidase activity; P:response to insulin stimulus; C:melanosome; P:response to ethanol; P:response to drug; F:exopeptidase activity; C:lysosome; C:extracellular region; C:cytosol; P:response to zinc ion; F:gamma-glutamyl-peptidase activity; C:extracellular space	no IPS match	EC:3.4.19.9	gamma-glutamyl hydrolase ( folylpolygammaglutamyl hydrolase)	15	Xl.47341	ggh	444589	Q6GM17		NP_001086160	NM_001092691	0006541 // glutamine metabolic process // inferred from electronic annotation	---	0003824 // catalytic activity // inferred from electronic annotation /// 0008242 // omega peptidase activity // inferred from electronic annotation /// 0016787 // hydrolase activity // inferred from electronic annotation	---	---	---
Xl.47497.1.S1_at	9.85e-06	upregulated	TAGCTGCCAGCTCATCTTTCCTATCCCCCTGCTGGGAAGGACTACGGCAGTTTGAATAACATATATCTCTCACCTGCTGCTCTTCAAAGATCAGCTTAAGGTAGCATATACATTTTGAATATGAAGACCTAATATTAAAATGAAATGAAGTGTACATCACTTGTTCTATTATTGTAACTGCAAAAAAAACAGAACATTTGAGGAGCCATTGAATATGACTGGACTACAAGACCTGTGACTTTAATCTTTGTACAGTTCTCCAAAATACACATATGTGCTGGGCTGCGCTCCGCCTGGTACAGAATATGTGAGAGAGTGAGATATCACATCAGTGCTCAGACTTGAAGCCATGTTTATTTATTTTTGAGTTTCCGTTTTATTTCTCATACTTTTTTTTTG…	proline rich 7 (synaptic)	prr7	N/A	proline rich 7 (synaptic)	-	no IPS match	---	---	0	---	prr7	100380977	---		---	---	---	---	---	---	---	---
Xl.47505.1.S1_at	-1.24e-05	upregulated	AGAGGTACCCGCATTATTGACAGCCCTTTTCCTGGGATAGCTAAAAGCACTGCAATGGGGGAAGGAAGGCCTAAAGGAAATATTAGATAGAGCGAGAAACATGGAGTGGATGCTCATTTGGACAGATACTCTGTCCAAGTTTGGGCAGAACTTTAGCACTGGTTTTCTTTTTTCCTTGTATTATCAAGGGACTTGAATTTCCAAAAAAAGATATTAAGGGAAGCTGTTAAATACTAACTATGCTTGACTATACTGTAAAATTATTTATAGCAAAATATAATATACTCTGAGTATGATAAAGATATTAGGGATCTCCCAGTACTGATCTAGAAACCCTCTGAGAAAGGGCCTTGTGTGAGCAAGGTTCTGTATTACACCTCTGGAGAATAGGTGTATATT…	UDP-glucose glycoprotein glucosyltransferase 1	uggt1	N/A	UDP-glucose glycoprotein glucosyltransferase 1	-	no IPS match	---	---	0	Xl.47505	uggt1	444697	Q6GLQ3		NP_001086268	NM_001092799	0006486 // protein amino acid glycosylation // inferred from electronic annotation	---	0003980 // UDP-glucose:glycoprotein glucosyltransferase activity // inferred from electronic annotation	---	---	---
Xl.47551.1.S1_at	-1.08e-05	downregulated	CTTGTTGAGTGTGGGACTTTTGCAACGTGCCTTTCTCTTTTGAGAGATCTTGTCTAGCTTAAGAATCATCCATATGACCTGGAGGCTCTTTGGTTTTGACAGTGGTTTTACAAGTGAACAATGGTATGAGTGTGACGCTTATCACAGTAACTGCGGTTTTGCACACGTTAATGTGACATGCATTGATCACTAACTTTGGGGCATTGTATATTTNTTCCATATGTGGAAGCTAAATTTAATGTAGATACATTTTTTTTTTTCCTATAGATTGTACTAACTAAATGTATTGTAATGCACTTACAATGACCTTTGTTAGAATGCTTTAAGAAAAGCATTGCTGCTATTGAGATTTNTATTTTAAGAAAAAAAAAATTTCTGGACCAAAATGCCCCACATTTA…	MGC84110 protein	MGC84110	N/A	MGC84110 protein	-	no IPS match	EC:2.7.11.1	---	0	Xl.47551	MGC84110	444618	Q6GLY8		NP_001086189	NM_001092720	0006468 // protein amino acid phosphorylation // inferred from electronic annotation /// 0006915 // apoptosis // inferred from electronic annotation /// 0006950 // response to stress // inferred from electronic annotation	0005634 // nucleus // inferred from electronic annotation /// 0005737 // cytoplasm // inferred from electronic annotation /// 0005783 // endoplasmic reticulum // inferred from electronic annotation	0000166 // nucleotide binding // inferred from electronic annotation /// 0004672 // protein kinase activity // inferred from electronic annotation /// 0004674 // protein serine/threonine kinase activity // inferred from electronic annotation /// 0005524 // ATP binding // inferred from electronic annotation /// 0016301 // kinase activity // inferred from electronic annotation /// 0016740 // transf…	---	IPR001245 // Tyrosine protein kinase // 3.1E-9	---
Xl.47559.1.S1_at	-1.18e-05	downregulated	GTAACTCTCGGAAACCTCAAACCGACCCTTTGACTTTGCCTCTGGCCTGAGATTTGAGGGTGTTTAGCTCTCTTTATAGACTTGGTTCAAACAGATAAATGTTGTTTGAGAGTTTTTAAACTCAATTTATTTATAAAGCTGAATTTTACAAGTCATTATGTTTTATCCAGAAGACTTGTCACTGTGTTCCAAATGAGGCAGGTATGAGCCTAACAGAATTCCTGTATCACATATTGGACCTGGTGCTGAACTCTCTGATTTGTTTTATTGTTTCTTTTCCCCACACTGTATACTGTTTTTTAATATTGTGTATTAAATATGTGCTCCAGGGAGCTACCTCTATCATGTCACTGTTTCTCATGGTTGCCCGTTGAGCAAGGTGTCTGTGCAATATATTGC…	MGC82114 protein	MGC82114	N/A	MGC82114 protein	-	SignalP-NN(euk) (SIGNALP), tmhmm (TMHMM)	---	---	0	Xl.47559	MGC82114	444540	Q6GM75		NP_001086111	NM_001092642	0007165 // signal transduction // inferred from electronic annotation /// 0007186 // G-protein coupled receptor protein signaling pathway // inferred from electronic annotation	0016021 // integral to membrane // inferred from electronic annotation	0001609 // adenosine receptor activity, G-protein coupled // inferred from electronic annotation /// 0004871 // signal transducer activity // inferred from electronic annotation /// 0004872 // receptor activity // inferred from electronic annotation /// 0004930 // G-protein coupled receptor activity // inferred from electronic annotation	---	---	AAH74202.1 // span:15-37,50-72,82-104,127-149 // numtm:4 /// NP_001086111.1 // span:15-37,50-72,82-104,127-149 // numtm:4
Xl.47591.1.S1_at	-1.05e-05	upregulated	CATCATGGTCTGGATCAATGCCTTCGTCATGCTGAGCACCCAGCTCCTCCCCCCAAAGTATTGCGACTTGTTACATAGATCCGCCTCCCACCTGGGCAAGTGGCAGAAGTTGGAGCATGGATCTTACAGCAACGCACCCCAACATGTCTGGTCGGAGAATACAGTATGGCCGCAGGGAGTTCTGGTACGACACAGCAGGAGTTTATACAAAGCTGTGGGCTCNTATAATGTAGCGGTGCCTTCAGAAGTCTCTCACGCAAGATTTTATTTCCTCTTTCACCGGCCGTTACGACTCCTGAACCTGCTGCTGGTTATCGAGGGCAGCCTGGTGCTTTACCAGCTCTACTCGTTGCTGCGGGCAGAGAAGTGGAACCACACGCTTTCCATTGCGCTCATTCT…	transmembrane protein 39A-B	tmem39a-b		transmembrane protein 39A-B	C:integral to membrane; C:membrane	IPR019397; seg (SEG), SignalP-NN(euk) (SIGNALP), tmhmm (TMHMM)	---	transmembrane protein 39a	2	Xl.63604	tmem39a-b	444227	Q6GNY8		NP_001085800	NM_001092331	---	0016020 // membrane // inferred from electronic annotation /// 0016021 // integral to membrane // inferred from electronic annotation	---	---	---	AAH73362.1 // span:79-101,116-135,156-178,183-202,288-307,322-339,418-437,447-466 // numtm:8 /// NP_001085800.1 // span:79-101,116-135,156-178,183-202,288-307,322-339,418-437,447-466 // numtm:8
[truncated: 277 more rows]
