# Supplementary material for: A Regression-Based Differential Expression Detection Algorithm for Microarray Studies with Ultra-Low Sample Size
Source: PLoS One. 2015 Mar 4;10(3):e0118198. doi: 10.1371/journal.pone.0118198 (PMC4349782; doi:10.1371/journal.pone.0118198)
Supplement: S2 Table — (XLS) [file pone.0118198.s002.xls]

## Sheet: Table S2.csv
# PED Selections for Stage 18, GFP vs NICD
Gene	Weight	Regulation Direction	sequence	Affy Name (full)	Name (Affy)	Combined Hit IDs	AFFY_Gene Title	CUGI_GO_TERMS	CUGI_INTERPROSCAN_ACCESSIONS	AFFY_EC	AFFY_EC	CUGI_GO_TERM_COUNT	AFFY_UniGene ID	AFFY_Gene Symbol	AFFY_Entrez Gene	AFFY_SwissProt		AFFY_RefSeq Protein ID	AFFY_RefSeq Transcript ID	AFFY_Gene Ontology Biological Process	AFFY_Gene Ontology Cellular Component	AFFY_Gene Ontology Molecular Function	AFFY_Pathway	AFFY_InterPro	AFFY_Trans Membrane
AFFX-TrpnX-3_at	0.00018624	upregulated	TTAACATTTGTCAATGAACATGGGGCGCGAGCTGTACTTATCGGTGAATCATTGATGAGACAAACTTCTCAGCGTAAAGCAATCCATGCTTTGTTTAGGGAGTGAGGTTGTGAAGAAACCGGCATTAAAATATTGCGGTATTCGGTCACTAAAGGATTTGCAGCTTGCGGCGGAATCACAGGCTGATTACCTAGGATTTATTTTTGCTAAAAGCAAACGAAAAGTATCTCCGGAAGATGTGAAAAAATGGCTGAACCAAGTTCGTGTCGAAAAACAGGTTGCAGGTGTTTTTGTTAATGAATCAATAGAGACGATGTCACGTATTGCCAAGAGCTTGAAGCTCGACGTCATTCAGCTTCACGGTGATGAAAAACCGGCGGATGCTGCTGCTCTTCGCAA…			N/A	N/A	N/A	N/A	N/A	N/A	N/A	N/A	N/A	N/A	N/A	N/A	N/A	N/A	N/A	N/A	N/A	N/A	N/A	N/A
AFFX-Xl-actin-M_x_at	-0.089322	upregulated	AGACCTTTAACACTCCAGCTATGTATGTTGCCATCCAAGCTGTGTTGTCCCTGTATGCATCTGGTCGTACCACTGGTATTGTCATGGACTCAGGTGATGGTGTAACCCACACTGTGCCAATNTATGAAGGNTATGCTCTACCNCATGCCATTCTGCGTCTGGACTTGGCNGGACGTGACCTGACAGACTACCTCATGAAAATCCTAACNGAGAGGGGGTNACAGCTTCACCACCACAGCCGANAGNGAAATCGTTCGTGATATCAAGGAGAAATTGTGNTATGTTGCTCTNGACTTTGAGCAGGAGATGGCCACAGCTGCCTCTTCTTCATCATTGGAAAAGAGCTATGAGCTGCCTGANGGACAAGTCATCACCATNGGNAANGAGCGTTTTAGATGT…			N/A	N/A	N/A	N/A	N/A	N/A	N/A	N/A	N/A	N/A	N/A	N/A	N/A	N/A	N/A	N/A	N/A	N/A	N/A	N/A
AFFX-Xl-gapdh-5_a_at	-1.72e-05	upregulated	GATAAACCAAACCAAGGGACCACAAAAATGGCAAAGGTTGGAATCAATGGATTTGGCCGCATTGGGCGCCTGGTGACCCGCGCTGCCTTTATGAGCGGTAAAGTTCAAGTCGTCGCTATCAATGACCCCTTCATCGACTTGGACTACATGGTGTACATGTTCAAGTATGACTCCACCCACGGGCGCTTTAAGGGAACAGTGAAGGCTGAGAATGGCAANCTGATTATCAATGACAAAGAAATCACCATTTTCCAGGAGCGTGACCCCAGCAACATTAAGTGGGGCGATGCTGGTGCCGAGTATGTAGTGGAATCTACTGGAGTCTTCACAACCAAAGACAAGGCTTCTCTGCACTTGAA			N/A	N/A	N/A	N/A	N/A	N/A	N/A	N/A	N/A	N/A	N/A	N/A	N/A	N/A	N/A	N/A	N/A	N/A	N/A	N/A
AFFX-Xl-r2-Ec-bioB-3_at	-0.00058456	upregulated	TCTTACGTGCGCCTTTCTGCCGGACGCGAGCAGATGAACGAACAGACTCAGGCGATGTGCTTTATGGCAGGCGCAAACTCGATTTTCTACGGTTGCAAACTGCTGACCACGCCGAATCCGGAAGAAGATAAAGACCTGCAACTGTTCCGCAAACTGGGGCTAAATCCGCAGCAAACTGCCGTGCTGGCAGGGGATAACGAACAACAGCAACGTCTTGAACAGGCG			N/A	N/A	N/A	N/A	N/A	N/A	N/A	N/A	N/A	N/A	N/A	N/A	N/A	N/A	N/A	N/A	N/A	N/A	N/A	N/A
RPTR-Xl-U89963-1_at	3.94e-05	downregulated	GACTCCGCCCCCTACGGCGCTCTGGATATGGCCGACTTCGAGTTTGAGCAGATGTTTAC			pDRTREdpTR-HS4 and Herpesvirus	N/A	N/A	N/A	N/A	N/A	N/A	N/A	N/A	N/A	N/A	N/A	N/A	N/A	N/A	N/A	N/A	N/A	N/A	N/A
RPTR-Xl-V01555-1_at	3.32e-05	upregulated	GGCCCCGCAGATGACCCAGGAGAAGGCCCAAGCACTGGACCCCGGGGTCAGGGTGATGGAGGCAGGCGCAAAAAAGGAGGGTGGTTTGGAAAGCATCGTGGTCAAGGAGGTTCCAACCCGAAATTTGAGAACATTGCAGAAGGTTTAAGAGCTCTCCTGGCTAGGAGTCACGTAGAAAGGACTACCGACGAAGGAACTTGGGTCGCCGGTGTGTTCGTATATGGAGGTAGTAAGACCTCCCTTTACAACCTAAGGCGAGGAACTGCCCTTGCTATTCCACAATGTCGTCTTACACCATTGAGTCGTCTCCCCTTTGGAATGGCCCCTGGACCCGGCCCACAACCTGGCCCGCTAAGGGAGTCCATTGTCTGTTATTTCATGGTCTTTTTACAAACTCAT…			N/A	N/A	N/A	N/A	N/A	N/A	N/A	N/A	N/A	N/A	N/A	N/A	N/A	N/A	N/A	N/A	N/A	N/A	N/A	N/A
Xl.10004.1.S1_at	0.00050768	upregulated	GTGTCTTCAGGAACTGCGATCTCTGGAACCAGAGGAAATGATCGAGCACTGTCTGACTTGCTATGGGAAAAGGTTAATGGAGGAGGGAGGAGACTGTTTTGCTCTAGACGAGGACAAGATCTGCAGAGCCACGGCCCTTATGCTTCTGCAGAATGCAGTGAAGTTTAATCTGGCAGAGTTTCAGGAAGTGTGGCAGCAAAGTGTTCCAGATGGCATGAACACCAGGTTGGACCAGCTAAAGGGCTTAGCTTTGGTTGACCGAACATCGAGGCCCGAGACCATCTTTTTACTGCAAACTGAAGACTTACCTGAAGATACTCAGGAGAGGTTCAATACTTTGTTTGGAATGCGGGAAAAATGGACAGAAGCAGATATTGCTCCATATATCCAGGATCTATG…	defective in sister chromatid cohesion 1 homolog	dscc1	N/A	defective in sister chromatid cohesion 1 homolog	P:post-translational protein amino acid acetylation; F:DNA binding; C:chromosome, centromeric region; P:maintenance of mitotic sister chromatid cohesion; C:chromatin; F:protein binding; C:nucleoplasm; P:regulation of DNA replication	IPR019128; PTHR13395 (PANTHER)	---	defective in sister chromatid cohesion 1 homolog ( cerevisiae)	8	Xl.10004	dscc1	444505	Q6GMB0		NP_001086076	NM_001092607	0006260 // DNA replication // inferred from electronic annotation /// 0007049 // cell cycle // inferred from electronic annotation	0005634 // nucleus // inferred from electronic annotation	0003677 // DNA binding // inferred from electronic annotation	---	---	---
Xl.10019.1.A1_at	8.37e-06	downregulated	CAAGCAGTGATTAATGTAGGGCCCATTTGTCTGATGTGTGAGCAATCAAGTACAGCAGTGATTACATGTACTGGCTAATAAATGGGGTCACATTAGTAGGTGGCCCTACCCAGGAGGCCATTGTGTTCTGGGCACACTTTCCTTCTGGAGCCCCTACTTTATGCTCCTTGATGGTTCTTCAGATGTTCCCCCACTGAATTGATTGATTCCTTTTTCTTTCTGTGCCCCCCTTATGAATTCATTCCTGTGGACATAGGTCAGTTGTAATCCATGAGATGTACATTTGTCNCTAGGTGTGTATATATATTNNNNTATATATATATAGTAGCAGGCTAATGGCTTGTATTTATTTCTCATTGTCTCACAGGAAGGCCAGTGGCACCCGAGCTTGNNNNNNTT…	---	---	N/A	---	-	seg (SEG)	---	---	0	Xl.10019	---	---	---		---	---	---	---	---	---	---	---
Xl.1006.1.S2_at	7.21e-05	upregulated	TTTCTTTGTTTCTCGTTGTTCTTTGGGCAAATTAAAGACGATGAGTGTGAAAAATTGGAATATCCCCCCTTGCAAAGCTGTAGGGTTAAGGCCACATGGGTGGCAAATACCNTTATGTGTTGTAATTGCTGCAACAAATTGCTTTGTTTGGATTCAGTTNNGTCNNNNNNANTTCCGTCGTCTCGAGAAGCAGATGTGGCTGTAAAGATAACGATTATACCCAATAGGAATATTTGTATTCAGAAGAAATCCCGTTTTCTTTCATTTTTAAAACGTATTAAGCTGCTGCTTCTTTGGTACTTAAAAAAAATTGCAGCAACAAAGTCACCCATGTGGCCTCAGCCTCAGTAAGCTCCTCTTAATTAAAGGTGCATTTTCTGTTCATATTTGCCATTTCAC…	syndecan 2	sdc2-a	N/A	syndecan 2	-	seg (SEG)	---	---	0	Xl.41926	sdc2-a	379912	P49414 /// Q3KQ99		NP_001080220	NM_001086751	---	0016020 // membrane // inferred from electronic annotation /// 0016021 // integral to membrane // inferred from electronic annotation	0008092 // cytoskeletal protein binding // inferred from electronic annotation	---	---	---
Xl.10087.3.S1_at	-8.69e-05	upregulated	AATGCAACCCAAGGCCAGTGCTTTGCNNGNGGAGGACCTAAAGAGCTCAATAAAAATGGATTATTCNCAACACCGGTTTATCTGTGAACAGTGTGGGAAGTGTAAATGTGGAGACTGCACTGCTCCAAGGACCCTGCCCTCGTGCCTGGCTTGTAACAGGCAATGTCTGTGCTCTGCGGAGAGCATGGTGGAATACAGCACTTGCATGTGTCTGGTCAAAGCAGCTTTCTACCACTGTTCCAATGACGATGAGGGTGACTCTTATGCGGATAATCCTTGCTCTTGTACCCAATCACACTGCTGGTCAAGGTACCTTTGCATGGGAGTAATGTCCATCTTCTTACCCTGCTTGCTCTGTTACCCTCCTGCCAAGGGATGTCTAAAACTGTGCCGAGAATG…	sprouty homolog 1, antagonist of FGF signaling	spry1-b	N/A	sprouty homolog 1, antagonist of FGF signaling	P:regulation of signal transduction; P:multicellular organismal development; C:membrane; C:cytoplasm; P:negative regulation of Ras protein signal transduction; P:negative regulation of cell proliferation; P:epidermal growth factor receptor signaling pathway; P:negative regulation of MAP kinase activity; P:ureteric bud development; P:metanephros development; P:negative regulation of epidermal grow…	IPR007875; PTHR12365 (PANTHER), tmhmm (TMHMM)	---	sprouty homolog antagonist of fgf signaling isoform cra_a	19	---	spry1-b	100294515	B7U6L7		NP_001153153	NM_001159681	0007275 // multicellular organismal development // inferred from electronic annotation /// 0009966 // regulation of signal transduction // inferred from electronic annotation	0016020 // membrane // inferred from electronic annotation	---	---	---	---
Xl.10096.2.S1_at	0.0011432	upregulated	TTGTCAGCGTTCTTCATGTCTTTAGCTATAATGATCAGTTCGGAGAGAAGCAGTCACTGGTGGTTGATGTTGTTGCGAATGGCGGGCACACTTGGGTGAAAGCAATTGGGCGGAAAGCTGAAGCACTGCACAACATATGGCTGGGGCGGGGTCAGTATGGAGACAAGAGCGTTATAGAACAGGCAGAAGATTATTTACTAGCCAGCTCTCAACAGCTGGTTCAGTACAGCAGCCCACATATCATATTTGCCTTTTACAATAGTGTCTCTAAACCTATGGCTGAAAAGTTGAAAGAGATTGGCATCTCTGTACGTGGGGATATTGTTGCTGTTAATACCTCTCAAGAAAATTTACCAGAGGAGAACTACTTAAGTGGAAGCGAATCTGACTGTGATGGCG…	chromosome 7 open reading frame 25	c7orf25	N/A	chromosome 7 open reading frame 25	-	IPR010733	---	chromosome 7 open reading frame 25	0	Xl.10096	c7orf25	100158400	Q08AW5		NP_001121316	NM_001127844	---	---	---	---	---	---
Xl.10136.1.A1_at	-4.69e-05	upregulated	AAACCCATTATAATGTTACCTACATTTACATGGGCCGGCTCTTATTTAATGTATTTTGCAATGGGAATGTATAAAGGGTTCACTAGAAAGTATGAAAATAAAATATGTTGTTGCTCGCCTCCAGTTATCTCTATCAACCATGGTAACCAAGTAGCAGGGGAATATCTGTAAGGAAGCTGTCAACTTTTATACCCTGCTCAAATCTAAAAAAG	---	---	none	---	-	SignalP-NN(euk) (SIGNALP), tmhmm (TMHMM)	---	---	0	Xl.70077	---	---	---		---	---	---	---	---	---	---	---
Xl.10170.1.S1_at	0.0013415	downregulated	GAACCTGGTATTATTGCAATGGCAAAAAAATATAACATATCTGAAGCACAGATTCTTCTCAGGTGGCAAGTTCAGCGAAGGNTTGTCACTATTCCTAAAAGTGTCACACCCGCCCGTATTCTACAGAACCTTCAGGTTTTTGATTTCTCTTTAAGTGAAGAAGAGATGCAGCTAATCGGAGCACTTAATAAAAACTGGAGATATATTATCCCGCTGATAACGGTGAATGGAAAATCCGTTCCAAGGGATGCTGGCCACCCTTTATATCCATTTAATGATCCATACTAAAACTGCTGAGGCACCTTTCAAATGCCTTATCTCTGNTGGCAACTATTTCTCTGAACTACAGTAGCTGTTTGGCNCTTGCTTAGGATTTGTAGTTCTTCAACAGCTTTATTC…	aldo-keto reductase family 1, member A1 (aldehyde reductase)	akr1a1		aldo-keto reductase family 1, member A1 (aldehyde reductase)	P:oxidation reduction; F:alcohol dehydrogenase (NADP+) activity; F:oxidoreductase activity; F:L-glucuronate reductase activity; P:L-ascorbic acid biosynthetic process; C:apical plasma membrane; P:aldehyde catabolic process; C:cytosol; F:aldehyde reductase activity; P:D-glucuronate catabolic process; F:molecular_function; C:cellular_component; P:biological_process; P:cellular aldehyde metabolic pr…	IPR001395; IPR018170; IPR023210; PTHR11732:SF34 (PANTHER)	EC:1.1.1.2	aldo-keto reductase family member a1 (aldehyde reductase)	16	Xl.10170	akr1a1	444488	Q6GMC7		NP_001086059	NM_001092590	0055114 // oxidation reduction // inferred from electronic annotation	---	0008106 // alcohol dehydrogenase (NADP+) activity // inferred from electronic annotation /// 0016491 // oxidoreductase activity // inferred from electronic annotation	---	---	---
Xl.10175.2.S1_at	-8.45e-05	upregulated	ATGTCTGCACGATTCCGCATCGGCACCAGCTTGGCCCAGGCCTGCCAGGATCTTGGGTATCCTGGAGAAGTGGGCTACCAGACATTCCTATACAGCAGCGAGCCTGATATCCGAGCACTTCTCATTTTCCTGGCTGAGAAACTCCCAAGGGACTCCCCCGAGGATGCGCACCAGCCCGCAGGTAAATCTGCACTTCTTCAAAGAGAGATTGCAGCCACCATAAAACAGCAGCTTTCTCTCCCCTGGCTGCCTTCGTCGTGCAGAATCGGTGCTCTCCGGAGGTCTCAGAGTTCCTGTCGGTTGCACAGATTTCACTCCCAGCCCTTGTCGTTAGCCAGTGACCCTGCCCTGAAATCCATCCCAGATGAAAGGAAAGAGTACTGGCAGCGATACCTGCCC…	---	---	N/A	---	F:molecular_function; P:biological_process; C:cellular_component	IPR008530	---	coiled-coil domain containing 22	3	Xl.77810	---	---	---		---	---	---	---	---	---	---	---
Xl.10180.1.S1_at	-5.51e-05	upregulated	ATAATGCTTTGATGCCTGGGAATATTAGCCCCAATGTACTAGCAGGAAGTTCTCAAGCTTCCTCACACTTGACCACACTGCGAAATACAGGAGCTGTTGTTCCAAACATGGTGGTGGGGGACTTGAACTCAATGTTAAGTTCTCTGGCCGGAGAGAATAAGTACCTAAACACAATGTCCTGAGCAGTCTAGACGTGGCCTGAAAACATATATGTATGACAACTGCCCTCGATCAGACTGATTATCTATGGCGCAGAGCTCACCCACTTATTTTATTCGCTCTTTAATTCGTTGGACGTTTAGTAGACATTGTGCTTGACAAAAATAAAGCAAATGTAGGTTTTTGCAGGCACAGAAATGCACACATTTTCATTTACTCTGTCACTTTTTTTTAAAAAAA…	GLI family zinc finger 1, gene 1	gli1.1		GLI family zinc finger 1, gene 1	-	PTHR19818 (PANTHER), PTHR19818:SF8 (PANTHER)	---	zinc finger dna binding protein gli-1	0	Xl.57680	gli1.1	398350	Q91690		---	---	0006350 // transcription // inferred from electronic annotation /// 0007275 // multicellular organismal development // inferred from electronic annotation /// 0030154 // cell differentiation // inferred from electronic annotation /// 0045449 // regulation of transcription // inferred from electronic annotation	0005622 // intracellular // inferred from electronic annotation /// 0005634 // nucleus // inferred from electronic annotation	0003676 // nucleic acid binding // inferred from electronic annotation /// 0003677 // DNA binding // inferred from electronic annotation /// 0008270 // zinc ion binding // inferred from electronic annotation /// 0046872 // metal ion binding // inferred from electronic annotation	---	---	---
Xl.10184.1.S1_at	3.79e-05	downregulated	GTAAAGTGCACCACGAAGCATTTAGAGAATGGATATTATACTCATGTCCTTCCTTTTGATCTGTCCCACGGGAGTTAAACGTCCTTTCCTTTAAAGCTGCCCCATATGGTCAGGCCAACATTCTGCACAAATGACACTGTGACGGCAGCCATCTTTAATGCTGGAAACTTTGGCAATAACTTCTAGAAACGTTGTTCCTTGCAGCTTCTTTAAACTAAAACCATTAACCACAGTTTAAGGTTGATTTTGTTTTTTCCCATATGTTCCCTCATGTAGCACTGGGGGTAAGTTGCTCTCTCTGTGCCGGGGGATGTACAGTTAATTCCTCTGCAAACGTCGCTTCCAAACAGCACTGTGATTATGTTGTTTACTCGTATGGCAGGCGATTGCATAGATCCG…	phosphoribosylpyrophosphate synthetase-associated protein (39 kDa)	prpsap1	N/A	phosphoribosylpyrophosphate synthetase-associated protein (39 kDa)	-	SignalP-NN(euk) (SIGNALP)	---	---	0	Xl.10184	prpsap1	380233	Q7ZX14		NP_001080541	NM_001087072	0009165 // nucleotide biosynthetic process // inferred from electronic annotation	---	0000287 // magnesium ion binding // inferred from electronic annotation /// 0004749 // ribose phosphate diphosphokinase activity // inferred from electronic annotation	---	---	---
Xl.102.2.S1_s_at	-0.00024292	upregulated	AATTCCTCCACGAAGTTGTAAAAATGCGAGTGAAACCTGAAGAGAAACTCAATGCTGCTTTACAGGCCAAGAGAAACCTTCAGCAGGAGCTGGAGTTCTTGCGAGTTGCTAAAAAAGAGAAGTTAAGAGAGGCGACTGAGGCAAAGCGCAACTTGAGAAAAGAGATTGAGCGTCTGAGAGCAGAGAATGAAAAGAAAATTAAAGAAGCAAATGAATCTCGGTTACGTCTGAAAAGAGAGCTGGAGCAAGCCAGACAGATTCGGGTGTGTGACAAAGGCTGTGAAGCTGGCAGGATACGGGTCAAATACTCTGCACAGATTGAGGAGCTACAGTCTAAGCTTCAGCTTGCAGAAAATGACAGAGAACAGCTACGGACAGATCTAGTACAAGAACGAGAAG…	c-ski /// v-ski sarcoma viral oncogene homolog	ski /// ski	N/A	c-ski /// v-ski sarcoma viral oncogene homolog	F:binding; F:nucleotide binding; C:nucleus; P:regulation of apoptosis; F:SMAD binding; P:negative regulation of transforming growth factor beta receptor signaling pathway; P:negative regulation of transcription from RNA polymerase II promoter; C:cytoplasm; P:negative regulation of BMP signaling pathway; F:protein kinase binding; P:negative regulation of cell proliferation; C:PML body; C:nuclear b…	IPR023216; coil (COIL), PTHR10005:SF2 (PANTHER), seg (SEG)	---	nuclear oncoprotein skia	56	Xl.19	ski /// ski	394271 /// 399309	P87388 /// Q02225 /// Q6INY5		NP_001080930 /// NP_001084112	NM_001087461 /// NM_001090643	---	0005634 // nucleus // inferred from electronic annotation	0000166 // nucleotide binding // inferred from electronic annotation /// 0005488 // binding // inferred from electronic annotation /// 0005515 // protein binding // inferred from electronic annotation	---	---	---
Xl.10200.1.A1_at	-5.48e-05	downregulated	TATGTTTTCCAGCTGAAGTGTAAGGGTACTGTATGTTAATTATGCAAAAAGTCAAAAATCAGAAAACGACTTAGCTAGAAAAATAATTTGTCTGTATATGAGTTATTGTGTCAGGTGTGTTTTATTTTCTTGGTTTTTAAATTATTTCAAATTCCAATTAAGTCTTTGTAAGTGTCTAAAAATATTTCGGGGCAGATTTATTAATAAAGTTTTGACTTTGATTCCTGCTNAAAAAAAATGGGGTAGCCTTTCCCATAGATAGGCTTTATGAAAAATTTCATACATGATACAAACATTAACCGTAAATCTGCCCCATAGTGTTGCCAATCTATTTTAAGTACTAACTACGCTGAACTGACAACATTTTGGTTAGAAGTGCAACTCAGGAATATCTTCATT…	transmembrane protein 181	tmem181		transmembrane protein 181	-	SignalP-NN(euk) (SIGNALP)	---	---	0	Xl.78284	tmem181	100037024	A1L3J5 /// B5DE39		NP_001128255	NM_001134783	---	---	---	---	---	NP_001128255.1 // span:17-39,178-200,213-235,246-268,275-297,317-339,359-381,401-423 // numtm:8
Xl.10200.3.S1_at	-4.59e-05	downregulated	AGAGCAGAGCCTAACCCAAATACTATGGTCCTTCTCTATCTACCTAGAGTAGGGAAGAGGCAGTTTGTAGGGACTCCTGNGAAACCTGGCAATTTCCCAAAAGAAATATAACCAAGGGNNNNNTGAAGTCCTCCTTTTTGTGTATGTATCAATATCACTTTACAATCAGGCTCTGCAGAAATAAGAAAAACAAAGACAAACATGCTTNNNNNCNNNNCCNNNNNCCNCGTTTTTTGCTCTTTTTGTTTTGTCATTTTGGGGATTTTTTTTTTTTNNACTAATAGTCATAATTTGTGTAGGACACAAGCACTTTTTTTTTAATCTTTGCAGTACATTTGTATGGAATCTCTTATCCTAATACTAATTTAATTGAAGAATTTTGGATAACTGGCCCCTGAA…	transmembrane protein 181	tmem181	N/A	transmembrane protein 181	-	seg (SEG), SignalP-NN(euk) (SIGNALP)	---	---	0	Xl.78284	tmem181	100037024	A1L3J5 /// B5DE39		NP_001128255	NM_001134783	---	---	---	---	---	NP_001128255.1 // span:17-39,178-200,213-235,246-268,275-297,317-339,359-381,401-423 // numtm:8
Xl.10226.1.S1_at	-0.0015681	upregulated	CGCGTCAGTATCTCCGTTTACAATACACATTTGTTTAATCCCCGCGAGACTCAATGCTATTTCTGCCCTTCCTTATAACCAGCCCGGATAAAAATATCAACCAAAGAAGAAGAAGAAGATCACAACTTACCCAGAATCGATCCAGTTCCTCAGTGGCTTAAAACAGGGTCCCGAAGAAATAATACCCAGAGGCATCGTGGGAAAAGCTTTGCTGCAGCCAATCGTTTTGTTTCTCCCGCACCTGAAATATTTATCAACAGAATTTTAACTGGTTCCACTAAAGTTTATTGCGTTCACTACCTTCTGCTCACGACGGTAGCCATCAAATGTGTCATTTATAGTATTTTACTTGCCCTTTGTATTGACGCCACCACGAAAGCGACAGGTCGGAACATTCAT…	ubiquitin protein ligase E3C	ube3c	N/A	ubiquitin protein ligase E3C	-	seg (SEG)	---	---	0	Xl.8096	ube3c	380493	Q8AVN3		NP_001080799	NM_001087330	0006464 // protein modification process // inferred from electronic annotation	0005622 // intracellular // inferred from electronic annotation	0016881 // acid-amino acid ligase activity // inferred from electronic annotation	---	---	---
Xl.10246.1.A1_a_at	5.11e-05	downregulated	AAATGAAGGCGGATACAATCCTGGGAAAAAACCCACAAAACCTGCATCTTCAGGCAAAAAATCCAAGAAAGCCTCATTTGAGCAGGATTCCGATGATGATCTCTTCCCTACAGAAGTCGCCTCTGAGACCAACACGTCGAGGCAAAGGCCTGGCCGGGCAAGGAAAGAAGTCAAATATTTTGCAGAGTCCGACGATGAAGACGATTTTGCTATGTTTTA	---	---	N/A	---	P:mitotic recombination; P:DNA topological change; C:nucleus; C:DNA topoisomerase complex (ATP-hydrolyzing); P:DNA-dependent DNA replication; C:chromosome; F:ATP binding; P:regulation of transcription, DNA-dependent; P:resolution of meiotic recombination intermediates; F:DNA-dependent ATPase activity; P:decatenation checkpoint; F:chromatin binding; F:protein kinase C binding; F:nucleotide binding…	IPR012542; PTHR10169 (PANTHER), PTHR10169:SF18 (PANTHER), seg (SEG)	---	topoisomerase ii beta	30	Xl.11082	---	---	---		---	---	---	---	---	---	---	---
Xl.1025.1.S1_s_at	7.42e-05	upregulated	GTGGGGTGCCTATAGCTAGAAGATCTACTTTGATTATTGCTGGGGGAATACTAAGATCAAAGCACTATGGGAGACTGGGAGTTTCTTGAAAAACTATTGGATCAGGTGCAAGAGCATTCTACTTCAATCGGGAAGATCTGGCTTATGGTGCTTTTCATCTTCCGAATCTTGATTTTAGGTTTGGCTGGGGAGTCTGTTTGGGGAGATGAGCAGTCTGATTTTACTTGTAATACAGAGCAGCCTGGATGCACCAATGTTTGCTATGACAAAGCCTTTCCCATATCTCATGTCCGCTATTGG	gap junction protein, alpha 4, b	gja4b		gap junction protein, alpha 4, b	C:cell junction; C:integral to membrane; C:membrane; P:cell communication; C:connexon complex; C:gap junction; C:plasma membrane	IPR000500; IPR013092; IPR017990; PTHR11984:SF16 (PANTHER), SignalP-NN(euk) (SIGNALP), tmhmm (TMHMM)	---	mgc80761 protein	7	---	gja4b	100335149	P51914		NP_001165443	NM_001171972	0007154 // cell communication // inferred from electronic annotation	0005886 // plasma membrane // inferred from electronic annotation /// 0005921 // gap junction // inferred from electronic annotation /// 0005922 // connexon complex // inferred from electronic annotation /// 0016020 // membrane // inferred from electronic annotation /// 0016021 // integral to membrane // inferred from electronic annotation /// 0030054 // cell junction // inferred from electronic …	---	---	---	AAA93235.1 // span:24-46,77-99,154-176,209-231 // numtm:4
Xl.10293.1.A1_at	-3.16e-05	upregulated	GATTTATACAAGTTTCCTGTGCTAATCTCTGTAGATATTCTCCTAACTTTTATTTTAAATACACCTTTATTGTAATAGTTTTGTCTAGCTTCTGCCCCCATTGATGTATGTTGCTANCGAATTGCCTGGTGGGTTGAGAGGCATCTACTTAAACATACTATGGTTGCCAATGAGCTGTTATCTGGTAGCCNTAATGTATTTGCGTTTTTTTTATGTTTGATTTCTGATCTTCAGTTTAACACTTCCCTTCCCTGTTACGATTTCNTGAGGAAATCTTATGTGCGACAACNAATTGGTTTGATGTGATCAAAGAACCTTTGCTTCTATTGCATGTTGAAGTAAAGCCTAATGCAGGAAAAATGTAGAAAAAATTGAAATTTGAAATATTTCTATAACCTT…	---	---	none	---	-	SignalP-NN(euk) (SIGNALP), tmhmm (TMHMM)	---	---	0	Xl.10293	---	---	---		---	---	---	---	---	---	---	---
Xl.10295.1.S1_at	-0.00015391	upregulated	TATAATACTGTACCTGCCACTTTCAAAGTGCATTGTCCNNATCCATCCGTGGTACTTAGTGGCCTGTCCTGGGCCCAAGGCTACCATCAGAAATACAGGACTGCTTTCTCCAGTGTCTGGCCTTGCTGCCATGTTGTTTACTATGTAAAAAACATTCTCACACCAGGACCATTAATTGAAGAGTGGAGCTTTTTATTTCTTCGTTTCCTCAAGCTATGACCTTTTGAAGGATACATTTCCATATATCTNAGTTTATTAACCCTTTAGCTACCACAGGTATATGCACTGAGCTAGCTACGGGCTAGGTAACCTTAACTGTTACAGCCGCTGGGGAACAGCAACTCCCAGCATCCCTCTGGAAGAAGGGTTACGTATCCCTTACTACAAGCTCAGCTGAGA…	LAG1 homolog, ceramide synthase 2	lass2	N/A	LAG1 homolog, ceramide synthase 2	-	no IPS match	---	---	0	Xl.29063	lass2	379135	Q7ZYP9		NP_001079448	NM_001085979	0006355 // regulation of transcription, DNA-dependent // inferred from electronic annotation	0005634 // nucleus // inferred from electronic annotation /// 0016020 // membrane // inferred from electronic annotation /// 0016021 // integral to membrane // inferred from electronic annotation	0003677 // DNA binding // inferred from electronic annotation /// 0003700 // transcription factor activity // inferred from electronic annotation /// 0043565 // sequence-specific DNA binding // inferred from electronic annotation	---	---	NP_001079448.1 // span:39-56,136-155,175-197,263-285,300-322 // numtm:5
Xl.103.1.S1_s_at	-2.2e-05	downregulated	AGTGTGGACCAATCTGACAGAGGCCAGAGTCAGGGTCTGGTTTAAGAATCGCAGGGCCAAGTGGAGAAAGAGGGAGAGGAACCAACAAGCCGAGCTCTGTAAAAATGGTTTTGGCCCCCAGTTCAATGGACTGATGCAGCCATATGATGACATGTACCCCAGTTACTCGTACAACAACTGGGCAGCCAAGGGCCTGACTTCAGCCTCTCTTTCCACTAAGAGCTTCCCCTTCTTCAATTCTATGAATGTCAACCCACTGTCCTCCCAGAGTATGTTCTCCTCGCCCAATTCCATTTCTTCCATGAGCATGTCCTCTGGCATGGTCCCCTCTGCTGTTACTGGGGTGCCAGGCTCTGGTTTAAATAGCTTGAATAACCTGAACAATCTCAGCAACCCTTC…	paired-like homeodomain 2 /// paired-like homeodomain transcription factor 2	pitx2 /// pitx2-A	N/A	paired-like homeodomain 2 /// paired-like homeodomain transcription factor 2	P:regulation of transcription, DNA-dependent; P:transcription, DNA-dependent; F:sequence-specific DNA binding; P:multicellular organismal development; C:nucleus; F:transcription factor activity; F:DNA binding; C:transcription factor complex; F:transcription factor binding; F:protein binding; P:organ morphogenesis; P:determination of left/right symmetry; P:superior vena cava morphogenesis; P:regul…	IPR001356; IPR003654; IPR009057; IPR012287; IPR016233; PTHR24329 (PANTHER), seg (SEG)	---	pituitary homeobox 2	49	Xl.103	pitx2 /// pitx2-A	373586 /// 398033	Q6GNM5 /// Q9PT65 /// Q9PT66 /// Q9PWR3		NP_001079055 /// NP_001081756	NM_001085586 /// NM_001088287	0006355 // regulation of transcription, DNA-dependent // inferred from electronic annotation /// 0007275 // multicellular organismal development // inferred from electronic annotation /// 0045449 // regulation of transcription // inferred from electronic annotation	0005634 // nucleus // inferred from electronic annotation	0003677 // DNA binding // inferred from electronic annotation /// 0003700 // transcription factor activity // inferred from electronic annotation /// 0030528 // transcription regulator activity // inferred from electronic annotation /// 0043565 // sequence-specific DNA binding // inferred from electronic annotation	---	---	---
Xl.1032.1.S1_at	-7.47e-05	downregulated	GCCATCCTGTACATTAAACTGCGTCTTACATTTCAGGAAGGGACAAGTCACCCTGCTCTTTTCCTGTATCTCCCACAATCCTCCTTGCTTCTGATGTGCACATCACTCTCCATGGCCATCTTGCATCCTGCAGAGAACCTCTCAGTTCATGGTTTACTCTCAAACTCTGACAATCTCATATGTTATTTATTAAAAAAAAAATACAAAGTTACCATTAAAACTCTTAGTGAACCTTTGATATCTCTGGGCTGCGTTCATAGAAATTCAAGATCTAGCTGTGGTTCAAAGCAAATGTAGAAGTACTTTTTTTGCTCAGGTCTCTCATATGAAGCAGCATTAATAGCATTATGGTTACCCCCCATATGCCACCCTAGAGGGCTGTCTGGTCTGTCTAGTGTT…	fast skeletal troponin C beta	tnnc2	N/A	fast skeletal troponin C beta	-	no IPS match	---	---	0	Xl.1032	tnnc2	379085	O12997 /// Q8AUR4		NP_001079398	NM_001085929	---	---	0005509 // calcium ion binding // inferred from electronic annotation	---	---	---
Xl.10379.3.S1_s_at	8.34e-06	upregulated	CCGGTAATTACGTTTCTGTTGCACGGGCCCACACTGACTTCTAGACAAGATGAGCACTGCTGTATCGTGACCCCAGGGGACCTGTGTGCCTTGGCGATGCACAACGTTCCCTNTGCAGCGAGAGGCACATGTCCGAAGAATGCTGGAGCTGCAGGAGGGGAGAGCACACTTCAACAAGAGAGAGCG	B-cell CLL/lymphoma 9	bcl9	N/A	B-cell CLL/lymphoma 9	-	no IPS match	---	---	0	Xl.20171	bcl9	431941	D0EUZ9 /// Q6NRE2		NP_001084890	NM_001091421	---	---	---	---	---	---
Xl.10393.1.S1_at	0.000225	downregulated	AAAGGCAACACAGCGACGATCCATCGTGCGGCGCTCGATTTCTCAATCTCCTATAAGGAAAGCAGGGAAGAGAAATCGAGTGCCGCACAATGGATCGCCCAATAGCTTTCTGAAGAGGNGCGCAGGAGGTGTTTCGGTNGNTTNTTTCTTNNTGGAGACTTTGCGACTTTNAAGTTTNATTTGTCTTGGTGATTTTTGCCGATTTTCATATGACTGGTCCTACTGGCCAAAGTGTTCTGAGGAGCATCATGATTTATAAATGGCAGTACCAAATCCATAGCCTTACGCTCTGCCCTATGTCCATGTAATGCAATGTGGCTATGCCGAGAACTGTTTTTAAATTTCCGTTATGATGCTATTAAAGGTTTTTGTAATCGTTATTCATATTGTTTAATTTTT…	---	---	N/A	---	-	seg (SEG)	---	---	0	Xl.10393	---	---	---		---	---	---	---	---	---	---	---
Xl.10394.1.S1_at	-0.00014119	downregulated	GCTTTTCTCAGCTGTCGATAAATGCTGAAAGTTGCCACAACAGGAGGGCTGCAGGTTAAGCAAAACGTACTACTGTCATACCTCCTGTGCCCCCTTTCTTCCTAGATAATGGGGTTTTATGGTCCCCATTATGTGCAGTCATTTGGGTCACCATCTTGCCTGTCTTTTTGATGTTAGAGCTTCGTCCCTATAAGGTTTTCTATCTTTCCCACAATCCTTAGCCAGACAGGTACAGGCTTGCAGTTCCTCTGTCCCTGGGGTAAAGCAAGTCTCACATACCTGACTAGATGTGGTGCCACGGGAAAGGGTCTGGCATACAGAGCCCACAAGAGCTTGATTCTGTAATGACTGAAAGGGAAATGACGACATGGAGCAGCTTAATAAGCAACTGTGTGTTTG…	---	---	none	---	-	SignalP-NN(euk) (SIGNALP)	---	---	0	Xl.10394	---	---	---		---	---	---	---	---	---	---	---
Xl.104.1.S1_at	-0.00018061	downregulated	ATTTTAATTGTTATTCCAGCGGATGTCCTGCAGTGAAACTAAAACAGACATTGTAATACTCCGAAATAGAGATCTGGGCACCAAAGACTGGACGTGGCATTTTAATATTATTTCTGGCTTGAATTTTCTTTTTTTTTAAATTTTAATTCAGCATCGATCGTCAAAAAAGGACTGAAAGGCTGTATATATATATATATATATATATATTGAAATGTCAAATTAATTTTATAAAAACGTCAGTAATATCTTTACAGTGTTAATAGCACACAATAGGTTTGAGATTAAAGCATGCAAACGAAAGCCCAGCAAGACGAATGTATATAATAAACAAGAACATTGTATTTCATAGAGATTACTGTCCTGGGGTGCCTCTGTATATAGGGTGCGCTCTCATCAATA…	paired-like homeodomain transcription factor 2	pitx2-A		paired-like homeodomain transcription factor 2	-	no IPS match	---	---	0	Xl.104	pitx2-A	373586	Q6GNM5 /// Q9PT66 /// Q9PWR3		NP_001079055	NM_001085586	0006355 // regulation of transcription, DNA-dependent // inferred from electronic annotation /// 0007275 // multicellular organismal development // inferred from electronic annotation /// 0045449 // regulation of transcription // inferred from electronic annotation	0005634 // nucleus // inferred from electronic annotation	0003677 // DNA binding // inferred from electronic annotation /// 0003700 // transcription factor activity // inferred from electronic annotation /// 0030528 // transcription regulator activity // inferred from electronic annotation /// 0043565 // sequence-specific DNA binding // inferred from electronic annotation	---	---	---
Xl.10407.1.A1_at	-9.89e-05	downregulated	ACTTTTTATGAGAAGCCCCTTGCACAGCAGATATGACTGCAGTTCAAGTTTGGATTTGGCTAAGTGTCTTCATCACTTATCCCTTGAATCTGAAAAGCTACTCAAGCAGCTGTGGTCATTGCAGAGATGTCACGTTCTTCATGTTTTCATTCTGGGGAAGAAGACTGTAGAAAAGCCTAAAATACTGCAATGACTTGTGGAATCAGAGGAGAACTTGAGGAGTTCTTTAAATTACTCCTTTGATGCAATGACAAGAGATCTTCAGATACATCACTTGTAATCAGAAATGTGCTTGGATTTGAAGTGAAAATCATTTTGTATGTAATTGAGAAAATTCCATTTCACAGCAAGAATTCGAGATCGACTGCCACGGACATACTTTTACTAATCCTTGTCATG…	---	---	sel-1 suppressor of lin-12-like (sel1l)	---	-	no IPS match	---	---	0	Xl.78010	---	---	---		---	---	---	---	---	---	---	---
Xl.1041.1.S1_at	-5.33e-05	downregulated	ACAGCAGTGTTTTGTACGTTCCCGTACATTCTTGAAATGTATGTGCCTTATTTTGAGTTTGAAATAGGGACCAAGTATATCTGCTGTGCTACAAGCAGAGCTTCAGAGGCAGCAGATAACATAGCACTGTTACTAATGTTTGAAGTCATCACTTCCATGTTTTTTGTTCTGTTTTCAGTTTTTTTCCCCGCATTTAAAAANGACAGAATGACATTTGTATGGTGCATCCTGCAGACCTGTAAAATATAGTACTTTGTCACTTTTTTGTCATGTTTTTTTTTTTATATTGAAATGTATACTCATTTTTTTTTATTGTGTAAATTCATTGATGTGCATTAGACATAGAACTGTAATGTTATAGGCCTATTAACCATGGTCCAAAACAAACATGCTACAGCT…	GLI family zinc finger 3	gli3	N/A	GLI family zinc finger 3	-	seg (SEG), tmhmm (TMHMM)	---	---	0	Xl.1041	gli3	397837	Q91660		NP_001081440	NM_001087971	0006350 // transcription // inferred from electronic annotation /// 0045449 // regulation of transcription // inferred from electronic annotation	0005622 // intracellular // inferred from electronic annotation /// 0005634 // nucleus // inferred from electronic annotation	0003676 // nucleic acid binding // inferred from electronic annotation /// 0003677 // DNA binding // inferred from electronic annotation /// 0008270 // zinc ion binding // inferred from electronic annotation /// 0046872 // metal ion binding // inferred from electronic annotation	---	---	---
Xl.10414.2.S1_s_at	-0.00027354	downregulated	GCTCTGGACATTGCTCGTATTCTCCTTTCTCCTGTCGACATCCTGCGAAAAACAGACATCACCCAGGCTGCATTGGATNCTTTGAGCAAAACTCGAATAAGGAGNGTGTGGATGGTCGGGNGACGTGGGCCTCTTCAGGTGGCATTTACCATNAAGGAGCTGCGAGAGATGATTAACTTACCAGGGGCTCGACCAAAGCTGGATCCCGCTGATTATATGGGTTTGGAAAAGGCTACAAAAGACCTCCCTCGGCCAAGAAAACGCCTGACTGAGCTGCTGGTAAAATCAGCAATGGAGAAGCCTGGCGAAAAGGTGGCAGTAAACTGGGCCCAGGCTGAGAAAGAGTGGGGCTTGCGATTCTTTAGGAGCCCTTTGGCTGTGTTACCCAGTGAAGATGGG…	ferredoxin reductase	fdxr		ferredoxin reductase	P:oxidation reduction; F:binding; F:oxidoreductase activity; F:NADP or NADPH binding; F:ferredoxin-NADP+ reductase activity; F:FAD binding; C:mitochondrion; P:transport; C:mitochondrial matrix; F:protein binding; P:cholesterol metabolic process; P:electron transport chain; P:steroid biosynthetic process	G3DSA:3.50.50.60 (GENE3D), PTHR11938 (PANTHER), PTHR11938:SF4 (PANTHER), SSF51905 (SUPERFAMILY)	EC:1.18.1.2	loc100158651 protein	13	Xl.78693	fdxr	495142	Q5XGT9		NP_001088306	NM_001094837	---	---	---	---	---	---
Xl.10460.1.S2_at	6.09e-05	upregulated	TTCAAAATATTTGACACCCCTGGTCAAATTACCTGTTTTGCTAAATGAAAAAAGTTACCACCACCTCTGCAGGGAACAAATTTAAACATGAAATTATTCTGGTTATTTTAATGCACAGATACTATTTATTTACCAAATTTANANNNNTNNNNNNNNNNNNNNNGCACATTTATTTAAAAANATTCAGTTGCTCNTGATTATGGAGCTCCACTGCAACAATCATAATTGCAATAGCAATTANCTTTTTTTCTTATTTAAGAAAAGTAATNAANGTGTTTACTGTGATCAAGTTTAATTTAAAAAATGAATCATGGAAAAAAACCTGTTATTCACATTACNAAATTCAGGATATCCACTTCCAGCTGATGGCATCTTGGTAAAAGTCCTGGTTGTTTCACA…	GPN-loop GTPase 3	gpn3		GPN-loop GTPase 3	-	tmhmm (TMHMM)	---	---	0	Xl.78627	gpn3	734520	Q4V7Z0		NP_001089469	NM_001096000	---	---	0000166 // nucleotide binding // inferred from electronic annotation /// 0005525 // GTP binding // inferred from electronic annotation	---	---	---
Xl.10511.3.S1_at	0.00014087	downregulated	GCTCTAGAGTCTCGCATAGGTCCTAGNATGGGACCCACCAAGNANCCAACCTCATCTTCTGGAGATACCACCAAGTGTGCCCTTCCTTATCCCGGGTCCTTGTGAAGGTTCTGCCATGTTCTAGTAAGACTAGTTAGATGTTCTAGATCAACTCAACTGCCGCATTATCTGGGGGAGCCGCCATTCGTTTCTAGAGCTGTGAACCCCCCCAACCGAGTACCTGTAGCTCAACAGCATCTGCTTATTCTGGAGGAACCACATAGATTAATCAGAATGTGATGACCGTATCTGCTCTTGCCTGTGCATCTCACCCCATTGCCATTTTTGGTTTTGAGGACCTCCTAACACCCCCAGCTGCAGCCAACTGGCAAATAACTAGACGCTCAAGGTCTGGATGAC…	---	---	N/A	---	-	no IPS match	---	---	0	Xl.10511	---	---	---		---	---	---	---	---	---	---	---
Xl.10532.1.A1_at	-3.02e-05	downregulated	ATATCAGCCCTCTGGCAGCTTACAGACAGTTGTAGCAGCTGATTGGAAATATCCTCTTAGGTGATCTTCATTATAGTACTATTGTTTTTATTGCGTGAGACTTTTGTTTAGTAATCCAGTTTACTACCTTACTCTATATCCTGCCATAAGGACAAAAACCCCAGATCCGTCCAGTAATCCGCACTGATATTAGTTACTGATGTATGATATGCTACTAAGAAACATTATGCTTCTGTTCTCCGTATAGACAGACAGCCATTTATACTCTCATGTCCACATCATCATCTCCTCACTTTTCTATTAGTCTCTCGACTCTTTCCNCTTTCTCCTACTCTGTCTTACTTACTAAANGCCTTTACAATCCAGTTTACAAACCTGCTACTGGAATTTGTTCTATGT…	---	---	N/A	---	-	seg (SEG), tmhmm (TMHMM)	---	---	0	Xl.10532	---	---	---		---	---	---	---	---	---	---	---
Xl.10548.1.S1_at	0.001243	upregulated	AGAGCAAATCGTACCGCTATCGGCGTGCGCATTCTGATGCTAGTGACGAGGAGGCTCTTACTGCAAAAGAACGCAAGAGGAAACCAAAGCACAGACCTAGTGAGGAGGATCCATTGCTCTCCCCTGTTGACAGCTGGAAAGGAGGCATAGATAACCCAGCAATCACTTCTGACCAAGAACAGGAGGAAAAAAAAACAAAGAAAAAGGCAACTAAAGTTAAAGAAGACAANAANAAAAAAAAAACCAAGCAATTAAATCCACCAACACGAAGGAACTGGGAGAGCAACTACTTTGGAAAGCCGCTGCATGAGCTTGTGAGCCCTGAGAAACCTATTCCAGTCTTTGTGAAGAAGTGCGTGGAATACATTGAGGAGACAGGGCTGAGTGCAGAAGGTCTGT…	hypothetical LOC495117	LOC495117		hypothetical LOC495117	C:membrane; P:GTP catabolic process; F:SH2 domain binding; C:cytoplasm; F:GTP binding; F:Rho GTPase activator activity; P:signal transduction; P:positive regulation of Rho GTPase activity; C:intracellular; P:Rho protein signal transduction; P:regulation of small GTPase mediated signal transduction; F:GTPase activity; F:GTPase activator activity; P:small GTPase mediated signal transduction; C:cyto…	IPR000198; IPR008936; PTHR23178 (PANTHER), PTHR23178:SF4 (PANTHER), seg (SEG)	---	rho gtpase activating protein isoform cra_a	21	Xl.77754	LOC495117	495117	Q5XGX8		---	---	0007264 // small GTPase mediated signal transduction // inferred from electronic annotation	---	0005525 // GTP binding // inferred from electronic annotation	---	---	---
Xl.10573.1.A1_at	-4.49e-05	upregulated	GGGCTGTCTCACCTCTGTGTAACCAAAGTATTAATAGTATCATTATGATATAACTATGTTACATTGTATCACTATATATATATATATATGTATTACACTGTATGGCTTATTTATTCCCTTTATATGTCTGTGGAGAGAACTCTGCTCCTATTTTATAGGCCCCCCTCTATCATTCTCCCAAATTAGATTGTAAGCTCTTGAGGGCGGTGTTACTATAAACAACATTGTTATCACTTTCACCAGTGTATTCCAT	---	---	none	---	-	seg (SEG), SignalP-NN(euk) (SIGNALP), tmhmm (TMHMM)	---	---	0	Xl.10573	---	---	---		---	---	---	---	---	---	---	---
Xl.1060.1.S1_at	-0.00014888	upregulated	GTTACTAACGGAAGCAAATCCTGTCATCATTGCTCCCAAACTTCCAAAAATCTAGCTCTGGACACTGCTCCGTCTGCACTAATAACATACGAATTGCTAATCATGCATCACTTTTTCTGTTCCCAAATTAATGATTGCCAAGCAACCTGTTGCTTTTTTATGAAAGAATGTGAATGTTCCTTGTCTGGTTGCAGTTAATCAGTTTATTTATTTAAATTGAAAAATAGTGGTTTTAAAATATTTTCCCTCTCTGATTTACCTATGTTATTCCAGGTCTTGTGTTACATGTTTTANATTGGAGAGAATGCTGTTTCACTAGACAAGTCTTACAAAAAGATGCACTTTACTAAATAATTATTACTGTATAATCAGAGGCACCAGAGGGGTAATGGGTCACGT…	similar to testis-specific gene including a ubiquitin-likely domain	MGC52567		similar to testis-specific gene including a ubiquitin-likely domain	-	no IPS match	---	---	0	Xl.1060	MGC52567	379323	Q7ZWY4 /// Q91889		NP_001079636	NM_001086167	---	---	0008270 // zinc ion binding // inferred from electronic annotation /// 0046872 // metal ion binding // inferred from electronic annotation	---	---	---
Xl.10608.1.S1_at	7.71e-05	downregulated	GGTTGCCACAGGTAACTGACCACAGGTAAATTTGCCCAGTGTTGATTAATGACCCCAAATGTTCCTGAACAAAGTCACATGAAATTTAACTCAGTTTCCCTAGTTGTACTTACACCNNCCTTACACCTTACACCATACATCACATCCCTACTCAAAAGCAGGCAAGTTGCTCAGGCAATTTTTTNNCATTATTTTATGCTGGGCCCACACTGACCACTCTAAACTCAAAACCTTATTGGTTGATGACTCCTGTGGAGGAATTGGCCTGTGTGTGACTTTTATTCCAGGGTCTTCTAGTATGGAACCCAATCACCAATGTCTGAAATCTTATAAANAGTGGGAATGTGTGGGGTTCCATAGAAGCCAGACTCCTCCTAGTGGTGCA	centrosome and spindle pole associated protein 1	cspp1		centrosome and spindle pole associated protein 1	-	seg (SEG), SignalP-NN(euk) (SIGNALP)	---	---	0	Xl.10608	cspp1	445837	Q32N94 /// Q6DF69		---	---	---	---	---	---	---	---
Xl.10610.1.S1_at	9.18e-05	upregulated	AAACGGCTACAAGATGAAGACCAGAAAAACCCCAGAGAGATCATGGACCCGAGAGAGGCAGCTCAGGCCATCTTTGCCTCTATGGCGAGAGCCATGCAGAAATATCTACGGACAACGAAGCAGCAGCCATATCACACCATGGAGAGCATCCTTCATCACCTCGAGTTCTGTATCACCCATGATATGACTCCAAAGGCTTTTCTGGAGCGTTACCTAGGCCCTGGCCCAACTATCCAGTACCACAAAGACCGCTGGCTGGCAAAGCAGTGGACGCTGGTCAGCGAGGAACCCGTCACCAACGGTCTGAAGGACGGCGTTGTGTTCGTCTTGAAGCGCCAAGACTTTAGCCTCGTGGTCAGCACCAAGAAGATCCCCTTCTTTAAGCTGTCCGAGGAGTTT…	vang-like 2 (van gogh)	vangl2-a		vang-like 2 (van gogh)	P:embryonic eye morphogenesis; P:neural tube closure; P:positive regulation of Wnt receptor signaling pathway, calcium modulating pathway; P:neural tube formation; P:establishment of planar polarity; P:muscle cell migration; P:cell morphogenesis; P:neuron migration; P:Wnt receptor signaling pathway, planar cell polarity pathway; P:cell migration involved in gastrulation; P:cell migration in hindb…	IPR009539	---	vang-like 2 (van drosophila) isoform cra_a	65	Xl.10610	vangl2-a	398271	Q90X64		NP_001082179	NM_001088710	0001736 // establishment of planar polarity // inferred from sequence or structural similarity /// 0001843 // neural tube closure // inferred from mutant phenotype /// 0007275 // multicellular organismal development // inferred from electronic annotation /// 0007369 // gastrulation // inferred from electronic annotation /// 0016055 // Wnt receptor signaling pathway // inferred from electronic ann…	0005886 // plasma membrane // inferred from direct assay /// 0005886 // plasma membrane // inferred from electronic annotation /// 0016020 // membrane // inferred from electronic annotation /// 0016021 // integral to membrane // inferred from electronic annotation /// 0016021 // integral to membrane // non-traceable author statement	---	---	---	AAH72119.1 // span:107-129,144-166,178-200,215-237 // numtm:4 /// AAL28089.1 // span:107-129,144-166,178-200,215-237 // numtm:4 /// AAL58480.1 // span:107-129,144-166,178-200,215-237 // numtm:4 /// NP_001082179.1 // span:107-129,144-166,178-200,215-237 // numtm:4
Xl.10644.1.A1_at	-4.16e-05	downregulated	AGCTCATCCATCCTTGACTTCTTATGGTATAGGGAAAGATAATTCTATATTATTAATATGAAAACATGTTAAATCTATTTTATTTCTTGAGGAGGGGGCCGAGACTATGGTATTAAGGGATTAAATATTTTAGAATTTCAGTCCAGGTAGCTGGTCCATACGTTCGGACTATTATAGACTACATTCAGTGGATTCATGTTGCTTTCACTGAGATGGTTAATAGTCCAAGTGTTATTTTGTTTTCTTTTCCCACGTAAATGCAAAGTGAAGAACAAATATTTTTGCTGCCAAGTGCCATAAATAGAATT	---	---	N/A	---	-	SignalP-NN(euk) (SIGNALP)	---	---	0	Xl.10644	---	---	---		---	---	---	---	---	---	---	---
Xl.10662.1.S1_at	5.86e-06	upregulated	ATGTATCCTCTCAAGGTGACCTGGTGGTTCTGTGCATTCCCCTACAGNCTGCTGATATTTTTGTATGATGAAGTAAGGAAGCTGATCTTGAGACGTGATCCAGGCGGTTGGGTGGAGAAGGAGAGCTACTACTGAGGAGCCTGTGCCCACTGGAGTTGGCTTGGGGAAGAGAACAAGTTTTGTAGATGTCTCACTTTGGGATACTCACATAGGGTTGTATTTTAAAGGGGAGTAAATGGTAGGACAAGAAGACCTGACCCAATGAGTTGAGTCATCATCTCTGTTGATTTTTTCTTTTTTCGGAGCAGGACGAGTTATTCAACATGACGATTTTGATAACACAGTTGATCTGCCGAGCCAAGAATTATGGAAGCCCCTTCCCGAACTAACCATAGCATG…	ATPase, Na+/K+ transporting, alpha 2 (+) polypeptide	atp1a2		ATPase, Na+/K+ transporting, alpha 2 (+) polypeptide	F:hydrolase activity; P:monovalent inorganic cation transport; P:fluid transport; F:ATP binding; F:metal ion binding; P:cytosolic calcium ion homeostasis; C:integral to membrane; C:membrane; P:specification of organ axis polarity; P:heart looping; P:ATP biosynthetic process; P:metabolic process; F:catalytic activity; F:nucleotide binding; P:determination of left/right symmetry; F:monovalent inorg…	no IPS match	---	loc100125050 protein	23	Xl.10662	atp1a2	398752	Q6PAG0		NP_001083112	NM_001089643	0006754 // ATP biosynthetic process // inferred from electronic annotation /// 0006810 // transport // inferred from electronic annotation /// 0006811 // ion transport // inferred from electronic annotation /// 0006812 // cation transport // inferred from electronic annotation /// 0008152 // metabolic process // inferred from electronic annotation /// 0015672 // monovalent inorganic cation transp…	0016020 // membrane // inferred from electronic annotation /// 0016021 // integral to membrane // inferred from electronic annotation /// 0016021 // integral to membrane // inferred from sequence or structural similarity	0000166 // nucleotide binding // inferred from electronic annotation /// 0003824 // catalytic activity // inferred from electronic annotation /// 0005524 // ATP binding // inferred from electronic annotation /// 0015077 // monovalent inorganic cation transmembrane transporter activity // inferred from electronic annotation /// 0015662 // ATPase activity, coupled to transmembrane movement of ions,…	---	---	NP_001083112.1 // span:96-118,128-147,288-310,320-342,847-869,910-929,950-967,982-998 // numtm:8
Xl.10698.1.A1_at	-6.49e-05	downregulated	TTGTCACTCGCAGCCGTACTCGTGACTGTCGCTTGTGCTACAATGTTTCCCACGCATCTGCATGATTTATAGCCGTGTTATTGAAGGAAACTCATTTCATTTCAATCCATCAGTCCCGGCTTCATTTTTCTGTCTACTTTTGTCTCCTCTGTTACAGACTCTTTCCCATATGGACTGTTTTTCCTCTCATCTCTCTCTGGGTTTTGGGGAAAAGTCCTTTCTTTACAATCTTAATTCACGTTTTATCATATGAAGTGAATATTTTTCTTTTTTTTTTAATCTTTTTTAATTCCGATGACAATGTACCATGCG	---	---	N/A	---	-	seg (SEG)	---	---	0	Xl.10698	---	---	---		---	---	---	---	---	---	---	---
Xl.10699.1.A1_at	0.00038639	downregulated	CATCTTCTCTAGACATTTTATGTGCCACTGAAGGTTGATTTAAATACTTCTAGAAGATGCAAGGCCAGTGTTACAGTACAGTTAAATGTATAATCCTTTTTCAATTGGTCCCTTAAATAATTTCTCAGAGGTCTCATTTATAGTTGAAATTAGGATGGTCTGCTTTTGCTGCAGTGCAGTATATGACTGCCACAGTGTAATACCAGTACCAAGCAATACAACCTAACTTTTTAAGTAAAAAGAGCCCATTATTTTCAGCAGGAAT	---	---	none	---	-	no IPS match	---	---	0	Xl.10699	---	---	---		---	---	---	---	---	---	---	---
Xl.10706.1.A1_at	-6.02e-05	downregulated	AACGTAACCTTTAACAGTGTACTGGTTATGTGCTTGATTTTCTTCCACATCACCCCTAACCAGCGTTGTACCTACAGAAATGTTATTTATATTTACCTTTTACTAAAATATCGTAGACAATAGTGTCTAAGATAAGAAAGCTGGTATTTATTTTGTGTTCTGCAGCTTTCATTTTAAAATTTAGATTGAGCCAGGAAGATAAATTGTTGAAGGTCTCGATAAAATTATAACTGTAAAAGGTAATGCAATAAAGTCGCAAAGTTTGCACCATGTCTGGTAACCCGTAGCAACCATTAAGCAGGTAGCATTTACTGATAACCTATTTGAAAACCCTTAATTGCTGTGGATTACTAGATCTCTTGTGCAAATGTTGTTATATTTACCCATAACAGTTGTNGC…	Tctex1 domain containing 1	tctex1d1		Tctex1 domain containing 1	-	seg (SEG)	---	---	0	Xl.75247	tctex1d1	100037224	A2VDD2 /// A9ULT6		NP_001106901	NM_001113430	---	---	---	---	---	---
Xl.10715.1.S1_at	0.00013843	upregulated	GCCTTACAGTGTGGTGATCAGCTGTGGGATGAAGCTAAATTTGGATTATTTANTGGAGATGTTGTGGGAAAACCTTGCTCTTACCTGCATTTACACAAAGAAAAGAGGAGAGAGACCAGATTTTGGTGACGCAATCATTATGCGGAAAGGAGCTTCAGTGGAGCATGTGTGTCATCGGATACACAGAACCCTTACCAGCCAGTTTAAATATGCCCTGGTTTGGGGCACCAGCACCAAATACAGTCCCCAAAGAGTAGGCCTGACCCACAATATGGAACACGAAGATGTTATCCAAGTTTTCAAGAAATAAATTGATTTAAGCACATCACATTCTTCCATCTCCAGAGAAGAAGCCATTTCTCCCAGTGTCTTTCCATCTGTTTGCAGAAAGGATTCATG…	developmentally regulated GTP binding protein 2	drg2		developmentally regulated GTP binding protein 2	F:GTP binding; F:nucleotide binding; C:intracellular; C:mitochondrion; C:cytoplasm; P:signal transduction; F:molecular_function; P:biological_process	IPR004095; IPR012676; PTHR11702 (PANTHER), PTHR11702:SF7 (PANTHER)	---	developmentally regulated gtp binding protein 2	8	Xl.10715	drg2	379674	Q76FS4		NP_001079983	NM_001086514	---	0005622 // intracellular // inferred from electronic annotation	0000166 // nucleotide binding // inferred from electronic annotation /// 0005525 // GTP binding // inferred from electronic annotation	---	---	---
Xl.10719.1.S1_at	-0.013985	downregulated	AAATGTTCAGAATTGCAGCCCCTAACTTTTATATTGTTACCAGTGGCATTTATCATAAATATTAGACTTTTTNTTTTTGTAGTCTCTCTGGTGGCCAGTGNNNCCNNNNGNCNNCAATTGTAACCAGTGAATTACTGTTCCACATGTTTTATGTGTTAAAATATATGCAATTGAAGCCCTTTAAAAAGAAACATGCTTGCTTTTTGTGNTGAAGCACTATGGGGGGGGGGGNNTTGGCATACAAGGTGCAGCCCGGCAATTTTTTTTATATATATATATATATATATATTTATGAAATACATCTGTCACTAGGCAAAACAGAGCACATTTAGTTTATTCCTGCTGGCTTTGGACAATTGGGGTAGATTTCTAGCATTTGTGTACTTTCCATGCAATGAC…	---	---	none	---	-	seg (SEG), SignalP-NN(euk) (SIGNALP), tmhmm (TMHMM)	---	---	0	Xl.10719	---	---	---		---	---	---	---	---	---	---	---
Xl.10720.1.S1_at	0.00019215	downregulated	GTGACATGAGGATCACGAGGTCCAAGGGAGCAGCAAAGGGAAATCGGGGCCTGGGTACAAGTCAACCACAGGTCTCACAAAAGAGATTGGCCTTATATTATATTATATTGCCCGGGGTTATGAGGGAAACGTCTGTCATTTATTGTAATATCAGATCTGGGTCACATTTGCCTTTAAGGAGGGCCTATAGAGTGCGGCATTACACCCCTTTGGGAAAAGGTTTTAGTGAGATTTTTTTACCTCTGGCTGCAGCCATGACACTGAGGTNGGGGGNCGGGGCAACAACTTGATAGGCTGAAGTACCNTGTACACAATATNTGCGGCCTATCAGGTCNTTGCACCAAGCCCACAATGACAACTGCACCAGTGGGTTGCGGTTTAGGGGAAAAGAAAATCTNT…	---	---	N/A	---	-	seg (SEG)	---	---	0	Xl.78413	---	---	---		---	---	---	---	---	---	---	---
Xl.10743.1.S1_at	-3.88e-05	upregulated	CTTTGAGATGCACTGTCATGCAAGTTTTTGTTTGTGTAATNTTGTTTTTTTTTAGTTTTTANATTTCTGTTAAACACACTATTCCCTATGCGTCATTTCAAGGCATCTTTTGTATGAAGCACATGTGAAAAGGGCTTGTGAACCAAAATNTCTGCCAANTGGTGCTCTAGGAAAAGACGCAACACCAGAGAAAATGTAACTTTTAATCATTTCAANTGCTCAGAATGCTTTTATTTATGATTATTTTATGCCTAAATTATCCATTCTAAATCNTACTTGAACCTAATACNTATGTAAGACACTACAAACACAAAAACCTGGGGTGATAAAAAAANCAAACCCCAGATCAGCTTTAAAATGAAAATATTAAGAACTGTGTTTTGCTGTAACTGGTTATCA…	myosin-1c	MGC68653	N/A	myosin-1c	-	no IPS match	---	---	0	Xl.10743	MGC68653	398934	A0MP03		NP_001083453	NM_001089984	---	0005737 // cytoplasm // inferred from electronic annotation /// 0005886 // plasma membrane // inferred from electronic annotation /// 0016020 // membrane // inferred from electronic annotation /// 0016459 // myosin complex // inferred from electronic annotation /// 0042995 // cell projection // inferred from electronic annotation /// 0060171 // stereocilium membrane // inferred from electronic an…	0000166 // nucleotide binding // inferred from electronic annotation /// 0003774 // motor activity // inferred from electronic annotation /// 0003779 // actin binding // inferred from electronic annotation /// 0005524 // ATP binding // inferred from electronic annotation	---	---	---
Xl.10752.1.A1_at	7.76e-05	upregulated	AGTGACCATCTACCTGAAATGTTTTAAATACAATTTTTACTCTTTTTTAATCTTATACTTATATATTGCTATATTATATTGTTATATGTTTATATTGACATATTTAAATTGTTATATGTTTAGTTCCTGGCCAGCCAGGTTTTAAAGTGGATAAAAGTGAATACCTTCAGATTAACTTGGTCTCCAAATACACCTTTAATCTTCTAATTATTTGTTATCCTCAAAAGGACCATGGGGATTTGAGGTGTGATCCAGACCAGTTAAAGTTTGAATTTCCCTGAATGCCACATTACCTTTATTAATTATTGTACCCAAATATTTACTCTCCATATGATGTGCCAT	---	---	N/A	---	-	seg (SEG), SignalP-NN(euk) (SIGNALP), tmhmm (TMHMM)	---	---	0	Xl.10752	---	---	---		---	---	---	---	---	---	---	---
Xl.10756.1.A1_at	-0.00044938	downregulated	GTGTCCCATCTCATTTTCATTGTGTTAAATTAAACATCTAATAGCCATTTTGGGATACATTTATGTTGCAGAACTGTAATATTACAGTCTCAAAGCAGGATTTCGTGTTGAGTCTGTTTACCAGTTATTAAACTCACAGAATTTAATGCTTCATAAAGAGCTGGCTGGGCACCATGAGGTGCAGTGAGGAAAGTAAGTGCCATACTGGGGGTAAGAATTGCTCTTTTAGGGATGTTCCCTTATTTTGTTCCGAGCAGCCCTCTACAAAGAGTCACTTCAAATTCTTNTAGGACACCTAACTCTCTAAGCTGTATACGTTTGTGTTATAGTCCTCCAATGGACCAATGTTCTATCTTGCTTGTTTTTGTAAAACCCAATAAAACTTGGGTTGGCCATCTG…	---	---	N/A	---	-	tmhmm (TMHMM)	---	---	0	Xl.10756	---	---	---		---	---	---	---	---	---	---	---
Xl.10764.2.A1_s_at	-3.94e-05	downregulated	GTTTTATCTTTGTAAACTCTATATGACTGACCCGCTTAAACTCTTGTTGAATAACTAAAATGTCTGTAATCTATTATGGGTTTTATGTTCTTCTATT	hypothetical protein MGC68744	MGC68744		hypothetical protein MGC68744	-	no IPS match	---	---	0	Xl.4792	MGC68744	398857	Q6PAD6		NP_001083308	NM_001089839	---	---	---	---	---	---
Xl.1077.1.S1_at	-0.00011727	upregulated	TCCAAGCTACAGAGCGGATCAGTGAGAGCAATATGCGTCCTGTCAACTTTTGGTTTGCTACTGGAGGAGCCGGCTTCTGTATTAGCCGAGGGTTGGCCCTTAAAATGAGTCCATGGGCAAGTGGAGGACATTTCATGAATACAGCAGAAAAGATCAGGCTCCCCGATGACTGCACCATTGGTTATATCATAGAGTCTGTGTTGGGAGTGAAACTTATTCGCAGTAACCTCTTCCATTCGCATCTGGAGAATCTGCATCAAGTTCCCCAGAGTGAGATCCACAATCAGGTGACCTTAAGTTATGGGATGTTTGAAAACAAGAGGAACGCCATTTTGATGAAGGGTGCCTTTTCTGCAGAGGAAGATCCTTCNCGGTTCCGGTCTGTCCACTGCCTACTATA	lunatic fringe	lfng	N/A	lunatic fringe	F:transferase activity; C:integral to membrane; F:O-fucosylpeptide 3-beta-N-acetylglucosaminyltransferase activity; P:pattern specification process; C:membrane; C:Golgi membrane; F:transferase activity, transferring glycosyl groups; C:Golgi apparatus; P:multicellular organismal development; C:integral to Golgi membrane; P:hypochord development; P:Notch signaling pathway; P:cell differentiation; P…	IPR003378; PTHR10811 (PANTHER), PTHR10811:SF7 (PANTHER), tmhmm (TMHMM)	EC:2.4.1.222	lunatic fringe	21	Xl.1077	lfng	397855	A2VD96 /// B7ZQE6 /// P79948		NP_001081471	NM_001088002	0007275 // multicellular organismal development // inferred from electronic annotation /// 0007389 // pattern specification process // inferred from electronic annotation	0000139 // Golgi membrane // inferred from electronic annotation /// 0005794 // Golgi apparatus // inferred from electronic annotation /// 0016020 // membrane // inferred from electronic annotation /// 0016021 // integral to membrane // inferred from electronic annotation /// 0030173 // integral to Golgi membrane // inferred from electronic annotation	0016740 // transferase activity // inferred from electronic annotation /// 0016757 // transferase activity, transferring glycosyl groups // inferred from electronic annotation /// 0033829 // O-fucosylpeptide 3-beta-N-acetylglucosaminyltransferase activity // inferred from electronic annotation	---	---	AAB19225.1 // span:9-26 // numtm:1 /// AAI69779.1 // span:9-26 // numtm:1 /// AAI69781.1 // span:9-26 // numtm:1 /// NP_001081471.1 // span:9-26 // numtm:1
Xl.1079.1.S1_at	0.00043102	downregulated	GCACAAGCTGGGGTCCGACAAAGTTGATCCTCATCTCTGCGACTTCCTTGAATCTGAGTACTTGGAAGAACAGGTGAAGGCCATGAAGCAGCTTGGAGACTACATCACCAACCTGAAGCGCCTTGGGGTACCGCAGAACGGCATGGGCGAGTACCTGTTCGACAAGCACACCCTGGGGGAGAGTAGCTAAGCGNGCTCTCAAGGTGGAAACAACCAGTCAGCTCTCTGTTTCATAATACTGTCTCTTTAATATCTGTGTGGAATATACCTTAGCTCCCATGCCCATATTCAGACCTTTTAATCTTGAGGATGATGGGAAGACATCTGTGCTCT	ferritin, heavy polypeptide 1 a	fth1a	N/A	ferritin, heavy polypeptide 1 a	F:transition metal ion binding; F:ferric iron binding; F:ferroxidase activity; P:oxidation reduction; F:oxidoreductase activity; P:iron ion transport; F:metal ion binding; P:cellular iron ion homeostasis; F:binding	IPR001519; IPR008331; IPR009040; IPR009078; IPR012347; IPR014034; PTHR11431:SF27 (PANTHER)	EC:1.16.3.1	mgc52598 protein	9	Xl.76032	fth1a	779108	Q6PAB7		NP_001090207	NM_001096738	0006826 // iron ion transport // inferred from electronic annotation /// 0006879 // cellular iron ion homeostasis // inferred from electronic annotation /// 0055114 // oxidation reduction // inferred from electronic annotation	---	0005488 // binding // inferred from electronic annotation /// 0008199 // ferric iron binding // inferred from electronic annotation /// 0016491 // oxidoreductase activity // inferred from electronic annotation /// 0046872 // metal ion binding // inferred from electronic annotation /// 0046914 // transition metal ion binding // inferred from electronic annotation	---	---	---
Xl.10790.1.S1_at	0.00012239	upregulated	TGTATAACTCGCTGACTTCCTCGCAGTGAGGAGACTCAAGCCGCTATCGTAGTGTGACTGTTGAAGGCCCTTGCCTTTTGTTTCTGTACTTGGATAAAGTTGTATGTGTTTCATTGAGCCAGACAAGCTGTTAACCCCCTTTATATAAATCTTAATCGGTGTAGTTNCTATATTTTCACACCTTACACCAGCACATCCTTGTAGCTGAGAAGCACAGTATCAAGAGCAGAANGTTGTCTGCCTATGGCTGGTTGTCCGCTTAATATGGGGAGGTGACCATTCGAAGCATGTTTAGAGGGCGGCAAGTTCAAATGCATCGTTCTTTGCACTAATTACCCTCAGCGTGTTGAAGAGATTGCAAAGNCTTTTTAACTAGAGCTTCAGAAGGATACACCTATA…	mitogen-activated protein kinase kinase 7	map2k7	N/A	mitogen-activated protein kinase kinase 7	-	no IPS match	EC:2.7.12.2	---	0	Xl.10790	map2k7	394391	Q8QHK7		NP_001081117	NM_001087648	0006468 // protein amino acid phosphorylation // inferred from electronic annotation	---	0004672 // protein kinase activity // inferred from electronic annotation /// 0004674 // protein serine/threonine kinase activity // inferred from electronic annotation /// 0005524 // ATP binding // inferred from electronic annotation /// 0016301 // kinase activity // inferred from electronic annotation	---	IPR001245 // Tyrosine protein kinase // 6.4E-10	---
Xl.10804.1.A1_at	3.73e-05	upregulated	CACCCAAAATAATCATCCCTGTCTTCTTCGCAAAGATGACTTGGGAGTTCAACTTCCGTATATCTAATGAGGGGGAATGAAAAATATATATATATATATGTATATTTTTTTTAGTAATCCAAACTGTGATCAGAGCCATTTCAAATGTACATACCCTCAACAATGTCAAGTTTGAGGCCAGGGTTTTTGTATGAGTGAAAATACATCATGTCTCCAAGTGATCCATCCGTCAGAGCAGGGCTGAACACCGGGATGTTGTTCTGTCATTCCAAAGACAAAAGTGTATTACTTACAGTGATAGGAATGGGGAAGCCTCTAAACGAGTGAGTCAGGCTGAATACCTTATAGGCCCAGTAATACACAGAGTCTGGGTGGTTGATCTCCTTTCCTAAACGTGCG…	---	---	N/A	---	P:peptidyl-lysine modification to hypusine; F:transferase activity; F:hydrolase activity; F:deoxyhypusine synthase activity; P:spermidine catabolic process to deoxyhypusine, using deoxyhypusine synthase; F:molecular_function; C:cellular_component; P:protein homotetramerization; P:cellular protein metabolic process; P:translation; P:post-translational protein modification; F:protein binding; C:cyt…	IPR002773	---	deoxyhypusine synthase	14	Xl.10804	---	---	---		---	---	---	---	---	---	---	---
Xl.1081.1.S1_at	0.00011791	downregulated	TGTTTTTTCACTGAGGGCTAAATATATATATACACTGTATATATATATATATATATATATATACACTGTATATTATATACAGACCACATTTGCATTTACCTTACCATAATATTTCCTCTGTCTTTATGTAAATGCTGATCTATCCCACTACATTCAACATAAATTCATTCCTGATTGTACCGAGTGCAGAGATTCTATTTTATATTTGTAATTATGGACAGTGTTGGAAATGCTCATGTTCCTTGTAAATAGTCATTTCTTACTGTTCTACAAGCACTCAGATTATTTAAACTAT	myogenic factor 6 a	myf6		myogenic factor 6 a	-	SignalP-NN(euk) (SIGNALP), tmhmm (TMHMM)	---	---	0	Xl.1081	myf6	397858	A7UCI1 /// B7ZQB0 /// Q92020		NP_001081477	NM_001088008	0006355 // regulation of transcription, DNA-dependent // inferred from electronic annotation /// 0007275 // multicellular organismal development // inferred from electronic annotation /// 0007517 // muscle organ development // inferred from electronic annotation /// 0030154 // cell differentiation // inferred from electronic annotation /// 0045449 // regulation of transcription // inferred from e…	0005634 // nucleus // inferred from electronic annotation	0003677 // DNA binding // inferred from electronic annotation /// 0030528 // transcription regulator activity // inferred from electronic annotation	---	---	---
Xl.10836.1.S1_at	6.84e-05	upregulated	TCCAACCACGAACTGCAAACCATAGAGACTATTTCATGAGGTGGTAGAAGGAAGAATTGTGAGACTGTGTATTTCACATACAGGAACAGGCACAGTGAAGAGGCTTTTGTACATGTATTTCCAGCAGATTTAACGCTCATAACTATAGGATCTCTCTATACTGGCTATGAGCAAACGTGAGGACTGTTCCTGCTGAATTGTGCTTAGTACATTGAAATACATATGCTGGCATATGGTATCTCTATGTACAATCTGAGGGCAAACCTAATTAGCATTATAACTGACCCTGTAATGAACACTGTACTCTGGCCTCCCGCCCTAACNCCAATTGCATCATGTAAAGATGAAGCTGCAGTAACATGATATTTTTACTCCTTTATAAATAAGCTATAAACGTAG…	toll-like receptor 5	tlr5	N/A	toll-like receptor 5	-	no IPS match	---	---	0	Xl.10836	tlr5	495313	A4UXD3 /// Q5U5B1		NP_001088449	NM_001094980	0007165 // signal transduction // inferred from electronic annotation /// 0045087 // innate immune response // inferred from electronic annotation	0016020 // membrane // inferred from electronic annotation /// 0016021 // integral to membrane // inferred from electronic annotation /// 0031224 // intrinsic to membrane // inferred from electronic annotation	0004872 // receptor activity // inferred from electronic annotation /// 0004888 // transmembrane receptor activity // inferred from electronic annotation /// 0005515 // protein binding // inferred from electronic annotation	---	---	NP_001088449.1 // span:12-34,658-680 // numtm:2
Xl.1085.1.S1_at	0.0025151	upregulated	ATGGACGTACCCTTCATTCACCTGTTTAATATGAAGCTTATTTAATTTTCTTTTATTAGAGGAATCCTGACTTGTCATTTTTAGTGCCCCGGAATGGAGGGGGNAACACAACGAGTGCCAAAGTCTCCAGATGGTTCCTACAAAACTAAAAAAAAAAAAAGGCAGGCATTTCTACAAAAGGCTTGTGAATGTACTTTTCTGTTAAATGGGCTTTATGTGATGTTTTCTGTGCTTTTGCAAGTTGAATTTGTTAGTTACTGTTTGGAAAAGCGCCGAGGCAAAAATAAGTAGCCGTTGTGCAGTCACCCTATAGCAGCCTTTCTTGTGTAAAAAATAAATCGCTACCATATTTATCCATTTGTAATTAAATTATGGTATGAACTTGCAACAGAGGAAACA…	Zic family member 2 (odd-paired homolog)	zic2		Zic family member 2 (odd-paired homolog)	-	tmhmm (TMHMM)	---	---	0	Xl.1085	zic2	397704	Q91689		NP_001081193	NM_001087724	0000122 // negative regulation of transcription from RNA polymerase II promoter // inferred from direct assay /// 0000122 // negative regulation of transcription from RNA polymerase II promoter // inferred from mutant phenotype /// 0006350 // transcription // inferred from electronic annotation /// 0007275 // multicellular organismal development // inferred from electronic annotation /// 0007369 …	0005622 // intracellular // inferred from electronic annotation /// 0005634 // nucleus // inferred from direct assay /// 0005634 // nucleus // inferred from electronic annotation	0003676 // nucleic acid binding // inferred from electronic annotation /// 0003677 // DNA binding // inferred from electronic annotation /// 0008270 // zinc ion binding // inferred from electronic annotation /// 0016564 // transcription repressor activity // inferred from direct assay /// 0016564 // transcription repressor activity // inferred from mutant phenotype /// 0046872 // metal ion bindin…	---	---	---
Xl.10851.1.A1_at	-9.45e-05	downregulated	GAATTCATATTAAATTGCCCCATTTCTGCGCAACACAATAGGACGGTATTTGTCATGGTACAAAAACATTAGATAGTGGAGTCAATAGAAATGAGATGCAAATCGCTGCCTGCGTTTCTAGCTCCATAGAAATGACTGGATTTGATGTTTTCAGCACAAACAACTGAATTTGCAACATGCAGCATTTCTTTCCTTCTCGGTCAGATTGGATGATTTTTTTTAACTTGCCTTTAGTCATAGAGTATAATGGCATTTTTATATGTGCAAA	---	---	none	---	-	no IPS match	---	---	0	Xl.10851	---	---	---		---	---	---	---	---	---	---	---
Xl.10887.1.S1_at	7.1243	downregulated	TGCAGCCTGTGATGATAATGTCTACAACAAAATGGAAGTCTGCGGATTTTTTGATGATGCTATCAAGCCTGACATCTTTTTCCTCACTGTCCATGATGCTATGCTCTACATAGAAAAGGAGAGAAACTTTGAAAGTGCAAGTGATCCCATACTTGAAAAGATTTCACTAATGCAGGAGAATAAAGGACAGCTGGACTTCTTGATAGAGCCAGTAGATCCAGTACACCAGGAGTTAGCGGCACATGAAGAGGCTATTAAACGATACGCATCATAAGGCACCCTCGAGCTGCCAAACTGGATTCAAACACCATCTTCTTATCTCTAACCATACCAGAGTCTACAAACTTCTTTTCAAGTACAGAGATATATGTCATGTAATTAAATTATATAAATATTTGT…	pendrin-like anion exchanger	LOC496380	N/A	pendrin-like anion exchanger	C:integral to membrane; P:sulfate transport; C:membrane; F:secondary active sulfate transmembrane transporter activity; P:transmembrane transport; P:transport; F:transporter activity; F:chloride transmembrane transporter activity; P:iodide transport; C:apical plasma membrane; P:regulation of protein localization; P:regulation of pH; F:iodide transmembrane transporter activity; P:inorganic anion t…	seg (SEG)	---	anion exchanger slc26a4	15	Xl.10887	LOC496380	496380	Q5FWV3 /// Q5ZQQ9		NP_001088997	NM_001095528	0006810 // transport // inferred from electronic annotation /// 0008272 // sulfate transport // inferred from electronic annotation /// 0055085 // transmembrane transport // inferred from electronic annotation	0016020 // membrane // inferred from electronic annotation /// 0016021 // integral to membrane // inferred from electronic annotation	0005215 // transporter activity // inferred from electronic annotation /// 0008271 // secondary active sulfate transmembrane transporter activity // inferred from electronic annotation	---	---	AAH89193.1 // span:72-94,98-120,125-147,167-189,194-216,247-269,282-304,327-349,369-391,406-428,464-486 // numtm:11 /// AAQ11740.1 // span:72-94,98-120,125-147,167-189,194-216,247-269,282-304,327-349,369-391,406-428,464-486 // numtm:11 /// NP_001088997.1 // span:72-94,98-120,125-147,167-189,194-216,247-269,282-304,327-349,369-391,406-428,464-486 // numtm:11
Xl.10892.1.S1_at	-0.00035254	upregulated	ATATCCATCTTTCTTTGTCTGTCATATATATCCACATAGTTATGAGGTGAACTCCTAAGAGTAAATGTCAGATTATGGCAACTAGATTTTGGTGTATCTCACTGCATTTAATCCCTATGCTGTACTTTGGAGTAATCAGTTCAGACAATCATGTTCATCAAGTGGTCCCCCTTAATTGCAGAGACACCAACTCAGCATTGTCAGTCTCCCAATGTGACAATAGAAATATTCAGACCGGATGACGTGGGTCTCTTTAAACACTAAAGAAATTGGATTTTGTTTTGAACATTTGCATTCAGTTTACTCTGAATGAGCTGGGAATGTATGCACTTTGCTAGCACCTTCAGCAAGAAAGTTCATTTTTTGTTCTGCAAAAAGGTCTCAAAGAAGCGTAGTAAA…	coiled-coil domain containing 109A	ccdc109a	N/A	coiled-coil domain containing 109A	-	no IPS match	---	---	0	Xl.10892	ccdc109a	100037005	A1L3H0		---	---	---	---	---	---	---	AAI30096.1 // span:225-247,257-276 // numtm:2
Xl.10892.2.S1_at	4.63e-05	upregulated	AGAACCTCTTGAGAAACTGCGTCAGGAGATAGACCGACGAGCAGAAAAGCGAACCACGTGGGTTATGTGGGGTGGATTAGCATACATGGCTACACAGTTTGGTATTCTCGCACGCCTGACATGGTGGGAATACTCCTGGGATATTATGGAGCCTGTCACATACTTTATTACTTATGGAAGCGCCATGGCAATGTATGCCTACTTTGTACTAACGCGCCAGGAATATATCTATCCAGATGCCAGAGACAGACAGTACTTACAATTTTTCCATAAAGGAGCCAAAAAGACGAGATTTGATTTAGAAGAATACAATCGACTCAAGAATGCAATTGCTCAGGCCGAGTTAGACCTCAAGAGACTGCGTGACCCTTTGCAAATGCAACTCCCCATCCAACAAAT…	coiled-coil domain containing 109A	ccdc109a	N/A	coiled-coil domain containing 109A	C:mitochondrion; F:molecular_function; C:integral to membrane; C:membrane; P:biological_process; P:mitochondrial calcium ion transport; C:mitochondrial inner membrane; ; P:elevation of mitochondrial calcium ion concentration; F:calcium channel activity; F:protein binding; P:calcium-mediated signaling; P:calcium ion transmembrane transport	IPR006769; coil (COIL), PTHR13462 (PANTHER), PTHR13462:SF7 (PANTHER), tmhmm (TMHMM)	---	coiled-coil domain containing 109a	13	Xl.10892	ccdc109a	100037005	A1L3H0		---	---	---	---	---	---	---	AAI30096.1 // span:225-247,257-276 // numtm:2
Xl.1090.1.S1_at	-8.51e-05	upregulated	TATCCAGTCGTCAGTAGGTCGTCCTGCACCCAGCGTGGGCTTTAAAAACAAATCTTGTGTCCCCAGAAAAGTGTGATGTATCTGTGGCTCTGGGGGCCATAAGAATCTACCTGCGCTAGGGCTTTGGCATTTGATATCAGCCATAATATACTGTGCCCGTATGTGGTTCCATCTTGTTCAGGGCACACATATCATTTCATTCAGTTCATGGTGGTGCCGAATCATCTCAAACCCTCAGAGACAGTAATTGCTTTGGCCCCTCTGGCACTTAAATGGTTAAGCAGAGGGGTCCTTTTGGTGCCCTTGCAATGCCCAAGTTTCACAGNNNNNNNNNNNATCCCTATCAGTCCCCCCCAAGGGCTGTGCGCCTGAGCTATGCATTTCACATACACTGGACAG…	inhibin, beta B	inhbb	N/A	inhibin, beta B	-	seg (SEG)	---	---	0	Xl.1090	inhbb	399280	Q6DCX7 /// Q91350		NP_001084055	NM_001090586	0040007 // growth // inferred from electronic annotation	0005576 // extracellular region // inferred from electronic annotation	0005179 // hormone activity // inferred from electronic annotation /// 0008083 // growth factor activity // inferred from electronic annotation	---	---	---
Xl.10922.3.S1_at	-0.00012971	upregulated	GCTATCAGAGTTGCAGACTTACTACAACATATCAATCTGATGAAGACCTCTGACAGCNTATGGATTCAAGGAAGAGTATGAAAGTTTCTTTGAGGGCCAATCTGCTTCGTGGGATGTTGCTAAAAAAGATCAAAACAGGACAAAGAACCGTTACGGAAATATTATTGCATACGATCACTCCAGAGTTATTTTGCAGCCAGTGGAAGACGACCCTTCTTCAGATTATATAAATGCAAATTACATAGATGGATACCAGCGGCCAAGTCACTACATTGCCACTCAAGGTCCAGTTCATGAAACCGTGTATGATTTCTGGAGGATGATATGGCAGGAACAGTCTGCCTGTGTGGTTATGGTTACAAACCTTGTTGAAGTAGGCAGGGTAAAATGTTACAAATA…	---	---	N/A	---	P:negative regulation of keratinocyte proliferation; F:protein kinase binding; C:cell surface; P:negative regulation of cell proliferation; P:cell migration; F:hydrolase activity; P:focal adhesion assembly; P:cellular response to reactive oxygen species; C:adherens junction; P:cellular response to UV; C:cell-cell junction; F:protein tyrosine phosphatase activity; P:protein localization at cell su…	tmhmm (TMHMM)	---	protein tyrosine receptor k	36	Xl.10922	---	---	---		---	---	---	---	---	---	---	---
Xl.10935.1.A1_at	-4.1e-05	upregulated	GGTTTTATTGCCATTTTTCTATGTGAGNGGGAAGTCTGATGATGCAGGCCCTGGCTCCAGTATTCTTGATTCTAGACCTAACTAAACTTTCCATGTACAGGGAAAAATGCTGAGAAATTGATGGCAGCTCCAGCTCATATGTTTAAATGCAAGTGTGTAAGTAATTATTTTGTTTTCCATACCCCAGTTATTGTTTGTTGTCTGTCTGTTAAATTACACTTTAAACATATTTAAATATAGGGTACAGCTTCAGTTTCATTTTTGCTCCAGTCCAGTAACCTTAAAAAAAGGTTAATCATATAATGTTCTCTAAATTTGTCTAAAATGCAATGTACATTTGCTCCTGAATATGCAATTTGTATGTATAGAATTGCTCACAGTAACCCAGCAGGATAGGCT…	---	---	N/A	---	-	no IPS match	---	---	0	Xl.52544	---	---	---		---	---	---	---	---	---	---	---
Xl.10949.1.A1_at	6.88e-05	downregulated	TTGTGTGATTTTTATGGGCTCCGGTTNTGGGATCCACAACAATCAAGCGAAAATGAAACAAAAAGCAACGTNTAAACAATAAGTATTTACACAAGTGATTGTAAAGGTTTTGGGTTGGTAGAATTAATGGCTAATGGGGAACATGTTCTGATATGTGTTGGTCAGTCCATTGCCTCTCACGTACAGACACACGGACTGATACATCATTTGTACACTCATGGTTGTGAATGTTAT	---	---	N/A	---	-	no IPS match	---	---	0	Xl.10949	---	---	---		---	---	---	---	---	---	---	---
Xl.10967.1.S1_at	7.48e-05	upregulated	TAGGGCCCCTAAAATATCCAGAGGTTGTCCTGTTTTACCAATATATATTAAAAGTACTTGTTAATTTGGGCCCCTATACCTCCTCTGCAGCCACAGGGTCTGCTTTTTTTNGTAGTTCCACCCCTGTAGAAGACCATTAAGGGATGACGAGGCAAAGGGTAACCAAACCTAATCTTCTCCAGTAGCTCAGTGTTCCACCAAGCCAGCAGTTTTGATGTAAAATGTACCAGGTTTNGCTAAAGCCGAGGCCAAAGAAATTATAACGCACTGTAACTGGCCGGAAAGCTGAGAAGACCCATTGACTTTTTTTTTGTTTCTGATGGGTTCTTAAATTCTGAACGAGACGTTCTGGCCAGTAGGTACGGAATCACCGCGTTTGTTCTTTTTTACTATGTACAC…	---	---	N/A	---	-	seg (SEG)	---	---	0	Xl.10967	---	---	---		---	---	---	---	---	---	---	---
Xl.1098.1.S1_at	-4.9e-05	downregulated	AGGGAACCGCAACCAACTGAAGGATATTGGGGCGCAGCACCTGCAGGAGAGAAGAAATTAAAAGGACGGACTGGGTGGCCCCAGCAGGTATGGGCCCTGGAACTAAACCCCTGATTGTTCTATTTGCCCTTGGGTAACCTAAATGCACTGCTTTGTCCTGCCAATGAGAAATCGAGTCACTGAACGCTCTCCAGGCTGGGAGAAGACATTCATCTGTAATTACGTGCAATGTTATTTCTTTTTATCTGCAATAAGAGGACGAGAGGATGCACAAGACTGGCGTGTTTCTGCAAGACTGGGAAACAGAACTGATGTGGATCTACATGCAATGAGCCAGAATTGTATTCAGTATATATATAAATATATATCTATATATATCTATATATATATATATATATA…	heart and neural crest derivatives expressed 1	hand1		heart and neural crest derivatives expressed 1	P:regulation of transcription, DNA-dependent; P:transcription, DNA-dependent; P:multicellular organismal development; F:DNA binding; C:nucleus; P:mesoderm formation; F:protein heterodimerization activity; P:trophectodermal cell differentiation; F:protein homodimerization activity; P:ventricular cardiac muscle tissue morphogenesis; P:blastocyst development; P:negative regulation of transcription f…	seg (SEG), tmhmm (TMHMM)	---	heart and neural crest derivatives expressed 1	26	Xl.1098	hand1	373663	B7ZRJ2 /// O73615		NP_001079128	NM_001085659	0006350 // transcription // inferred from electronic annotation /// 0007275 // multicellular organismal development // inferred from electronic annotation /// 0045449 // regulation of transcription // inferred from electronic annotation	0005634 // nucleus // inferred from electronic annotation	0003677 // DNA binding // inferred from electronic annotation /// 0030528 // transcription regulator activity // inferred from electronic annotation	---	---	---
Xl.10987.1.S1_at	9.82e-05	downregulated	TTCTCTGTTTATATGGACTGTCCCACGTNTCCACCAGCTCAGACCTGGTATTAACTNNACCTAGCACAGAAATATTCTCTCCCCATGGGGTTTTAGGGANTCCTTATGTTACACCCGACCCGACTTCAACCGCCATGCCAGTACTTGAGGTTGGTTAACTTTAANTGCTATTTAANGNNTAAACTAAACTAGANGTTTAAAATTAACTGTACCCACCCAGAGGTGCAGCAGTCCANGAGCCTGGGGTCTGTGGCACGAGCATAATNACTGTTGCTAAATAACATTATACATTGTCTTAAACGGGATGTTTGACATTATATTAATTATGATATTAAGTTATACATGGACCNATTTTAAGAAACTTTAACATTGAGGGCTGNAATTTGTTTATCCCTTTTC…	hypothetical protein LOC100127319	LOC100127319	N/A	hypothetical protein LOC100127319	-	no IPS match	---	---	0	Xl.10987	LOC100127319	100127319	A9JS64		---	---	---	---	---	---	---	---
Xl.11014.1.S1_a_at	0.00010187	downregulated	TCCTGCTGGTACCACTCCATTTTGGGAACCTCCTGCTGGTACCACTCCATATTGGGAACCTCCTGCTGGTACCACTCCATNTTGGGAACCTCCTGCTGGTACCACTCCATATTGGGAACCTCCTGCTGGTACCACTCCATATTGGGA	TBC1 domain family, member 20, gene 2	tbc1d20.2	N/A	TBC1 domain family, member 20, gene 2	F:molecular_function; P:biological_process; C:cellular_component	SignalP-NN(euk) (SIGNALP)	---	atpase involved in chromosome partitioning	3	Xl.11014	tbc1d20.2	446789	Q6DD12		NP_001086954	NM_001093485	0032313 // regulation of Rab GTPase activity // inferred from electronic annotation	0005622 // intracellular // inferred from electronic annotation	0005097 // Rab GTPase activator activity // inferred from electronic annotation	---	IPR000195 // RabGAP/TBC // 0.0021	---
Xl.11048.1.S1_at	4.62e-05	downregulated	GCACTAAATACTTTGTTACGTGGATAGACGTCTCTCNACTTTGNCGTGGATAGACATTCTTACCCCAGGAGGAACGTATTCCAGCAAAATAGACAAAGCGGCACATCAACCNCGAGTAAACTACTGTTTGTAGTGCNGTCACCTTAGGCCAAAGAAATCAATGAATGTAATATAGTTTGTCCTAACGCTAACTTTTTATTGCCCCAATGTCTGGCCCCTTTGACCAGATGGTACATAACCTGCATTGCACACTGTTTGTT	---	---	none	---	-	no IPS match	---	---	0	Xl.11048	---	---	---		---	---	---	---	---	---	---	---
Xl.1108.1.S1_at	-0.0011456	downregulated	GCACAAAGGCAAGTGCTTTAGCATGAAAGCTAAATATATGGAGTCTCCCTTTCCCTCTGATGGATGGGGGGGAGACACAGGACAGTCATAAATATACAGCTGCTTTCTATTTGCATTTCACTTGGGAATTTTTTGTTTTTTTTACATATTTATTTTTCCTGAATTGNATGTGACATTGTCCTGTCACNTAACTAGCAATTAAATCCACAGACCTACAGTCAAATATTTNAGGGCCCCTGAAACAGCACATCAGTCANGACCTAAAGTGGCCTTTTTACTTTTAGCAGCTNCTGGGTCTGCCCTCTGTGTTAATCAGNCCCTGGTCAATCCTGAGTAGGATCATGGNGTTTTTATATGCATCTCACCTACTTTGGACGTGATTTACACATAATAGGAAAC…	protocadherin 8, gene 2	pcdh8.2		protocadherin 8, gene 2	-	no IPS match	---	---	0	Xl.1108	pcdh8.2	379380	B5TR11 /// O93509 /// Q801S0 /// Q9PSX3		NP_001079693	NM_001086224	0007155 // cell adhesion // inferred from electronic annotation /// 0007156 // homophilic cell adhesion // inferred from electronic annotation	0005886 // plasma membrane // inferred from electronic annotation /// 0016020 // membrane // inferred from electronic annotation /// 0016021 // integral to membrane // inferred from electronic annotation	0005109 // frizzled binding // inferred from physical interaction /// 0005509 // calcium ion binding // inferred from electronic annotation	---	---	AAH47955.1 // span:693-715 // numtm:1 /// ACH85236.1 // span:693-715 // numtm:1 /// AAC62386.1 // span:693-715 // numtm:1 /// NP_001079693.1 // span:693-715 // numtm:1
Xl.11080.1.A1_at	3.78e-05	downregulated	GTCAGACGCACGGACATCATACGATCCCCCCAGAATCAGGGAGGGGGCNAGTCTCCTGTGTGACTTATATTATGTCCATAGTGTGAATACACTGCCTGGGGTCTCCCCCCACATGTGCCGGGACTGGAACGATAGGGTTGCTGGGAGTTGCATATAGAGGGTTACAGGTTGCCCACCCTTGATTTGGAGCAGCAAGACGGTGCCCCCCNAGTACTGATGATTGACTGGCGCCAGAGCTCTGGAGATTTTATTGGGGGCACTTTGTGACTTTTCTCTNTGATAAACTAAAGCCAAATACCAACACCCAGTCTGGCACCAANGTCCCCCCTCCCTCAGGCTCTGACTTAATATTGGCACTAATTATGTCATTAATTNNCCTGNCATTAATGNNNNNNNNNN…	---	---	N/A	---	-	no IPS match	---	---	0	Xl.11080	---	---	---		---	---	---	---	---	---	---	---
Xl.11091.1.A1_at	2.79e-05	downregulated	GCTTGCAGTGTTGTGGCTAATAATCAATAAACTGCTTCTGTAGCTTTCCTTCTCCTTTGAAACATCAATATGAATTATGTGATTGCATCCACACTNCACCCCTTCTTCTGTGTATTTTTAAAATGTTTAATTCTGAGCACAACATTCTCTCTTGTACTATTAGTGAGTTCTCTAACTTTCTGGTGTGCAATTTCTTTGTTTGTTAAAGGTGATTAAAACNCTCCCACCAACCTNAGGCCCCTTTCAATGATTGCCTTCTTACACACACTTGAAATGATTTTTGTTTTCTGCACCTTCTAAGATTGCCACCACTGCCATTGCCAGTCAAAGTCCGATAATAACCTGCATAGATGTGCTGACAACTCTATAAATAT	---	---	N/A	---	-	seg (SEG), SignalP-NN(euk) (SIGNALP), tmhmm (TMHMM)	---	---	0	Xl.71506	---	---	---		---	---	---	---	---	---	---	---
Xl.11114.1.A1_at	-0.000297	downregulated	GTGGGATGACTTGTATTTCCTATCAATGTTATTCTTTTGTAGCTATGCAGCTTTTTATTCCAGTAGCTATTCTGTCAAAGATAAATGACATTCAATGTCATTAATAGTGAAAGAAGACAGGCAGGTATATAAATAATGCAATATATCCTACTTAGATCCAAGTCATGCAGCTTTCCTCTAGATATTCCACTCCAGATGTCTGTATCTGTCTTAATCCAAGTAGAATCCAGGCTTGTTTTGAATGATACTTCAGCTGGGGTTTCTTGTAAATGAAAACAAATTCACACAAAATAATTTAAAAAGGCCTTTTGTATTAACAATAAACCCACCTGTCTTTGTTCCAGAAACAGCTGCCTGTAAACTTACATNTTATTTTATTCTGTATTTTGCATACAGTTC…	---	---	#NAME?	---	-	no IPS match	---	---	0	Xl.11114	---	---	---		---	---	---	---	---	---	---	---
Xl.11138.1.A1_at	-0.00019081	downregulated	AAAGCAAATTTAGCAACTGCCAATATATTTCTGCTAACCCAAGCCACATATGCTTAAGCCCTTCCACCATAGTCTGAGATTCCTAACCTGTGTGTTTGAAGAAGCCTTNCCCGTGTATGGGACACAAGTGCTCGATGCACATATTCAAGGATCTGTATCAGACTCCAAGTCTCCCATCATAAATTTGCACCTACTGCTTCNGGAACTCATCATTAGTCTTTCTTACACTTGCTAACTAGTCAGCCACTTACANTTATATGTATTATTTGANNCNAATGTGTAAATAGTTTAATAAACTGGTGGCTGTAGTTNTCATGTTAACATGTTTAGCACTAGCGGATCATTTAGTGCTTAATTCTTGACACTTTTTTGCTAAAGAAGATGAATATTTTGGCTGCA…	---	---	pleckstrin homology domain containing, family G (with RhoGef domain) member 4 (plekhg4)	---	-	seg (SEG), SignalP-NN(euk) (SIGNALP)	---	---	0	Xl.53725	---	---	---		---	---	---	---	---	---	---	---
Xl.11184.1.A1_at	-3.91e-05	downregulated	TGCCCCTTGTTCTGTCTAGTGGCAGATGTGTATCACTTGAAAATACAGGGCTGCATCTCTCTGAATAATGAGCAATTCCATCCACTTTGTACAGGAGGAAGGAGTTGTAGGGGGTTATTTATTAAACTCTCAAATGCCAAAAAACTGAAAAAAATAGTTTTTACTATAAAAACCCACAATTNTTTGGGGATTTATTATACCCCAAGGATATAACTATGAAGATTTTCATTGATCCAGGTCATGGTATATCTAGTACAGGTAAATACTAGATATANCCCCAAGGATGGAAAAAGTCTAAATCGAAAATCCAGCATTTCAGAACTGCGGCAGTTGCATATAAGTCAATGGGAGAAGTCCTGAAGATGCAGTCCTATCAAAAAGTTTGGGAACCCAGCTCAG…	---	---	cytochrome b5 type A (microsomal) (cyb5a)	---	-	no IPS match	---	---	0	Xl.11184	---	---	---		---	---	---	---	---	---	---	---
Xl.11212.1.A1_at	9.47e-05	downregulated	TTGTTAGATATACCCCATAGAGTCTGTTCTTTTCTGTATGTACCCCTTACCCTATTCTTGGAACTCCAATCTGAATCCAGTTCATTTTAATACTAATGGGAATTTTCAGAAGAGCCTTACAAGTATATTTTTACATGCTGGCCTTTCTAATGATTTTTTAAAAAATATAATTCAGTATTGTGTGTACTTTTAAACTGAGTTCAGGTTTTTTTATGTTTAATGTCCTGTGCTTTGTCTTGTGTAGAAAA	---	---	chromosome 12 open reading frame 66 (c12orf66)	---	-	no IPS match	---	---	0	Xl.11212	---	---	---		---	---	---	---	---	---	---	---
Xl.11229.1.S1_at	-0.00010128	downregulated	GTGACCAAGGTCCTTCAGCAGCAGTCACACAACAAATCGGTGGGCAGATGCCGGAGGGAAGCCTTTGGACGAGTGTGTCCTTTCGCTTTTCCTTTGATGTTCAGAATGGGACAAAGATATCCGTTTCCCTTGATTGTGTACGTGGGAGGATCAACCAAATTGCCCATGATCAAGGAACGAATTTTTCAATTTTATGGGTTTCCTCTTAAAAATGCGTATCGGTCGCCGTGAAATGTGCATTATTCGTGGCAGAACATGACGTAGAGAGATTCCAGACACCACATCTGAATTTGGATGGCTGCAATCTATCATGCAGTGGTCCCATGCATTGCAGAAGGGATTGAACAATGAAGGGAGTAACTTTTTTTCCTCTCATTTACATAAAAAAAAGCACATCTG…	---	---	N/A	---	-	no IPS match	---	---	0	Xl.11229	---	---	---		---	---	---	---	---	---	---	---
Xl.11233.1.S1_at	4.81e-05	downregulated	CATAGTCTGGTACCTCTGTGTAGTATTTATTATGGCATGGTATTGTGCTGCTTCTGTAATTCATCTTTTTTTTCCTTTTTTGTTGGAAGCACTCAATTTTCCTGCTTGTGCACAGTCTGGTNNNNNGNCCNANGNNTNCNNNCNNGNNNNNNTATTTACATTGTTACTCTATATTTCACTATTTCCTCTCTTATTTTACCATCATTTTTCTTTTAATATGAGTTAAAATTGCCTTTGTTATCTCTTTGTCATGCTTTGTTCTGGCCTTACTTATATAAATGATCTCCGTGACAAATGTAAANANNANNNANNNTTTGTATCAAATTGAGTTTTGGGCCTCATTGGAAGACTGATAGAAGCCTGCCTCACATCAAACTGGTAAATGTTAGACATATTTTT…	---	---	N/A	---	-	seg (SEG), SignalP-NN(euk) (SIGNALP), tmhmm (TMHMM)	---	---	0	Xl.11233	---	---	---		---	---	---	---	---	---	---	---
Xl.11235.1.S1_at	-9.5812	downregulated	CTTACCTATTGCAACCTGACATCTTGGGGTGAACTACTGAAGACCAAATACAATGACATAGAAAAAATGTTCAAGGAGACTCAGACTCCACAACTAGTGGATGCTGGTTTCAAGTCTGAGAACATTAGTACTACTGTAATGGACCTGGTACCTCCTGAGGATTGCAGATACTACTCCTTCAAAAAGATGATCACACCAACCATTACGAAGGTCTGAGAACTGTGGAACCTACATTTGTAATTAGAAGATGAAAAAAAATGGTGACACTGGTCATCTGCTAAATGATTACTGGACCTTCCTCTGTATGAGAGACTGTAAAGCCATCGGGACAGAGTTGTGAATCTCCCATTTTACACAGCAAGCACTCTGCCAGCAAAGTCCACCAAATGATCAATAAAG…	guanidinoacetate N-methyltransferase	gamt-a		guanidinoacetate N-methyltransferase	F:methyltransferase activity; F:transferase activity; P:methylation; F:guanidinoacetate N-methyltransferase activity; C:cellular_component; P:regulation of multicellular organism growth; P:creatine biosynthetic process; P:organ morphogenesis; P:spermatogenesis	G3DSA:3.40.50.150 (GENE3D), PTHR15047 (PANTHER), SSF53335 (SUPERFAMILY)	EC:2.1.1.2	guanidinoacetate n-methyltransferase	9	Xl.11235	gamt-a	380384	Q7ZXG7		NP_001080692	NM_001087223	---	---	0008168 // methyltransferase activity // inferred from electronic annotation /// 0016740 // transferase activity // inferred from electronic annotation /// 0030731 // guanidinoacetate N-methyltransferase activity // inferred from electronic annotation	---	---	---
Xl.11245.1.A1_at	-3.09e-05	downregulated	AATTGAGGTTCCACTGTATATGCTAAGGAATTATGTTTTGTATACCCAGACTATAAAGCCCCATACAGTCAATTTAATGAAAAATGACCTGCAAGAGTTTTCTTTGAGGGCAAAAACATTTTTCATAGTGGTTGGAACTAGATGACATGTTCCTCATGTGCAGTCCATTACAATATTGATACATGATCAAGGGTGACTAGCATCTATTGATGTCACACAGAGCATCGGTCAGTATATTACAGGAAT	---	---	N/A	---	-	no IPS match	---	---	0	Xl.78621	---	---	---		---	---	---	---	---	---	---	---
Xl.11254.1.S1_at	-0.0017234	upregulated	GGCGTTGGCAGGAACATTCGGACACTGGAACCAATCGGTGTCCCCTTTGTATTCAATCCCATTACTTCTCTGTGGTGCCGCAGCCATTTTTGTCTGACCGGTTTCTCGGTTTTTCTATTTTTGTATTAGTTCATGTTTCGTTTACCTCGTCAGACTCTTACCACTTTGTTTTCCTTGTATAACATCCACTGGACCTACCGAGTGACCTCCAAAGGGGCACCATGGGGCGTTCATACAGAAGAGTTCTTTAGGAAGCCATACAGAGGATGCCAAGTGAGAGGGGAACTTTTAATTATAGACAAGAATAAAAAGGAAATCATGAAACTAATATTCTGTGTCTAAAGTCCTGTTACCCCAACATGGGATGTAAATGCCAGCAATAATACCCCCTGACTGGCA…	tweety homolog 1	ttyh1		tweety homolog 1	-	SignalP-NN(euk) (SIGNALP)	---	---	0	Xl.11254	ttyh1	447239	Q6AX57		NP_001087415	NM_001093946	0006810 // transport // inferred from electronic annotation /// 0006811 // ion transport // inferred from electronic annotation	0005886 // plasma membrane // inferred from electronic annotation /// 0016020 // membrane // inferred from electronic annotation /// 0016021 // integral to membrane // inferred from electronic annotation /// 0034707 // chloride channel complex // inferred from electronic annotation	0005216 // ion channel activity // inferred from electronic annotation /// 0005254 // chloride channel activity // inferred from electronic annotation	---	---	AAH79745.1 // span:45-67,87-109,212-234,239-261,389-411 // numtm:5 /// NP_001087415.1 // span:45-67,87-109,212-234,239-261,389-411 // numtm:5
Xl.11264.1.S1_at	-0.0017448	upregulated	AGCAACTGTGCTAGAGTGTTTTCAGGAACGTATTTTTTTCTGTGTGTGTTTTAACCCATTCTAGGCCAAATAAACTCCTTTTGTAGTGGGCCACCCGGATCTCACNNGCACCTGATGGGTTGAAAGGATTTTGGCTATTACATATCTTGCTAAGTGGCTTGCTTGGGGCAAGCATTCTGTCCAGCAAATGCTTCATTTTTNAANCTNTAANNTTTTTTTTTTTNNNCTCCCCCGTATTCAAATTTTGGGGAAATTGGGCGATATTGAGTCAACNCAACCTGTTTTCTGTATCNTGAGCATTTTGTCCTATGTCCGAAAGAAGTCCTGTTACGCCAATACAGATATATACCACTGCAATATGCTTTCCCATAATGCAACTATGTGCTTTCAGCAGATTCT…	hypothetical protein MGC83149	MGC83149	N/A	hypothetical protein MGC83149	-	seg (SEG), SignalP-NN(euk) (SIGNALP), tmhmm (TMHMM)	---	---	0	Xl.71567	MGC83149	414503	Q6NTN8		NP_001084554	NM_001091085	0007264 // small GTPase mediated signal transduction // inferred from electronic annotation	0005622 // intracellular // inferred from electronic annotation /// 0016020 // membrane // inferred from electronic annotation	0000166 // nucleotide binding // inferred from electronic annotation /// 0005525 // GTP binding // inferred from electronic annotation	---	---	---
Xl.11268.1.A1_x_at	-6.12e-05	downregulated	AAGTCTCCCTGCCAATCTGTATAATTTAATGGCCGACATGAGTCCATGGAACNANATTGTGTAAGGTGGGGCAGCTGTGGGTATCTTTGGGCTGAAAANACCGGCACTTATATTACCCCATAAGGGGGANCAGTGCATTTAGTCCGCTGNCAGAGGCTTCATATAATATATATATATATATATTTGGNGGGNGCTTGGAAAGTGCCCATCTGTTCTGCAGCCATAATGAACCAAACATAGCNCTGTTCCNCAGTCCACAGTCTGGGTTCCTAATATATAC	---	---	none	---	-	no IPS match	---	---	0	Xl.11268	---	---	---		---	---	---	---	---	---	---	---
Xl.113.1.S1_at	-0.00069196	upregulated	ATTTCTCTCATATCTCTAAAGGGCGAAGTGAGTAACGATAGCGAAAAATCACCAGCGTGGTGTAATTTCGGAACTTCGCCAATTTCCTAACGGGCGCAGGCGTCACTTCGCTAGCGAAGGAGAGAGAGACTAGCTTGCTTCACACTCTAATGCCAGGCGAATTTTCGCTCTGGCGAACAGACGTAACTCCGCAAATTCACTAAGATGCGGATTTTACTGAATGTTACCTCATTCGCCAGACTAGCCTTCACCAGCTGAGACCAGGCGAAGTGCATTGGAGTGCATAGAACTTCCTCAATTTTTAGTCCCAAAAAACGCTGGCGTCTTTTCCTTTTTTTCAGAGTGATAACCTGCAAAGGTCCCTCCTTTTTCTAACATATGGAACATAAACTATACACT…	proteasome (prosome, macropain) 26S subunit, ATPase, 3	psmc3		proteasome (prosome, macropain) 26S subunit, ATPase, 3	-	no IPS match	---	---	0	Xl.113	psmc3	379370	O42586 /// Q7ZWL9		NP_001079683	NM_001086214	0030163 // protein catabolic process // inferred from electronic annotation	0000502 // proteasome complex // inferred from electronic annotation /// 0005634 // nucleus // inferred from electronic annotation /// 0005737 // cytoplasm // inferred from electronic annotation	0000166 // nucleotide binding // inferred from electronic annotation /// 0005524 // ATP binding // inferred from electronic annotation /// 0016787 // hydrolase activity // inferred from electronic annotation /// 0017111 // nucleoside-triphosphatase activity // inferred from electronic annotation	---	---	---
Xl.11300.1.S1_at	5.91e-05	upregulated	ACAGCAATATCACCTTTTTGTTTTTAATTCTTCTCGTCATGCTATTTTTTTAACCACTACATCAGGAGTAATTTTNGNNNNNNNNTTNTTTTTTTTTTTTGTTAATTCCTTTCACATTTCCTCTGCCAGTGGACTAAGTCTAAAATCAGTTCACCATACACTTTCCAAAGCACTCTGACTGTTAAGCACCAAAGTTTTGTGCTCCAACCACCAGCATTCACAGTTGTAATAAATACCTTTTGCTCTCTTGTAACCGCACCTCTGTTATACAGACTGTAGTAGTACATAAGTAGCCTAATCACCATTACACTGCATCCGTACATATTAGCCGGTATACAAAACATCTTAAT	---	---	none	---	-	SignalP-NN(euk) (SIGNALP), tmhmm (TMHMM)	---	---	0	Xl.11300	---	---	---		---	---	---	---	---	---	---	---
Xl.11303.1.A1_at	-0.00011963	upregulated	GTGTCCCACCAAAGATAATGTTATCGTATGCAAAAAATGTTGATAATAAGGAAATAATGAATTGATACTGCAGTTCTTGTAAAATAATATGGTTTATTTTTGTTGCTCAAAAATATTTTGGTACAAATGAAAAGACTTTTTACTAAAAATATAACCTCTAGAAATACTGGTCTTTTGTGGTCTTATAAGTTATTTGAATGTAATGCTTTTTATGAGCACTTCCATGTAAATCTGTTATTTAAGTATTAGCTGTTTAAAAGGAGCTTTCCCATAAACTGCAAAATGGTTAGATTGTTTTGTCTTCCTCAATAAAG	---	---	none	---	-	no IPS match	---	---	0	Xl.84697	---	---	---		---	---	---	---	---	---	---	---
Xl.11304.1.A1_at	-7.79e-06	upregulated	TTTCTATGCCCAAAACCGCGATGACTTTGGTAAACTCTGCGACCATCTAATGAAGGTGCTGCACTCCCCCCATGCCGAGGAGAAATATCCCATTTTCAGTATCTCCGAAGGACAAGTTCAGGAATATGCTGAGGGGCTGCAGAGCGTCTCCCACCCCCCTGTGTGTCGCAAGAAAGGGCCCTTGTCGACGAGATCCAGCTCAGATGAGTTTGAATTCCTGTAAAGTGCAAGTGTTGTGCCCAGGTTGTGATGCGCCCAGCAGTCAAAAATACACAGTGAGACCGTTAAGAGAGTGAANAGTGTGGTACTGCTGGGAGAAGCCCACTGCACTCTACTATTTAGTCCTGCTAGAGACTAGTGTTACATACTACTGCTCTTAGGTCACTTAGCTACTGCCCA…	hypothetical protein LOC100137698	LOC100137698	N/A	hypothetical protein LOC100137698	P:autophagy; C:cytoplasm; F:hydrolase activity; F:cysteine-type peptidase activity; F:peptidase activity; P:protein transport; P:transport; F:cysteine-type endopeptidase activity; F:molecular_function; P:biological_process; C:cellular_component; P:metabolic process	no IPS match	---	apg4 autophagy 4 homolog d ( cerevisiae)	12	Xl.11304	LOC100137698	100137698	A9UMP6		NP_001108301	NM_001114829	0006810 // transport // inferred from electronic annotation /// 0006914 // autophagy // inferred from electronic annotation /// 0015031 // protein transport // inferred from electronic annotation	0005737 // cytoplasm // inferred from electronic annotation	0008233 // peptidase activity // inferred from electronic annotation /// 0008234 // cysteine-type peptidase activity // inferred from electronic annotation /// 0016787 // hydrolase activity // inferred from electronic annotation	---	---	---
Xl.11306.3.A1_at	-0.0001188	downregulated	GAAGATACTCATACATCTGCTGCCCGAATTTTTAGCCGATCTCTTTTTTATAACCCTCCTTCTTTGCTTGGTTGGTACTGTCTTGGTTACACGATGGATGGGCGAGAAAAGGACCAAAATGAAAATTGAGAGAGCAGGAACTCTGAAAAACCAAGGTCTAGCTCAGATGAAGAAACTGTGCCTACGGTATAAGACACAGGTATGGGGGAGAGCTATTCAGATTTGAATGTGAATATTTCTTTTAGTGTTCTTATTCAGAGATACAAAGAAGTAACTGCTTCTTTACAGTGCACTGTACTTCTGAGTGTTCATTCTAATTGTGTAATAGCAGATATACAGTTTCCAACTAGTGACTCTAGTTGATATTGAACTAAACCTCCCAGTGTATTGTATCAGA	---	---	none	---	-	seg (SEG), SignalP-NN(euk) (SIGNALP), tmhmm (TMHMM)	---	---	0	---	---	---	---		---	---	---	---	---	---	---	---
Xl.11336.1.S1_at	0.0010013	downregulated	TACAAGCTGATGTTTCTGCTATTAGTTTAGGAAATCAATCAGTGGTAAAGCTGTAGGCATGTCAGATAAGTAGAAAGTTGGTTATTTTAAACTGGATTAGTCTGATTAGGTATAGGGGGCAAATAAAAGATTGGTGGGCTGTTTTTAGCTGTTACAGTTCACAGTCTTCCNTGTGGGTGGTGCTTTAAATAAGCCAAAGTTCTGTGCTGCGCTTATAAGGTAAAAAGGCAAATGGGAATGATAATTGAAGATTTGGATGAACTGATTTAGATATGTTCCAGTTTCTGACAATTCTCAGACAAGCTTCTAAGCTTCACAGTATAAATTACTCATGTTACATTGTATCCGTAAAGGCACTTAAAACTACATTATCATTTCATGTTGTGANACCCACAGATC…	chemokine (C-X-C motif) receptor 4	cxcr4-b		chemokine (C-X-C motif) receptor 4	-	no IPS match	---	---	0	Xl.11336	cxcr4-b	380373	Q7ZXJ7		NP_001080681	NM_001087212	0007165 // signal transduction // inferred from electronic annotation /// 0007186 // G-protein coupled receptor protein signaling pathway // inferred from electronic annotation /// 0007186 // G-protein coupled receptor protein signaling pathway // inferred from sequence or structural similarity /// 0007275 // multicellular organismal development // inferred from electronic annotation /// 0007369 …	0005634 // nucleus // inferred from electronic annotation /// 0005737 // cytoplasm // inferred from electronic annotation /// 0005886 // plasma membrane // inferred from electronic annotation /// 0005886 // plasma membrane // inferred from sequence or structural similarity /// 0016020 // membrane // inferred from electronic annotation /// 0016021 // integral to membrane // inferred from electroni…	0004871 // signal transducer activity // inferred from electronic annotation /// 0004872 // receptor activity // inferred from electronic annotation /// 0004930 // G-protein coupled receptor activity // inferred from electronic annotation /// 0016493 // C-C chemokine receptor activity // inferred from electronic annotation /// 0016494 // C-X-C chemokine receptor activity // inferred from electron…	---	---	AAH44963.1 // span:43-65,86-108,118-140,159-181,208-230,249-271,291-313 // numtm:7 /// AAI10722.1 // span:43-65,86-108,118-140,159-181,208-230,249-271,291-313 // numtm:7 /// NP_001080681.1 // span:43-65,86-108,118-140,159-181,208-230,249-271,291-313 // numtm:7
Xl.11366.1.A1_at	2.34e-06	upregulated	GAGACAACTTCAAATGGTGACCTGTAGAAAAATGAAGCAGTAATCTGTAAAAGCTTATACTTCTCATTAATGAGGCAACATTATCAGAGTTGTAGCTACAAAAAGCCAACTCTAACGGTGGAGCTGCAGAGTTTGATTGGCTGATAGTGGAGGTTCTGACGTAGAAATGAAGGGCTCCAAAGAAAGAGACTCATACTCGATTGGTACCTGGAAGATGTTACGTCAGAGTCAACAACTGCTCAGCACTTCATGCTCATGATCATTGCTCACCACAGAACAACCTCTCTGCTTCATTCAATTTCACACAACTTTGACAATACCTTAAAAATCCTGATCAAACACCAAATGGTGCTTTAATGTGTATCTGTCGGCAAATGTCTT	---	---	none	---	-	no IPS match	---	---	0	Xl.11366	---	---	---		---	---	---	---	---	---	---	---
Xl.11369.1.S1_at	0.00015787	upregulated	AACCTAATGGCCTGCCTTTAAGAGACTCTGGTCTTTAATTTACCCTTTCTTTTCCCTTTCAAGTATGGCAGACTTCTACCATTTTTATTGTTATCTCCATACATCATTTTGTTATCCAAGAACTGTGCAAAGGTAGTGAGATCCTGTTCTGTGTTATATGGGGGGTAGCATACAGGGTATAGTAAACAAGGATGTGTTCTTATGCTGCTAGTGCCACCCGCCTTCCNTAGAATGTGGTGCAGGTATGTGACCTGTTATA	solute carrier family 35, member E1	slc35e1	N/A	solute carrier family 35, member E1	-	seg (SEG)	---	---	0	Xl.11369	slc35e1	446576	Q6DDX2		NP_001086741	NM_001093272	---	0016020 // membrane // inferred from electronic annotation /// 0016021 // integral to membrane // inferred from electronic annotation	---	---	---	AAH77379.1 // span:21-40,44-63,75-97,120-142,163-185 // numtm:5 /// NP_001086741.1 // span:21-40,44-63,75-97,120-142,163-185 // numtm:5
Xl.1138.1.S1_at	5.28e-05	upregulated	GGAATTCATACACGTAACTGTCGAATACAACTACTGCCATTTTCAAATAATTTTCTTCTTTTTTTGCGAATTGNTTTGGGCCAGTAGAATTTTTTTTTTCCTGAAGAATTTACAAAAAATAAAGCTTGGCTGGGTGGGAAGAACATTGCAAAGTGGCATGGTATAAAAATAAAATGTTCTTAAATTGGACAAATTCAANTATCACACACAACAATAGCTCGGATATCTCTTAAAAATATTTAATTTATTTAAAATATCTTAAGCCCTAAAAAAATTTGCGTTTGTTTTCTTCTGCTATTTTTTCTAATCTTTTTTTTTTTNNNNGTTTTGTTTTTCTACTGAACTTTCATCTACTAGCTACTTGTGTTATAATTTCTTCTTGAGTTTTCACCACAGTCA…	bone morphogenetic protein 2	bmp2	N/A	bone morphogenetic protein 2	-	tmhmm (TMHMM)	---	---	0	Xl.1138	bmp2	378780	P25703 /// Q498L8		NP_001079353	NM_001085884	0001503 // ossification // inferred from electronic annotation /// 0007275 // multicellular organismal development // inferred from electronic annotation /// 0030154 // cell differentiation // inferred from electronic annotation /// 0040007 // growth // inferred from electronic annotation /// 0051216 // cartilage development // inferred from electronic annotation	0005576 // extracellular region // inferred from electronic annotation /// 0005615 // extracellular space // inferred from electronic annotation	0005125 // cytokine activity // inferred from electronic annotation /// 0008083 // growth factor activity // inferred from electronic annotation	---	---	---
Xl.11382.1.S1_at	-7.78e-05	upregulated	GAAACTTCCATGACTTTTACACCGTTATTTCATTCCTAATCTGTACTTGCCAACAGTCCTTTCGGGCATAATTCACTAAATTAACCGTTACAAAATATCTCGGTGCAAAGACTAAAGGGTTGTCGTGGGTTATTTGTGTGCTGCATTATACCCTGTTGTTGACCAAAGAAGCAGTAGGATAGAGCTGACTGGGATTGTCCGGCAGACGCTGAGTATTATAAATGCAGTGGGGTCTATTACACATCTGGTATTGCTCTTTCATATAGCTATATTTTATGTAAAGCATTCCTGCTTATTAAAATCACGGCAATATGAGTTATTCTAGTTTGCACACAGCAACAGGCAGCTTTTTATCTAGGATTTCCTGTGTTTGAAACAAAGGAACAAGGTCAGTTGCTT…	death-associated protein kinase 1	dapk1	N/A	death-associated protein kinase 1	-	no IPS match	EC:2.7.1.-	---	0	Xl.11382	dapk1	446562	Q6DDZ1		NP_001086727	NM_001093258	0006468 // protein amino acid phosphorylation // inferred from electronic annotation /// 0007165 // signal transduction // inferred from electronic annotation	---	0000166 // nucleotide binding // inferred from electronic annotation /// 0004672 // protein kinase activity // inferred from electronic annotation /// 0004674 // protein serine/threonine kinase activity // inferred from electronic annotation /// 0005515 // protein binding // inferred from electronic annotation /// 0005524 // ATP binding // inferred from electronic annotation	---	IPR001245 // Tyrosine protein kinase // 9.1E-18	---
Xl.11384.1.S1_at	6.01e-05	downregulated	TCTCTACAAACTCAGCTCCATGAAGTTTAAGGACCCAGTTAAAGATGGAGAAGCAAAGATCAAAGCTGACTATGCGCAACTCTATGAGGAGATGCAGAACGCATTCCGTAGCCTAGAGGACTGAGGACAATATGGAACCACCTTCAGAACAGGACCTCTGGGTTCCACTGAAGAACAAGGCCAAGCAATGGAGAATAAAGAGACATTTGTGTTGGAGAAATAAGTGACAAGAAATCTAATATGATAGACGTTGCCTCAAGCCTTTTCATTAGATCAGGAATAGAAGTTTCTTGTGCTTTGGAG	ATPase, H+ transporting, lysosomal 70kDa, V1 subunit A, isoform 1	atp6a1		ATPase, H+ transporting, lysosomal 70kDa, V1 subunit A, isoform 1	C:proton-transporting two-sector ATPase complex; P:ion transport; P:transport; F:hydrogen ion transporting ATP synthase activity, rotational mechanism; P:ATP metabolic process; F:proton-transporting ATPase activity, rotational mechanism; F:ATP binding; P:proton transport; C:proton-transporting V-type ATPase, V1 domain; P:ATP hydrolysis coupled proton transport; F:hydrolase activity, acting on aci…	tmhmm (TMHMM)	---	h+ lysosomal v1 subunit a	22	Xl.54891	atp6a1	379796	Q7ZY12		NP_001080104	NM_001086635	0006810 // transport // inferred from electronic annotation /// 0006811 // ion transport // inferred from electronic annotation /// 0015986 // ATP synthesis coupled proton transport // inferred from electronic annotation /// 0015992 // proton transport // inferred from electronic annotation /// 0046034 // ATP metabolic process // inferred from electronic annotation	0016469 // proton-transporting two-sector ATPase complex // inferred from electronic annotation /// 0033178 // proton-transporting two-sector ATPase complex, catalytic domain // inferred from electronic annotation /// 0033180 // proton-transporting V-type ATPase, V1 domain // inferred from electronic annotation	0016820 // hydrolase activity, acting on acid anhydrides, catalyzing transmembrane movement of substances // inferred from electronic annotation /// 0046933 // hydrogen ion transporting ATP synthase activity, rotational mechanism // inferred from electronic annotation /// 0046961 // proton-transporting ATPase activity, rotational mechanism // inferred from electronic annotation	---	---	---
Xl.11385.1.A1_at	9.2e-06	downregulated	CATTTCTTTGCAGTGTTTTCATTATTTTTCTATCTGGGTTAAAGGGGAGAAACTATTACAGAATCAAAAGGTGTTATGGAAAAAAATGTGACAGATGACCTTTCTTTTTTTTGCTATGTTAATGCTTATACACAGGGAATAGTCGCAATGTGTTACTAAACTACAACATCCCTAGCCTGTGTCTTTCAGTCTGCTGATTTAATGTTTATCTGGGTACTGTACCATGGTGAGGGGAAGCCATCACTAATGATCAATGTTTAAATAAGGGAATTTATAGGGACTATTTATTGAGGCTCTAAAGATTTTTAGCAACATGAGGATAAAAGATAAAATATATATTAGATGTATATTCCAGAGGTAAGATGTTTTTACTTACCNTTTNTTAAGGGAATTGCTGAA…	---	---	none	---	-	SignalP-NN(euk) (SIGNALP)	---	---	0	Xl.11385	---	---	---		---	---	---	---	---	---	---	---
Xl.11393.1.A1_at	0.00084682	upregulated	CTGCTTTAAAGCCATACTGTACTGTTCATATACCCTCCTCAATCCACCGCTNGAAACACCTGGAAGCAAAAAAACATTGGCTACACCCTTCAACGAGGTGCTCTGGTCTGAAAGTCACACCAGCTTAGGGTAAATGGTTGATGACTTTGGTCAGTAGAGATACCTACCTACAAATTGCCATATCCCTGGGGNTTTTTTTTTTTTTACGTTTCCTTTAAGGAAAAATGATGATCCATTTCATATCTACAGCTAATATAGAAAGCCACAAATCCAACATAATTTTACAATAACGATATTGATTACATTTTCCCACTAGCTGTTACAAATCCTACAATCTTAATATTGTTTATCTATTTATTATGTGCAGTTGGTAAGGATGTTACTGAGACACGGTTTCAA…	---	---	none	---	-	no IPS match	---	---	0	Xl.11393	---	---	---		---	---	---	---	---	---	---	---
Xl.11400.1.A1_at	-5.15e-05	upregulated	AAGTCGTAGCCTTTAGCCACTGGGTCTAAATCATTTAGCACGTTCAGCTCCGTGTTCCTCGGGGGACGTCCTTGTATCTGCTCAGGGGTGTGTCTATATCAGCTGCATTTTCCTGGGCTCTTCCCTTAGTCTTTATTGGGTCAGTACTGNCTGTATAGGGACCTCTCTAGCACAAACATAATCACTGGNCTTTACTAGTANCTGATACCAGAACCAGCCACATGGGACCCTTCCTATAAACATGGAATCTACATCAGAGGAGGCTTCTACTGGTTACTCCACTACCGGCTGGCNANGGATCATGGGATTTGTAGTTGAGATAGAGCCATAGTGTATATGTCTGGGATCTATAATAATTGCAGGTAGATAATCAGGTGTCTTTGTGCCACAGAGGATTCT…	---	---	N/A	---	-	no IPS match	---	---	0	Xl.76464	---	---	---		---	---	---	---	---	---	---	---
Xl.11408.1.A1_at	-4.17e-05	downregulated	CGTGTCCTGAACTGGAGCCCGCAGGNTGCACCACGAGGGGCTTATGTAGAAAGTAGNGGAGCCCAGAGTAACTTTGACAGAGCACCTCTTCCTCCTCTCAGGCAAAGCTCTGCAGGTTATCGCCCAAATCCACGTGAAAGGGTGGCTAGAGGTCGTGGCGGTATAGGACCATCATGGACAAATGCCGCCAGCAGTGCAAACAGTTCACGTGGGAAGTTCCTTGGTGGCAATGGAAACCGAGGACGCCATGTTCGTTCTTTCACACGGTAGAAAGAAAAATCCTGTTGGACATATGAATATTTCATAAGACTCTAAACTGCACTAATGGACCAGTATAAAAAGTGTTTGAACACTTATGGCACTANCCNATGCCTGGATGATCTTTTTGATANACAATCT…	---	---	N/A	---	-	seg (SEG)	---	PREDICTED: hypothetical protein LOC782848 [Bos taurus]	0	Xl.11408	---	---	---		---	---	---	---	---	---	---	---
Xl.11423.1.A1_at	-3.99e-05	downregulated	AACTTAAACATTACGGATTAGACTGATAAAGTTAATTATTTTGGAACTATTTAACACTGCACTTTCTTGGCAAGACACATTATTGCTTTCCCTCTGTTTCTTTTTTTATGAATATTTACTTTTCTATGTGTGTAATGAATGACATTTTGTGTCTGTGTATGCTACAGA	---	---	POU class 4 homeobox 1 (pou4f1.2)	---	-	SignalP-NN(euk) (SIGNALP)	---	---	0	Xl.11423	---	---	---		---	---	---	---	---	---	---	---
Xl.11439.1.S1_at	-0.00011214	downregulated	GCCACACCTTGATGCCAGAAGCTGAAAAACTCGGAACACTAAATAATCTTAAACAGAACCAAGAAAAATTGGTAAAGGAGTTACAAAAGCTGCCACTTGGATCAGACACACTCAGTATTGTGAAGCGGCGCACTGAGCTGGAAAAGAAACTATTAGAGGTGGAGGAGGCAATCAAAATATTCTCCCGCCCTAAAGTCTTTATAAAAAAGGACTCTTAGATTTGTTAATAAGGCAATGTACATTGTTCTTCTTGAAAAGTATCAAAGAATGATATTCTATGGCCTTTTCATTGAGAACTGCAGCCTTCCCTGACAACATAACAGCCTTCCCTGACAACAGCTGCTTCCCATTGTGGTGCATAGGAATTGACTTTCATATTGCAATGCCATTATGTAAGAA…	chromosome 16 open reading frame 48	c16orf48		chromosome 16 open reading frame 48	C:microtubule cytoskeleton; F:molecular_function; P:biological_process	no IPS match	---	cp048_mouse ame: full=uncharacterized protein c16orf48 homolog	3	Xl.11439	c16orf48	779077	Q0IH78		---	---	---	---	---	---	---	---
Xl.1147.1.S1_at	2.14e-05	downregulated	AGCACATCAGGCAACAGGTTCTTTGGGTGAAGATGCAGTGGGCACTGAAATGGACCAGCTGAACCTTTCACAGCTCCCACGATATGCCCGGGCATCCTCTGCTGGTCAGAAAAAATCTTTTCAACGCACTGATGGCGACCAAAGATCGAACATTGGGAATGCGTTGGTCAAATATCTGCAGCAAAGCAGGAAAGCAGGTCCTTCCGGGAGATATGTTGTCCTGCCAAACCGACCTATTTTTGATCAGTCCCATCGAATAAATGACAGAGACTACATGGGCTGGATGGATTTTGGCCGTCGCAGTGCTGAAGAATATGAATATTCCTCGTGAAAACTCAAAATATATTAAATTTTCCCCTATTTCTGTACAGATTAAATAAAATCATTTGCTGTCTTTAC…	cholecystokinin	cck-b	N/A	cholecystokinin	F:hormone activity; C:extracellular region; P:axonogenesis; P:neuron migration; C:axon; P:digestion; F:neuropeptide hormone activity; P:eating behavior	IPR001651; IPR013152; IPR015499	---	cholecystokinin (clone cck-cg) preprocholecystokinin	8	Xl.1147	cck-b	378612	P50145		NP_001079304	NM_001085835	---	0005576 // extracellular region // inferred from electronic annotation	0005179 // hormone activity // inferred from electronic annotation	---	---	---
Xl.1148.1.S1_at	-6.81e-05	downregulated	CCATCAGTCTATCCATACCGTTATATTTTAAAACCTTCACAGTATTATTTATGTAAAGTGCCTTCTTGTAAAAGTCTATGGAATAGGTAACTTAAGGCACTGATGGAATGTTTATTGGGGTGGGGAGGGACTACAGATGTCCAAATCATTTCCCATTTGATGGACATTTCAACAAACCGGGGGCTGCTTTATACATTCCATTTGGTGTCAACCCATTTTTAACTGAATAGTTCTGTTAAATAAATATTTCATCAGCCAGTGGATTTTGAAGAGTTGCTTGCACAGTTTTTTTNCTAGTTTTTGTTACATGAAAATATTTTTATTTAAAACACCAATTCCTCGTGCGAGTTATCAAAAAATAAACATCTTATGATATTCATTNNANNNNNNNNNNNTCAC…	c-ets-1a proto-oncogene	ets1-a		c-ets-1a proto-oncogene	-	no IPS match	---	---	0	Xl.1148	ets1-a	394371	A1L2V8 /// P18755 /// Q91744		NP_001081082	NM_001087613	0006355 // regulation of transcription, DNA-dependent // inferred from electronic annotation /// 0045648 // positive regulation of erythrocyte differentiation // inferred from sequence or structural similarity /// 0045941 // positive regulation of transcription // inferred from sequence or structural similarity	0005634 // nucleus // inferred from electronic annotation /// 0005634 // nucleus // inferred from sequence or structural similarity	0003677 // DNA binding // inferred from electronic annotation /// 0003677 // DNA binding // inferred from sequence or structural similarity /// 0003700 // transcription factor activity // inferred from electronic annotation /// 0003700 // transcription factor activity // inferred from sequence or structural similarity /// 0043565 // sequence-specific DNA binding // inferred from electronic annota…	---	---	---
Xl.11481.1.S1_at	-5.47e-05	downregulated	GACTACCTCATGAAGGAGCTACCTCCGCCCATGAACAATTACTGCCTCCCAGATGCAATTCCATATGTCCGGGTTACAGGGACTGGGCTTTCGCGCAAAAGGAAAACCTCTGGAGACGTCTCTGATGTTAAGAGATCACGGCATTACTGAGAGAGTGAGATTGAAGAGCTAGAGAAAAAGGCAGCAGCTTGGTAATGCCAACTATGTAGCACTACTCTTTGTGACAAAATGTTATGTACTCTGTCATGTCTGTTAATTTATATGGAAATCGGTTTTTTCATGTCAAATACTATGTAGATATGTACACAAATAACATTCCCTGTATTTTATATACTTCTATGTGTCCGTGCCCCAATATATGTGAAATACGTTTCATACCCTCCCTGTTCATTGGGTGCA…	topoisomerase (DNA) II binding protein 1	topbp1	N/A	topoisomerase (DNA) II binding protein 1	C:male germ cell nucleus; C:chromosome; P:DNA metabolic process; P:response to DNA damage stimulus; F:DNA binding; C:nucleus; C:microtubule organizing center; C:cytoplasm; P:response to ionizing radiation; P:DNA repair; F:protein C-terminus binding; C:spindle pole; C:intracellular; F:protein binding; C:condensed nuclear chromosome; C:PML body; C:cytoskeleton	no IPS match	---	cut5-related protein	17	Xl.11481	topbp1	398573	B7ZSK6 /// Q7ZZY3 /// Q800K6		NP_001082568	NM_001089099	0030174 // regulation of DNA-dependent DNA replication initiation // inferred from mutant phenotype	0005622 // intracellular // inferred from electronic annotation /// 0005634 // nucleus // inferred from direct assay	0003682 // chromatin binding // inferred from direct assay /// 0005488 // binding // inferred from electronic annotation /// 0005515 // protein binding // inferred from physical interaction	---	---	---
Xl.11490.1.S1_at	-0.0022533	downregulated	ATTCTGACTACTTCATAGTTTTGGGATTAAAGGTTAAATCGACCTTGTTTTATAAGTGTTATTTGTCTTTATTGTGCATCATAAGGGGCATAGCTTATTGTGTGCACAGTCCATTCCCTTTCCGCCGGTTCAGTCTATTTCTGGNCACTAGATGGTGCATTGGTTTATAGGCCAAGCTACATAGCATACATAGTATATAGAGCGGGTATAGTCTGTGCATGCAGAAAGCAGCGCTCGCTTATCCCAAGACAAAATACATGCAAGATAAACCTTTCTTACNAATAAATTCTATTTCTCTTTCANTTGCAACAGGGCATAATAATACCGGGATGTTTATTTTGTATGGTTACAATGTGATGGATATCCACTAGCTGACCAACAGCTGTCTGTATATGCATT…	---	---	none	---	-	no IPS match	---	---	0	Xl.11490	---	---	---		---	---	---	---	---	---	---	---
Xl.11491.1.A1_at	-0.00064461	upregulated	GCTGTTTAAAGGAAACCGCATTGGTGTTAGCCTGCTAATTATCATGTAAACATTAAATAAACCCAAAGTGGATATGGATTAATACAGCTTAATTAGGATGAATGATTTTCCCTTCATTCAGTGTGTTGTGGATAATTGGTTTCTGAATAAAGGATGCAATACCTGTACCTGTTGAGATCTCTTCGAGGATCTTAAATCATGTGAATGACTAAACATGCATTTCATGGGTGCCAGAGCCTTTGGTTAAAAGTTCTTATCTGAACTTTTTTGTTATTTTTATGACAATGGCTGAAACCAATTACGTTTCATGTTTTTAT	---	---	N/A	---	-	SignalP-NN(euk) (SIGNALP)	---	---	0	Xl.11491	---	---	---		---	---	---	---	---	---	---	---
Xl.11498.1.S1_at	-2.66e-05	upregulated	AACACAAGCTGCTTCTATGAAGACATTTTTATTTTNNNNNNNNNGNNNAGTGCCTTGCTATGAAAAACATCTTTATATAAACGATTCCTTTGCACTTGCTGATCANNNNNNNTTTGNACACACCCCTGATCATGTAGAACAGCATATTTTTGTTCATANCAAGACACGTTCCACCATTTTTTTTTCTTGCCTTAGGACTTNGTAACTAAAACNTTTTACTGCCAAAGGAGTTGACCGTAAATATGGCGAGAGAGAATTTGATTCCATACTATTTTACCAATAAATCAACAGGGATCAACCTCCTTTTAGCAAATAAACTGTGAACTGAGANAANNNNNGTTTTGATTCTGTTTTGAAGCCTCTTATTTGGAGTTGCAAGAAACACAAGTGAAGCTTTTT…	---	---	N/A	---	-	no IPS match	---	---	0	Xl.11498	---	---	---		---	---	---	---	---	---	---	---
Xl.11501.1.S1_at	0.00048346	upregulated	GCTACAACACAAGAATTCTATGCCAAAAATTCCCGTTGGACAGAAGGGCTGATCTCTGCTGCAAAGGCTGTTGGATGGGGAGCAACTCAACTTGTCGAATCTGCAGATAAAGTGGTCCTTCATAAAGGCAAATATGAAGAACTTATAGTGGGGTCCCACGAGATTGCAGCAAGCACAGCACAGCTAGTTGCCGCATCCAAGGTAAAAGCTGATAGAAATAGTAAGAACCTACCTAAACTGCAGCAATGTTCTAGGCATGTGAATGAGATGGCTGCTAATGTGGTGGCCTCCACCAAATCTGGTCAAGAACAGATTGAAGATAAAGATACCATGGATTTCTCTGGTATGTCGCTAATAAAACTGAAAAAGG	hypothetical protein MGC83924	MGC83924	N/A	hypothetical protein MGC83924	F:actin binding; F:phospholipid binding	IPR002558; G3DSA:1.20.1410.10 (GENE3D), PTHR10407 (PANTHER), PTHR10407:SF10 (PANTHER), SSF109885 (SUPERFAMILY)	---	mgc83924 protein	2	Xl.57444	MGC83924	432028	Q6IRM8		NP_001084969	NM_001091500	---	---	0003779 // actin binding // inferred from electronic annotation /// 0005543 // phospholipid binding // inferred from electronic annotation	---	---	---
Xl.11504.1.A1_s_at	7.9e-05	downregulated	TTTTTTATCATCAGTATTGTGTTGATTTGTTAATGTAGAAATCAGCTAGGCTATAGTATTTAAAATGATTTTTTGTTTGTTATTTATTTAGTCGACCTGTTTTGATCAGCTTTTAAATAAATGACTTTTAGCCTGACACACTCCTGTTAACCATCTGTGGACTGTTACATCATTTTTTCCTACTACCTCTACCAATCTACTGTTTCTCACTCTTTAACAGGTTAT	---	---		---	-	no IPS match	---	---	0	Xl.11504	---	---	---		---	---	---	---	---	---	---	---
Xl.11513.1.S1_at	2.9e-05	downregulated	GAAACTTATCAGCTCTCCAATAAAGTCATCGGTAATCAGCATTTTTCATCTCTCTGCATTAAGTATTCAGCTCCAGAAATGTCTGTCTCCAGCAAAAATGGTTTTAATGATTACTTTTAATGAATTATATTTTTGGCCACAGAGATCTGTAGAATTGTAGTGTTTCTTAAATTCTAATTCTATGGGGAGGGGGGNAAGATAACCAAAAATGTTAACTCTCGCAGCTGATTTTCTTCACAAAAGGTTTCATGTTGAGGGTCGGGTTAGTCATATATTTGGGTTTGTTTAAATGTACCAGATGCTCAGTTAAGCACCACTAGTTTCTCAGCCTGTTTTATATATTTAATATTCAGACCATCTCACATTAAAACTACCACAGGCAGTTTCTAGAAGAAACCA…	---	---	N/A	---	-	seg (SEG)	---	---	0	Xl.11513	---	---	---		---	---	---	---	---	---	---	---
Xl.11534.1.S1_at	5.92e-05	downregulated	TGCAGATGGCTTCCTTTCACTATAGCAAAAGCCAATGCATGCAATAACTGCAAGCAGCCGCTGAAGGGCAATGAACAGAAGAGAAAATATTTGTATGGCCCAAAATGTAATTATGGACACTAATAGCGCAGTTTAAAGTTGGGAGAACACAAATATACACTATTACCCCCACAGGTAAGACANCTGTGCCCACACCTCCGCTGCTGATGAACTACAGTTTAAGCCAGTGAAATGGCTGCAGGGTGGGTAGGCTGGACATCTATGCACTGTAATCACTGTGATCCTTGGGGTGCCTCAAGCTTACACCCTACCCACATGCCATGTTATAATCCATGCGTATGTACAGTGAAGTTGCGGGACGATGACATTTGTGATTCTATGTTCTCCCCCAGAGACCTC…	coiled-coil domain containing 45	ccdc45	N/A	coiled-coil domain containing 45	-	tmhmm (TMHMM)	---	---	0	Xl.11534	ccdc45	447562	Q66IW9		NP_001087738	NM_001094269	---	---	---	---	---	---
Xl.11549.1.S1_at	-6.12e-05	upregulated	GGGCATCAGAAACACTCAGGTTTATAGGCACACAGGGTCCCAGTCTCTCCTGTCCTACAGACGCCTCTATTCCCCAAACTGCCTCTCCCGACTGTCACTTGTGCATCTCCTGCACTGCTCACGNTCACTCCTCATTCCACATGTGACAGCAGCTCAGCTCAGTATTAATAATAATAATACCCACAGTTGCCTTGTCTGTTCATGGGGTTTCTTTAACCCCCAACGGTTCAGTCTTGTTTCTCCACTCTGCCATCTTGCCCCCCCCAAGTGCAGTACAGACACCCCATATAATAGTCCTTATGAATATCTGCCCCCCTCCCCCAGGCTTTTTACTTTTATATCAGAAAGTTACAAGGTTTCAGTTAATCCTGACTATGCCTAAGTTGGAGAGTCTCTAAG…	RAB11 family interacting protein 5 (class 1)	rab11fip5		RAB11 family interacting protein 5 (class 1)	-	seg (SEG)	---	---	0	Xl.11549	rab11fip5	431959	Q6NRJ2		NP_001084908	NM_001091439	0015031 // protein transport // inferred from electronic annotation	0043231 // intracellular membrane-bounded organelle // inferred from electronic annotation	---	---	---	---
Xl.11588.1.S1_at	-0.020868	downregulated	ACCAGTCACACCTTCTTTCAAAAATACCACATATCCTTAAGGAAATGTATGATGCAGATCTCCTTGAAGAGGAGGTGATCATCAGCTGGGCCGAAAAGCCTTCAAAAAAGTATGTTTNTAAAGAGCTGGCCAAAGATATACGTGCTAAGGCAGACCCATTCATCAAATGGCTCAAGGAGGCGGAAGAAGAGTCTTNTGGTGGAGAGGAGGACGAGGAGGAAGATGATGATGATGATGATGAGACTATAGAGGTGGTGTATTCAAAGACTGCGACCGTTCCTAAAGTGGAGGCTGTAAAGTCNCCTGTTGATAAAGATGATGACATTGATATTGATGCAATTTAAAGTGAATATTAAAGCATTGGTTCAGTGTATGCTTCTGCTTTTTATGCCTGAAGTG…	eukaryotic translation initiation factor 5	eif5	N/A	eukaryotic translation initiation factor 5	P:translational initiation; F:binding; F:translation initiation factor activity; P:RNA metabolic process; F:GTP binding; P:translation; F:nucleotide binding	seg (SEG)	---	eukaryotic translation initiation factor 5	7	Xl.20945	eif5	380003	Q8AVM2		NP_001080311	NM_001086842	0006413 // translational initiation // inferred from electronic annotation	---	0003743 // translation initiation factor activity // inferred from electronic annotation /// 0005488 // binding // inferred from electronic annotation	---	---	---
Xl.11594.1.A1_at	-0.0001212	upregulated	AGTGAGTGCACAGAAACCCCTTTAGCACAGTGAAATAGCACAGCAAAATACAATAGCTCGTTTGGAAACCATTATAATGATTTCAATGCAAATTTGGTATCGAAATTCTGACTCAACAACTGAAAAAGGTTCAAATTTACAGTATGACATAAAGGAGGCAATAAGGGAGGCAACAGTTTCCAGATATATTGGGAAGTTTCTTTCTGCCAGATCATGTTACAAATATGTACTGATTTATGAATCAATAAATTCAGAAACAAACAAATAAAAGATTTGTTTTATTGGGCCAGTTTGTTGGAAAAGGGCTCGCTTCTTTATTTTATTACCGTTGAACCACATTCAGGGATATTTTGCCCTTGTTATGTTTTTTTTCAAGGTTGTGACTAATAAACGATACTT…	---	---		---	-	no IPS match	---	---	0	Xl.11594	---	---	---		---	---	---	---	---	---	---	---
Xl.11613.3.S1_at	-5.96e-05	upregulated	CGATCAAGTGTGAGAAAGTTGCCCCCCCAGAACTGAACCANGTTGCAAATCACAGGCTGCTGATCAGGCCGGAAGCCAACAATAACCAGAGAAACACAGAGCTGAGCAGACTTGTGGGGAAGAAGTCCCTGGAGGCNNAGAAATACGGGTTCCAGCAGGGNGAGAAGCCCTTAACCAAAATAACCAGTGGGAGGCCNGGCATGTCGGACTATGAGACCCTGCACACAGTCCAGTACCGCTCAGCACACATTAATGGACCTGACNNNCANNNCCATTTCTCTGAGCCGGACTCTGCTGACCCGCACANAACTGTCACNGNCAACANGGAACCCGAGCGGATCATGCAGAGAACTAATTCNCTNTTGCAGTTGGGACAGTGGATCCGAGCCCAGAGAGATA…	---	---	N/A	---	F:phosphatidylinositol binding; P:biological_process; F:protein binding; C:cellular_component	PTHR12752 (PANTHER)	---	pleckstrin homology domain family a member 5	4	Xl.72685	---	---	---		---	---	---	---	---	---	---	---
Xl.11640.1.S1_at	-3.94e-05	upregulated	TTTATTCTCGCCATCACGCAGCAGTCACACCTGCTGGCCCAGCCAACGGAGCTGATGGGTGCCTCTGAGGACTGAGTAGCCCCTCCCCCATGTGTATTGAGGGGCGGAGCTTTATTTGCGACTAAAGAGAAGAGGCAGTTTGCACACNCTCCCTCCCGTTGNGCTGATGCTTTTATGTTTCTCTATACTGGGATATGCATGTAAATATATATGTATTTTATGTTCTCANANNNNANNANNNNNATTGTAAGCAGGACGGTGCAGATCTGCGAGTCTTACCTTGGGACAGCTGTTGTGCACTACAGTTCCCAGAATGCATCTGGGCAAGAACACTGGGAGTTTACAGCAGCTGAAGGCAGGGCTGTCTTTAGTGGCTGTGGGACCTATAGCAAAACAGGT…	---	---	related RAS viral (r-ras) oncogene homolog (rras)	---	-	no IPS match	---	---	0	Xl.78983	---	---	---		---	---	---	---	---	---	---	---
Xl.11650.1.S1_at	0.00017271	downregulated	GGTTTCTTGATCAAGGACTTGCAGTGGGTGCCAGCTGATTCAGTGACTGTGGGTGCNGCACCTAGTGAGGGCTCAGTATGTACAGATTGTTCATTAATGTGCAGCGCAGGTTTTTTGGGACTAGTGAATGTACAGACTGTTCGGATATGGGTGACGGCTGGTTGTGTATANATAATTCAGGGGCTGTTTGGGTACAGCCTGGCAGGGTATGTACAGATTATATAGAGAATGCGGGTACAGGGTTATGTATAGATTAGAGGCTGTGGGAACAGCATGGGACTGTTTATTCAGGGTCTGGGTGCCTGTTATCACTGGAAGGACCAGATTACGGCTGCACATGGATATTCTGCTGCCCTAAGGTGTGTATATAGACAGATCTTGTTATTTGTATTCTCTGTT…	transcriptional adaptor 3	tada3l-a	N/A	transcriptional adaptor 3	-	tmhmm (TMHMM)	---	---	0	Xl.71847	tada3l-a	379602	Q6PGT0		NP_001079912	NM_001086443	0006350 // transcription // inferred from electronic annotation /// 0045449 // regulation of transcription // inferred from electronic annotation	0005634 // nucleus // inferred from electronic annotation	---	---	---	---
Xl.11696.1.S1_at	0.00098744	downregulated	ATAAAACACATTTCTGGCATCTGAGTTTCCCAACAGATCTTTCCCTTCTATCCCAGTTACCTGTTTCATTTACTGTATGGATGTTGCGCCTTCCCCCCGACTTTTGTTTCAGTACAACTCCCAGCATGCTCAAAGTATGAACTTTCTGGGAGTAGTAGTTCATTAACAGCTGGANGGTTGCAGGTTGAACGATTCAATTTCTTTTAGAGGTTAATAATCCATTCAGCGCTAAATGTTGTCACACTTTTTATTGTTCAAAAAGGGACTTTTATGCTTCATTTCCTGTGCGTTATTCCTTGTAATTGCCAAGAGTTTTCTTACACTGNANATGCAATTTACTCTGTGGACACTAA	hypothetical protein MGC131302	MGC131302	N/A	hypothetical protein MGC131302	-	no IPS match	---	---	0	Xl.11696	MGC131302	734839	Q3B8E0		NP_001089775	NM_001096306	---	---	---	---	---	---
Xl.1173.1.S1_at	-4.74e-05	downregulated	AAAGCCACTCAACAGCCCATGTTGTGGCCAGCCTGGGTCTACTGCACCAGATATTCAGACAGACCTTCATCAGGTCCGAGATCCCGCAAACCAAAGAAGAAGAGTGTCAGTAAAGAGGACAAGAGGCCCAGAACTGCCTTCACTGCTGATCAGCTCCAGAGGCTCAAGGCCGAGTTCCAAACAAACAGGTATTTGACTGAGCAGAGGAGGCAAAGTTTGGCTCAGGAACTCAGTCTTAACGAATCTCAAATCAAGATCTGGTTTCAGAATAAAAGAGCAAAGATTAAAAAAGCAACAGGGAACAAAAATTCATTGGCCCTGCATTTAATGGCTCAAGGACTTTACAACCACTCAACCACTTCAAAGGACGGCAAATCAGACAGCGAATAGTAACGTTTC…	engrailed homeobox 2	en2	N/A	engrailed homeobox 2	P:regulation of transcription, DNA-dependent; P:transcription, DNA-dependent; F:sequence-specific DNA binding; P:multicellular organismal development; C:nucleus; F:transcription factor activity; F:DNA binding; P:neuron development; P:hindbrain development; P:midbrain development; P:positive regulation of transcription from RNA polymerase II promoter; P:neuron differentiation; P:anterior/posterior…	IPR000047; IPR000747; IPR001356; IPR009057; IPR012287; IPR017970; IPR019549; IPR019737; IPR020479; PTHR24341 (PANTHER), seg (SEG)	---	engrailed homolog 2	14	Xl.1173	en2	378588	B7ZQF7 /// P52729		NP_001095213	NM_001101743	0006355 // regulation of transcription, DNA-dependent // inferred from electronic annotation /// 0007275 // multicellular organismal development // inferred from electronic annotation /// 0045449 // regulation of transcription // inferred from electronic annotation	0005634 // nucleus // inferred from electronic annotation	0003677 // DNA binding // inferred from electronic annotation /// 0003700 // transcription factor activity // inferred from electronic annotation /// 0030528 // transcription regulator activity // inferred from electronic annotation /// 0043565 // sequence-specific DNA binding // inferred from electronic annotation	---	---	---
Xl.1174.1.S1_at	-0.00012925	downregulated	CAATGTTTCCAACACTGGCAATGTTTGTTTTCATTTGAATGTACAGAGATGCAAATAATAAATATTTCCCCCTTTCTGATTTTAAAAATAAACNNNNNNTNNTATTGTAGCAATTTCTTTTGTTGCTGTTAATATCCAGCGCTCAGATAAATGATTTATTAGGGACGATGATTTCAAAATAAATAAAGAATTCAGCAGTGATAAGTCCATAAAGAAATGAAAGGTGCCGGTTTGCCTTAAAAACAAATATTTTGGAGTTTTTTTTTATGTTTCTGACATTAGCTCTACACCTGGACTGCCTATAAGAGTGCATGCTGTGATATTGTGGGACCCTGGATGACACCCCTAAAAAATATAGCTACAGAGAAAAGGCTATGGGGAGCAACAGGGTGTGTAATC…	En-2	en2-b	N/A	En-2	-	no IPS match	---	---	0	Xl.1174	en2-b	399321	B7ZPM7 /// P52730		NP_001095261	NM_001101791	0006355 // regulation of transcription, DNA-dependent // inferred from electronic annotation /// 0007275 // multicellular organismal development // inferred from electronic annotation /// 0045449 // regulation of transcription // inferred from electronic annotation	0005634 // nucleus // inferred from electronic annotation	0003677 // DNA binding // inferred from electronic annotation /// 0003700 // transcription factor activity // inferred from electronic annotation /// 0030528 // transcription regulator activity // inferred from electronic annotation /// 0043565 // sequence-specific DNA binding // inferred from electronic annotation	---	---	---
Xl.11740.1.A1_at	1.81e-05	downregulated	GACGCTGGCGACTATTCTTAGGTGCCGGCAACTATTCTTAGGCGCCGGTGACTATTCTTAGACGCCAGTGACCGTTTTTGCGCTTGACCCGTGTATAAGCCGAGGTAGAGTTTTTCAGCATATTTTGGGGGCTGAAAAACTCGGCTTATACTCGAGTATATACGGTATATAACAAGGAAAGGCTACCAGAGCCCCATAGGTTACAGTTCTACATGAAGGTTGTAAAAAATAATCTCAGGACGTTGTTTCTTTTTGCTTTTCTTTACTGTAAATAGGAAGACTTTTTAGTATTTTCATCACACACAATGTTAGCGAAGCCGCATATACAGCTGCAAATGAGTGGTAGGAAATTGATGAAGTGCAATAAGGTAGCAAGAAACGCTTAACAGGACTGAATAC…	---	---	_Dmx-like 1 (dmxl1)	---	-	seg (SEG)	---	---	0	Xl.5053	---	---	---		---	---	---	---	---	---	---	---
Xl.11762.1.A1_at	-3.76e-05	downregulated	ATATTTCCAAATTGTCAAGCTGTAAATAGTNACGAATGCNCAAANTTTAGAGGCAAGTGTNTGCCCATAATTGTGGGGAAATATTTAATACGTTGAATACTTTTTCCNTTATAGAAAATGGATTTCCAAGTCACNACTGNACTTCCTCATCTTTCCAACCTTTGTATCCCTCCACTGTATCATGTAAGTGGTTCCTTACTTGTTTATCAGCAATTCTTCATCTTTCACACACCCNCTCCCCCTTCCCAGTTCAATTCGAGGAGACGCCGATCGTANGTTTAGCTCACGCCCGACACAATTCAATGTTCAATGACGTTTTTATTTAGGTGGAAGAATCCTTCCAGTCCAGTACTAAACATTAACTAAAAAGCCAATTACACAGTAAAAAAAAAAAGACAT…	---	---	platelet-activating factor acetylhydrolase 1b, regulatory subunit 1 (45kDa) (PAFAH1B1)	---	-	no IPS match	---	---	0	Xl.71901	---	---	---		---	---	---	---	---	---	---	---
Xl.1179.1.S1_at	-8.21e-05	upregulated	ACATTTTGACTCTCTGGGCATCTGAATCCTCGGTGTTCTATTTTAAGACGCACTGGTAGGGATTTCTTATATTTCCATTGTTAGCCCCAAATGTGCATCTTATCCACTCTTCTTGGGACCTCAATCCAACGTGCACTGAAAATGTAACGTTTGATGGTCATTCATCTTCAAATCCTTTGTTATTTGATCCACAGATCAGTTCTTCAAACGTTGGCTTGACTCTGCCTTTGGGTCTACCTCAGATTCCGATATAATATTCCGTCCTAATTTATGCAAAACAAAAACAAAAAGTGCCTCGTTTAGGGGGCAAGTTCTTAAAAGCTATTTATTATCCTTCATGAAGTACTGTATGGCCATTGAAAATGTGTGTGCATTGTCTCTTATCTTAC	Fibroblast growth factor-3	fgf3-A		Fibroblast growth factor-3	-	no IPS match	---	---	0	Xl.1179	fgf3-A	373669	B7ZPF9 /// P36386 /// Q3KQ53		NP_001079132	NM_001085663	0051781 // positive regulation of cell division // inferred from electronic annotation	---	0008083 // growth factor activity // inferred from electronic annotation	---	---	---
Xl.118.1.S1_s_at	0.14809	downregulated	CTGAAAGAGGCCAAGCACATTGCTGAGGAGGCTGACCGCAAATATGAAGAGGTCGCTCGTAAGCTGGTGATCATTGAGGGTGATCTGGAACGTGCAGAGGAACGTGCTGAACTTTCAGAAAGCAAATGTGCCGAGCTTGAGGAGGAATTGAAAACTGTTACCAACAACCTGAAATCTCTGGAGGCCCAGGCAGAGAAGTACTCCCAGAAGGAGGACAAATATGAAGAGGAAATTAAGGTTCTTACAGATAAACTGAAGGAGGCTGAAACACGTGCTGAGTTTGCAGAGAGGACAGTAGCCAA	tropomyosin /// tropomyosin 1 (alpha) /// tropomyosin	tm7 /// tpm1 /// xtm4	N/A	tropomyosin /// tropomyosin 1 (alpha) /// tropomyosin	C:actin cytoskeleton; C:cytoplasm; F:actin binding; F:molecular_function; P:muscle filament sliding; P:regulation of muscle contraction; P:muscle contraction; C:muscle thin filament tropomyosin; C:cytosol; C:stress fiber; P:cellular component movement; C:cytoskeleton	IPR000533; coil (COIL), PTHR19269 (PANTHER), seg (SEG)	---	tropomyosin 3	12	Xl.2804	tm7 /// tpm1 /// xtm4	100189579 /// 397944 /// 431788	O73681 /// Q01173 /// Q6IP24 /// Q6IRA2 /// Q91864 /// Q91866		NP_001081599 /// NP_001084756 /// NP_001128548	NM_001088130 /// NM_001091287 /// NM_001135076	---	0005737 // cytoplasm // inferred from electronic annotation /// 0005856 // cytoskeleton // inferred from electronic annotation	0003779 // actin binding // inferred from electronic annotation	---	---	---
Xl.118.1.S1_x_at	-0.01664	downregulated	AACTTTCAGAAAGCAAATGTGCCGAGCTTGAGGAGGAATTGAAAACTGTTACCAACAACCTGAAATCTCTGGAGGCCCAGGCAGAGAAGTACTCCCAGAAGGAGGACAAATATGAAGAGGAAATTAAGGTTCTTACAGATAAACTGAAGGAGGCTGAAACACGTGCTGAGTTTGCAGAGAGGACAGTAGCCAAGTTGGAAAAGTCCATTGATGATTTAGAAGATGAGCTGTATGCTCAGAAACTGAAGTACAAAGCCATCAGTGAAGAACTGGATCACGCTCTCAATGACATGACTTCAATATAAAATGCTTTGCTTCCAATGGTCACCTCTATCCCACCTGGGTTGGATAATCCTCTCTGAGCTGTCCTTTTTATCCCAGTCTCTTCTTGGGAACCTT…	tropomyosin 1 (alpha)	tpm1	N/A	tropomyosin 1 (alpha)	P:cardiac muscle contraction; C:cytoplasm; P:ventricular cardiac muscle tissue morphogenesis; F:actin binding; P:positive regulation of heart rate by epinephrine; C:filamentous actin; P:embryonic development; C:myofibril; F:protein binding; P:in utero embryonic development; C:cytoskeleton; C:actin cytoskeleton; F:molecular_function; P:muscle filament sliding; P:regulation of muscle contraction; P…	IPR000533; coil (COIL), PTHR19269 (PANTHER), seg (SEG)	---	b chain crystal structure of the c-terminal fragment of rabbit skeletal alpha-tropomyosin	36	Xl.34025	tpm1	100189579	O73681 /// Q01173 /// Q6IP24		NP_001128548	NM_001135076	---	0005737 // cytoplasm // inferred from electronic annotation /// 0005856 // cytoskeleton // inferred from electronic annotation	0003779 // actin binding // inferred from electronic annotation	---	---	---
Xl.118.2.A1_x_at	0.68505	downregulated	AACTTTCAGAAAGCAAATGTGCCGAGCTTGAGGAGGAATTGAAAACTGTTACCAACAACCTGAAATCTCTGGAGGCCCAGGCAGAGAAGTACTCCCAGAAGGAGGACAAATATGAAGAGGAAATTAAGGTTCTTACAGATAAACTGAAGGAGGCTGAAACACGTGCCGAGTTTGCAGAGAGGACAGTAGCCAAATTGGAAAAGAGCATTGATGATTTAGAAGATGAGCTGTATGCTCAGAAACTGAAGTACAAAGCCATCAGTGAAGAACTGGATCACGCTCTCAATGACATGACTTCAATGTAAATTCACTTTTCTGTGTGTTCGCTTATGTCCGTACCCTTTCCACTGCTTAATAAAA	---	---	alpha-tropomyosin (TM)	---	P:cardiac muscle contraction; C:cytoplasm; P:ventricular cardiac muscle tissue morphogenesis; F:actin binding; P:positive regulation of heart rate by epinephrine; C:filamentous actin; P:embryonic development; C:myofibril; F:protein binding; P:in utero embryonic development; C:cytoskeleton	seg (SEG), SignalP-NN(euk) (SIGNALP)	---	b chain crystal structure of the c-terminal fragment of rabbit skeletal alpha-tropomyosin	11	Xl.76503	---	---	O73681		---	---	---	---	---	---	---	---
Xl.11831.1.A1_at	0.00017725	upregulated	GAGACGCGCGTCAAAAAGATTTTGCTGCACAACATTTTTGTGACGCCAATAGACTTTAATGGGCGTCTGCGCCATTACGGCGAATTTTTGGTGAAACTAAATGGGTCAAGTGATCCTGAGCAACATGGAGCATGTTTAGCATTTCCCTTTTGTACAGTTTCCTTCTTCCTCTNGATTTCTTCCCATGTTTTAATAGAAATGGATTTTACTATTATGTCTATTTTCTTTCCATCCGTTGGGGTTAGACGTCGCCCCTTTTCCTCTGGTCGCAACGTTGGGTCTTGGAAACGTTATGTGTGTCGGTATTTTGCTGTCTGTGTGTAAAAGAAATGATTCAAGCAAAATAAAATGTTATTTAAATGTGTTTAAAGTTCAGTGTAAAGTGGAGCCGGAATGCGA…	---	---		---	-	tmhmm (TMHMM)	---	---	0	Xl.11830	---	---	---		---	---	---	---	---	---	---	---
Xl.11910.1.S1_at	-5e-05	downregulated	ACTGCAATCCAAATTCTCTGCCTGTCTGGATACATTTGAAAGTGAATTGAAAATGATGCAAAATGAGCAGTTTTTTGCTTTTTTTGCCAAGAACATCTCTTTTCATTTGGATTGTCTGAGATACATGAGTAAGAAGTATCTCCAGAGTGAGAGCTGCTTTTCCTGTTGAGCTGAACTGCATTTCTTATCCGACTACTCCCTCAATGCATTGCCCNATACTCATCAGAATAAATGTTTTGTTCAACAATATAGGAATGTGAAATATTATGATCACTGGAACCATTTTGTTCAGCTTTGTGCATAAACTAGCTTGCTTTAAAAATCACCTCTCTCTCTCTCTCTCTCTNNGTTGTGGTGAAAGGACTATGATCAGTGTTACATTCCCACTCCACAGCCCTA…	---	---	N/A	---	-	SignalP-NN(euk) (SIGNALP)	---	---	0	Xl.11910	---	---	---		---	---	---	---	---	---	---	---
Xl.11924.1.S1_at	-4.9e-05	upregulated	TGCTCTGCCAGTTTGCAAACTGCTTCCATTTATTAACACCCAGAGCCTCCTACAATCTTTCTGTAAGGTGTTTTAAGGGCTAGCAATCCTCTTTTTTCTTAATATCCAATATTTGCCTATATTTATAACTGAATATATCCATTTAGGTAATTTCTCCAAAGATTATGTGAAAGTTTTACTCCCTCATCATAATTCCATTCCTAAGAAAAGAGGAGCTATGATCAGTNAAATTCAGCCAATAATNAATCTCATCCTACCANNNNANNNNNNNNNTTATTCTTATAACCTGTACAGAAAGCTACCAAAAGTACATGCTAGCATAGGTACTATACTGTACTGGGACTTATGTTGCCAGCAGTTTCCATCATGGTGCCTCAGTGAGCTGTGCCACCTGGTTGG…	---	---	lymphocyte antigen 6 complex, similar to G6C (ly6g6c)	---	-	seg (SEG)	---	---	0	Xl.11924	---	---	---		---	---	---	---	---	---	---	---
Xl.11929.1.S1_at	3.49e-05	upregulated	GAAAGAGATCGCCATGTTTATTTTGGTTATTATCTTCCAAAACCGGCTTACTGCAGCAGCACTTTCTTAACTGCACATGAAGTCTTATTTATCCAAAATGTCATTACCATCCTTTATTCAGGATTATCAGTTTATCAGTGACGCACTGTGCAACATGGTTCACTACTTCATCATTAATCCATTCAGAGAAGCTATTTTAACTATGTAATTCACCAGATGAATTTAAGGACTGACAGTTGTTTTTTTTTTTTTAAGTAATAACCAAAAAAAATAAATAAAGCTGTGTTTGCAAAGTGAGCACTCTACCCACACAGTTTATTTTCTTCTGTGGGTTAAGATGTATGATGGATACTACGTGCCGCTTCTCGGAGAAATTAAATTTACACAGAATATATATTA…	---	---	none	---	-	tmhmm (TMHMM)	---	---	0	Xl.11929	---	---	---		---	---	---	---	---	---	---	---
Xl.11937.1.S1_at	-0.00029902	downregulated	GGAGAACTGCAGGTTGAAGATCCCTGTTTTGTAATGTAATTATCTAGTTCTATTGATTGCAATACTCCCAGAATGAAAATGGAACTAGCCATTACCAGGGGTTATGAATTAAACCCATCCTTTGTACTGTAAATACCCTTCCCCCCCCNACATTTAAAGTACGAAGGACCTATGTGTACATGTATATAATATAAAGCTTCAAACAGGATCCAGTTTAGTTATTCTTAGCATTTTGAAGACTAGAATATATAGCTTAAAAAAATGATGGACAAAATATAAACACTGAAATATATCAATAATGTTCTTTAGAAGCTTCTGGCTGTATAAGGTCTAATGTACCATATCCAAAGCAGTCAGTGGTAGAATGCTATCCTATGTAACTCTTCTTGTGCATATCAA…	potassium channel tetramerisation domain containing 12	kctd12		potassium channel tetramerisation domain containing 12	-	no IPS match	---	---	0	Xl.11937	kctd12	495308	Q5U5B6		NP_001088444	NM_001094975	0006813 // potassium ion transport // inferred from electronic annotation	0008076 // voltage-gated potassium channel complex // inferred from electronic annotation /// 0016020 // membrane // inferred from electronic annotation	0005249 // voltage-gated potassium channel activity // inferred from electronic annotation /// 0005515 // protein binding // inferred from electronic annotation	---	---	---
Xl.1194.1.S1_at	1.4e-05	downregulated	TGACCAGTCACTTGATTTACTGACCNGAGAACTGGGGGTGCCGGGAGGTTATTTGCATGGACCCAGCTCTTTATTTCTATTGGTCGTGTTATATATAATGTCACTGGGTGCCCAGCAGTGCCAGGGTTGTGCCCANAGGGGAGGNNNNNAATATTTATGATATAACAGGAANGTACCACTTACTGGAAGGATCGGGGTAAATTCCCCCGTGTGACACAAACATGTAGGGCCACATTCCAACCCTCGTCCCCATTGCTTCTGCTCCTCTTCCTCCTAGTGCATTGCAATCATGTCTCTCTCTAGGGGCCCCNCCTGCCCCAGCCCAGGGCAACTTCTGCTTGATACCTGGCACAACATCCATTTAAAGGGGAAGTATTCCCTCTTTATAACNNTGCNGAG…	glucokinase regulator	MGC68583		glucokinase regulator	-	no IPS match	---	---	0	Xl.1194	MGC68583	398839	Q91754		NP_001083276	NM_001089807	---	---	---	---	---	---
Xl.11972.1.S1_at	-7.1e-05	downregulated	AAGCACATATGTAGAGAATGGCTCTTGTCTAGACAATCCAGCAAAAATCCAAAGGACTTTCAGCCTCGTTCTCAGGTGCTTTACTAAGCAGCCCAATGAAATCTTCTCTTCCTGAATTTATAAGACTCTTAAACTATGCCATTGNGTATTGTCATTGTTTTTAGCTAGGCTCCATTTGTGCCTTTTACAGCCATTGCCTTCAGACATTCCTTTGTTTTATTTAAGACTTTTTACAAAAAAAANTTTTATTATAAAATTGNCAATTTTGCTCTCATGGGAATAAGTGCAACCGAGAGGGGTTTAAGGGAATGCGAAAATGTAGATCCTGAACTTTTCTTATGCACAAAGAAAATGCAACTTATTTTCGGGATTCTCCACCCTTCATGTGCCTTTTTTTTT…	snail homolog 2	snai2		snail homolog 2	-	seg (SEG), tmhmm (TMHMM)	---	---	0	Xl.11972	snai2	398235	Q6IP32 /// Q90VW5		NP_001082118	NM_001088649	---	0005622 // intracellular // inferred from electronic annotation	0003676 // nucleic acid binding // inferred from electronic annotation /// 0008270 // zinc ion binding // inferred from electronic annotation	---	---	---
Xl.11978.1.S1_a_at	2.27e-05	upregulated	GATGATGGTCCTTTGAATGTAACTAAAATAGAGAAATCAGATAAGAGTACGCAAGATGAACTTTCAACAAAATGTGTGCACTGTGGCATTGTCTTTCTGGATGAGGTTATGTATGCTCTACATATGAGTTGCCATGGGGAAAGTGGACCTTTTCAGTGTAGTATATGCCAACATCTTTGCACGGACAAGTATGACTTCACAACTCATATTCAGAGAGGCCTACATAGGAACATTGCACAAGCTGAAAAGAATGGAAAAAATAAAGATTAAAACTTTAGCACTTAGCACAATTTAGTAGAAATGGGGTTTCTTGAATAGAAATTCAGTAGCTTGTGACTTCTAATGAGGGCCAGTAAAGCACTTCCTAAAGCATGTTCAAAGACTCATGTTCTCCGTAAC…	trichorhinophalangeal syndrome I	trps1	N/A	trichorhinophalangeal syndrome I	F:sequence-specific DNA binding; F:transcription factor activity; F:DNA binding; C:nucleus; F:zinc ion binding; P:regulation of transcription, DNA-dependent; C:intracellular; F:metal ion binding; P:transcription, DNA-dependent; P:negative regulation of transcription from RNA polymerase II promoter; P:negative regulation of transcription, DNA-dependent; F:protein binding; F:molecular_function; C:c…	SignalP-NN(euk) (SIGNALP)	---	trps1_xenla ame: full=zinc finger transcription factor trps1	15	Xl.11978	trps1	399173	B7ZSB1 /// Q90ZS6		NP_001083884	NM_001090415	0006350 // transcription // inferred from electronic annotation /// 0006355 // regulation of transcription, DNA-dependent // inferred from electronic annotation /// 0045449 // regulation of transcription // inferred from electronic annotation	0005622 // intracellular // inferred from electronic annotation /// 0005634 // nucleus // inferred from electronic annotation	0003677 // DNA binding // inferred from electronic annotation /// 0003700 // transcription factor activity // inferred from electronic annotation /// 0008270 // zinc ion binding // inferred from electronic annotation /// 0043565 // sequence-specific DNA binding // inferred from electronic annotation /// 0046872 // metal ion binding // inferred from electronic annotation	---	---	---
Xl.12006.1.A1_at	0.0028211	upregulated	GTCTCCTGGCCTCCAATGAATCCAGCACAAACAGCGAGGGAAGTTACACAAACGTCAGCACAAATTCAGCCAATGTCACATCATCCACAGCAGCAGTAGTGTCCTAACCATAAACTTTGGACTTTTACATGGAAGGACATGTATAATGGACATTTGANTTTTTTTTTTTTTATGTGCTTTCATGGGNAAAAAAAAAAAAGGTTTCTCCATTCTAGTTCATGTTGCCTGAAC	Suppressor of hairless protein 1	XSu(H)1	N/A	Suppressor of hairless protein 1	-	seg (SEG)	---	---	0	Xl.12006	XSu(H)1	399453	A3KMT5 /// Q91880		NP_001084347	NM_001090878	0006350 // transcription // inferred from electronic annotation /// 0006355 // regulation of transcription, DNA-dependent // inferred from electronic annotation /// 0007219 // Notch signaling pathway // inferred from electronic annotation /// 0007275 // multicellular organismal development // inferred from electronic annotation /// 0045449 // regulation of transcription // inferred from electroni…	0005634 // nucleus // inferred from electronic annotation	0003677 // DNA binding // inferred from electronic annotation /// 0003700 // transcription factor activity // inferred from electronic annotation /// 0005515 // protein binding // inferred from electronic annotation	---	---	---
Xl.12016.1.S1_at	4.36e-05	upregulated	GAGCATTCCATGTTAGATGGGCCACTTCATGCATGGTTAGATGCCCCAAGGAGTCTCTGTTGCACTACTGGCTTTAAAGTAAATATACATTTTATAAGAATTATGTGCGCTCNGTCTGCTCTGCCGCACATACTCTTCCGAGTGACACTCAGGATGTAAAATATCGGAGCCCTGTCTCCCTGCTTAGCTTTATGTATACAGCAGAAACCCCTCACCCCCTACCCAAATCAAACTGAGGATTAATATTTAGTATTGCTGCTTCAGGGGTGAATCCAATAGAAATCACAAGGACTTGATTCTATGAAAGACATTTCTATGCTTGAATTCCTGCTTTGTTTTCACAACTTTATTATTTTAACAGGAGCCTACGAACNTTNNNTTCTGTCATTTTNAGCATGG…	casein kinase 1, gamma 1	csnk1g1	N/A	casein kinase 1, gamma 1	-	no IPS match	EC:2.7.11.1	---	0	Xl.44869	csnk1g1	431882	Q6NRT0		NP_001084836	NM_001091367	0006468 // protein amino acid phosphorylation // inferred from electronic annotation /// 0016055 // Wnt receptor signaling pathway // inferred from electronic annotation	0005737 // cytoplasm // inferred from electronic annotation	0000166 // nucleotide binding // inferred from electronic annotation /// 0004672 // protein kinase activity // inferred from electronic annotation /// 0004674 // protein serine/threonine kinase activity // inferred from electronic annotation /// 0005524 // ATP binding // inferred from electronic annotation /// 0016301 // kinase activity // inferred from electronic annotation /// 0016740 // transf…	---	---	---
Xl.1204.1.S1_at	-7.48e-06	downregulated	AAGCAGTCAGTACTTCTGTCTAAGAATCTGGAAGAGAGTCCATCAACGGCATCTACAGAAGAGACCCAGGAGACGTTGTGCCAGGCTGTGATCATCCCTGACCTGAAGAAGGAAAATTCGGATCCAGAAGTCGTGCAGGAATCCTCCTCCCATGAGCCAATGTCCAGCACCATTGCACAGTCAAGCAGTGCAGAAGGAAACTCCTCCCCTGAATCCCGACCCCTTCTTCAGAAGTCACAAGGGACTGATAGCCAACAAGGAGGCAACACAGCAACGCAACAGGAGGAAAGAAGAAAGAAGAAGACATGCCAGTGCTGTGTAGTCATGTGAGCTTGCTCTTCAGTATTATACAAAAAAATCAGATTGATATCACAGCCAATCGAGGGCGACGCTGAGTTC…	xlgv7 gene product	palm3	N/A	xlgv7 gene product	P:cell differentiation; F:ATP binding; C:cytoplasm; P:multicellular organismal development; F:nucleotide binding; C:membrane; C:plasma membrane; C:nucleus	seg (SEG)	---	palm3_xenla ame: full=paralemmin-3 ame: full=developmental protein 7 ame: full=xlcaax-1 flags: precursor	8	Xl.1204	palm3	397899	B7ZQG1 /// B7ZQG5 /// P20398		NP_001095233	NM_001101763	0007275 // multicellular organismal development // inferred from electronic annotation /// 0030154 // cell differentiation // inferred from electronic annotation	0005634 // nucleus // inferred from electronic annotation /// 0005737 // cytoplasm // inferred from electronic annotation /// 0005886 // plasma membrane // inferred from electronic annotation /// 0016020 // membrane // inferred from electronic annotation	0000166 // nucleotide binding // inferred from electronic annotation /// 0005524 // ATP binding // inferred from electronic annotation	---	---	---
Xl.12067.1.S1_at	5.31e-05	upregulated	AAGATGCGCAGGGACCGTATCAACAGCAGCATTAACCAGCTCCGGAATCTCTTGGAGCAGGAATTCCAGCTCCTCCAGCCTGACTCCAAGCCAGAGAAAGCCGACATCCTGGAATTAGCTGTGAAGTTCCTCAAGCAACAGATCTGCAGCCAACCACAAAATAATAAATCATATCAAAGAAAAGACTATCGAGACTTTAGTCAAGGCTACTCCAAATGCCTCCACGAGACGCTTGCCTTCCTCTCTTTTCACCGTGTTGAGGAGCACATGCAACTTAAACTGATTAATCATTTCCATTGTTTGGATACCCAGCCCACAAGCACTCCAGTCTCTTCTCCTCATTCCAAGGGGCCTGGGCCACTGGCTAGCACAAAGATTCTTTGGAGGCCATGGTAAAGG…	hairy and enhancer of split 3, gene 3	hes3.3		hairy and enhancer of split 3, gene 3	P:regulation of transcription, DNA-dependent; P:transcription, DNA-dependent; C:nucleus; F:DNA binding	no IPS match	---	enhancer of split related 2	4	Xl.12067	hes3.3	398259	Q90Z13		NP_001082163	NM_001088694	0006350 // transcription // inferred from electronic annotation /// 0006355 // regulation of transcription, DNA-dependent // inferred from electronic annotation /// 0045449 // regulation of transcription // inferred from electronic annotation	0005634 // nucleus // inferred from electronic annotation	0003677 // DNA binding // inferred from electronic annotation /// 0030528 // transcription regulator activity // inferred from electronic annotation	---	---	---
Xl.12078.1.S1_at	-0.00022297	upregulated	AAGAAAGTGACACCGTTCCCATTCAGCCGGATGGTGCTGTGCCTGTCTCTTGTGTTTACACTGTACGTGGAAGCCACCAACGCTCGCTGTCTGAGACCACGTTCAAAGGAGCTGCTCTGTGGTTCAGAACTGGTAGACATCCTGCAATTTATCTGTGGACCTACTGGGTTTTACGTCAGCAAAGGAGCTTCTTTTCGTAACAGAAACCGACCTGGTATAGTTGAGGAGTGCTGCTTCTGTGGGTGTAGTGTTGCTATCCTCGAGTCTTACTGTGCGGCTCCAGTCACTAACTTCACTGGCAGAGAAGAGCAAAAGTCCTAAGATCNTTCTCCAAGACCTATGCCACCAGTTTAAAACATATTCAGGGATGTCCAACAAATACAGAATAAAGACGTTCAC…	insulin-like growth factor 3	igf3		insulin-like growth factor 3	F:hormone activity; P:cell differentiation; P:nervous system development; F:growth factor activity; P:multicellular organismal development; C:extracellular region; P:generation of neurons; P:positive regulation of MAPKKK cascade; P:positive regulation of protein amino acid phosphorylation; P:glucose metabolic process; P:cell proliferation; ; P:positive regulation of glycogen biosynthetic process;…	IPR016179; IPR022352; IPR022353; PTHR11454 (PANTHER), PTHR11454:SF11 (PANTHER), SignalP-NN(euk) (SIGNALP)	---	insulin-like growth factor 2 preproprotein	43	Xl.12078	igf3	398245	B7ZP58 /// Q90WX8		NP_001082137	NM_001088668	0007275 // multicellular organismal development // inferred from electronic annotation /// 0007399 // nervous system development // inferred from electronic annotation /// 0030154 // cell differentiation // inferred from electronic annotation /// 0048699 // generation of neurons // inferred from direct assay	0005576 // extracellular region // inferred from electronic annotation /// 0005576 // extracellular region // non-traceable author statement	0005179 // hormone activity // inferred from electronic annotation /// 0008083 // growth factor activity // inferred from direct assay /// 0008083 // growth factor activity // inferred from electronic annotation	---	---	---
Xl.12078.1.S2_at	0.0030342	upregulated	GAGTATGTTACAGGCCAACAATTTTAAACTAGAGACCTGCAGGCCTAATGTTTCATGGAAACTTAGTTATCCAACCANACCATACGTTTGCCTGTATAAATCCCCTAAACGGTAGTACAAGTATGGGACCTGCTATCCAGAATGCTCGGGACCTGGGGTTTTCTGGATAATGGATTTTTCTGTAATTTGGAGCTACTAGTAAATCATGTAAACATTAAATAAACCCAATAGGCAGGTTTTTCTTCCAATAAGGATTCATTATATGTGAGTTTGGATCAAGTACAAGCTACTGTTTTATTATTACAGAGAAAAGGGAAATCATTTTTAAAAATCTGAATTATTTGGATATAATGGATTCCATGGGAGAAGACCTTTCTGTAATTCGGTGCTTTCTGGATA…	---	---	cDNA clone IMAGE:3397065	---	-	tmhmm (TMHMM)	---	---	0	Xl.78527	---	---	---		---	---	---	---	---	---	---	---
Xl.1209.3.S1_x_at	7.67e-05	upregulated	ACAGGAGGAGAGGACGCCAGATCTATTCCCGTTACCAAACTCTGGAGCTGGAGAAAGAATTTCACTTCAATCGCTACCTGACCCGGCGCAGGAGGATCGAGATCGCCAATGCACTTTGTCTCACAGAGCGGCAGATCAAAATCTGGTTCCAGAACAGGAGGATGAAATGGAAAAAGGAGAGCAACCTCTCATCTACCCTTCCTGGTGGCACTGGGGCAGCAGCTGACAGTTTAGCCGAGGGTA	homeobox C6	hoxc6	N/A	homeobox C6	P:regulation of transcription, DNA-dependent; P:transcription, DNA-dependent; F:sequence-specific DNA binding; P:multicellular organismal development; C:nucleus; F:transcription factor activity; F:DNA binding; P:anterior/posterior pattern formation; P:embryonic skeletal system development; P:regulation of transcription from RNA polymerase II promoter; F:transcription corepressor activity	IPR001356; IPR009057; IPR012287; IPR017970; IPR020479; PTHR24326 (PANTHER), PTHR24326:SF166 (PANTHER)	---	homeobox protein hox-c6-like	11	Xl.1209	hoxc6	394330	B8XR29 /// P02832 /// Q52KV7 /// Q91762		NP_001081015	NM_001087546	0006350 // transcription // inferred from electronic annotation /// 0006355 // regulation of transcription, DNA-dependent // inferred from electronic annotation /// 0007275 // multicellular organismal development // inferred from electronic annotation /// 0045449 // regulation of transcription // inferred from electronic annotation	0005634 // nucleus // inferred from electronic annotation	0003677 // DNA binding // inferred from electronic annotation /// 0003700 // transcription factor activity // inferred from electronic annotation /// 0030528 // transcription regulator activity // inferred from electronic annotation /// 0043565 // sequence-specific DNA binding // inferred from electronic annotation	---	---	---
Xl.12091.2.S1_at	0.00012192	downregulated	AGTGGCTGGATGTCGAACAGAACACGACTTTCTGCTTTTCAGTTCTCTGACTCTGAGTTAGTCGGTGACTCTGAGGGGGGCCGCATGGGACATGGCTGTTCAGTGGGTTTGCAGTTGGTCCTTGGTGTTCAGCTCAGATTCAAAAGCAAACGGTTGTTACCCATGTGCCCCCCCTCGGGTCTCTGATAACCAATCTGTGGAAACCAGGGGAGCTGCAGAGCAGAAGGTGGTGTTCTGGCTATTATGTTACATATCCAGTCAGTCCAGCCTTTGTGCATTGCATTTTTGGCTGACTAACTATATTGGAAAAACTTTTTATTTTGCACGGGCTATCTATCCAGTTTTTATTTTTATACTCAACAATTCCTTTAAAATGATAAAGGAATATAGCTTTTCTTT…	mannosyl (alpha-1,3-)-glycoprotein beta-1,2-N-acetylglucosaminyltransferase	mgat1	N/A	mannosyl (alpha-1,3-)-glycoprotein beta-1,2-N-acetylglucosaminyltransferase	-	SignalP-NN(euk) (SIGNALP), tmhmm (TMHMM)	EC:2.4.1.101	---	0	Xl.12091	mgat1	379038	Q6DFG7 /// Q90W56		NP_001079358	NM_001085889	0006487 // protein amino acid N-linked glycosylation // inferred from electronic annotation	0000139 // Golgi membrane // inferred from electronic annotation	0003827 // alpha-1,3-mannosylglycoprotein 2-beta-N-acetylglucosaminyltransferase activity // inferred from electronic annotation /// 0016740 // transferase activity // inferred from electronic annotation /// 0016757 // transferase activity, transferring glycosyl groups // inferred from electronic annotation	---	---	AAH76770.1 // span:5-27 // numtm:1
Xl.12125.1.S1_at	0.0020047	downregulated	GTGTGCAGGACTTATGGGACTTTTTGCAAAAAGAAAAAAGGAAGCTTTTGAGATGGATATGAGGCAAATTAAGCAGCTAGCTAAAGGAAAAACCTGTTCTGTATCTGCTTTTGGAGTTTGCTGAGATATGAAAGATGAACTTTATACACATATTGGAAGAGTCTGGGACTATGCATCTCTGGATTGCAAATTGAGACTGAATATTCTGATCATTGCAGCTTGTTATTGGTCTTTACAGTCAACTACCCAGAATACATAGAGGAAAAAAAAAACTTTCTGTATTTTCAGAATTTTGGCACTGTTGCAAACTGAAG	growth arrest and DNA-damage-inducible, gamma	gadd45g	N/A	growth arrest and DNA-damage-inducible, gamma	-	no IPS match	---	---	0	Xl.12125	gadd45g	399196	Q8UUP4		NP_001083928	NM_001090459	---	---	---	---	---	---
Xl.12130.1.S1_at	-1.005	upregulated	GGGAGGAATCCACTGCACCCACTACTACTGCAGATGATGATAAAGATAAAGAATAAAACGCAATGAACAAGGGACAATTTGTAATATGGGGTTTGCACGTGACAGGGAGAAATCTCTGCTAAATGTCATTATTTTCATAAATGTAAAGTTGAANANTGGATGGANGCCCCCAGGAGTCAGCAAAGGGTTCATTCCAGGTGGATCTGTAGTCTATAAAAAAAAACAAAAATGAAGTTATTTTACTTTACATTCGTATTATATATAAATATCTATTGTACATTTGATACGGAATTTCAGTAGTAACAAGAAACAANTTCTTTTCTTAACTACCTAACCCACCAGATAAATCCCAGGTACAGGGAAATTAAAACTGAGCTACCTATGCGACAGAATCGTTTC…	homeobox A7	hoxa7		homeobox A7	-	no IPS match	---	---	0	Xl.12130	hoxa7	398549	B7ZRU4 /// P09071 /// Q91789		NP_001082538	NM_001089069	0006350 // transcription // inferred from electronic annotation /// 0006355 // regulation of transcription, DNA-dependent // inferred from electronic annotation /// 0007275 // multicellular organismal development // inferred from electronic annotation /// 0045449 // regulation of transcription // inferred from electronic annotation	0005634 // nucleus // inferred from electronic annotation	0003677 // DNA binding // inferred from electronic annotation /// 0003700 // transcription factor activity // inferred from electronic annotation /// 0030528 // transcription regulator activity // inferred from electronic annotation /// 0043565 // sequence-specific DNA binding // inferred from electronic annotation	---	---	---
Xl.12144.1.S1_at	-0.00015416	upregulated	AATTATTTAAATCAAGCCCGCACCCTTAGCTTAAAAAAATTAGTTTTCATAGTCACGTGTGCTGCAGACATCTTCAAACAGCTTTCCAAGTCTCACTTCCAAAGACTTCTGGGGGAAAATGGCAAATCAGTAGCTTGTTAGACTATAATCTAGAGTTAACTAATCACAGTATTTTGTTTTAAAAAAAACAAAACTGTATTTTTATGTTTTTGGAAAGTGCTTTTTGGACGCTTTTGTTGTCAAACTAAATCTGAATGAGTAATAATTAGTCTGTACGTAGCACCCATAGATTTATAGATATTTAATTCTTTGGGTACTGAAATCGACACAGAATTACACTGAAAACCACTGCTTAACCGTGAATCTGAATGAANTTGTTGAATGGGGTGGGAGGACAGA…	zinc finger CCCH-type containing 7B	zc3h7b	N/A	zinc finger CCCH-type containing 7B	-	PS51257 (PROFILE)	---	---	0	Xl.12144	zc3h7b	446804	Q6DCZ5		NP_001086969	NM_001093500	---	0005622 // intracellular // inferred from electronic annotation	0003676 // nucleic acid binding // inferred from electronic annotation /// 0005488 // binding // inferred from electronic annotation /// 0008270 // zinc ion binding // inferred from electronic annotation /// 0046872 // metal ion binding // inferred from electronic annotation	---	---	---
Xl.12159.1.A1_at	0.00021003	upregulated	GCGCCAAGATGGCAACTTCTGCAATGGCAGAACCCGGCCTGTTGTAGTGGGCAGAGGATATATAGTGAATAAAGTACCCCCTCTTGTAAAATATAAGGATATTATAAGTTACAGAGGAGATTCCGAGTGAGTTCATGGAGCTCTGTACTACACGGCCCCCCATATTAGCCACAGGCTCCTGCAATCAACAGCATCACAATTCATTGCATTGGATCAAACTAATCTGGTTAGAGATTTACACCCCAAGGCACAGGTCGTACATTCCAATCACAGAGAGGCCCCCTGCAGATCTGAAATTGGGACTCTGGGGCTCTCGGGACTAAGGAACCACATACTTGAATGTATTAGACCGGAGATGTCCAACCAGTGGGCTTNCCTGGGAGTTGTAGATGAACCGCA…	---	---	N/A	---	-	no IPS match	---	---	0	Xl.12159	---	---	---		---	---	---	---	---	---	---	---
Xl.12216.1.S1_at	-5.26e-05	upregulated	GCAAAAGCCAGTGTGAATCAGATGATGGCATATTGTGCTCTGGGAAAGGTTCCTGCCACTGTGGAAAGTGCATCTGTTCACCACAGGAGTGGTATGTTTCTGGGGAATTCTGTGAATGTGATGACAGAGACTGTGACAAACACGATGGCCTTATTTGCACAGGCAACGGAATATGTAACTGTGGAAACTGTGAATGCTGGGAAGGATGGAACGGAAATGCCTGTGAGATATGGCTTGGAAGCGAATATCCTTAACGTTAGCAAGAATAACAACAACACGTGCAAAGGCAAATGGAAAAACAAACTATGGAAAATGACATGGATCTTTTCTCTTTTTCAATAGCCTGTTAGAATGTATAACACAAGCTGAATATACTCACCATCACTAGGGCCGCTCAAA…	integrin, beta-like 1 (with EGF-like repeat domains)	itgbl1	N/A	integrin, beta-like 1 (with EGF-like repeat domains)	P:cell-matrix adhesion; P:integrin-mediated signaling pathway; F:binding; F:receptor activity; P:cell adhesion; C:integrin complex; C:extracellular region	IPR013111; IPR015812; G3DSA:2.10.25.10 (GENE3D), PTHR10082:SF3 (PANTHER), seg (SEG), SSF57196 (SUPERFAMILY)	---	beta-like 1 (with egf-like repeat domains)	7	Xl.12216	itgbl1	399430	Q5M9B3		NP_001084310	NM_001090841	0007155 // cell adhesion // inferred from electronic annotation /// 0007160 // cell-matrix adhesion // inferred from electronic annotation /// 0007229 // integrin-mediated signaling pathway // inferred from electronic annotation	0005576 // extracellular region // inferred from electronic annotation /// 0008305 // integrin complex // inferred from electronic annotation	0004872 // receptor activity // inferred from electronic annotation /// 0005488 // binding // inferred from electronic annotation	---	---	AAH46744.1 // span:7-29 // numtm:1
Xl.12237.1.A1_at	-0.0013666	upregulated	AACATCTGTTATCCTTTTCTCCGAAAAGCAATGTTCAAGTGTCCCGGTGTATTGGTGTGGTGGGACTGGCTTTTTATGGCCCACAAATACAGGGGGCATCAGTGCTCCTTGAAAGTAATGTGTATGATGAAAAGACTGTAGACTCCACCATCCACCGTTTGAAAGCTGCCAACATTCCTGAAGAGAACAGTGTGGGGTTTATGTTTGCATGTGTTGCCCGAGGGGAGCAGTATTACAAGAAGAAAAATGTTGAGGCAGATTCCTTTCGTAAACACTTCCCTAATGTGCCTTTGCTTGGTTTCTTTGGCAACGGTGAAATTGGCTGTGACCGGGTAGTAAGTAACAATTTTATACTGAGGGAATGTAATGGTAAAAAGGACAATCTTCTACATGGATACA…	---	---	N/A	---	P:nucleocytoplasmic transport; C:cytoplasm; P:regulation of myotube differentiation; P:cellular response to starvation; P:protein polyubiquitination; ; P:positive regulation of proteasomal ubiquitin-dependent protein catabolic process; C:nucleus; P:protein ubiquitination; P:protein modification process; P:ubiquitin-dependent protein catabolic process; F:ubiquitin-protein ligase activity	IPR019494; PTHR14939 (PANTHER)	---	fbxo22 protein	12	Xl.70310	---	---	---		---	---	---	---	---	---	---	---
Xl.12240.1.A1_at	-2.94e-05	downregulated	CAGTCCAAACGTCGGCCTGATTGAACCGCTGCCAAATCTCAACTTGCTCCATCAGCACCGCTGGGCTTGATCCGATCCTGCGCGGCAACTCTACATCAGTCTTGTCCAATGCCTTAACCAGACTCCGATCCCCATGTGTTGCCGCCAGACAACGTTCTCCTGATGATTTATTTCCCCTCGGAGGAAACCGTTCATATATTGGCTTATTTTTGATGTTGCCATGGAAACGGCTGTGACTGAGCTCCCGCATTATGGCCTTACCTGTCTGTGTCCGGCCTGTCCTATAATCATCTGTACCGAATGGAAGAATCCTCCCGTATTTTGTATAAGTGATACATCTATAAAGCTTCGTTTTGTGTCGGCACGAGAGAGAGAGGGAAGGTGAGCGGAGGACAGACG…	---	---	none	---	-	no IPS match	---	---	0	Xl.12240	---	---	---		---	---	---	---	---	---	---	---
Xl.12254.1.S1_at	-0.000391	upregulated	GGACTTTTGCTGTGTTTGTACAACATGTGACATGTCCCAACGCCAGCACCCTTGGAAAGGGAAAGGATTAGGAGCCGGTTATTTGACACTGACCAGCCTTAGAGAGTCCTGACTCATCCTCGTCACTTTATTCTGCTTTGACTGCTATTCTGCACACCTTCCTGTTTGGGGAACACACCAGGAACTATAAGCACATACTACTAGCAGTCGTAGGCTTTGGGACAGGGTTTATAAAGGCTAACTAAACCACATACAGCCTATCACAATTGGATAATAATATAAGCTAAGTAGAGAACCCATTTACAAGGTCAGGAGTCAGGCTTCCCTAACGTTTACATACTGGCATCCGGTGTCGCGTATTAGGGTAGCTATGTATTTCATGCGCCCGNNNNTNCNNNN…	CUGBP, Elav-like family member 1	cugbp1-b		CUGBP, Elav-like family member 1	-	no IPS match	---	---	0	Xl.12254	cugbp1-b	379661	Q6PF35		NP_001079970	NM_001086501	0006397 // mRNA processing // inferred from electronic annotation /// 0008380 // RNA splicing // inferred from electronic annotation	0005634 // nucleus // inferred from electronic annotation /// 0005737 // cytoplasm // inferred from electronic annotation	0000166 // nucleotide binding // inferred from electronic annotation /// 0003676 // nucleic acid binding // inferred from electronic annotation /// 0003723 // RNA binding // inferred from electronic annotation	---	---	---
Xl.12267.1.S1_at	0.00065922	upregulated	GCATAATCTGATTACTACCCACAGAAAAAGAACAGTGGATCTGCCCTGGTGTATTTGCTGCTGCAAGGACAGACATTTCACCAGCTTTTGAATGATTTTGGTTTTGACTAGCTAAAGGAATTCATCCACAAGAATGTGCAAAGGAGTAAGAACATCAAAAGTACTGAGCTTGGAATAGATCTGCACACGTTGATACATTTAGCTGCTGCCCTCTCTGGCAATGCAAAGGGCCTGCACTAAAAAAAATAAAATATTTAGATAAATATTAGTTTTATGTCTGCCATGTATATAGTGTAAAATAATGTGGACATAAGCCAGAGGCACAAGATTGTGGATGACCTGCAGCTTTGTGCTTTCATCTCTGGAACGTTGACAAGCACAGAGGCATTAATTATGGAT…	SH3-domain binding protein 4	sh3bp4		SH3-domain binding protein 4	-	SignalP-NN(euk) (SIGNALP), tmhmm (TMHMM)	---	---	0	Xl.12267	sh3bp4	414640	Q6NU51		NP_001084680	NM_001091211	0006897 // endocytosis // inferred from electronic annotation	0005634 // nucleus // inferred from electronic annotation /// 0005905 // coated pit // inferred from electronic annotation /// 0016020 // membrane // inferred from electronic annotation /// 0030136 // clathrin-coated vesicle // inferred from electronic annotation /// 0031410 // cytoplasmic vesicle // inferred from electronic annotation	---	---	---	---
Xl.12288.1.A1_at	-0.00010819	upregulated	GATTTTTTGGCTTTGGAAACCTGAACAATGGCAAAGACAAGATACATAAAAGCATTTGTAATACCCTTTTTATAGATGCTTGGGAAGCTCTTCATCTGGCATATGTTTCTACATTTACAACAAAATGGTTAATCTTCATTTATTTTGAGTGCTCTTACTGTTGATCACAATTGAAGCATTCCTTAATATTTTGGATGACTTGACTACCTGAAATGTGAGCCTAGTAGTGCTTTGTTGGCCTTGGGCACATATTTCCTTTGCTGCTAAACCTTTTAATTGCTTTGTGAGCCATAAAACAGGAGTTGGTGATTGCCCTCTAAATGGTGGGTTATTTAATGTACAACAAGACAAAACAATAATGGAACAAATACTTGAAATCCCTTGTAGGCTGTCAACATA…	---	---	none	---	-	tmhmm (TMHMM)	---	---	0	Xl.72140	---	---	---		---	---	---	---	---	---	---	---
Xl.12309.1.A1_at	-5.59e-05	upregulated	GCCGCTGACCATTTTTAAACATGGGTTTAAAAAAAAAAAACGGAGAACCTACAAGCTAAAATATGAATTAAGTCTGTGAAACCCAGCAAACATTTACAAGGTTGTGCTGCTAGAATATTTATGATATGGGTTTACTAATGTCTGAACCTTCAGCTCTTTGGTGTCGTGCAGACAATGGATGCTGTGATTACTTACAAAACTGTGTGCCATTAAAACGAACTTCCGAAACAATTCCAGAAGCGGGCGACACGTTCTATAATAAAC	---	---	N/A	---	-	no IPS match	---	---	0	Xl.12309	---	---	---		---	---	---	---	---	---	---	---
Xl.12359.2.S1_at	-6.41e-05	upregulated	TCTTCTTATTGAGCAGATGTCCATCTATCATGTGTTTCACAAACTGTGTTTCTTATTCAGTGACATTAGCAGCTGTGACAAGTGGACAGAGATGTTTTGAGTGACCTGGCTGCCANGGGCCTTTAGGTTTAGTGCTTTGCTTGTTCTACCTCGGCTAGACATTTTATTTCTTCCAATGTTAAGAAATTGGACATTAGACCTTTTTGCCTTTTAAAACTGTTTCTATGACCTTGAAAAGTGAATATATAGTCTCTNNACCATAAACCTGCTGTTTTTTGGCAGAAAGGAAGCAAAGAAAGTCTGTTGATCATTAAAAATACACTACCCAAAGAAGCACAAAAAAGTCGACATAACTGTAAAAATGTTTGCCTAATCGTATACTACTGTATAGTAAAATAC…	---	---	N/A	---	-	no IPS match	---	---	0	Xl.12359	---	---	---		---	---	---	---	---	---	---	---
Xl.12361.1.S1_at	0.00013201	upregulated	AACCTTTTTGTGTTCTACTGAGTAATATGACTTGTCAACTGTGAAAGTGGCATTTTTTTGCATTTTTATTTTGCTGTGTTGAACAATCAGATTTTTTTTTTTTTCATTTGTTTTNGGGGNTNCNCTTTTCNGGTCCTTGTACAAAGCACAGAGCATATTTTGCATTTGGTTTTTGAACACAGTCAATGGGAAGAAGTTGTTACAGTCGGATCAACAGCTCTCGGTTTTAGGAGACCTGTCATGAACTGTACACAAGATAGCTATACAAACAAAACATGTGTAGTAATGGGCATTACCTCTTTCTAAATTAAAAGAACTGCATCTGGATATATACACAATAATTTCATTTAGCAAATAAAAACATATTTCTGTTTGAACTTATACCATTTTATCAGTATA…	fibronectin leucine rich transmembrane protein 3	flrt3	N/A	fibronectin leucine rich transmembrane protein 3	-	seg (SEG)	---	---	0	Xl.12361	flrt3	394225	B7ZR53 /// Q70AK3		NP_001080928	NM_001087459	---	0016021 // integral to membrane // inferred from electronic annotation	0005515 // protein binding // inferred from electronic annotation	---	---	NP_001080928.1 // span:529-551 // numtm:1
Xl.12377.2.S1_at	0.00030629	upregulated	GATACTTTTCTCAGGTTTTCTGTGAGCAGCTGTTGGATGTCCCCTTTGCACAGAGACAAAACCTGGAATAAAAATGGGATAGCGTGTATATTACACCCAATCACAATTCCGATGCAGTTNATAATCACTGCCATAGTATACAATATAAAGTGAGATGTATGCTTGGGATTGTGAACCTAAAGGCAAGTACCATTACCATGCTGCTTTACTCCCCTTTGACATATTGACATTTCTTCNAACTAAAGAATATCGCATAAATGATTGCATGATTGCCGATGGTTCTTTAAACTTACTCTGGGTCCCTTGAGAAACCCAGTTTTAGACATTAAAATTCCTACCCAACCTCTAAATTATAAGTTAATTTCCCAAAGTGTTTTTTTATCTTTTGTTGTGGGATAC…	---	---	N/A	---	-	tmhmm (TMHMM)	---	---	0	Xl.12377	---	---	---		---	---	---	---	---	---	---	---
Xl.12380.1.S1_at	-0.00013774	downregulated	GCCCAGAAGCAAGCAGAGGTGAACTCCATGATGAAACAGACACGGATGGAGCAGATTTCACAGAAAGAACATTGCCTGGCCGTGCAGGCACAGAGGGACCGAGCAGAGTTCAATAGAGTGCTGAGAGAACAACGAATGATAATTGAGAAAGAACACAAAGAGTTAGAAGAGAAGAATACCCAGCTGATGAAGCACGCAGCAGAGCTCAGGCGCCAAGTCCGTGAGAATGAGCAGAAGCAGGTCTTGTCAAGAATCGACTACTTTGAAGAAGGCAAGAGGCTCAATGAAGAAGCTCATCAGCGTAGGGCTCGTCTGGATGAGCTGAAACAGAAGAAGCTGGAGGAGCTCAGAACGGCCGGCCTTCCAGACAAGTACCTCTCAATGGTCATGCGAAAGGCN…	coiled-coil domain containing 19	ccdc19		coiled-coil domain containing 19	-	no IPS match	---	coiled-coil domain containing 19	0	Xl.12380	ccdc19	496206	Q5M7G3		NP_001088863	NM_001095394	---	---	---	---	---	---
Xl.12400.1.A1_a_at	0.00058748	upregulated	AATACATCTGGGTATAGCAACTCTTCCATCCTAGATAGAGAAGTC	farnesyltransferase, CAAX box, alpha	fnta	N/A	farnesyltransferase, CAAX box, alpha	-	no IPS match	---	---	0	Xl.72187	fnta	100137632	A9ULW7		NP_001108255	NM_001114783	0018346 // protein amino acid prenylation // inferred from electronic annotation	---	0008318 // protein prenyltransferase activity // inferred from electronic annotation	---	---	---
Xl.12400.1.A1_at	-0.0016373	upregulated	AATGATCAAAGTAGCTCCCCACAATGAAAGTGCCTGGAACTATCTTCGAGGGATTTTGCAAGAGCGAGGTATGTCTGAATATCCAAATCTTTTGGAGCAAATTCAGCGCTTACAGCAGACTCACAGTTCCCCATACCTTTATGCTTTCCTTGTGGATATCTACGAAGATATGTTGGAAAAGAAATGTCAGAATGTTGAAGATACCCTTAATCACGCACTAGAGCTCTGTGACATCCTTGCGAAAGAAAAGGACACGATAAGAAAGGAGTACTGGCGATACATTGGGCGATCTCTGACAGTGAAGTATGGAGTAAACCGTACAGAAAAGGAAGAACCAATACATGTAGATATTGTACAACCAGAATAACATCTGACTATTTTGTTTTCACTTACCTATAT…	farnesyltransferase, CAAX box, alpha	fnta	N/A	farnesyltransferase, CAAX box, alpha	P:protein prenylation; F:protein prenyltransferase activity; F:CAAX-protein geranylgeranyltransferase activity; F:protein geranylgeranyltransferase activity; F:protein farnesyltransferase activity; P:apoptosis; F:alpha-tubulin binding; F:microtubule binding; C:microtubule associated complex; C:cytoplasm; P:cellular component disassembly involved in apoptosis; C:cytosol; F:protein binding; P:prote…	IPR002088; IPR008940; PTHR11129 (PANTHER), SSF48439 (SUPERFAMILY)	---	caax alpha	21	Xl.72187	fnta	100137632	A9ULW7		NP_001108255	NM_001114783	0018346 // protein amino acid prenylation // inferred from electronic annotation	---	0008318 // protein prenyltransferase activity // inferred from electronic annotation	---	---	---
Xl.12400.2.S1_at	2.42e-05	upregulated	GGGCTGACGTGAAAGCTGTACCACAGGATGATGGGCCAAATCCAGTTGTTCAGATTGTTTACAGTGAAAAATTTCGTGATGTGTATGATTATTTTCGTGCTGTTCTTCAGAATGATGAAAGGAGTGAAAGAGCATTTAAACTTACAACAGATGCTATTGAACTAAATGCTGCTAACTACACCGTATGGCATTACCGTAGAGTACTTTTGACATCTTTACAGAAGGACCTAAGAGAAGAAATGAACTACATCACTGCAATCATTGAAGATCAGCCAAAGAACTACCAAGTCTGGCATCATAGGAGAGTTCTTGTGGAACTGCTGAAGGATCCTTCAGAAGAGTTAGAGTTTACTGCGGAAATTCTTAGCCAAGATGCAAAGAACTATCATGCTTGGCAGC…	farnesyltransferase, CAAX box, alpha	fnta	N/A	farnesyltransferase, CAAX box, alpha	P:protein prenylation; F:protein prenyltransferase activity; F:CAAX-protein geranylgeranyltransferase activity; P:positive regulation of cell proliferation; F:protein farnesyltransferase activity; F:drug binding; F:peptide binding; F:alpha-tubulin binding; C:CAAX-protein geranylgeranyltransferase complex; P:response to cytokine stimulus; F:microtubule binding; F:prenyltransferase activity; C:micr…	IPR002088; IPR008940; PTHR11129 (PANTHER), PTHR11129:SF1 (PANTHER), SSF48439 (SUPERFAMILY)	---	caax alpha	36	Xl.72187	fnta	100137632	A9ULW7		NP_001108255	NM_001114783	0018346 // protein amino acid prenylation // inferred from electronic annotation	---	0008318 // protein prenyltransferase activity // inferred from electronic annotation	---	---	---
Xl.1241.1.S1_at	3.94e-05	downregulated	GGTTGTTTTGATTTCCATTTTGTACAGCAACCGTACTGTTCATCTCCGCTTTTCTTCTTTATGGATTTTTATTCATATTATTTTTTTGGTAAGGACTATAAATGGTGGACACTTGAATTTGAAATTATTCCTACACGTAGCTTCTAGAAGGGCACGACACTTGTAAAACACATTTTTCACGGTTTGTTTACACACTAATTTGCGTTCACCTTTTGTTTTACTCCAGAACACTGGTTTAAAATGTATTGAAACCTGTAAAAACTTTTGTCAATTTTTTTTTTTTTTAAAGGAATGGACTGGTTTTGTTAGAATTTGTGGGGTAATTAACAATATTGTTGACGTCTGCCATTTTGATCATGATCATGTTGTATTAAAACTTAGTGGAGATGGTTTGCAGTC…	SRY (sex determining region Y)-box 7	sox7	N/A	SRY (sex determining region Y)-box 7	-	SignalP-NN(euk) (SIGNALP), tmhmm (TMHMM)	---	---	0	Xl.1241	sox7	378665	B7ZSI0 /// B7ZSI1 /// O42342		NP_001079337	NM_001085868	0001706 // endoderm formation // inferred from mutant phenotype /// 0006350 // transcription // inferred from electronic annotation /// 0007275 // multicellular organismal development // inferred from electronic annotation /// 0007507 // heart development // inferred from mutant phenotype /// 0030154 // cell differentiation // inferred from electronic annotation /// 0030178 // negative regulation…	0005634 // nucleus // inferred from electronic annotation /// 0005634 // nucleus // inferred from sequence or structural similarity	0003677 // DNA binding // inferred from electronic annotation /// 0010843 // promoter binding // inferred from direct assay /// 0043565 // sequence-specific DNA binding // inferred from direct assay	---	---	---
Xl.1242.1.S1_at	0.17248	downregulated	AATGATCTATCTGCTGCTTTTGCAATGTTCAAAGTCTACAACTNNGAGGTTTGGAATTCNCTAGATTCCCAGTTACCATAACAATTTATTATTTATCTCTGACGAATCCTCATTTTCTCTGCTGGCATATACAGCCAATCAAGCCTTCTACACCTCATATGTATTTTGCACTGGCGCCCACTGTATCAGCCTGCATCAAATTTTGGTATCAAAATCTGCTCAGAACGAGTGTCTGTCAATACACAGATATACATACATACATACATACATACATNNNNNNNNNNNNNNNNNNNNNNNNGGGATTGGAAGGCAGCTGATTGGCTTCTCCTGTGTGCCATTAGACACATATAGGTTAAATAGTAGCCAGAACATGCTTTACTTTTTGTTAAATATGAAANT…	arginase, liver	arg1		arginase, liver	-	seg (SEG), tmhmm (TMHMM)	EC:3.5.3.1	---	0	Xl.1242	arg1	380109	Q7ZYM1		NP_001080417	NM_001086948	0006525 // arginine metabolic process // inferred from electronic annotation	---	0004053 // arginase activity // inferred from electronic annotation /// 0016787 // hydrolase activity // inferred from electronic annotation /// 0016813 // hydrolase activity, acting on carbon-nitrogen (but not peptide) bonds, in linear amidines // inferred from electronic annotation /// 0046872 // metal ion binding // inferred from electronic annotation	---	---	---
Xl.1244.1.S1_at	-4.06e-05	downregulated	GGGAAAGATGGCTATAATGCACCTAAAAGAATTAGCCATGCTGTTGAGAAGGCAACATCTGATTATTATTCAGGCACCTCTTCTGATGAAGAACTGACCAACAAAGAGCCAAAGACTATTCCTAAAGTTAGCAATCCCAACAGTATTTACCAGTGTGCAGACTACTCTCAAGCCATTCCATCTTGGTCCCAGTATCCTCGCAGAAAGAACTATCAGAATAATGGGTATCCTCCNAATCCACCTATGCCCTATTATCCACAACAAAAAGCTTACAAAGCCTTCAGACAGTCTTCTGCCTTTTCAGGCCCTCGTGTTGATAGATACCATTGGGTGAACATGAAACGCTCAGCCATATCATAGCACTTACTGTATTTGTTTTTAACGCATGAA	maternal B9.10 protein	b9-a	N/A	maternal B9.10 protein	-	PTHR22978 (PANTHER), PTHR22978:SF5 (PANTHER), seg (SEG)	---	b-cell translocation gene 4	0	Xl.1244	b9-a	394334	P40744		NP_001081023	NM_001087554	---	---	---	---	---	---
Xl.12443.1.A1_at	-3.99e-05	downregulated	ACAAGATAGCTCGTGGGTTTTACAAGGTTGTGAAAGCCAAGCCTGATGGGAAACCAAGGAGGAACCACGCAGACTGAGCCCACGCTCTGCTCATTGGATGTCTTAGGCACGTGACCAATCACAATGATAGAGACTGTATATGGTGGGACCTTCTCTATGTCAATTATATCTATCTATTGTGACACAAACCATTTTAAGTGCAAATTCAGCGTTATGTGGACCAACGTTGGCTTTTGTCACCCAAGCTGACACTATAGAGCCTTGCCATAAAGGTGCCTTAG	transmembrane protein 56-A	tmem56-a	N/A	transmembrane protein 56-A	-	SignalP-NN(euk) (SIGNALP)	---	---	0	Xl.50991	tmem56-a	444633	Q6GLX2		NP_001086204	NM_001092735	---	0016020 // membrane // inferred from electronic annotation /// 0016021 // integral to membrane // inferred from electronic annotation	---	---	---	AAH74322.1 // span:4-26,52-71,86-108,169-191,211-233 // numtm:5 /// NP_001086204.1 // span:4-26,52-71,86-108,169-191,211-233 // numtm:5
Xl.12463.1.S1_at	0.00010383	upregulated	TCTTCTCTTTACCTTCAGAGAGGGTTAAGGGCCCCTCCAACTCCGCTGCTGTGTATGACATTAAAGAGACTGCCTCCATTCCGGTTCTTACAAAGAAAGGAGCCTAGAATGTGCTGTCGTTGATGCAGCTTCCTCTTCACGNNNNGNNNNNGGCGGGCAGGTTTCAGGAATATTTTAACGATTCTNNNNNGCTGCAGTACGGTCCTGTCTGTCCTGGCTGTTTGGAAATACATTTAAAAGCTGTAAATGAGAAAATGAAACTGTAAAGAAGAAACAAATTAAATATGGTTCTCCTTATGAAAACGGGAGTCGATGAGCATTTACTCCACGACAGAAATATGCGAGTCACAAGTCGACAGAGGAGGTAAATGAGTGTTAAAATCAGCATTGTGATAGATT…	---	---		---	-	seg (SEG)	---	---	0	Xl.78287	---	---	---		---	---	---	---	---	---	---	---
Xl.12464.1.S1_at	3.09e-05	upregulated	AGACCCAAGGAGACCAAAGCGGCCAAGGACAATCCTCACAACCCAACAAAGAAGGGCNTTCAAAGCATCTTTTGAGGTNTCATCNAAACCNTGTAGNAAGGTCAGAGAGACATTAGCTGCTGAAACAGGACTTAGNGTCAGAGTGGTNCAGGTGTGGTTCCAGAACCAANGAGCAAAGATNAAGAAATTAGCACGAAGGCATCAACANCAACAGGAACANCAAAATTCCCAGAGGCTGGGCCAAGAGGTCATGTCCAGCCGCATGGAGGGGATGATGACCTCATATGCCCCACTGGCACCTNCTCAGCANCAGATCGTCACGATGGATCAGAACAGCTACAGCACAGACCCCTTCCAGCAAGGACTTACACCTCCACAAATGCCAGGTGACCACATGAA…	LIM homeobox transcription factor 1, beta, gene 1	lmx1b.1		LIM homeobox transcription factor 1, beta, gene 1	F:sequence-specific DNA binding; ; F:transcription factor activity; F:DNA binding; C:nucleus; F:zinc ion binding; P:multicellular organismal development; P:cell differentiation; P:neuron differentiation; P:regulation of transcription, DNA-dependent; F:metal ion binding; P:transcription, DNA-dependent; P:nervous system development; P:glomus development; P:camera-type eye development; P:organ growt…	IPR001356; IPR009057; IPR012287; IPR017970; coil (COIL), PTHR25901 (PANTHER), PTHR25901:SF24 (PANTHER), seg (SEG)	---	lim homeobox transcription factor beta 1	31	Xl.12464	lmx1b.1	399182	Q8UVR3		NP_001083902	NM_001090433	0006355 // regulation of transcription, DNA-dependent // inferred from electronic annotation /// 0045449 // regulation of transcription // inferred from electronic annotation /// 0072013 // glomus development // inferred from mutant phenotype	0005634 // nucleus // inferred from electronic annotation	0003677 // DNA binding // inferred from electronic annotation /// 0003700 // transcription factor activity // inferred from electronic annotation /// 0008270 // zinc ion binding // inferred from electronic annotation /// 0030528 // transcription regulator activity // inferred from electronic annotation /// 0043565 // sequence-specific DNA binding // inferred from electronic annotation /// 0046872…	---	---	---
Xl.12476.1.A1_at	7.43e-05	upregulated	AAATGAGAAGAATTCTTCCGGATGATAAGAGCTAGGACAATCACATAGCTGGGAACCCACTGGTGTGGAAACCAAGTATTGGCATAGGTCCGGGAAAGCTGGGAAGTCGTTG	---	---	N/A	---	-	no IPS match	---	---	0	Xl.12476	---	---	---		---	---	---	---	---	---	---	---
Xl.12489.1.A1_s_at	7.9e-05	downregulated	TGATGAGTATGCGCAGTGCCAATGGACTTTTGATGCTACCTCCAAA	gephyrin /// MGC83148 protein	gphn /// MGC83148	N/A	gephyrin /// MGC83148 protein	-	no IPS match	---	---	0	Xl.12489	gphn /// MGC83148	443802 /// 779372	Q6DF77 /// Q6GQZ6		NP_001085376 /// NP_001090459	NM_001091907 /// NM_001096990	0006777 // Mo-molybdopterin cofactor biosynthetic process // inferred from electronic annotation /// 0032324 // molybdopterin cofactor biosynthetic process // inferred from electronic annotation	---	---	---	---	---
Xl.12493.1.A1_at	-4.59e-05	downregulated	GTGTGTGAGAACCTGTTGCACCAATGGTAGTTCAGCTTGTGGCTTCTACACTTTAGCCCCATTGTGTTTTGTCCAGCCAATNAGTTAGCTCATCCTTGAGCAGATCTAGCTCCCAAAGACTTGCAAGCCATGCCTCTCTGAGTGCGATGTGAATACTGGAACACCAAACTTGATGATAAACTGGAACGGGCGAGATGCTGTAGTCAATTGTGTGAATTGGGTAGTGCCTGAAAGTTTCATTGGCTAAACAAAGTGTGTAGTTCCCTCCCACAGACCTTAGAGCTGTGCCTTTTCTATGCAATATTACAGACACGTCTACCAGATTACTGTATTCACATGTAAGTTTGGGCTGCGAGCA	---	---	furo SERTA domain containing 2 (SERTAD2)	---	-	no IPS match	---	---	0	Xl.72214	---	---	---		---	---	---	---	---	---	---	---
Xl.12497.1.S1_at	6.69e-05	downregulated	AAATACTTGGCTAAACCTCTTTCAGCGAGCAGCAGAATGGCATCCACCTGGGAAACANNGGGGTTCGGAGGAAATTGATGTGTGTAAGATTTCTTGTCCTAATTACAGTTTTCTTCTGTTTCTGGATACCTTTTAAACTGGACTCCTGTCTTTTTAAGCACGCTTGGTATTTTAACATCAATGCTTGTTTTTTGTACTGTTACATTTTTAAATATAGACTGTTAAAAATAATAGATTAATAAGACCAGTGTTACATGATTAATGAAGAGCCAGAACCCATGACAAAATGAATGTGAATAAACCTCCTGAAATATTTAATTGAGAAGGTCTGTGGAATGATTATGTACGACTGGACTGCACAGAAGTACTCCTTTTAGCACATGCGTTTCCAAACTACTT…	---	---	none	---	-	no IPS match	---	---	0	Xl.53523	---	---	---		---	---	---	---	---	---	---	---
Xl.12532.1.S1_at	4.89e-05	upregulated	ATTTCAACAGTGCTGGTTGTCCAGCTGTATTCAGTGTCGATGATACAGTACTTGAAGTGCATTTTGTTCTTGCTACTCTTTCTGACACAGACAGAGCATCACAGACAGAGTCTCAGAACAACAGACCCTTGCTTTCAACAGAGGATGACTTTTTAGGTGATGATATAGACTATATGATTGCAATGGAAACCACTCTTGCAAATCCTTCCCCACCCACTAGTCCTACCTTCTGCAATCGCTCTAGCATAATTCCTTTACAAGAATCTCAGGGTCTATCAAGTGATGATGAACTCGAAACAGGAGTCCCTGGGACACCTCCCAACAAGAAGTTTCGGTCCCTTTTTTTTGGGTCTATTCTGGCAAGCTCCGGTCATTCAAATCAAGAGATTTTGGCTGAAG…	RAD9 homolog A	rad9a		RAD9 homolog A	P:DNA repair; P:positive regulation of apoptosis; P:cellular response to ionizing radiation; F:protein kinase binding; F:hydrolase activity; C:nucleus; P:DNA replication; P:response to DNA damage stimulus; F:3'-5' exonuclease activity; P:DNA damage checkpoint; P:DNA replication checkpoint; F:exodeoxyribonuclease III activity; F:enzyme binding; P:cell cycle checkpoint; C:cytoplasm; C:nucleolus; C:…	IPR007268	---	rad9 homolog a ( pombe)	20	Xl.12532	rad9a	398594	Q7ZZU5		NP_001082600	NM_001089131	0006281 // DNA repair // inferred from electronic annotation	---	---	---	---	---
Xl.12549.2.S1_at	8.27e-06	upregulated	GATCCTCCCCACAGTTTGGACATATTGGCACTTTACACTTGGACAAAGAGGACTCGCAGAAAACTTGTAGAGCTGAAGTGAGCAGCAGGCAGAGGTCATGGNCTTTGCAACCNACGGCGTGTTCGGCTAAAACCATGGCTGGTAGCCCAGGTGGATAGCGGATTGTATCCTGGATTAATTTGGTTGAACAGAGAGGCAAAAAGGTTCCAAATCCCATGGAAACACGCAACAAGGCATAGCCCCCAGCAGGAGGAAGAAAAGACAATATTTAAGGCCTGGGCTGTTGAGACCAGTAAATATCAAGAAGGGGCTGATGAACCAGACCCAGCCAAATGGAAGGCCCAACTTCGCTGCGCATTAAACAAGAG	---	---		---	P:regulation of transcription, DNA-dependent; P:transcription, DNA-dependent; ; F:transcription factor activity	no IPS match	---	novel protein interferon regulatory factor transcription factor	4	Xl.71806	---	---	---		---	---	---	---	---	---	---	---
Xl.12560.1.S1_a_at	-0.15885	downregulated	GTAACTTCTATGCGCAGTACAAGTCNATAGAGCCGTACCTGAAGAAGAAGGATGAGTCTCAGCAGGGGAAGGAGCAGTACTTACAGTCCATAGAGGACCGGGATAAGCTGGACGGGCTGTACGAGTGCATTCTGTGTGCTTGTTGCAGTACCAGCTGCCCCAGTTACTGGTGGAACGCAGATAAATATTTGGGCCCCGCGGTGCTTATGCAGGCATACAGATGGATGATTGACTCCAGGGATGATTTCACAGAGGAGCGACTCTCCAAACTACAGGACCCCTTCTCCCTGTACCGCTGCCACACCATCATGAACTGCACCCGCACCTGCCCCAAGGGCCTGAACCCGGGCAAAGC	succinate dehydrogenase complex, subunit B, iron sulfur (Ip)	sdhb		succinate dehydrogenase complex, subunit B, iron sulfur (Ip)	C:membrane; C:mitochondrial inner membrane; F:electron carrier activity; C:mitochondrion; P:transport; P:tricarboxylic acid cycle; P:oxidation reduction; F:4 iron, 4 sulfur cluster binding; F:3 iron, 4 sulfur cluster binding; F:2 iron, 2 sulfur cluster binding; F:oxidoreductase activity; F:iron-sulfur cluster binding; F:ubiquinone binding; P:electron transport chain; F:metal ion binding; F:succin…	IPR004489; IPR009051; IPR012285; IPR017896; IPR017900; PTHR11921 (PANTHER)	EC:1.3.5.1	sdhb protein	19	Xl.12560	sdhb	379939	Q3B8J8		NP_001080247	NM_001086778	0006099 // tricarboxylic acid cycle // inferred from electronic annotation /// 0006810 // transport // inferred from electronic annotation /// 0022900 // electron transport chain // inferred from electronic annotation /// 0055114 // oxidation reduction // inferred from electronic annotation	0005739 // mitochondrion // inferred from electronic annotation /// 0005743 // mitochondrial inner membrane // inferred from electronic annotation /// 0005743 // mitochondrial inner membrane // inferred from sequence or structural similarity /// 0005749 // mitochondrial respiratory chain complex II // inferred from sequence or structural similarity /// 0016020 // membrane // inferred from electro…	0008177 // succinate dehydrogenase (ubiquinone) activity // inferred from electronic annotation /// 0009055 // electron carrier activity // inferred from electronic annotation /// 0016491 // oxidoreductase activity // inferred from electronic annotation /// 0046872 // metal ion binding // inferred from electronic annotation /// 0048039 // ubiquinone binding // inferred from sequence or structural…	---	---	---
Xl.12577.1.S1_at	9.53e-05	downregulated	CAAAGATAATACTGTTTGGGCGTTCTTTAGGGGGAGCAGTGGCTGTCCACCTAGCTTCTGAGAATGCACACAGGATTTGTGCTCTTGTGTTAGAGAATACCTTTCTTAGCATCCCTCATATGGCAAGCACCNTGTTTTCAGTCCTTCCAATGAGATACCTTCCATTATGGTGCTACAAAAATAAGTTCTTGTCTTACAGAAAAATCCTCCAGTGTCGAATGCCTTTGTTGTTTATCTCTGGGCTTTCAGACCAATTGATTCCTCCATTTATGATGAAGCAACTCTATGANCTATCCCCTTCCCGGACTAAAAGACTGGCGATATTTCCAGATGGTACACATAATGATACGTGGCAGNNCCAAGGCTACTTTNCAGCACTTGANCAGTTTATTAAGGAGC…	hypothetical protein LOC100049138	LOC100049138	N/A	hypothetical protein LOC100049138	F:hydrolase activity; C:integral to membrane; C:membrane; F:molecular_function; P:metabolic process; P:biological_process; C:cellular_component	G3DSA:3.40.50.1820 (GENE3D), PTHR12277 (PANTHER), PF12695 (PFAM), SignalP-NN(euk) (SIGNALP), SSF53474 (SUPERFAMILY)	---	abhydrolase domain-containing protein 13	7	Xl.12577	LOC100049138	100049138	A4IFW9		NP_001091435	NM_001097966	---	---	---	---	IPR000073 // Alpha/beta hydrolase fold-1 // 1.8E-8	NP_001091435.1 // span:36-58 // numtm:1
Xl.12595.1.A1_at	0.00012587	downregulated	CATATGGTGTGACATCTGTTATATTTGTAAACCTATATTTTAATGCAAGGAAAAATATNATGGAGTAAANGAATAATAGATGAAATAATAGATTCATAGGTCCAGTANCCCACAGCAACCTATCAGANTACAGACTGGTATATNCTAGCTGCTGATTGGTTACTNAGGGNTTACTGGAGCTAACTTTGCACCTGTTATTATATNNNCCCCCTTACATTTCATTCAGCCCAATCTCTGTGAAGCTCAGTTGGCACGTNCCCGGCCTGGGTAACCGNGATNATGCTCCTTGCAGTGTAGTATAATAATAATAATANTTGAATNCTTATCAGTGGCACAAGAGGATGAGGTAGGTGAAAGGANAGGGTNNAGCTAGAAAGAAATGAGTTTGCTTAGCAGAAT…	---	---	finished cDNA, clone TTbA001n10	---	-	SignalP-NN(euk) (SIGNALP), tmhmm (TMHMM)	---	---	0	Xl.51754	---	---	---		---	---	---	---	---	---	---	---
Xl.12632.1.A1_at	0.0019135	downregulated	TCTACAGTACTGTGGCCTTTAAACATTTTAATGTATTACACCTCAGAGGTGAGTACAGCAGTTTTATAACACTAGAAGGATCAAAGCTTGGACATAATTGGAGACCAGTGTTCCTTATAGTGGATGGATAATGGGATAACTTGTAACATATCATGGACATAAAAATAAAACATTTCTGACATTATTATTTCAAATACAATATAACCCTACNACAGTTCTCATGTATTATGTGAAGTAGAATCAAATTTTATAACAAAAGGATCTGCTTTTTTTGGGTGTTTTTTTCGTTACAATAAATGAGCCAGTAACACCAAAATTATTATTTTCTTATGAAATATATGGAAAATTATAGATTTAGTCAATATATATAGTTTTAGACTGTTGTCACCCATACNGAGC…	---	---	N/A	---	-	no IPS match	---	---	0	Xl.12632	---	---	---		---	---	---	---	---	---	---	---
Xl.12646.1.A1_at	-4.88e-05	downregulated	AGCTTAACTGATATCCGCTGTGTATCCTGTGCCTTGTTTCCTTTTATGGCTCTGAATGCCTGCATGTTTATATAAAATATAGTGTGTTTCTGAAGCAAACAGTACATTATATTTACATTACTATAGGGTACTTTCATTTTTTGGTGTTACCTTCTGTCATTTGCTCTAGCAATGTGTCTCCAGCAGGAGCTCCCAAAAAAAAACAGAAAAGGATAATCACATTTATTAAGAAACTCCAGAAATGTACAATTTTTTTTTATTTATTATGAATTTGTTTTGGTTGTGGACAGGAGGGGCTTGTCTGCAACTGATACATTTCCAGACAGCCCCTACATACAATTTGGGATTATTCAGTGAGAATCTTCCCCTAGGGAACATTTTCAACTTTAGATCCGGATA…	---	---	none	---	-	no IPS match	---	---	0	Xl.12646	---	---	---		---	---	---	---	---	---	---	---
Xl.12648.2.A1_at	-6.26e-05	downregulated	AATGCTCGGGACCAGTCGCTTTTCGGATAATGGATCTTTCTGTAATTTGGATCTTCATACCTTAAATCTACTAGAAAATCATGTAAACCTTAAATAAACCCATTTGGCTGGTTTTGCTTTCAATAAGGATTAATTGTATCTTAGTTGGGATCTAGTACAATACACTGTTTTATTGTTACAGAGAAAACNGAAATCATTTTTAAAAATTTGGATTATTTGGATAAAATGGGAGGTTATCTTTCTGTAATGTGGATCTTTCTGGATAANCNNNTCTGTACTTTGTTGCCTTCTAAAGGGCCTAGATTCACAGTGTGGGCTTTTTGACATTAACGTGTTGATATATTTATGCTGGCGCCATGGATTTTAAGGTATCTGGCAAATTAGCAGTTCCTTTATTTC…	hypothetical protein LOC100101283	LOC100101283	N/A	hypothetical protein LOC100101283	-	no IPS match	---	---	0	Xl.12648	LOC100101283	100101283	A5PKM9 /// Q08B45		NP_001093344	NM_001099874	0007596 // blood coagulation // inferred from electronic annotation	0016021 // integral to membrane // inferred from electronic annotation	---	---	IPR003961 // Fibronectin, type III // 0.015	NP_001093344.1 // span:228-250 // numtm:1
Xl.1265.1.S1_s_at	-6.45e-05	upregulated	GAAGAACATGTTCACCTTTGCTTTCATTATGAACTAAAAATGTTCTATAATTCTACAATTTAATATTATCTGGTTGCTAAGCCCTCTAACCCTAGTAACCAGGCATTCATTTGAATGAGTACATTTCCGAGAGTCTGATTAGAAAGATAAGCAATATAAGAACAATGAATACAGCTTCCGGTCTTTCACTTTGCNGTTGCCGGGGTAACAGACCTTAGCAACCAGGTAGAAATTGGATCATAAAGGGANATCTTTGAATTAGATGATGTCCCTTATCAACAAACAAAATGCTTCTTTTAAAGGGTAACTTTGCCAACATACAAAACCCAATGATAATATTTAAGGGGGGGTCCTTTGTAACATTTTATGTAAATATTGTCGTTTGTTACTTGTACCCGA…	POU class 2 homeobox 1	pou2f1		POU class 2 homeobox 1	-	SignalP-NN(euk) (SIGNALP)	---	---	0	Xl.1265	pou2f1	399316	P16143 /// Q00003		NP_001095255	NM_001101785	0006350 // transcription // inferred from electronic annotation /// 0006355 // regulation of transcription, DNA-dependent // inferred from electronic annotation /// 0007219 // Notch signaling pathway // inferred from mutant phenotype /// 0007275 // multicellular organismal development // inferred from electronic annotation /// 0042981 // regulation of apoptosis // inferred from mutant phenotype /…	0005634 // nucleus // inferred from direct assay /// 0005634 // nucleus // inferred from electronic annotation /// 0005667 // transcription factor complex // inferred from sequence or structural similarity /// 0005737 // cytoplasm // inferred from direct assay /// 0005737 // cytoplasm // inferred from electronic annotation	0003677 // DNA binding // inferred from electronic annotation /// 0003700 // transcription factor activity // inferred from electronic annotation /// 0016563 // transcription activator activity // inferred from sequence or structural similarity /// 0030528 // transcription regulator activity // inferred from electronic annotation /// 0043565 // sequence-specific DNA binding // inferred from direc…	---	---	---
Xl.12660.1.S1_at	-0.00011223	upregulated	TTACAGTCTCTTCTCAGTGGTCCATCCATGGATGTCAAGCTGTTTCTACCATTTCTGAAGCTTATACCCGAAGACAACAACTCCTGTCTGAGTATTCACATTCTGTGTGCAACACGCCTGATGCAATATGAGAAGTCAATAGAGAAGCTTCTGGATCGCTGCCCTGAAGCTGTGATCTCATATGCGAAGCATGAAGTAAAAGAAGGAAGTCGGGACATTTGGTGGAATATGCTACTGCCTGAACTGTGCAATCGAATCCGATCCATCCAAAGCAATAATGAAGTGTTCATCTCGTCCTTAAAAGACACTCTGGAGATGATCGCTATGGAACTCGATACTAAAGACTTTCTCAATGCACTTCCNGATGATGGAACAGCAGCGTTTTTCCTGCCTTATCTT…	Hermansky-Pudlak syndrome 3	hps3	N/A	Hermansky-Pudlak syndrome 3	P:pigmentation; C:cytoplasm; P:organelle organization	no IPS match	---	hermansky-pudlak syndrome 3	3	Xl.12660	hps3	398456	Q6GNZ6 /// Q7ZYT7		NP_001082416	NM_001088947	---	---	---	---	---	---
Xl.12671.1.S1_at	-0.00010005	downregulated	AAGGCTTTAATCAACAACAGCAAGAAATTGACTTTGCTATGCTGCTCAGGGTTTCAATTNTTATATTTTGCCTTAAAAAGGTCCATGTCCAGTTGCANGCCTTCAGCTTCTGCATATGACCACTGCCAACTTCTCCAAAAAGTCAGTAGTTTACAGCAGCTGGAAATTCTAAATTTCACTTGAATTGCCTTAAAATAACATCGCACATCTTGTCACCCCCAACTTTCTTAATTAGACTTATAGTCGCTATCCCTTCCCATTCTAATTAATAAGTAGACACTATTACTGGCTTAAACACTCCTATCTACGTGAATAACAAAATGCCATGTATGACAATAATCCTTAAAGAGGCAGATATCTTGGAACATTTATTTATAGTTTTCCGNAAATCTTTTTGTA…	alanyl (membrane) aminopeptidase	anpep	N/A	alanyl (membrane) aminopeptidase	-	no IPS match	---	---	0	Xl.12671	anpep	495476	Q5U4K7		NP_001088591	NM_001095122	0006508 // proteolysis // inferred from electronic annotation	---	0008237 // metallopeptidase activity // inferred from electronic annotation /// 0008270 // zinc ion binding // inferred from electronic annotation	---	---	NP_001088591.1 // span:10-32,99-121 // numtm:2
Xl.12683.2.S1_at	0.00016943	upregulated	CGGGTGTGTCTCGTCAGGGAATTCAGGAGTGTCCCGGGAACGTCAGGCCTAACAACCGGGCGGCACTGCTGCAAACTCTGAACCGGAAGAGGAGGAGCAAGGGGCGTGTCCTGGCTGCCAGTGAGGGCTCAGTGTGGAGATGGGGCTCCCAGTGTCACAGCCAGTGAATCAGGGGGGGAACCCAGACATTTAAGGGCCACAGAGCAGCCCCCCTTTATTCTCACAGACACCTCTGAATCGCTGGCCCCGCTAAGCTGCTGGGAGTTANGCTGCTGGGAGTTGCTGGAGCTACAGGTGGAATATTTACCCCCCACGTCCTGTAGGTGATGCCCACATGCAGCTTNTGCTAGAGATGGCGGCCACCACCGAAAATCTGCAACTG	---	---	none	---	-	seg (SEG)	---	---	0	Xl.48534	---	---	---		---	---	---	---	---	---	---	---
Xl.12692.1.S1_at	2.9e-05	downregulated	ATACCCATGTGGAGTTACCAGTGGATCAGAGAGTTGCAGAAGTTGTGCATGAAGAATATATTGATAACGAGAGCAGGCATCCTACAGAGGATTTGGACTCAAACTACCAAGGAAAATCCCATACTCCAAGACACAGGAAAAAAGAGGATGTTGCAGGAAAAGTCAAGAAATTCTGANTNNNTTAAGATCAGCTGAGTATTTCATGTAATAAAAACANATCAGTACTTGTTGTTATCCAGGATGTTATTTCTACACAAGATGCCACTCAGCGNCTTGTAAAATTCTGTCCTGAAACCCATCAGCTAAACCATACTCCTAAATCACAGAAGGCTTTTTGGAAAGGTTTTTACAAGTCTGATTTGTGCACCATATTCAAAAATATACTGTTCCAGTCATTTG…	doublecortin domain containing 2	dcdc2	N/A	doublecortin domain containing 2	-	no IPS match	---	---	0	---	dcdc2	100381138	---		---	---	---	---	---	---	---	---
Xl.12714.1.A1_at	-0.00010512	downregulated	TGCAATCTTCAATACAGACTGTGTTCTGTGCAAGCTCATTATGTTTATATTGCAGAAGACTGAAAAACCTGGTCTATTTTCTGCTGAAATGGCTATACTTTGTTAGANACCAAAAAAATGCCTTCATACTCTGCTAAAATAACTCTGCAGCATGTGNANNNCTGTTTGTCTTCTGTTCAAAATTGAAGAAGTCACCAGGACCAGCTNTTTTATTCACTATTTGGATTTTTTTGTGAAGGAAAACATAGTATTGTGCAGTTGGTTTGCAGANATTGTTTTATANCAACATTCTGCAGAGATGCTCATAATGAGAANAACATATTCCACCCTCAATGGTTGTGACTTGTGCTATTTATACTGATCTGGGATATGGAGTTGTGGCTATCATTATC	Hypothetical protein LOC100137680	LOC100137680	N/A	Hypothetical protein LOC100137680	-	no IPS match	---	---	0	Xl.84100	LOC100137680	100137680	A9UM23		NP_001108286	NM_001114814	0006412 // translation // inferred from electronic annotation	---	0005506 // iron ion binding // inferred from electronic annotation /// 0042586 // peptide deformylase activity // inferred from electronic annotation	---	---	---
Xl.12778.1.S1_at	5.27e-05	downregulated	ATTAGATGGGACATACTCCGAATCAGAATTGCTAAATTCCTNTGAGCTGGAGTCCTCACAATACCTAGCCGCTTCTGCAGCGGTATAAAACCGTTTGGCCATTGTGCCAGAAAAATACAGACCACTGCAAAACTAGTAACAACTGCAAAGCAAGAAGCTCCTAAATCCAATCCAGCAAGATTTGACCAACTGCTAATACAAACAACCAGANNNNNNAAAAAAAGGCAGCAAGATCTGACCAACAGTTAACCACTGCTAAAACAAACAACCAGAAGAAAAAGGAAAAAAAAGAAGGCAGCAAGATCTGACCAACAGTTAACCACTGCTAAAACAAACAACCAGAAGAAAAAGGAAAAAAAAGAAGGCAGCAAGATCTGACCAACAGTTAACCACTGCNAA…	---	---	BAC clone ISB1-341L17 containing genes for vex1 and vent1	---	-	seg (SEG)	---	---	0	Xl.79895	---	---	---		---	---	---	---	---	---	---	---
Xl.12781.1.A1_at	0.00085031	upregulated	ACTAGCTAATTGAAGTTTCCATTTGAAGGAAAGCTACAGCTCAGCTCACAGTTGCCTTATCACAAAAAATTGTTTTAGCAAGTGCCCATGTGCAGGTGGATAGACTCTTCTATCTCTCAGTATGTGTTTAATACAAGCATAGGAGTGTATGGAGGGATTTCACTGCTGAAATATCTGTGACTGATTGAAAAAAAGAGGTTTTGCCCCAATATAAACTATGGCATAAATGTATGACATGCCATGATTTCAGGGGTGCATTTCGCTGGACTTTCAAAGTGACACCGTTATG	---	---	N/A	---	-	no IPS match	---	---	0	Xl.72250	---	---	---		---	---	---	---	---	---	---	---
Xl.12794.1.A1_at	-0.00011181	downregulated	AAGGATACAAATATTATCGTAGGTTAGTGCAATGTTTAAAGAAAAGCACTAAAATCGAAAGGCCAGATTTAATGGTCGTCAAGTTCAGGCAAATGAAGAAGAAAACTGAGTGAAAAAAACTCAGGTTTTCCTTAAAGGAGAAG	---	---	none	---	-	SignalP-NN(euk) (SIGNALP), tmhmm (TMHMM)	---	---	0	Xl.79242	---	---	---		---	---	---	---	---	---	---	---
Xl.12808.1.A1_at	-5.89e-05	upregulated	TGGCTCCAAGCTATCTAGGCATCTGCCCTGTGCTCAACAGGATAAATCACACCATACTGATATACGGATTTGGAATAATCACCCATCTTACAGTGGGGCACAGGGAAAGGCCAGTTTACGTTGGGGCACAGGGAGAGGCCAGTTTACATTGGGGCACAGGGAGAGGCCGTATATCAGAGGTCAGCTTACGTTGGGGCACATTGAGAGGCCAGCTAACGTTGGGGCACAGGGAGGGGCCAGTTTACGTTGGGGCACAGGGAGGGGCCAGTTTATGTTGGGGCACGGAGAGAGGCCAGCTTACGTTAGGGCACAGAGAGAGAGGTCATCTTACGTTGGGGCATATTGAGAGGCCAGCTTACGTTGGGGCACAGGGAGAGGCCAGTTGACGTTGGGGCACAG…	---	---	N/A	---	-	no IPS match	---	---	0	Xl.12808	---	---	---		---	---	---	---	---	---	---	---
Xl.12810.1.A1_at	-5.21e-05	downregulated	TTACAAATTACTGTACCATGCTTTTGCCATGTCCCTTACAATTGCTTGTATTAATACAATATTTCCTGGTTCAAACAACATAGTTTACCTGGAAATATAAATCTATACAAAATATGAAGCTATTGTCAGCTTCCATATTTGCAGTGAAATCAGAATAGGTATATTCATATGAAAGAAGTATTTTTTTTTTTCATTGTATTAAGATTCTACAGAAAAAGTCAGTCCAGTCTCTGAATGTTTCTAAGTGTGCGTGCTCTTACTTTTTACAAAG	---	---	protein phosphatase 4, regulatory subunit 4 (ppp4r4)	---	-	SignalP-NN(euk) (SIGNALP)	---	---	0	Xl.12810	---	---	---		---	---	---	---	---	---	---	---
Xl.12812.1.A1_at	6.68e-05	downregulated	AAACACCACACTAAGCACAGGGCATACTTAATAAATAAGGCCTCCTGTTCTTTACCAAAACACTAATATTTTAATAGGACATTCTCCCAAAAGGATATTGACTTGCTCAGGTTTGTTTTGGGATACCTCAATCTGGCTTTCCTTTGTTTCTCTGTCAGCCTTGGGGACTTTCTAGTCTCCTACCATAGAATCCCTTTCGTTGAGGTGGTGATGGGTAAGCATAGTGGTTCAATGGGTAGTTTTCTGCCTTGCACTGTAGTCCTAAGTTTGATTCTAGCTTGGGTACTATCTGCAAGAAGTTTGAATCTTCTGACTCACAAATATGACAAGTTAATTTGTACCTCATAAAATTGATTCTACTGTGTGTGACTGTGTTAGGGACCTTACGTTAAAAGCTCC…	---	---	N/A	---	-	no IPS match	---	---	0	Xl.12812	---	---	---		---	---	---	---	---	---	---	---
Xl.12815.1.A1_at	7.22e-05	upregulated	ATTGTAGCGGTTCCTCCTGAGATATTAGCCTAAAAAATTCCCCAGTCAGCAGTCGCATTTAAGCTGGCCATAGATGTTGAGATTGCTAAAAGATCAGCTCCTGATCGTGAGACCACGGTTTTCTCAGAACGATCGTACGAATTTACCATCAACTAAAAAGACCAATTTGCCAGGAAAACAAAGGGGAGCTGCCTGCTTGGTTCTGCAAACATAGATACATTGCACTGGGACCGACAAAGATTTTTTGACCTGGCCGATCAATTTCCTGACAGATGTTGGCCGAAAAATTGTAAGATGTACGATCGTTCGAATCCCACTAACCGCACGATAATTTCGAAGGATTGGTCGGGCTTCCCTAAAATCGGTCGTTCGGCAAGACGAATCGTTGCGTCTATGGGG…	MGC81121 protein	MGC81121		MGC81121 protein	-	no IPS match	---	---	0	Xl.76598	MGC81121	443760	Q6GR36		NP_001085335	NM_001091866	0050819 // negative regulation of coagulation // inferred from electronic annotation	---	0005509 // calcium ion binding // inferred from electronic annotation /// 0005544 // calcium-dependent phospholipid binding // inferred from electronic annotation	---	---	---
Xl.12816.1.S1_at	-0.00034669	upregulated	GGGAGATTTTACAGAGCACGCGATTCATAGGGGGGAGGGCCCGACACCAGGGCCTGCCGATGAGTAGTTACGCCACTGCATTCCATCAACATATTCCTGAAGAATCCCACTATAATCTCATGGATATATGGACATTATGCCTTTTTTATACTTCTGCAAAAAACAACTCTGTTGAATGTAGATCCGGGACTTCTATGTATTTTACTTCTAACATGGACTTGCTTGTTCTAATCTACATCCCAGGAGCCACGTAACTAGTTCTAGATAACATTCCATCCACTGCCCCTGTATCTGACTCACAGCTACCTTGCTTCACATGTGTAAATATATATATATACATATATATAATCCTGCTATAATTTATTCAGCTATATTATGTGGTAGAGTAGGAAGATAAAT…	paired box 7	pax7		paired box 7	-	no IPS match	---	---	0	Xl.12816	pax7	496378	B7ZRC7 /// Q645N6		NP_001088995	NM_001095526	0006350 // transcription // inferred from electronic annotation /// 0006355 // regulation of transcription, DNA-dependent // inferred from electronic annotation /// 0007275 // multicellular organismal development // inferred from electronic annotation /// 0045449 // regulation of transcription // inferred from electronic annotation	0005634 // nucleus // inferred from electronic annotation	0003677 // DNA binding // inferred from electronic annotation /// 0003700 // transcription factor activity // inferred from electronic annotation /// 0030528 // transcription regulator activity // inferred from electronic annotation /// 0043565 // sequence-specific DNA binding // inferred from electronic annotation	---	---	---
Xl.12822.1.A1_at	-3.43e-05	downregulated	TATGACACTGGGTGCTTGCTGCTTCTCATAGTCTGCATCCCAGTGCCTCTAGCTACAGACAGTGGGAAGTGACAAAACTGGCATATGCCATAATACTATCCAATACTTATTTGGAGCGTTACTAACCCTTTAATAGGGAGACAAAAACATTGTAATAAACCTCGCAGCCGGAAAGTAGCTCCGCCCTGTGGCTTTCACAGCACCGCAGTTATACTGGCACAGGGTTATAAAAGTTACTGGCAAGGATGGACAACCTTTGGTGCTCCTGAGGTTTTAGACTTTCAGGTCCCAATATTTTCCATTGCCTTGAAACAGCTGGAGCGCCGAAGGAAATCTGCCTTTTTGCATCCTGGGTGGCAGCTACTGGAGTTCCACAAATCAAAACCAGATCTGTCTCTC…	---	---	none	---	-	no IPS match	---	---	0	Xl.12822	---	---	---		---	---	---	---	---	---	---	---
Xl.12847.1.A1_at	-0.00011665	upregulated	TGAGGTCTAATGTATTTGTGGCCACAAATTAACTGCTTTTGTCCATTAAGAAAAATGGAGGTACGGGTGACATCACGGCGACATCATTAAACAGAAACAAATCTCCTGCACAAAAAGTGCGCCTTGTGGGCGTGTTANTAAACATGGAGCAGAGACCATCTGTGTCCGGAGCAAAGTTTGGAAATACACTATGATAATCCACGTGGGATTCGTTATGTCTAAATTGCATTTAATTACAGTGCAAATGTTTTAACCCTGTATATAGGTTTTATTGAAAAGNAAAAAAAATCCACAAATCAGTGAAATTCTATTTTTCCCCCCTATTATTCTGTGCCGTTTGTAATTTAGGAACAATGGCTCCCC	---	---	FCH and double SH3 domains 2 (fchsd2)	---	-	no IPS match	---	---	0	Xl.34807	---	---	---		---	---	---	---	---	---	---	---
Xl.1285.2.S2_at	0.00024963	downregulated	CAGTGCTTTTAAACAGTGGCGTGACTAGATATTACTAGAAAAATAAATANATTTTAGGGTCCCCAACATATCCAGAGGTTGTCCTTTTTTACCAATATATGTTGAAATTGCTCATTAATTAGGGCCTCACTGGGCCCCTGTACCTCCTGGGTCTCCCTGCAACCACAGGGTCTGCTTCCTCTGTAGTTACGCCACTGCTTTTAAAGCTATTTGTAAAAACAGTTGCTATTGAAAGCAGCATTTGCCTAACACCTGGTTGTTACTTTTTAAACAATATTGCAAAAACCTGAGTTCCCCAAACAAAGACAAATTGCCTTGTCTTGCCTTGTCTTACATTGTTTCAACAGTCTGAGCCACCAGGGCAGAGAACAGAAAG	Myosin light chain, regulatory A	mylc2a	N/A	Myosin light chain, regulatory A	-	seg (SEG)	---	---	0	Xl.76247	mylc2a	380007	Q7SZ43		NP_001080315	NM_001086846	---	---	0005509 // calcium ion binding // inferred from electronic annotation	---	---	---
Xl.1287.1.S1_at	7.7e-05	downregulated	TGGCTCTCTTCCTGGTCTGTTTGTGCTCTGGACTCGGGGCATCGTTCTGCTACCTGCTCTCGTATCTGGTCGGCCGACCGGTCGTCTACAAATACCTCTCTGATAAAGCAATAAAATGGTCACAGCAGGTCGAGCGGCACCGAGACCACCTGATTAACTACATCATATTTCTGAGAATTACGCCGTTTCTTCCAAACTGGTTCATCAACATCACCTCTCCGGTCATAAACGTTCCTCTCAAAGTCTTCTTCNTGGGGACATTCATAGGGGTGGCTCCTCCCTCTTTCGTGGCCATTAAGGCCGGGACGACCCTGTACCAACTCACGACAGCGGGGGAGGCCGTGTCCTGGAACTCAGTCATCATCCTCATGGTGCTAGCCGTACTCTCCATATTGCCGG…	transmembrane protein 41B	tmem41b	N/A	transmembrane protein 41B	C:integral to membrane; C:membrane; F:molecular_function; P:biological_process; C:cellular_component	IPR015414; PTHR12677 (PANTHER), SignalP-NN(euk) (SIGNALP), tmhmm (TMHMM)	---	transmembrane protein 41b	5	Xl.1287	tmem41b	495477	Q5U4K5		NP_001088592	NM_001095123	---	0016020 // membrane // inferred from electronic annotation /// 0016021 // integral to membrane // inferred from electronic annotation	---	---	---	NP_001088592.1 // span:37-59,100-122,132-154,210-232,247-269 // numtm:5
Xl.12878.1.S1_at	-0.00026372	upregulated	TAAGTGCCATTCTAAAGGCGCAATGATCACAATTGAAGGGCCACGTTTCAGTTCCAAAGCAGAAAGCCACATGTTTCGTCTCTGGGGAGCTGATGTCATCAACATGACCACAGTGCCTGAAGTTGTCCTTGCAAAAGAAGCTGGAATTTGTTATGCGAGCATTGCTATGGCAACTGATTATGACTGCTGGAAGGAACATGAAGAAGCTGTATCTGTTGACAGAGTTTTAAAGACCTTAAAAGAAAATGCAAACAAGGCAACAAGCATCCTTCTTACAGCTATACCTCAAATAGCTGCTATGGATTGGACAGAGACCCTTCAGAGCATGAAGGCCACCGTACAACTTTCCGTTATGTTGCCCAGGCACTGAAATTTCTTTGAACTGAAGAANGAAACACA…	methylthioadenosine phosphorylase	mtap	N/A	methylthioadenosine phosphorylase	P:nucleoside metabolic process; F:transferase activity, transferring pentosyl groups; F:catalytic activity; P:response to hydrogen peroxide; F:peroxiredoxin activity; F:peroxidase activity; P:hydrogen peroxide catabolic process; F:protein kinase binding; P:positive regulation of cell proliferation; P:mitochondrion organization; P:negative regulation of kinase activity; P:cellular response to reac…	IPR000845; IPR001369; G3DSA:3.40.50.1580 (GENE3D), SSF53167 (SUPERFAMILY)	EC:2.4.2.28	methylthioadenosine phosphorylase	37	Xl.12878	mtap	735090	Q52KZ0		NP_001090018	NM_001096549	0009116 // nucleoside metabolic process // inferred from electronic annotation	---	0003824 // catalytic activity // inferred from electronic annotation /// 0016763 // transferase activity, transferring pentosyl groups // inferred from electronic annotation	---	---	---
Xl.12881.1.S1_at	7.11e-05	downregulated	GAATCTATTATATGCCGCTCTTCTGATGCCCAGATATTGCCTACACTTATATAGGCCCCTCCTCTTTTAGATGTACCCTAGAGGAACAAGAATGTGACCTACACTGGAAAAGGCCACTTCCCTAATTACTAACTATTAATATGGTTGGGCCTTTCTTTCCACATGGGCTGCCCTGAAGGAACAAGAATCCCGCTTACATTTATTAAACTGCTCCTGTTCCTCCTGCTAGAGCGGCCCCGGGTGCACAAGAATGGAAATCTCACTTCCACCACTTTATCCTACTCATCCTCCTCTTTGAAGTAAACACATAAGCTAAAGTTCTATACACTTCTCTCCACAAGGGTTACATGGCCTTCAACACATTACATTCAAATGGAATATATAAGACCAATCTCTATC…	MGC81002 protein	MGC81002	N/A	MGC81002 protein	-	no IPS match	---	---	0	Xl.12881	MGC81002	444318	Q6GNM3		NP_001085891	NM_001092422	---	---	---	---	---	---
Xl.12888.1.A1_at	4.49e-05	downregulated	GTCTTTCCAAGACTGGTAACCTCTGAATAAGTCACTGCCAGTATGATTTTGGATTCATGGTGACCTGCAGGAAGCAACATGAAAGAACTGGCCCTTGGTGGACCAAAGAGAGAGCACAATATAGACAGGGTGGGTCTCTATAGCAGGAAGGGAGATGCTAGATCTTAGACTTGGATCTCCTGGGACTATATCAACACCTCAGTAAACATTTGTTTTTCCAGTCACCGTCATACCTTGACGTCAGTGTGGGCAAGTGTCTATTGGATGCCACCACCTCATCTTCTCAGTATCCAGATTGTGGTCCACCAGAAGCCCCACACTGCTGGATGTTTTTATTGTAAGATAAAGGAGAACCCGACTACGGAACTGAATTCTGA	---	---	none	---	-	SignalP-NN(euk) (SIGNALP)	---	---	0	Xl.72348	---	---	---		---	---	---	---	---	---	---	---
Xl.12918.1.A1_at	-5.63e-05	downregulated	ATCTTTTGCAAAGGGTTCGGCTGAATTCTAAATAGTGGATTCGGTGCATCCCTAATTTGTACAGTACTGCAGAAGAAGAGCCACACATTTTCTNTAATATCAATTGTTGTTTGGCCAGAGTTTCCCTCACAGAATCATTTTTGTTTTGTTTTTTGCAACATGTTCCATTAACTTCTCCATCTTTCTCCGTTTATATTTTTTTCCTCCCATTCTATATTTTTCTGTTCTTGGGCTCGCCGCCCCCCATAGAATATATTTTAATTGTTTTTAAATAAAGGGAAATGTTTTAACCCAAAGATGTAACAATTACTGTTCCTCACTTCCCTTTTTATTATCATCAAACTGTTTACATTCTAATGAAAATGCAGGTTATTAAAGTTCACGTTTTAAATCAAAATT…	---	---	N/A	---	-	no IPS match	---	---	0	Xl.63177	---	---	---		---	---	---	---	---	---	---	---
Xl.12949.3.S1_at	-4.55e-05	upregulated	ATAGAGCCTAACTGTGAGCGAAACCATGCTGTTCCTGGAATGGTGAAATTACTAAGTGCCCTTCATTATTTTGCCTCAGCATCATTTCAAGGTACAGTGTCTGCACTTTCTGGGATATCCCAGCCCAGTTTCAGCAGGCATCTAACTCAGGTGTTAAAGGCAATAAACAAACTTACTCCACAATATATTGTATTTCCATCAGACAAAGCTGCATTACAAACAATAAAAGATGGCTTCCAAAAAATCTCATTTTTTCCCAATGTTATGGGGATAATTGACTGCACTCACGTTGCTCTGTCCCCTCCTACAGAAGACATTTACAGAAACAGTAAAAATTTTCACTCGTTAAATGTCCAGATGGTGTGTGCAGCCGATATGCGGATTCTTAACTTGGTAGCT…	---	---	putative nuclease HARBI1 (harbi1)	---	F:hydrolase activity, acting on ester bonds; F:metal ion binding; C:cytoplasm; F:hydrolase activity; F:nuclease activity; C:nucleus	PTHR22930 (PANTHER)	---	loc100135188 protein	6	Xl.70109	---	---	---		---	---	---	---	---	---	---	---
Xl.12951.1.A1_at	-0.00024817	upregulated	TGAATGTCGGCCTGGCTTCATAAAAATTCCTCTCATTAGCAGGACCATAACTTGCCTTGATAACTTTACATGGACAGCTCCTGAATCTTTCTGTCGAAGGAGAACTTGTGGGAATCCTGGTGAAATAGAAAATGGAGATTTTGAACCAACAGACTCAGGATTTCAATTTGGCTCTTCAGTGACCTATAAATGCCATGAAGGATACAGGATGATCTCAAAAAAGAATACCAAGTTTTGCCAAGCAGATGGAAAGTGGACTTCTGCCTTTCCTAAATGTGAAGGTAACTGTTTGACTAACTTCCAAGGATTTCTCATGCTTTACATAGAAATGCTTTGGGGATTTTATCACTGGTTGCCATTTGTTCAATAAGACAATAATTCCTGAGCATTGCATATGCT…	---	---	N/A	---	-	IPR000436; IPR016060; PTHR19325 (PANTHER), PTHR19325:SF133 (PANTHER), tmhmm (TMHMM)	---	loc100145756 protein	0	Xl.72368	---	---	---		---	---	---	---	---	---	---	---
Xl.12974.2.S1_at	-1.87e-05	upregulated	TTGTGATCTTTAGCTTCTGCCACAGCCTGAGGTTTTTNAGCAGCGGATTGATTTTTTCCCTTTGCCTTCTTAGAAGTTTGATTAAAGTTATCGTTATCATCACTTTCAGACAAGTCAATGGGTTTAGGTTTATCTCCTTTCTTGGGTTTTGCATTTTTGGTCTCCATTTCATTTTCACTATTGTCTTCATCTTNNNNNANNNNNNNCGNNNNNNCNTNNNGTNNTTTNTTTTTNTTGTCTTGTTTGGTAGGTACAGGTTCTATATTGTCTGTTTCAGCTTTTGTTGAACCAAGTTCTTTCTCTCCTTTAACGCCTTGTGTTTCCAAGGATAGCTCCTCCAGTTCCTTCAAGATATCATCTTCGTCAAAATCTTGCTTCTTTCCCTTTTTCTTTTTTCCT…	---	---	N/A	---	-	coil (COIL), PTHR26328 (PANTHER), PTHR26328:SF43 (PANTHER), seg (SEG)	---	---	0	Xl.46375	---	---	---		---	---	---	---	---	---	---	---
Xl.12976.1.S1_at	-0.51333	upregulated	ATTTGGGAAACGCAGATGGTGTCTTCTCCACCCAACGCCTCACACTTTTCCTATCACAGGTCATCAAATGTGACCCGGACTGTTTACGGGCGTGCCAAGAACAGATTGAGTCCCTCCTAGAGTCCAGTTTGCGCCAAGCACANCAGCAANCACAACACTTCCTCAGACACAAAAAACATGGAAGAAGAGGTGGATATCTCCTGCACCCCGACCGATGTCCGAGACGTCAATATCTGACATGGAACTGCTCACAGACGTTTTATTTTGCTCGTACATATATATATATATCTATATATATAGATATATATATATATATATATATATATATATATATAAAGCTTTGGAGTGTGTTGGGATAGAACTTGCGGAAGAGAACAAGGCCACGCCTTCCGGACACTT…	cyclin D1 b	ccnd1b		cyclin D1 b	P:regulation of cell cycle; F:protein kinase binding; P:cell cycle; P:cell division; P:regulation of cyclin-dependent protein kinase activity; C:nucleus; P:positive regulation of protein amino acid phosphorylation; P:positive regulation of cyclin-dependent protein kinase activity; P:response to drug; F:enzyme binding; P:response to DNA damage stimulus; P:G1/S DNA damage checkpoint; C:nucleoplasm;…	PTHR10177 (PANTHER), PTHR10177:SF67 (PANTHER), seg (SEG), tmhmm (TMHMM)	---	cyclin d1	21	Xl.12976	ccnd1b	379161	Q7ZYJ6		NP_001079474	NM_001086005	0007049 // cell cycle // inferred from electronic annotation /// 0051301 // cell division // inferred from electronic annotation	0005634 // nucleus // inferred from electronic annotation	---	---	---	---
Xl.12978.2.S1_x_at	0.00015253	upregulated	AGGGATCCAAAAAAGCGGTGACCAAGGTACAGAAGAAGGATGGGAAGAAGCGCAGAAAGAGCAGGAAGGAGAGTTACGCCATTTACGTGTACAAGGTGATGAAGCANGTGCACCCCGACACCGGTATTTCCTNCAANGGCCATGGGNATTATGAATTCCTTTGTCAACGATATATTTGAGCGCATTGCAGGGGAAGCCTCCCGCCTGGCTCATTATAACAANCGCTCCACCATCACCTCCCGGGAGATCCAGACCGCGGTCCGNCTGCTGCTGCCTGGGGAACTGGCCAAACACGCCNGTGTCCGAGGGCACCAAGGCTGTCACCAANTACACCAGCGCCAAGTAACTGCTCCTTCNCTTGTCCTACTCCCAGCAACACAAAGGCTCTTTTAAGAGCCC…	---	---	histone gene cluster Xlh1 with genes H3, H4, H2B, H2A and H1B	---	C:chromosome; C:nucleosome; P:nucleosome assembly; C:nucleus; F:DNA binding; P:defense response to bacterium	IPR000558; IPR007125; IPR009072; seg (SEG)	---	histone h2b 1 2-like	6	Xl.83323	---	---	---		---	---	---	---	---	---	---	---
Xl.12981.1.S1_at	-7.09e-05	downregulated	AGATACACAGTGTTACTGTTGTACTATTGCACACACTCTACAGCAGTAGTTATCTGACTTTTCCAGTTCAAGCCTGCCGTTGAGCTCCAGCCTCCCTTGAAAGGGGTAGGTCACCTTTAAGTTAACTTTTAGTATGTTATAGAATGGCTGATTATAAGCAACTTTTCAGTTGGCCTTCATTATTTATTTTGTAAAGTTTTTGAAACATTTGCCTTTCTCTTCTGACTCTTTTTAGCTTTGGGGTCACTGATCCCATCTTAGAACTGAACGGTCTGAGTTTTTATCACTCATCTTTCTATTCAGTCCCTCTTCTATTCATATTCCAGTCTCTTATTCAAATCAGTGCATGGTTGCTAGGGTCATTTGAACCCTAGTTACCAT	---	---	N/A	---	-	no IPS match	---	---	0	Xl.75464	---	---	---		---	---	---	---	---	---	---	---
Xl.13011.2.S1_at	0.0019056	upregulated	CCCCGCATGTGTCTTAAAGTTTACATTTTTTTTCTGGGTGAACATTGACTTTTGACAAGAAACTTAAAATGTTAAACTAGTATCTTTTAATACTGAAACGTACTCTGTTAAACATGTACCAGCAAACACAAAACATCACAGGAACCTCGGAGTTGTAGGTGCTTGACATCCTTGCTGAAATGTTAATTGTGGTAATAGCACATGGGGGTATTTAGTGCCACATTTTTTTATTCAGGAAACTGCCGTTCCGCTATGGTGACAAGCTTCCAGGCTTGTCCGGCAGAATCAGCTTGTAAACTAGCCACTA	phospholipid scramblase 2	plscr2		phospholipid scramblase 2	-	no IPS match	---	---	0	Xl.13011	plscr2	779421	A0JMY8		NP_001090508	NM_001097039	---	---	---	---	IPR006031 // XYPPX repeat // 190.0 /// IPR006031 // XYPPX repeat // 130.0 /// IPR006031 // XYPPX repeat // 130.0 /// IPR006031 // XYPPX repeat // 130.0 /// IPR006031 // XYPPX repeat // 130.0 /// IPR006031 // XYPPX repeat // 190.0 /// IPR006031 // XYPPX repeat // 310.0	---
Xl.13022.1.S1_at	0.0022795	upregulated	ATGGTTCCTCCAGTGATTTTAAAACTACTGCTTCCTGTTTCATGTCCTGACTTGATTCAAATGCCAAATCAGTGTGCAAACTGTTTGGCAGCCCCTTTTCACTGCACACTCATCCACACCATTTTGTTAGTTACGTTTTTTTGTCACTTGTTTGAGTTCCTAAACAAGCATATTCTACAGCTTGCATATTTGGTTATGTTACAGTTTATAGTCCATAACACAGTAAAGTGTCTAATCTACTTTCATTTTTGAGCGCACTCAGTCCTGGAACTACCCCTCTCTAAGCCGCCCACCATCCTTTTGGTTTCTGTGTAGTGTAAGCATGAGGAAGCAACTGCTCAATGTATCGGTGTAGAGCTACTAAAGAGGAAGGAAAACCCCTTTAAATGTATTTTGTCT…	hypothetical protein MGC83180	MGC83180		hypothetical protein MGC83180	-	seg (SEG), SignalP-NN(euk) (SIGNALP), tmhmm (TMHMM)	---	---	0	Xl.13022	MGC83180	432098	Q6IR56		NP_001085031	NM_001091562	---	---	---	---	---	---
Xl.13043.1.S1_at	0.00012132	upregulated	GAGTGACATATCTACCAAAGGTTTGGAGAATATTCTCCCTCCATTAGTGGTCATCCGGAATGAGGTAGAAAATGTGCCTTTTGGTGCAGAAGAAAAACCGATAGTGAACATACAGCAGCAAGGACGTTACAGTACTTTGCTGCAGCAGAAACTTTTAGAGAGCAATGCACGCTTGTACCATGATGTCAACAACACCATCAAACATGTCTATCAAACTGCCACTGGTGAAATACGGACATTAACTAGTCAGCTGAGCAACTCTCAAAATGGCATCATTAATGCTTCCCATAGTATCAGACTTGCTCTTGACGATTTGAAAGGGGTTTCAGAAAAGATTGATATCATCACAAGCTGCAACCTTCTTCCTGATATTCGGATTAGNGTTCCTAATGCATAGGA…	---	---	N/A	---	P:pigmentation; P:eye development; F:identical protein binding; C:BLOC-1 complex; P:platelet activation; P:melanosome organization; P:platelet dense granule organization; P:response to drug; P:cellular membrane organization; P:secretion of lysosomal enzymes; C:cytoplasm; F:molecular_function; P:post-Golgi vesicle-mediated transport; P:developmental pigmentation; F:protein binding; P:positive regu…	no IPS match	---	bloc1s3 protein	20	Xl.13043	---	---	---		---	---	---	---	---	---	---	---
Xl.13057.2.S1_at	-9.8e-05	upregulated	ACACAAATCTTCCTTGTCCAGAGACAAAAAGAGCTCTCCAAAAGATGAAATGACTAAAATAAACCATATACAGGCCTCTAAAGGAGAGTTAAATAAAGATAATAAAATGGAAGGACTTGAAAAGAAATCAAATCCTACATTTTCTGATGATGACTATGACTCCCCCACTATGTCCTTCGAATCGTACCTTAATTATGACCAAATATCAATTAAAAGGAAAAAAAGATCATCCCCATCAAATGAGCCCCCGAGAAAGGTTCAAGTGTGCAAACAGTACTCCAGTACAACATTGTCCAAGACTGAAACCACACAGTCAATCTCACAGACAAATAGTGATAAACAAAAAATAAAAGCTGAAAGTCCTACAANATGNAGTGTTTTNNGGGCAAGATAGGGTCA…	---	---	transcription elongation factor B polypeptide 3-like (LOC100497894)	---	-	PTHR15141 (PANTHER), PTHR15141:SF29 (PANTHER), seg (SEG)	---	---	0	Xl.13057	---	---	---		---	---	---	---	---	---	---	---
Xl.13062.1.A1_at	-2.67e-05	upregulated	TAAACACATCCCTGTAGACGGTAAAATCCAAATTCCATCAGTCCAACAGGAAGTTGGTCGCTNTCAACAGCAGTTTTTTATTCAACAGCAAAATTCAGAACAAAAGAAAAGAAATGGGATCCTGACTAATCCTAATTATCNCCTTCAAGGAAATCAAGTTTTTNTTGGGANAGTTTNTGTGCCNCGTGCAGTACAAAGTCGAGGACTGCAGGAGGTTTTANAAGGTTTTCCTTCAGCTGACACAGAATTGGGCCTTAAGCAATCACTAAAGNTACAAATTGAAGGATNTGATCCAAGCTTTAATTATAAAAAGGAAACTCCNTTATAAATGGTTTCAGAAGCNCAAGCGCAGAATATGNATTACTGGAAGAANACATCATTTGTGATGAAGATNTATTT…	---	---	ankyrin repeat domain 50 (ankrd50)	---	-	PTHR24151 (PANTHER), seg (SEG)	---	rolling pebbles-like	0	Xl.63602	---	---	---		---	---	---	---	---	---	---	---
Xl.13080.2.S1_at	-2.98e-05	upregulated	GAATCAGCACCTGTGCAGCGAGTGTGGAAAGAACTTTACGCGCAAATCATCTCTTATTGTGCATCAAAGAAGTCACACAGGGGAGAAACTCTACATGTGTTCAGAGTGTGGGAAGAGGTTTGGACTGAAGTCCTCGCTTGTCAGACATCTAAAAACACACAGTGGGCCACCGATCAATATTTGCTCTGAATGTGGTATATACTTCACCCATTATTCTGACCTGTTACTACACTTACAAGTCCATAAAGGTCAACAACAGTTAAAAGTCAGTGATNTTTCTAAGGAGGAACCTAAAGAGTGNAAGGTTCTCATAGAAGGCCATGAATCTCTGGAGGAAGTTTCCATACTCAAGGAACAAGAAGTCAGTCGAAGTAGGAATCAACAGCCACTGATGGCTGA…	---	---	zinc finger protein 91-like (LOC100498204)	---	F:transcription factor activity; C:nucleus; F:DNA binding; F:nucleic acid binding; F:zinc ion binding; P:regulation of transcription, DNA-dependent; C:nucleolus; C:intracellular; F:metal ion binding; P:transcription, DNA-dependent	IPR007087; IPR013087; IPR015880; PTHR24377 (PANTHER), seg (SEG), SSF57667 (SUPERFAMILY)	---	zinc finger protein 134	10	Xl.71131	---	---	---		---	---	---	---	---	---	---	---
Xl.13081.3.A1_a_at	-3.22e-05	upregulated	ACTTCACGTTTACTTAACCTGGTTGGAGTATCTCCTCCTCTCATACCCATTCTGACTTGTTCATTCACTGGCACCGAAAAATATTTTAAGTCCCTATTATTACATTCTATAAATTGTTTTTTTTACACTATTTTATATTGCTAATTTGATTTATATGCTCCCTTATATGTTCTTTATTATAGTACATCCCACGTATTGTTTATTGCACTTTCTACAAGTAATCAAACAGACTGCTTCTATGCTGTTAACAAT	---	---	N/A	---	-	SignalP-NN(euk) (SIGNALP)	---	---	0	Xl.16320	---	---	---		---	---	---	---	---	---	---	---
Xl.13112.2.S1_s_at	-4.96e-05	upregulated	TGCTCTTCTGATTTTGCTCTGAAGATGAACATCCGCTCAGTGTCCACCCTGGAAGGAGACATCATGGTGGTTCCAGAAGTGAAGAGCAGGACGGTGTATAAGAGCAAGGGCTGGAGTGATGATGAGCTGAAGAAGACGCTTCTCTGGCTGCCAGATGGAGACAACTGCCTCTGCCAGGACATTCATGAGCCGGGCACCACCGTGCTGCTTCTGGGCCACCGGGCAGACGACAGACTGGTCATCTCATGGGTCANAAAGTGGCAGAAGAGTGAAAAGGAAACCAAGAGATTTTCCAGAACTGTGCGCAAGATGCATTGCTAGATGGGCAACGGGATGCGAGGTGGGTCCGGATGTGTTTCATTTATTTGGGTCCCTCCGGTTCCACCTGCTCTGATTGGA…	secreted frizzled-related protein x	sfrpx	N/A	secreted frizzled-related protein x	P:multicellular organismal development; P:Wnt receptor signaling pathway; P:positive regulation of apoptosis; P:outflow tract morphogenesis; P:positive regulation of fat cell differentiation; P:negative regulation of epithelial to mesenchymal transition; P:negative regulation of cell growth; P:negative regulation of Wnt receptor signaling pathway through beta-catenin; P:negative regulation of epi…	seg (SEG), SignalP-NN(euk) (SIGNALP), tmhmm (TMHMM)	---	secreted frizzled-related protein 2	89	Xl.13112	sfrpx	100125663	Q0IHH5		NP_001098737	NM_001105267	0007275 // multicellular organismal development // inferred from electronic annotation /// 0016055 // Wnt receptor signaling pathway // inferred from electronic annotation	---	0005515 // protein binding // inferred from electronic annotation	---	---	---
Xl.13120.1.A1_at	-2.8e-05	downregulated	AAGTGACATCACTCTGGGAGGCCGCTCATCCAGGTATTGGGAATGTGCCAAATCCCATCATTATTTACTGAATTTGGCTTTGGAATTCCCATCATTCTGCAGGTACCGACCCGGTTCAGGACAGTTACAAGGGCAGTTCTCCAACTTTTAGCAATTCATTTTAACCAGTCTGCCAAATGTTATAGTAAACTGAACCACCTTCCCCAAATCCATATCATCTTCATGATCTTCTTCCTATGCTTCCTAATGGCGTTACTATTCTCTAGTAGAACCTCATATCAAAAAAAGCTGTACAGATTTTTTTCTTTTCATTTTATTATGTACAAAAGAGTGCAATTCCCCCACCCCCACTCCCTTCCTATAGGGACTTGTGCAAAGCACCTTCTCCAAGCCCTGGTA…	---	---	N/A	---	-	seg (SEG), tmhmm (TMHMM)	---	---	0	Xl.13120	---	---	---		---	---	---	---	---	---	---	---
Xl.13124.1.A1_at	-8.48e-05	upregulated	ATGGAAGCACCAACTTTGTTTGGGTGTTAGTGTGCACCCATGGAAGCTCCAACTGTTTCAGACTGTGCTTATGCTATTGCAATGCAAGCATACCATGGACACACAAGCCGTGAATATCTTGTAAATTACTTTCTTATAAACGGTGACTAGTGATGTCATCAGTTATAAACGGTGATTAATGATGTCATTTTTGTGANACGACTCACTGAAACTTGTGTATTATAATAAAGTACCTTTTTTGGNAAATATGNGGATATTAGAAGTCACCTCGGAGTTTCATGACCTGTATAAAAACACTCGGCCTTGTGACTTATAATATCCTTATATTTTACAATAGGGGGAACTTTGTTCACTATATAATTGTTGTCAAT	---	---		---	-	SignalP-NN(euk) (SIGNALP)	---	---	0	Xl.13124	---	---	---		---	---	---	---	---	---	---	---
Xl.1313.1.A1_at	-0.0002445	upregulated	GGGTCCAATTTGAACAGCTCCTCTCTATTCTTTGTGAAGAACAGCATATCGGTCTCGCTTCATCGAGATGGCAATACAGACCCACAGGAAGATGCTATAAATCTGGCCATGGGAATATAAGAAAGCCAACCAAGGCCCTAGAACTACTGCGGTGCCTTAACAACTGCTGTTCAGTCCTATTATTTCAGGAGTGGAGCCCACACATGGCACGCAGGCACGGCACTGCAAGGAAGCGCAAA	---	---	N/A	---	-	no IPS match	---	---	0	Xl.1313	---	---	---		---	---	---	---	---	---	---	---
Xl.13151.1.S1_at	-0.0002171	upregulated	AAGGCTGGTGGCAAGCACAAGCACAAAACCAGCAAGAGACGTCCGAAAGCCTCTGGCCAAGGGGGTGGCGCCAAAGCCCGTGATATCTTTGACTTCCTTAATGAGAAGCTTGAGGGCAAATTTACCAGTGCTTGTACCGCTGAGACCCAAAAGACTGGTGAAAAGAAGGGGAAGGAGCTGTACAATGCCAGCAAGGACAGTAAGCGGGCACTAAGTGTTCAGGTGGCAATAACAGCTGAAAAGATTAAACAGAAGCAGCGAGAAATTTGTCATTTAAAGGAATCCCTGGCACGAAATGCGGGAAGGGAAAGTGTGATCAGTAACCAGTTAGAGGTGCGGTTGTCAGGGGCCCGCAAGGAGCTGGCTGGACTTCAGCAGGAGGAACGGAGTCTGCAGCGA…	zinc finger, CCCH-type with G patch domain	zgpat	N/A	zinc finger, CCCH-type with G patch domain	F:sequence-specific DNA binding; F:transcription factor activity; P:negative regulation of epidermal growth factor receptor activity; F:DNA binding; C:nucleus; F:nucleic acid binding; P:negative regulation of transcription, DNA-dependent; F:zinc ion binding; P:regulation of transcription, DNA-dependent; C:intracellular; F:metal ion binding; P:transcription, DNA-dependent; F:protein binding	seg (SEG)	---	zinc ccch-type with g patch domain	13	Xl.76565	zgpat	495411	Q5U4Z3		NP_001088537	NM_001095068	0006350 // transcription // inferred from electronic annotation /// 0007175 // negative regulation of epidermal growth factor receptor activity // inferred from sequence or structural similarity /// 0045449 // regulation of transcription // inferred from electronic annotation /// 0045892 // negative regulation of transcription, DNA-dependent // inferred from sequence or structural similarity	0005622 // intracellular // inferred from electronic annotation /// 0005634 // nucleus // inferred from electronic annotation /// 0005634 // nucleus // inferred from sequence or structural similarity	0003676 // nucleic acid binding // inferred from electronic annotation /// 0003677 // DNA binding // inferred from electronic annotation /// 0003700 // transcription factor activity // inferred from sequence or structural similarity /// 0008270 // zinc ion binding // inferred from electronic annotation /// 0043565 // sequence-specific DNA binding // inferred from sequence or structural similarity…	---	---	---
Xl.13152.1.A1_at	4.08e-05	downregulated	TACTGTCATGTCTTTTCCCTATTAATAACATTGGCACGACTATCCCCTGGGCACTGGGGTTCTATCTTGTTGGTCACTGGAGCACAGACACCCCAGATATTTCATTTGAGTTACTGAGTGGGTCATGGTCCTGTTACCCCACAGAGGGGCACTTGGAAGCCGCCCACTTCTCATACATTATAATGGGAGTCTTTTCCATGCCTTTGACAAAGGCCGCATTTTGGCGGGTGAAACACGCGTCAGGCGCACTTTTTAGCTACGGGTTAGGCAGGACTACTGATAGGGACCTTGAAGGGCTCAACCAAACGGATCGGTGGGAAGTAGATGCGGATGAAGGGGTTGGTGGCGTCTCATGATCCGATTAGCAGCCTCAATAGCAGTAATTTACCACACTTCAGG…	---	---	N/A	---	-	SignalP-NN(euk) (SIGNALP), tmhmm (TMHMM)	---	---	0	Xl.13152	---	---	---		---	---	---	---	---	---	---	---
Xl.13166.1.S1_at	9.93e-05	downregulated	ATAGCAGCGGCCGTGCTTGAATGAAGGGCGTATCTAAAGCCTGTGGTTTGGACAGGGTACACTCGGAGGCAGCAAGCGCAGCCGCTGCTATTAGGAACTGTATAGTGTTGCTGAGTATCATTATTTGGGATCTGCATCAGGGGGCGGGATCATCTGCAGCCAATGAGAAATGGATTCTTGCCAATTAAAGGCACAGACCCAGTTTCAATGACGGGCGTCAGATCTGTAACCCCTTGTTAATATGCAGATCATACTGTGCTTTAATTTAACCTGTGATATGCCAGGCCTGTCCCCCATGTTCCTATGTAAGTATTCAACACTCATNTTNTNTNNANCCCCCCCCCCCCGAACTTTGTGTTAGAGCCTCCCTTTATTTCCATAGGAGGGTGCCCACCATTA…	ethanolaminephosphotransferase 1 (CDP-ethanolamine-specific)	ept1	N/A	ethanolaminephosphotransferase 1 (CDP-ethanolamine-specific)	-	no IPS match	EC:2.7.8.1	---	0	Xl.13166	ept1	446329	Q6DFU0		NP_001078947	NM_001085478	0008654 // phospholipid biosynthetic process // inferred from electronic annotation	0016020 // membrane // inferred from electronic annotation	0016740 // transferase activity // inferred from electronic annotation /// 0016780 // phosphotransferase activity, for other substituted phosphate groups // inferred from electronic annotation	---	---	AAH76643.1 // span:46-68,83-102,122-144,149-171,178-200,220-242,255-277,290-312,319-338,343-365 // numtm:10 /// NP_001078947.1 // span:46-68,83-102,122-144,149-171,178-200,220-242,255-277,290-312,319-338,343-365 // numtm:10
Xl.13171.1.S1_at	7.29e-05	upregulated	TTCTAAAACCACATTTGACGCCTATAAAAAGAAGTATCTGGAGAAGCGCAGCAAGAGCTGTGACAGCAGCCTGAGCAATTAAACTCCTCTCTTGTGTATTTGGAAGTGACACTGCCGGACTTTCAGGAGAANCCCAACTGATTAAGGTCAATGGAGATAAAGAAAGGGATGTGTCCGGCCTCCATATCTGCAGTATTATACAGAGCAAATAGACTTTGAAGCTGTGGTTNTAATAGCAATTAATTGTGTAACCCCCCCCCCTTCAGCTGGGCTTTTATATGAACAAAAACCCCAATGTAAATGTCAAACAGCTGATTCCCCCCCNAGGTTTCTGCTCNAAGTATTTGGATCGTTGTGTTTCTTGTACAGATGTCGTTGTTTTATCCCGAGCGCCGGTGC…	---	---	N/A	---	-	no IPS match	---	---	0	Xl.71322	---	---	---		---	---	---	---	---	---	---	---
Xl.13176.1.S2_at	-0.00026067	upregulated	AGTAGGACCCTAATGGCTGCCTCGCAGAATATGGGGCAGGATTAGTGGTCCTATTATTAAAAATATAACAAATATAATTGCTTTACGTCCCAGGGTGGTGTTAAAGGGGAACACTATCATTGAATGCAGTCATGTATTTTATTCTGCTGCTCCAGGGTCCAGTCTTTATTTAAAGAATAAATCATTTGACTGCAGGGATACCTGTGTAATAAGAGAACAAAGGGATTCCAGACCACTGACTTTTTCTGGAGTGACAGTGAACTGGAATCAGATGACTGGAAGAAAGTAGACCGAAAAAACAGCTTCCCCCCCCCNATTGTTACTCTCAATGGCCCAATCACGTGCATTGTTCTGGTGCTAGTGTCCCTTTAATAAAGGGTTCTCTGTTTAATCCTTTCT…	hypothetical LOC494837	LOC494837	N/A	hypothetical LOC494837	-	seg (SEG)	---	---	0	Xl.13176	LOC494837	494837	Q5XKA3		NP_001088132	NM_001094663	---	---	---	---	---	---
Xl.13195.1.S1_at	2.55e-05	upregulated	GTCCCTTCACATACGTGTACTGGAGGGACAAGTGATTTTAAATATATGGACTCCCAAGAAGTGGCTGGGAACAAGAATCACAAAAATCGGTTGGTCCCAAAGAATGAACTACTCAATCAGCCCTTTAATTTAAAGAGACAGCTCTCAGACTCTGTTTTGCAGTCTACAAAAGTATTTGTTTCAGAAGAAAGAAATAAAAAGTGTTCTATGGAAGAAATCGAGAGAAAAAAACAAGAGGCGTTGGCCAGAAGGCAAAAGAGACTGCACGTATTATCCGGCGAAACGGCACACCCATAGCCATGAAAGATCACTGCAGTGTGTGCTGGTGACGACATAGAATTGCAGACTGGATCTTTGTTTATTGTAACTTCTCCGTGAGAAATAATGCGCCGAATCAAA…	Ewing tumor-associated antigen 1	etaa1	N/A	Ewing tumor-associated antigen 1	C:cytoplasm; C:nucleolus; C:nucleus	no IPS match	---	etaa16 protein	3	Xl.13195	etaa1	446343	Q6DFK4		NP_001086508	NM_001093039	---	---	---	---	---	---
Xl.13199.1.A1_at	-3.22e-05	downregulated	GGAGCTTTAAGAAGGGCTTCCTATATTTTTCAAACAGAATNTGATACTGGTTATATAATACAGAATATTATTTTAGTACATAAATCAAATGCTACAGCCACTATTTAATGCCTACGGGCAATATATTATNTGGGGGGGGGGCTACATGGAAAATACTCCTCGAGGCACTTAAAGACACAGACTGTTCTCTACAAAATCCACCCAAATCATTTCCCGCAAGCCAATTGGTGCACATATGCTTTTGGAGCCAACTTTGAGCCTGGATAGTTACTAAATCGAAATGTTAACAGTTTAAATCAGAACTGAGCCATAAAAGGCTTTCAGCAGAATTTGTAATTGCCCCGGCANCAGAAATGAACTCTGTTTAGGGTTTTTTTGCCCTNAATATTAGAGCTACCT…	---	---	none	---	-	no IPS match	---	---	0	Xl.70394	---	---	---		---	---	---	---	---	---	---	---
Xl.13225.3.S1_a_at	7.11e-05	upregulated	ACGGAGCAATAGCTGTACACTGCAAAGCTGGCCTGGGTCGGACTGGCACACTGATAGGGTGCTACATGATGAAGCATTACAGGATGACTGCTGCAGAAACAATTGCATGGATCCGCATATGCAGGCCTGGCTCTGTCATTGGTCCTCAGCAGCAGTTTATGGTGGATAAGCAGCGGAGCCTCTGGAATGAAGGGGATATTTACCGGAAAAAATTACAAGAGCAGGAAAATGGAAACCGATGCGCAGTAACGTTTATTCTCTCTGGTGTGGACGACATTTCTATCCATGATAAGAGCAAGGCTTGCAGTAAAGAAGATATTGGACTGTATAGTGGTGATGATGATGATGATGATGATGAATCTATCTATGTGACTCAAGGGGACAAGCTTCACGCCCTGA…	CDC14 cell division cycle 14 homolog B	cdc14b		CDC14 cell division cycle 14 homolog B	F:phosphatase activity; P:dephosphorylation; F:hydrolase activity; P:protein amino acid dephosphorylation; P:cell division; P:peptidyl-tyrosine dephosphorylation; F:protein tyrosine/serine/threonine phosphatase activity; F:protein tyrosine phosphatase activity; C:spindle; C:nucleolus; C:condensed chromosome; C:microtubule basal body; F:protein serine/threonine phosphatase activity; C:centrosome; …	IPR000340; IPR000387; IPR016130; IPR020422; G3DSA:3.90.190.10 (GENE3D), PTHR23339 (PANTHER), PTHR23339:SF27 (PANTHER), seg (SEG), SSF52799 (SUPERFAMILY)	---	cdc14 cell division cycle 14 homolog b ( cerevisiae)	19	Xl.13225	cdc14b	407839	Q4L0Q9 /// Q6QLU4		NP_001084486	NM_001091017	0006470 // protein amino acid dephosphorylation // inferred from electronic annotation /// 0016311 // dephosphorylation // inferred from electronic annotation /// 0051301 // cell division // inferred from electronic annotation	---	0004725 // protein tyrosine phosphatase activity // inferred from electronic annotation /// 0008138 // protein tyrosine/serine/threonine phosphatase activity // inferred from electronic annotation /// 0016787 // hydrolase activity // inferred from electronic annotation /// 0016791 // phosphatase activity // inferred from electronic annotation	---	IPR000242 // Tyrosine specific protein phosphatase // 4.4E-4	AAS22334.1 // span:425-447 // numtm:1 /// AAH81026.1 // span:425-447 // numtm:1 /// NP_001084486.1 // span:425-447 // numtm:1
Xl.13228.1.S1_at	4.96e-05	upregulated	GGAACATGGTGCAAACTGCCACATTTCCCCTACCTTCTTTGCAACCAGTGTTGTTGGAGACAACTTTTTGCACTTCCAGTATGACACACAAAGCATTGTGCAGACTACATGATCTGCTACTTTGCCAGGAGCAAGTTTTAGCGGTTGTACCTTTTTACATACATGGAATTCACACTGTGCTCTTTTGNAGTANATATCAGTGAANGGTACATCTGAAGCCCTGTTCTTAATATCTGTTTTTGTAACCCAAAAAGTACACTATCCCTTGCACACGGAGCTCTACATCTTGCAGAAGATGTGCTGTCTAAGGTACAACTGGCTCAAGTTTCAGTGCCCAGGAGTTACACAATGGGCATGCACTATATAGTGTTTACTAAAAGTGCACAGAACTTGCATCTG…	centromere protein N	cenp-n		centromere protein N	-	no IPS match	---	---	0	Xl.13228	cenp-n	495435	Q5U4T8		NP_001088558	NM_001095089	---	0000775 // chromosome, centromeric region // inferred from electronic annotation /// 0005634 // nucleus // inferred from electronic annotation /// 0005694 // chromosome // inferred from electronic annotation	---	---	---	---
Xl.13271.1.A1_at	5.53e-05	upregulated	ATATGGTGACTGTGAAAGACTTTGTGGTCTGTATACACTCTCAGTCATAAGACGACTGGACTATGAAAAGAGCTTAATGCACAGCATTGAAAAGTGCAACAACTGCTTTCTTATCTTTGGTCAAGAGTTATAGAAAGTGAGCCTGAAGTGCTTANGTACTGCTTGGGGNGACAGTATTACACATGCTACCACTTGGAGAGGCAAAGAAGTCCAAGAGATAGCTAGTCACAGACTCTAAACATTAAGGAAGAGTTGGTCTTTTTTTTCAGACTGATACCCTACTAAGTTTGGAGAGACTGTAGGGATTGATTTAGGCTGGACCTGTGAAGGGGAAAAGTCAGGTTTTGATCGGGCCTGGAATTTAAGGCTCCTACTGCTGGACAAGATGGGGCCTTTTGG…	---	---	none	---	-	seg (SEG)	---	---	0	Xl.72735	---	---	---		---	---	---	---	---	---	---	---
Xl.13272.1.A1_at	-0.00015616	downregulated	GTCCTTGTTTAATAAATCTGCTTCACAAATATTATTTATGTTGATTATTATTTTTAATATAATGTTTTAGATGTTTAATTATTTNNATTTAATTCTTAGTAGGTTCCTCAGCCTAACATTTTTTATCCTGCTGCAAATAACTAGTTGTGAGTCACAGACTGACTTCTCTTGTCTAACAAGGAAGAGTGATTTGGGATGACCACAGCATGATGGATACTGATAGCAGTGAGAAGAATAATAAATCATTTTTTATCTCATAACTGTAAGGAANCAAATATATTANNCATCCATTGCAGTTTGGGTGCGTGTTTTTTTACCATGNCATTTTCCCTTTAAGACCCTAGAGGGCTAGATGAAGACTAGGGTGCTGNGTACATAAAGGTGCTCCCAGAGAGGGAA…	---	---	N/A	---	-	no IPS match	---	---	0	Xl.13272	---	---	---		---	---	---	---	---	---	---	---
Xl.13278.1.S1_at	-8.02e-05	upregulated	AATGCCGATTCACAGCTCAGCAGGTGTGCGACATCCTCCGATTCTCCCCAGAAGCCCTGACGTATGACCCCGGCTACCTCGAAGAGGCTTTTCAGTATGTATATTTCCGGATGGGTGCAAACCACAAAGACATCATAACATGCGGCCTATTCCAGACGTCACTGGATGAGGTCAGAGTCCGGCATCAGTTTCTGGAGCGCTTGGGAAGATTCCTCCCACCTGATAAGAAGGGGGTTTCCCCAACCTCTAACCCCAAGCTCAAGGAGGTCATGGCACTTTCTGACAGTGACTTTTTGGCACGTGTTGCTCGGGTTTCTCCTGAGGAACTCCACACTTTCCGCAAAATATTTGCACGGGAGGAGTTGGAGGCTGGAGAAAATAAGGACAGTGAGACAGGAA…	---	---	N/A	---	F:molecular_function; P:biological_process; C:cellular_component	PTHR13068 (PANTHER), seg (SEG)	---	mter2_human ame: full=mterf domain-containing protein 2	3	Xl.13278	---	---	---		---	---	---	---	---	---	---	---
Xl.13279.1.A1_at	-0.0026588	downregulated	TATACAAACTTTTCTATACCAGTAGAGAAAAACAAAGTGTGTCGTATATAATATTTCTTATAAATATTTTTTCTCTATTGACAAGCACCCTGTGAGTGTACGCAGAATATTNCAGAAAAACTGTAATTAAGCCAGTTTTGGTCAAATTATGTAAAATGATATACCTGTACTTTAGAGGCACTCCTCAGGGTTATACATACATACTGTTTGAGATTTTAACACACACNGAGGGATCTCGTAATTAAATGCACAAACTAATAGACACGCAGGAATCTAACAAGATATATCATATATTGAAACATATATGTATACACAGAATATATGAAAACACATGTTGTATTTATAGGCACCTTCACAACTATTTATACACATGTGTTGTATGCTTGTATACAAACACAC…	neuro-oncological ventral antigen 2	nova2	N/A	neuro-oncological ventral antigen 2	-	seg (SEG), tmhmm (TMHMM)	---	---	0	Xl.58275	nova2	779126	Q6GPZ4		NP_001090223	NM_001096754	---	---	0003723 // RNA binding // inferred from electronic annotation	---	---	---
Xl.13298.1.S1_at	0.0014507	downregulated	GGCGGCGACTTGTCAAGCTCATTAACAGCAGAGCCAAACTGCTTTCCCTCTGTAGCTATATCATAGAAACGTGTCTATACATTCTGTGGCGCCACTTGGAATATTACCTTCTACACTGCACCACCAGCGATTCCCAGGACCCCGTCTTCTCAAATATGACCTTCGGCAACAGAAGATTTCAAGATACATTTAACACTGATCCCAACATGGACCCGAGGAACCTTAGACAGAATAAAGTCAGCCAACAGGACGTTGATACGCTGCTGAGAGAAGGTGCCAATAGTTTTGGGGAGTCCCTGCAGAAGCGACTGTTAGACATCGAATCGTTNTATTGCAAGGTGCGATCCCGTCACAGCTTCATTCAGGCGCTGGTCCGGCGAATCAGAGGCCTCCTGCGGG…	nucleoporin 205kDa	nup205	N/A	nucleoporin 205kDa	-	SignalP-NN(euk) (SIGNALP)	---	mgc83295 protein	0	Xl.55633	nup205	447519	Q642R6		NP_001087695	NM_001094226	---	---	---	---	---	---
Xl.13319.1.A1_at	0.00011451	upregulated	AATTCCCAGGCAATGATTTACTTGTTTCCATTTTTTTGGTAGTTTTTGAATAATTTNTTAATAATCTGCACTTCTGCTTCTCTCTCTGGTNNNNNGGGTCACAGATGCCTGGCAACCAGAAANAAGATTCATCTTGAGGTTCAGTGATTAATCTCTTTTATTAATGTTTCTATCCAGGCCTTTATTAGCCATTTCCCAGTCAGTTACTTAAACCCTGCCTGAGTTACTAGGGTCAATGGGCCCCTAGCAACCAGATAATTGCTTACTATCCAGACTAGACAGCTGTTGGACNGAATCCAAAAANGACACAAAAAAGTCAATTTTAGGCAAATGTATCCTTTGCAGGAATCCAGATNAGACCGGGTGCAGCAGTGACTGGCAATAGACAACTTATTCTTG…	---	---	N/A	---	-	seg (SEG)	---	---	0	Xl.13319	---	---	---		---	---	---	---	---	---	---	---
Xl.1334.1.A1_at	5.95e-05	downregulated	TTGTTCCAGAGAGGGTTCGTGCATACTTCGTTCTATCTCTGGTGACANACGGGTTGCAAATNTGANTCCTGCAAAAATTGGTNTCACTTATTTTTACTTTTNTTTTAGTCATATCCTGCAGGGAACTTTAATTTTGTTAGCATATATATTGGGAAAGTGAGCAACAATNTAATATTGTGCTTTTTGCAATAAATCAGCNCAGTACATCAGCTTTTTTTATGGCNCTTTGACCNCTGAAATGCAGCGTTTTTTTNTTTTTACCTTGTTTAATTTTATTTTGTATAATTTCTGTTTCGGGAGTGATGTCATCCATTGGGTGAATGATACCGTTGTGTAGAAGAATGTTCCTGTCATATGTAATCCTCATATATAAAATGCCATTTACACGTGGTCTCCCAC…	---	---	N/A	---	-	tmhmm (TMHMM)	---	---	0	Xl.1334	---	---	---		---	---	---	---	---	---	---	---
Xl.13343.1.A1_at	-0.0002617	upregulated	GTGTATTATTGTGGTTTGCTATGTAAAAATGACATCCCTAGGAATGGACAATCTGTTGGCTGTAATAAGGAGGAAACTAAATAGTTCCAGCATCTGTGCTTGGGAAGAATAAGAGAATTTAAGCAGTTGGGACCCCCTCATTGTCTTATAATTCTTTTAAAACAGGAAGAAGCACGGTGCAATAAAGCCATTTGGATGGCTANACGTCTGGACTTAANGGTTTTACGATGTACCNNTGCGTTTTTTCTTTGAAACCAGTTTATTTTGATGTTTGNNNNAACTGACAACAAAATCCTGAAAAACTTGGACTATGTTTACGGTCAGCCTTTAGATGCCCAGACTGGGAAAATAATCTGTACAATGAGTTACAAAAAAATCTCTACTTTTGGGGACCGGCCT…	Homeobox protein, Hoxd9	hoxd9		Homeobox protein, Hoxd9	-	no IPS match	---	---	0	Xl.72292	hoxd9	399194	A0JMS5 /// Q90YE4		---	---	0006350 // transcription // inferred from electronic annotation /// 0006355 // regulation of transcription, DNA-dependent // inferred from electronic annotation /// 0045449 // regulation of transcription // inferred from electronic annotation	0005634 // nucleus // inferred from electronic annotation	0003677 // DNA binding // inferred from electronic annotation /// 0003700 // transcription factor activity // inferred from electronic annotation /// 0016563 // transcription activator activity // inferred from electronic annotation /// 0030528 // transcription regulator activity // inferred from electronic annotation /// 0043565 // sequence-specific DNA binding // inferred from electronic annota…	---	---	---
Xl.13347.1.S1_at	-1.3e-05	downregulated	AGCCACTAAACTTGACTACTGCCAGAGGCCTGTGACATCAAGAAATATGTGCTTGGGTCATTATGTGCAGAAAAAGCAGGGGCAGATAAATTCTTCCATGAGCCCCAGGCTGAACCCCATCCCCTTGTACAACAACCCCATCCAACAACACTTGTCCCCCTAAGAATTATGTGCCTTTGGAGACTGCTGAGATATACCATAAGGGGGTTCACCACTGAATTGAGTTTTATATGGCATTCAAATACATAACTTAACAAGCTAATGTATATTTAAAAAGCTCTTTTATTTTACTATTTGAATGAGGTCTTGTTCGTTTAAGCAAAAGGTTGCAACTTTTTTAGGGCAGAAACGAAACAATCCATGATATTATAAAATAGTGATGGATCAATGATTATGTAT…	hydroxymethylbilane synthase	hmbs	N/A	hydroxymethylbilane synthase	-	SignalP-NN(euk) (SIGNALP)	EC:2.5.1.61	---	0	Xl.13347	hmbs	734761	Q3KQ72		NP_001089699	NM_001096230	0006779 // porphyrin biosynthetic process // inferred from electronic annotation /// 0018160 // peptidyl-pyrromethane cofactor linkage // inferred from electronic annotation /// 0033014 // tetrapyrrole biosynthetic process // inferred from electronic annotation	---	0004418 // hydroxymethylbilane synthase activity // inferred from electronic annotation	---	---	---
Xl.1335.1.S1_at	-33.1427	upregulated	GTTGTCGCTCTAATCGCTGTGTTGATTTTTACAAGACGAAAGAAGGGAAAGTACCAGAAGGCTGAGATGAAGGAGCTGAATGAAATGCAGAAAGAAGTGAGCACATAAAGCTTTATGGAAGAACCTGACTNAAGAAGTGGAATGCGCTAGACACAACAGGCAGCAGTCGATTGAATCCAAAATACTTGTGAAAAAGGGGTTCTCTTTCTAGCGTGGGAATAAGCCTTTTTTAACATTTTTGTGAAGATATTTATAGTGGACGTTCCATCAGCATTTTTTTTCCCTTGTAGATTACCTCTAATGATGTATTGGAATTGGTACTGGTTTTTCTTAAAGACCTGTTTGAGAGATGGGCTGTCTAGCACTCCGTCAGAAGGTCATTATGGGTACAGGCCATGT…	similar to tumor-associated calcium signal transducer 1	MGC54031		similar to tumor-associated calcium signal transducer 1	-	SignalP-NN(euk) (SIGNALP)	---	tumor-associated calcium signal transducer 1	0	Xl.1335	MGC54031	379260	Q7ZXL8 /// Q8AWG0		NP_001079573	NM_001086104	---	---	---	---	---	AAH44698.1 // span:267-289 // numtm:1 /// AAN86618.1 // span:267-289 // numtm:1 /// NP_001079573.1 // span:267-289 // numtm:1
Xl.13363.1.A1_at	-6.11e-05	upregulated	TGAGCATGTGGTTTGTTCCTAGCAAAAAAAGAGACTTGAAATAAGCACAATAAGCTTTAAATAAAGCAAGCCCGCTGATTTAAGAGGCAGCCTCACTTTGCTCATAAAACCACCATATCTGATAGAATTGAATGTATTATAACATATTGTGTTAGTAAAGCAGTCACTTTGGTGCAAAGTAGCCCTATATAACTTACTACACTACAAGCACCAATGGACATCGGTGGTATTTCTGTGACTCCATCACATCAAAAGGACAATATGGCGTTTGTTCTTATGCCATAATACATCTAACTAAAAGCTTTACCTGCTTTTGGGCCGCTAGTATTGTGTACTGGTTGATACTGAAATGGAATATGTCTTTGTTTGAAAAGTCATTATATTTTGTTATCTTCTNCT…	---	---	N/A	---	-	SignalP-NN(euk) (SIGNALP), tmhmm (TMHMM)	---	---	0	Xl.13363	---	---	---		---	---	---	---	---	---	---	---
Xl.13366.1.A1_a_at	-2.5e-05	downregulated	TTCTACTTAGTTACAGGAAAGGGCCTTGCTAAATAAGTAGTATTGGCCCCCTTCATTTATTATGGGGGCCCTGCCTGCAGTTGGAAAGGTTCACTACTACACCTGTATTTTACATTTATCCTTTGCCTGGAGCATCTCCACTACTTCCCGACATTCACTGGTTTCTCAGCATCTTTGTCTACACCTGGCGCATCTGCTCCAGCTGACTACAGACGTACTGTAATGTATATGCAAATTCTACGGTAATTATTAGATT	---	---	N/A	---	-	seg (SEG), SignalP-NN(euk) (SIGNALP)	---	---	0	---	---	---	---		---	---	---	---	---	---	---	---
Xl.13422.1.A1_at	-5.69e-05	upregulated	GACCCTGAAGCAAGTTCTACTAAATGTTCACAGCTGTGCAAAAAGCAAGTTGGTATGCAGCATGATGGCACAATGTGCAACATCAAAAGCAAAGAAGAAAACAAAGCATCCATAAAGGGCCACATCAGTGTTGCAGCGGTGGATCTTATGGAAAGGAAAATTATGGAGAAAAAGACGAAACATCTATTGATTGTAAATATGAAATGAAGGCACATAGTTATAGAAACAGATTAACTTGATACCAACATATTTCACTTATATTTAGATCAGTGATGAGGATTGAGCAGTTAGTAAGAGAAACTATACTTATCCCAGAATTTATTACATTAGCTGCTTAGGCTCCAGACACAGGGCCATCACCATTTTCTACATACAGATGTGTTTGCTAGTGCTGAAGTG…	---	---	none	---	-	SignalP-NN(euk) (SIGNALP), tmhmm (TMHMM)	---	---	0	Xl.72192	---	---	---		---	---	---	---	---	---	---	---
Xl.13423.1.A1_at	9.04e-05	downregulated	AAAATATTCTTCTCGTTTAGCCCTGAAATCAGGAGACCTCTAGAAAANATGGACAATAAATGCCTCCTGGGTTNTGACAGATGGTTCTTTTNGATACTGATGGACTCNTCATGTGCATTGGCTACTCTTAACTCCAANAAATTTAAAAATAAAATCGGCTAGCACTAAAATCTGCAACAAAAAGCACTGAAAAAGCCCTGGCCACTTAATCCCCACCCCAAGTTGGGGCACTGAACAAAAGACTATTTATATAAGAAAAGAATGGGCATTTTAAATGTATTAACTGCCTGCTTTTTCATAAATGACATGTATATTTTTTCCATTCCCTCCCCCCCCAACCTCCCGCCTTCCCGCGCTGTTCCTCTGCTCTTTATTCCGATTATGTATGTTTGTAAGATA…	---	---	N/A	---	-	seg (SEG)	---	---	0	Xl.13423	---	---	---		---	---	---	---	---	---	---	---
Xl.13432.1.S1_at	2.63e-05	upregulated	GAACAGAACCCCTCGCGATGAGAGGCGCAGAGCTCAGCACAATGAAGTGGAGAGGAGACGGCGAGACAAGATTAACAACTGGATCGTTCAGCTGTCAAAAATCATTCCAGATTGCAACGCAGAAAGCACCAAAACCGCAGCAAGTAAAGGTGGCATACTGTCTAAAGCTTGTGACTACATCCGTGAGCTCCGGCAGACAAACCAGCGCGTGCAGGAGACTTACAAAGAAGCGGAGAGACTGCAGATGGACAACGAACTGCTGCGACAACAGATAGAAGATCAGAAGAACGAGAATGCACTTTTGAGGGCACAGCTACAGCAGCACGGCATTGAAGTGGTGGAAGAATCTCCGAGGCAGTAACGTTCTTCACTCGCTCATCAACAAGAGCCTTCTCCTGG…	hypothetical LOC495964	LOC495964	N/A	hypothetical LOC495964	P:regulation of transcription, DNA-dependent; C:nucleus; F:RNA polymerase II transcription factor activity, enhancer binding; F:sequence-specific DNA binding; P:positive regulation of transcription from RNA polymerase II promoter; F:protein homodimerization activity; F:transcription factor activity; P:positive regulation of transcription from RNA polymerase II promoter by glucose; F:DNA binding; …	no IPS match	---	upstream transcription factor isoform cra_a	21	Xl.79801	LOC495964	495964	Q5PQ69		NP_001088700	NM_001095231	0045449 // regulation of transcription // inferred from electronic annotation	0005634 // nucleus // inferred from electronic annotation	0030528 // transcription regulator activity // inferred from electronic annotation	---	---	---
Xl.13432.1.S2_at	-0.0004507	upregulated	CAGATTGTAGTATTAGTTGCCCTTATGCGCTAGAGCCATTTCCCCCCCCCNTCCGCAAAAACTTGGTTGCTTCTGCAGCCCANGAAAGGATCATCCAGTTTACTGTGTACTTGCATCTTTAAAGGGGTGGTTGACCTTTAAGTTAACAATTTTTTTTAGTATGTTGGCTAATTCTGCGCAACTTTTCAATTGGTCTTCATTNTTTATTTTTAATAATTTTTGAGTTATTTGCCTATTTCTCCTGATTCTTTCCAGCTTTCANNTGGGGGCCACAGACCCCATCTTAAAAACAAAAGCTCTGTAAGGCTACAAATGTATTNTNGNTTGCTACTTTTTATTATTCATAGTTCTATTTAAGACTCTCCTATTCATACCCCAGT	hypothetical LOC495964	LOC495964		hypothetical LOC495964	-	no IPS match	---	---	0	Xl.79801	LOC495964	495964	Q5PQ69		NP_001088700	NM_001095231	0045449 // regulation of transcription // inferred from electronic annotation	0005634 // nucleus // inferred from electronic annotation	0030528 // transcription regulator activity // inferred from electronic annotation	---	---	---
Xl.13435.1.A1_at	-7.85e-05	downregulated	TATCCACATCCTGCACGCGAGTGTGGGGCAACTCTCCAACCCACAGTCTCAGGTACTGGGAGTCCGATTCCACTACAGCTGCCAACTGGTCCAGTGCCAAGATACCACCATTCTACAAACCCAGGTCATTTTCAGTGATGTGACTCAGCGTGGGCCTCCTCCTCGCTCTTCTGCCCCGGGGCACCTGCACCATTGGGCTTCAGGGGCAAATAAAGGCTCCCTCCTGGCCCTGGTACTTGTGGGGTATTTGCTGCAACTATAGGCCACGCCCCTGTAATTTCTGCTTGTCCTGCAGGAGCCAAGGGACTCTAGAAGACTGGGGTTGCTCCAGGCGTAAGAAAGGGGTGGGCCAAGTGTATGAAAGAGGCGGGGCCAGACTGGACCATGGAATGTAGAAGA…	---	---	N/A	---	P:apoptosis; C:integral to membrane; C:membrane	seg (SEG)	---	tect3_human ame: full=tectonic-3 flags: precursor	3	Xl.13435	---	---	---		---	---	---	---	---	---	---	---
Xl.13464.1.S1_at	6.61e-05	upregulated	GATCTTCTGGAGACCATTTATCCAAGAGCAGATAAATCTGAACTTGTCATACAGCTTGAACCTATACAGACAAATAAAAATGCTGTTTTTCAGTTNGTTACAACAGCTGCAGAAATCAGCACAGGTAACTGCAACCCACCTGATCCTGGTGAGATTCAAATGACAGAAACAATCTCTTCAACAGCAATATTAGCTCCACAAACAGAAGTTAATGAATTACCCCCTTCAGCTAACTGCAAAAAAGAACCCAGTTCCAGTATTCCGGTGGAAAGCCCAGTACAGGCCCTTAGTATTGTTTCAAAGTCTGTCAAAACAGGCAGCAGCAGTCATCCATTTTCTTGTCGTGTTTGTAAGAAAAATTTCACCTGCAGGCGAGGTATAAGACGACATATTAAAAAG…	---	---	zinc finger protein 800 (znf800)	---	F:nucleic acid binding; F:zinc ion binding; C:intracellular; C:nucleus; F:DNA binding; F:molecular_function; P:regulation of transcription, DNA-dependent; C:cellular_component; P:transcription, DNA-dependent; F:metal ion binding; P:biological_process	IPR007087; PTHR21020 (PANTHER), seg (SEG), SSF57667 (SUPERFAMILY)	---	zinc finger protein 800	11	Xl.13464	---	---	---		---	---	---	---	---	---	---	---
Xl.13510.2.S1_at	-1.36e-05	upregulated	GCTTAGAGGCTTAGGGTGCTGCACCCAGTAACAGTGTTTTGGGGACACATCTAGTTAGTTCCAGTTGATAGTGTAGCCCCTGTGTGTGCTGCCATGTTGCGCTCNATTCATGTCGGCCGGCTGGTGTCTGTGCTCTCTGGAAGCAGCGTGCTGGTCAAGTGCCTGTGGGGGGCTGTGCTGCTCCTCTACTTGCTCTCATTTTGGATCAACACAATGACCACCGCCTTGGCNGTCACCCCAGGACTACTTTTACCCACCAACCTTAGGATCTGGACCCTTGCTACTCATGGACTGTTGGAACTTAACTTTTGTCATGTACTTTGCAATCTTCTACTAACACTGGCAGCGGGCCGCTGTTTGGAACCTCTGTGGGGTGCTCCCGAACTGCTTCTCTTCTAT…	hypothetical protein LOC100158312	LOC100158312	N/A	hypothetical protein LOC100158312	C:integral to membrane; C:membrane; C:Golgi apparatus; C:nucleus; F:molecular_function; P:negative regulation of cell proliferation; P:replicative cell aging; P:biological_process	IPR013861; G3DSA:1.20.1540.10 (GENE3D), PTHR13377 (PANTHER), seg (SEG), SignalP-NN(euk) (SIGNALP), tmhmm (TMHMM)	---	transmembrane protein 115	8	Xl.72054	LOC100158312	100158312	B1H1U9		NP_001121236	NM_001127764	---	---	---	---	IPR002610 // Rhomboid-like protein // 2.9E-4	NP_001121236.1 // span:7-29,33-55,62-84,99-121,128-147,162-184,189-206 // numtm:7
Xl.13512.1.A1_at	-0.00010269	downregulated	GCCAAACAATGGTTTAAGCCAGGTAATAGTAGTGATGCAATAGTTGGCATCATTGTCCCAATAAAAAAAGCTCTTTTCACCTTTGATAAATATACCCCAACATCATCTTCATTTCAAGATAGGAAATATCCAATCATATGGTGAAAAAAAGCTGCAATAATACCACCCATATATCTGTTCACAAATAATGAAAGGGATCTGTGTCCAAAAACGATTGCAAATTATGCATACAAATGTGTACAATGAATCTGCAATTGTAGGCAACTTTTCAATACAGATTAAACATTTCAGTGATTTCATGGTTACAATTTTAAGTCCCCTGATTTTAAGTTTTCCCCGCATTTTACATTTTTTATTTGTGGTCCCATTATAATGCATTTCCCTGATTTTAAGAAATGT…	---	---	N/A	---	-	no IPS match	---	---	0	Xl.13512	---	---	---		---	---	---	---	---	---	---	---
Xl.1352.1.S1_at	4.9397	downregulated	TCCCCTCCGCTTTGTCCATAATAAGTAACTTGACGTAGAAGAGGCAGAAGCTGCTTAGAAACATTCCCTCCCCAAACCTGTGCCTGCCGCCCATTTAGCTCACGGTGAATGAAGGCAAGTTCTTTTTCACNTTTCTCTCAAATTTCGTTTTCGATGAACCACAGTTTCTTCTTTTTTTAAACCACTCGTGTTCATGTTTAATNCCCCCCCCCCCCCCNNNNGTGGGTTCCACAAGGGTTACGTCAAGCCTGTTAGAACTGCGTCGCCGGTTTTAGACAAACTGTCGGTCATCCTTTTCGCTGCCCGTTCTGCTTTTTT	xnf7 protein	xnf7	N/A	xnf7 protein	-	seg (SEG)	---	---	0	Xl.1352	xnf7	397856	A3KMT7 /// A9JS19 /// Q92021		NP_001081473	NM_001088004	0006333 // chromatin assembly or disassembly // inferred from electronic annotation /// 0006350 // transcription // inferred from electronic annotation /// 0007275 // multicellular organismal development // inferred from electronic annotation /// 0045449 // regulation of transcription // inferred from electronic annotation	0000785 // chromatin // inferred from electronic annotation /// 0005622 // intracellular // inferred from electronic annotation /// 0005634 // nucleus // inferred from electronic annotation	0003677 // DNA binding // inferred from electronic annotation /// 0003682 // chromatin binding // inferred from electronic annotation /// 0005515 // protein binding // inferred from electronic annotation /// 0008270 // zinc ion binding // inferred from electronic annotation /// 0046872 // metal ion binding // inferred from electronic annotation	---	IPR003613 // U box // 9.0E-5	---
Xl.13535.1.S1_at	-1.98e-05	upregulated	AAGTGAGTCCAGAGACCACCTGAACAGGGTTTGTACTAAATGTAGCCTTCCTTGCCATGGACTCTTTATGTGGACTTCAAAAACCTGTGAAATTTTTGTTTACTCTTCAGCCGTTGCTTAATTAATGTTGTTAATAAATTGTAGTTCAGGTATGTTGTTTTTGTACTGTAGAAATGGTTCTTTTGTGCCAGAATTTTTTTTTAATCTGAATTCTAAATGGTCTGAAAAGTCTTTTTAAAAAATGTTATCTGCGTTGTAAATTCTCTTATTTTTAGCACCCTATTGCAGCCGGACACATGGCATGGAGTTACTGTAACACACAAGCGACGGAAAACTTTCACTGAACTGTGTGAGAAACTGGTAAAAACTTGTAGTATAATAAAAAATTGCTGGGACCCT…	---	---	N/A	---	-	no IPS match	---	---	0	Xl.70333	---	---	---		---	---	---	---	---	---	---	---
Xl.13537.1.A1_at	-0.00012506	downregulated	AATATGCCCCTAATAATTACCTTATTTATTAAAAATCCAAATAGAAAAACAACCCCCAAATGAATACATTGATGGCAAAATCATGATTACCTCAAATTTACTCATCATCTTAATGAGTTAAAAACTCAAATNGANCAAAAAGTTTATATTTTGGACAGCTCCCAATGACTTCTAGATGACCTCGCAAGCTTTTAGATACCAAAGTTTTTACATTTGAGTTTTTCAAGTTTGAAAAACAATACAAATGTTGATAAATAAGCCCTCTAGCGTCACTGGAAGNATTTTCCCACNCTAGTAAAGTAANGGGATTATGAATTTCCATGGCAAAAGNAAACAAATATATGGTATAATANTACAACTGAGTAGCCAGGAACTACTTGT	---	---	protein kinase domain containing, cytoplasmic homolog, gene 2 pkdcc.2	---	-	no IPS match	---	---	0	Xl.15738	---	---	---		---	---	---	---	---	---	---	---
Xl.13553.1.A1_at	0.00012452	upregulated	TCCAGTCTATGGCTGCACAGCAGTTACCTGTGCTTGTTGTTCTAAATAATGTAGGTACTGACAAGAAATGTATATATATAGTATGATGTCTTGAAAATGCCACTAGGTGTTTGCCTGCATCATTTGTTAAATGGTTCATAGAAAGCATTAGAGGTACAGATAAAGATCATAAGGGAAACGTACAACAGCCTTGCCAAGTTGAACAGTCTGAANNNNNNNNNNNNNNNNNNNNNTGGACAATGAGCCCATCAACAAAAACACTCAAGTCATAGGTATACTCAGGACAAAAGTGCACACAAGTAAAGTNTATATATATATTGAACTAATTAACCATCTAACTGTACCTTGGATTTTNAGGGCTGCTGAAGGATATAACAACATGTAATCTACAGTGGACTC…	---	---	none	---	-	no IPS match	---	---	0	Xl.14451	---	---	---		---	---	---	---	---	---	---	---
Xl.1358.1.S1_at	-0.00010649	upregulated	GCAGAGAAGACTGGCACCCCTATGGACCAGGACCTGGAGCTTCTTCAGCTAACCCAACACAGATCGCTTTCAGTCCTTCTGACTATAACCCNGTGCAGCCACCGGGATCTGGACTTTTGCCGCCTTCTATAAATTCCTCTGTTCCCCCTCTGTCCCCCAGCGCACAAAGGCGCAGATCCCTACGAA	caudal type homeobox 1	cdx1	N/A	caudal type homeobox 1	P:regulation of transcription, DNA-dependent; P:transcription, DNA-dependent; F:sequence-specific DNA binding; P:multicellular organismal development; C:nucleus; F:transcription factor activity; F:DNA binding; P:positive regulation of transcription from RNA polymerase II promoter; P:anterior/posterior pattern formation; P:bone morphogenesis; P:pattern specification process; P:epithelial cell diff…	IPR006820; PTHR24332 (PANTHER), PTHR24332:SF150 (PANTHER)	---	cdx1_xenla ame: full=homeobox protein cdx-1 short=xcad2	18	Xl.1358	cdx1	397695	A6H8J8 /// Q91622		NP_001081175	NM_001087706	0006355 // regulation of transcription, DNA-dependent // inferred from electronic annotation /// 0007275 // multicellular organismal development // inferred from electronic annotation /// 0045449 // regulation of transcription // inferred from electronic annotation	0005634 // nucleus // inferred from electronic annotation	0003677 // DNA binding // inferred from electronic annotation /// 0003700 // transcription factor activity // inferred from electronic annotation /// 0030528 // transcription regulator activity // inferred from electronic annotation /// 0043565 // sequence-specific DNA binding // inferred from electronic annotation	---	---	---
Xl.13595.1.A1_at	-4.65e-05	downregulated	TATCAGAACTGGTACTGCTTCTGCCNNAACAGGAAGATAGACTCCCAACATCGACCTGATGCAAAGGGAGGTAAGAAGGATTGGTGCTGTTGCTGCCTTCCCCTCTGAAGTCNGGTGTCCACACTTGAAAAAGTACTTCTACAAGTATTGTAGTAATGTTTCCTGTTGTTCTTNGTNGTTTCTTCTGTTGCAGGTCTTCCAAGCAGAAAAAATATCTATTATACCCGGACTTGAACTAAAGTTATTATTGTTATTAGAAATCATAGATTCCGACGGGGAGTGTCATGTTACACATGCATTGTTTGCCTTTTTCTTATGTGTGTCTCATCTCTCTTCCCTTAGCCTCATCTCATCTCTTGTCTCCTCCCCTACTTCTCACTCTAGCTCATTCCAGCTTCA…	---	---	none	---	-	seg (SEG), tmhmm (TMHMM)	---	---	0	Xl.72249	---	---	---		---	---	---	---	---	---	---	---
Xl.1360.1.S1_at	6.04e-05	upregulated	TTACTTTGTAGGGATTCCGGGCCCAAGCTGTAGCTTAATCAGTTAGAAGTCCAAGAGGGTNNNANNNNCAANANNAANNNNACNNNNNNNNNAAANAAAANANANNTANNNGTCCTGATAATAATAGCTGGTATGACAATGTCAATGGTTACTGGCTCTTTAAGAAAAGGATAAACCTTTACACTGATTCTATAGCAGCCTCTCATTCCATACCGGTGCAGTATTNACCTGGTGCCAGTAGGTGGAGCTCTGTCACTGCCCTTGTTCTGTGCAATAGAGAAACCCTACCTGAGGCAGGTGCACTAAAGGGCGGCACAATATAAAGTGACAGTTTGGGCCATAGCCACGTCCTACAAGCCANAAGGTGCCCATGTTGGTNCANAAAAATCCATCCAAAAA…	---	---	N/A	---	-	no IPS match	---	---	0	Xl.56699	---	---	---		---	---	---	---	---	---	---	---
Xl.13601.1.S1_at	1.76e-05	downregulated	ATCCAAACACTTGATGGGCATCATGTGATCTAAAGATAGTGGCATGTAACTGTGACGCTCCCCGTATGTCTGTGATCCTTGCGCCTCCCCCCCACTAACGCTCATAGTGCCTTACAAGCCGTTTGATGGTGTTTGGCAGNGTGTGTCCCCGGCGTTGTCCCCAGTATTGTCCCTGATAATGTCCCCGGTATTGTCCCCAGTACTGTCCCCATGGTAGCTACGTTGCATTAGATGCCATCATGTCCATCTCCTGGTTNTCAAGCTCATTTGGACTATAACCCATGTTTATTNTAGTGTGGNGTGACCGATATATCCCGTGTTGGTATCGGCATCTATTTAAACACTATTGAAAAAAACCTTAAAGGGGAACTAGGCCACAGATTTTATCTTCCNCCTATT…	homeodomain interacting protein kinase 2	hipk2	N/A	homeodomain interacting protein kinase 2	-	seg (SEG)	EC:2.7.11.1	---	0	Xl.13601	hipk2	495265	Q5XGV3		NP_001088409	NM_001094940	0006468 // protein amino acid phosphorylation // inferred from electronic annotation	---	0000166 // nucleotide binding // inferred from electronic annotation /// 0004672 // protein kinase activity // inferred from electronic annotation /// 0004674 // protein serine/threonine kinase activity // inferred from electronic annotation /// 0005524 // ATP binding // inferred from electronic annotation	---	IPR001245 // Tyrosine protein kinase // 4.2E-6	---
Xl.13605.1.S1_at	-9.89e-06	downregulated	ATTCCTAGTGTCATTACTGTGGCCCTTTTCTCCCAAAACTCCGCTCCTACCCCAGGGTTGTGCCTATTGGCGGCTGGGCCCTGTTATTCATCTGACTCGCCATAACCACAATTAGGAAAAATGCTTTCCTCACACCCGCCTTATCCATCTGAACCCAGGGTGGCGCTGGCAGAGCCAAAGGCAGCTATAGGATCTGATATCCAGAAAGCCCTGAATTTAATCAGTGCCATTTCCCATATAGAGTCCTATTTAACTCATTTATTTTTTAAGACACAACTTTGTACCTGAATTATATTGGGTTTTTCTAATGTGTAGAAGCCATAAGGTATGGTGACCCCAATTATGGAAAGATTTTCTAGAAAACCTGCAGATAACCTATAGACTAATAGGCAGTCCGGA…	hypothetical protein MGC81152	MGC81152	N/A	hypothetical protein MGC81152	-	SignalP-NN(euk) (SIGNALP)	---	---	0	Xl.34903	MGC81152	414690	Q6NU85		NP_001084725	NM_001091256	---	---	---	---	---	NP_001084725.1 // span:353-375 // numtm:1
Xl.1361.1.S1_at	0.00028198	upregulated	ATGGATTTCATGCACCTACCATGTCCTGGCCAGTGGCAGGAACTCTAATGATTGAGCCAACTGAGTCTGAAGATAAAGCCGAGATGGATCGCTTCTGTGATGCGATGATTAGCATCAGGCAGGAGATTGCTGATATTGAGGAAGGCAGAATGGACTCAAGGATTAATCCACTAAAAATGGCTCCACATACATTGACTTGCATTGCATCTTCCATTTGGGATCGTCCTTATTCAAGAGAAGTGGCTGCGTTTCCCTTGCCATTTGTCAGACCAGAGAGCAAATTCTGGCCCTCCATTGCACGAATTGATGACATTTATGGTGATCAGCACTTGGTTTGTACCTGTCCACCAATGGAGGTCTACGAATCTCCTTTTACAGAACAGAAGAGAGCCTCCTCAT…	glycine dehydrogenase (decarboxylating)	gldc		glycine dehydrogenase (decarboxylating)	P:oxidation reduction; P:glycine metabolic process; F:catalytic activity; F:pyridoxal phosphate binding; F:glycine dehydrogenase (decarboxylating) activity; C:glycine cleavage complex; F:protein homodimerization activity; C:mitochondrion; F:enzyme binding; P:cellular amino acid metabolic process; F:lyase activity; F:oxidoreductase activity; F:protein dimerization activity; F:glycine binding; P:gl…	IPR015424; IPR020581	EC:1.4.4.2	glycine dehydrogenase	17	Xl.1361	gldc	379833	Q8AVC2		NP_001080141	NM_001086672	0006544 // glycine metabolic process // inferred from electronic annotation /// 0019464 // glycine decarboxylation via glycine cleavage system // inferred from electronic annotation /// 0055114 // oxidation reduction // inferred from electronic annotation	---	0003824 // catalytic activity // inferred from electronic annotation /// 0004375 // glycine dehydrogenase (decarboxylating) activity // inferred from electronic annotation /// 0030170 // pyridoxal phosphate binding // inferred from electronic annotation	---	---	---
Xl.13641.1.A1_at	6.73e-05	downregulated	ACTGTGTGCTGTATACCAAATTTGAAATATAGGCCATTAAGCCCTGGGGTGCACCAGCACTGCCAGTCCGCACTAGGGACCTTTTCAGCAAAGGGATTTGTTTTGTATTTACTGTTTTACTTGCACTTCCAGAGAGATCTACAACATGTAACAAGCCTATAGCCAAATTTACTTAATAAATGTACAATACCAAAAAATAAAATAGTGATTGGACTTTTCTTGTGTAAAACTGATGTTGTCCTACCTGAACTCATGCTTTGCTTTGTGATTCAGTATACTAGAAGGTTGGGCAATTTATTTGCAAACTGCTCATTTATAATCTGTTGGATTGATTTTGAAATAAAACGTTATATAAAAATTTACATTTTTCATAAAATTCAAATAATTCCAACTTCAGTC…	---	---	none	---	-	seg (SEG), SignalP-NN(euk) (SIGNALP)	---	---	0	Xl.72220	---	---	---		---	---	---	---	---	---	---	---
Xl.13658.1.S1_at	9.02e-05	upregulated	AATTCAGGTCGACCGAGCACAAGCAACACACAAGTTCAACATAAGGCCTGTACAGAATGGAGTGCATACTAAAAAGCAGACATTATTAAAGGACAAGGCAGAATATTGTCTGATAGATGATATTTCTGATCTGAATCTGTAAATATTACTGTGACACACTTCAGTTGCTGCCTCCTGATCTGTACATCTCCAGTCTGCCCCCCAGTGGTCTGTGGAGTTCTTGCCTGCCTTATATTTCCTTATGTAATTACTTCATATGGTTGCAAATATGTTTTTGTTCTTTTTCTGTCTGACAAAAAAAAATATTCAAAGTATATTCATGTTTCTAAATAGGAGTTTCTCTGTTTCACAGGGGACCCCATATGTTGTCACTATTTTGTCATAATATTCATTTAGAAC…	sorting nexin 31	snx31		sorting nexin 31	F:phosphoinositide binding; P:cell communication; P:protein transport; P:transport	no IPS match	---	snx31_xenla ame: full=sorting nexin-31	4	Xl.13658	snx31	446565	Q6DDY6		NP_001086730	NM_001093261	0006810 // transport // inferred from electronic annotation /// 0007154 // cell communication // inferred from electronic annotation /// 0015031 // protein transport // inferred from electronic annotation	---	0005515 // protein binding // inferred from electronic annotation /// 0035091 // phosphoinositide binding // inferred from electronic annotation	---	---	---
Xl.13681.1.S1_at	-8.61e-05	downregulated	AATTTTCACTTATTTTGGTACCTGAAAAGTTATTACTACTGCATAGTTTTACAAATATGGTCTCCNAAATTGGCCCTATGCTATCTAAGGGATAATTATATATATCAAAATGAATTCCAGAAGACAAATAGGCCCAAAAAGCTAATATTTAGCAGAAAAGTCTATTTTGAAGATAGAACAACAAAGTAGAAAAAAAAATGTAACATTTTGTGCTAGCTACAAAGTACCTCAAATCTGAAGGAATTATGCTTTGTATTATCTAATACAATTTTATAAGTCATTGCTGTATATTTATGTATAAATATGTGCATTTTTCTGCAGATTTTGTTTAATGTGAAAGCTATATTGTTTTCCGCAAATGCAACACTCTTTGCTTTTTTGTGTAATATTTATCTATAT…	superficial protein 1	sg1	N/A	superficial protein 1	-	SignalP-NN(euk) (SIGNALP), tmhmm (TMHMM)	---	---	0	Xl.13681	sg1	734220	Q19BJ7		NP_001089178	NM_001095709	---	0005622 // intracellular // inferred from electronic annotation	0008270 // zinc ion binding // inferred from electronic annotation	---	---	---
Xl.13692.1.S1_at	-1.6e-05	upregulated	TTACATATGGGCGATTATACGGCAATTTCCTTTCCTGGTTATGATAACCCCCAGATTAATCAATGTGACTGATAAACCAAAGAGGCAATGCCATCAAAGTTAATCAAATCAGAAAAAGCAAACTAATTGATGATCCTATCAGCTCATGTTTATTTAAGCTTACCAAAATGAACTCCAACTGTTTTCCTTTTTTTTAATGCACATTTTATTTGTGTGCCTTTCTAAAGGTGTTGAGGACCCTGTGTACTGTATATGGTCACTGGCCGACCCAAAACTGTATCATCCCACTGCTCAGCTAACACATTAGTGCAGTTTTGCATCAATGAAGTCATGAATGTCGACTTTTAAGCCTGGCCATATAGCCTTTTTTCAATTTCCGCCATTGCTACTCAGCAGCTT…	---	---	N/A	---	-	no IPS match	---	---	0	Xl.13692	---	---	---		---	---	---	---	---	---	---	---
Xl.13694.1.A1_at	-0.00024803	upregulated	GTTGACGGTCAACATGATCATCTAAGGACAAACCACAGCAGTAAAATATCACCTGCTTAATGAGAGATTGCTAGTGCAAAACTGCACTGCAGTGGTAACCCCTAGCGACTAATCAGCTGCAGGAAGAATAATGAAAGCAAAAAGCTGATTGTTATGTGCTTGTTGTTTGTAATTGAGCTCCATTGCCTTTCCCCTATGCAATTANTTCTCCGTAATGCGAAGCCATAGTTTTATGACCAATATATTTGCTTGATACTGCAGCGTGCAGTAAACCAATTAGTAAGAATACATTATACACCAGTTATAGAATAAGAAATTACTCTATTCCCTGTAAATGAATCAGATATTCTAGTAAGTCTAGAGAGAGAGAGAGATCTAAGATAACAAGAGAATAAACTT…	---	---	none	---	-	seg (SEG)	---	---	0	Xl.13694	---	---	---		---	---	---	---	---	---	---	---
Xl.13733.1.A1_at	0.00012384	upregulated	GGGCAAGCCTGTGTTTTTAAAGATATTCAGCAGGAAGTCTGAATTATTTCTCCCAAGATCACATCCTATTCTCAAATACGTTGAGTTTTAGCAAGCTACTAAAGTGTTATATACAGTATATATATATATATATTTGTCTCTTCCTAAGAAATTGACATCTACNATGTAGTGATTCTGAAAAATAATGATATTTCCGTATTTATATGTGCCTTGCAGACGGTGCCAAGACCCCTTTGCATTCATTGCTCCCTATCAGCCTGCTTCTGCAANGGCTNCAGTCACTAGTAGGATTTGNTTGGTAAAAGGCAATAAAGGGCAGCTCCACTACGGTGTGAAGGTTGTGTGTCTGAGTTTATTGGGGGCATCCCAGGTCTTTGATGCAACCAACCCTTCCTGTGT…	---	---	N/A	---	-	no IPS match	---	---	0	Xl.72975	---	---	---		---	---	---	---	---	---	---	---
Xl.13737.1.A1_at	4.43e-05	downregulated	GATGCGTATTGGTAAGGGCCTACATTTACAGCATCAGTCTAGGTGTCCAACCTCACACCCTCCAGTTGTTATTGAAATACAATGCTCAGTCTCCCTCAACAGGTTTTTGCTGCTGACGTGATGTTGGGGGTAGTGGCTCAGTTGCAGGAGAACCACAGATTACTGAGCTAAGTATCAATATATTTCATTCATTCACATTTTGTCAATGATTTGCCACGGGGCCCTGTTAGTCAGTACTCCTGCTTTTTCTGGGAGCTTTCTGATTTATAGTTCAAGTATGGGCAGAGCTGAGGGTGAAGCTGTTGTGGTCAGGGTTACAGGGCGTTACTGACTGTTCCAGGGATATGGCCAAATATCTTCTGTCCCTCACCTTCAGGCAGTGGGCATGTGGGCAATGTG…	---	---	none	---	-	no IPS match	---	---	0	Xl.75500	---	---	---		---	---	---	---	---	---	---	---
Xl.13740.1.A1_at	5.39e-05	upregulated	TGTATACTGCACATAGCACCCAGTGCAAGATCTGTGTGCNTCTNTTGGANCTGATGTNGGCTTGCAAATCTAGAANTTCTGTATTCTATGAGTTCTAGAGTNNGAGCTTTNCATGAAAATGAANTAAGCNTTGANTGGTGGTNCTCTGTATCTGTTCACTAATGAACCTTAATGGCACTGTGGCAGACCTAGCCCTTACTTTTATACTTTAGTANGAACTGATGAGAACTTTGGTAGTGACTATTTTTTTTATATATATACATATGTATGTATCTATATATAANNATATATATCTCTCTCTCTCTCTTTCTCTCAAGCATTGCATCTTTCAGGTCTTTGTGTATGGCTTTTCGAAGCCTTGTTGTAAATTACNACGTGGATGGGGGTCTCTCACATCAT…	---	---	N/A	---	-	seg (SEG), SignalP-NN(euk) (SIGNALP), tmhmm (TMHMM)	---	---	0	Xl.13740	---	---	---		---	---	---	---	---	---	---	---
Xl.13764.2.S1_at	-9.69e-05	upregulated	TGCACATTACTTAACGTCCCGCATGATCCGGTGGCCTTGGAGGAACATTTTGGAGATAATGACTTGGGTCCGGTGTCCAACCAGGGGTACATGCCTTATCTCAACAAATTCATCCTGGACAAGGTTCAAGAAGGTTTCAACAAAGTGGAATTTAATAAGATGTGCTGGACGCTGTGTGCAAAGAAACACCTCCCCAACACCCCCCTGTACATCAGTGAAGACAGCGCCTTCAAAGTGTGGACCATATTCAATTACTTGTCAGAAGAAAAATTCCCACTGGTTATTGTGCCCGAGGAGATCGAGTACTTGCTGAAGAAGCTGACTGAAGCCATGGGAGGAGGTTGGCAGCAGGCCCTGTTCGAGGACTACAAGGTGGCGCTGGACAAGAAGCAGAACGGC…	---	---	SWAP switching B-cell complex 70kDa subunit (swap70)	---	P:somatic cell DNA recombination; F:ATP binding; C:cytoplasm; P:isotype switching; C:plasma membrane; C:nucleus; F:DNA binding; C:membrane; C:cell projection; F:protein binding; C:lamellipodium	PTHR14383 (PANTHER)	---	swap complex protein isoform cra_b	11	Xl.13764	---	---	---		---	---	---	---	---	---	---	---
Xl.13786.1.S1_at	0.00019443	downregulated	TGAAGGGCTTCCCACTGTTGTCAAACTGGTCGACCGAGAGACTTTACTGAAGGAGAAGGAAGAGAAGAGGAAGGCTGAGGAAGAGAAGCAGAGGAAGAAGGAAGAAGCAGCAAGGAAAAAACAGCAGCAGGAGGCAGCCAAGTTAGAGAAGATGAAGATCTCTCCCAGCCAAATGTTTACACTGGAAACGGACAAATACTCCCAGTTTGATGAAAGCGGTTTCCCCACTCATGATACAGAGGGCAAGGAATTGAGCAAAGGGCAAACAAAGAAACTCCGCAAACTCTTTGAAGTGCAAGAAAAGTTACATAAAGAATATTTGCAAATGGTCCAAAATGGGACCACAGCTTGAGGATTTGTAGAGTTTGTGCCGGGCCATTGGTTTTGTAGCAGAAAATG…	cysteinyl-tRNA synthetase	cars		cysteinyl-tRNA synthetase	F:ligase activity; P:cysteinyl-tRNA aminoacylation; P:tRNA aminoacylation for protein translation; F:nucleotide binding; C:cytoplasm; P:translation; F:ATP binding; F:cysteine-tRNA ligase activity; F:tRNA binding; F:aminoacyl-tRNA ligase activity; F:metal ion binding; F:protein homodimerization activity; F:protein binding; C:cytosol; P:gene expression	IPR015803; coil (COIL), seg (SEG)	EC:6.1.1.16	cysteinyl-trna synthetase	15	Xl.13786	cars	380479	Q7ZWR2		NP_001080786	NM_001087317	0006412 // translation // inferred from electronic annotation /// 0006423 // cysteinyl-tRNA aminoacylation // inferred from electronic annotation /// 0006423 // cysteinyl-tRNA aminoacylation // inferred from sequence or structural similarity	0005737 // cytoplasm // inferred from electronic annotation /// 0005737 // cytoplasm // inferred from sequence or structural similarity	0000049 // tRNA binding // inferred from sequence or structural similarity /// 0000166 // nucleotide binding // inferred from electronic annotation /// 0004812 // aminoacyl-tRNA ligase activity // inferred from electronic annotation /// 0004817 // cysteine-tRNA ligase activity // inferred from electronic annotation /// 0004817 // cysteine-tRNA ligase activity // inferred from sequence or structur…	---	---	---
Xl.1380.1.S1_at	-2.02e-05	downregulated	TCCCGCACTGGCCAAAGCAGAGCTAGGCTGGAAAGCAGAGTATGGGCTAGACAGGATGTGTGAAGATCTATGGCGCTGGCAGGCTCAAAATCCAACAGGTTTCAGCACTGAATCCTGATCATATTTGAAGGATGTTTTCTCCATATTCTTTTGGGTGTAGATAAGCCTTATTTATATTTTAGGTGAAAAAGNNAANAATAAAATGTATGGCACCATGTGCTTTTAAGATGGATTAAATTTATGAGAAGACCTTAGGTTCTCCTTTATCCTCTGTGTTTGTCAGTGCTGCAAGTATTTACCTTCAAACAATTAATTGAATGAGTTCTGCCAAACTTCNACTGTTGTTTAAAGATGTACCACATGGCCTATTTGNAATTGCCGTTATCCTCAGCAGCCTTA…	UDP-galactose-4-epimerase	gale	N/A	UDP-galactose-4-epimerase	F:coenzyme binding; P:cellular metabolic process; P:galactose metabolic process; P:carbohydrate metabolic process; F:racemase and epimerase activity, acting on carbohydrates and derivatives; F:catalytic activity; F:isomerase activity; F:UDP-glucose 4-epimerase activity; F:binding; F:protein homodimerization activity; P:galactose catabolic process; C:cytosol; C:cellular_component	seg (SEG), SignalP-NN(euk) (SIGNALP)	EC:5.1.3.2	udp-galactose-4-epimerase	13	Xl.1380	gale	380596	Q7ZZM6		NP_001080902	NM_001087433	0005975 // carbohydrate metabolic process // inferred from electronic annotation /// 0006012 // galactose metabolic process // inferred from electronic annotation /// 0008152 // metabolic process // inferred from electronic annotation /// 0044237 // cellular metabolic process // inferred from electronic annotation	---	0003824 // catalytic activity // inferred from electronic annotation /// 0003978 // UDP-glucose 4-epimerase activity // inferred from electronic annotation /// 0005488 // binding // inferred from electronic annotation /// 0016853 // isomerase activity // inferred from electronic annotation /// 0016857 // racemase and epimerase activity, acting on carbohydrates and derivatives // inferred from ele…	---	IPR005913 // dTDP-4-dehydrorhamnose reductase // 4.9E-5 /// IPR013120 // Male sterility C-terminal // 1.0E-4	---
Xl.13809.1.A1_at	-4.1955	upregulated	TCCTTCAAAAAAGATTTGGCCCGAANACCGTACCGCTTCCTAATTTGCATATGGGGAAAGGGAAATCGCATGCTTTTTTGGCACAAAACAAGGAAGTAAAAAATGTTTTCCCCTTCCCACCCCTAATTTGTATATACAAATTAGGATTTTGTTTGGTATTCAGCTGAACCCCCGAATCCTTCAAATAAGACTGAAAGCCGAACCGATTCCCAATTTGCATATTNTTAATTAGGGCTGANAANAGGAACTAGGGATTCTGTGCATCCCTACATCTAATTACACTTTTANATCGAAAGGGATGGAAATGTCCAGTTCGTGGGTCAGGCCCAAACATGGGGNACATTCCNTTGGGGGGTCCTGTTAGTGCTGTGGGCGGG	---	---	ankyrin repeat domain 13C (ankrd13c-b)	---	-	no IPS match	---	---	0	Xl.13809	---	---	---		---	---	---	---	---	---	---	---
Xl.1381.1.A1_at	8.26e-05	upregulated	AAAAATGATGTAGGCTGGACATGCCTCAGATATTAGCAAGACTNCCNNTCCNNGNTTNCAANGNCNTGCNANCCNGNGNTTNTGNTTTTTTTTTTTTTTGTTTAAGTTTATAACTGCCACTTGAAATATTTTATTTGGCAGTCTTGTGAATCTAGAAGTGCATTGTTTTACTCGTTGCTGTACTCTACTCCTGCTATTACAAATCCAAATTTCTTCCAGACTTCTGAGCTAACATTTCCTTATGTCACTTGAACGTTAATGATCAAGGAGGTGCCAAGTAATAA	---	---	none	---	-	seg (SEG), SignalP-NN(euk) (SIGNALP), tmhmm (TMHMM)	---	---	0	Xl.1381	---	---	---		---	---	---	---	---	---	---	---
Xl.13818.1.S1_at	-8.57e-05	downregulated	CAGGAGTTTGTCCAGCTGTCTAAAAGACTAATGAATGAGCCAGATTTGAACAGGAGAATTGTTTCTAATGCAAAAAGATATGTCAACACCAACCATTCATGGGAACTCGAAAGGGAGACCTATCAAACACTTATACTAAACCTGCAAGTGAATGGAAATATGTGAACGACTATACCTACCATCACAATGACCTATTATCTGCCAGACTTTCTAAGGCCTTTGTGTAGCGGATCTTTCATTTGGTGATGCTTAAACAAATCAACAAAATTATTAGTGTGTCCTAAACATTTAGCATCTAGTGACCTTCCACAGATATTGCTTCATTNTAGTGTTTTATAACAGTCCTGCGTTTTAAGTTAGGGCTAAAATATTTCACTTTTTAATGGGTCTGGCAGTATT…	glycosyltransferase 1 domain containing 1	glt1d1	N/A	glycosyltransferase 1 domain containing 1	P:biosynthetic process; F:transferase activity; C:extracellular region; F:transferase activity, transferring glycosyl groups	PTHR12526 (PANTHER), PTHR12526:SF185 (PANTHER)	EC:2.4.-.-	mgc81837 protein	4	Xl.13818	glt1d1	444479	Q6GMD9		NP_001086050	NM_001092581	0009058 // biosynthetic process // inferred from electronic annotation	---	---	---	---	---
Xl.13831.2.A1_at	-0.00042585	downregulated	GTACCCAGAAACCACCAATAGATCCCAATTTCAGAGCTGAAATGATAACTAGTGAATNTGTTACTGGCTGAGTTGCTATCGCATGTTTTAGTCCTTAGGCAGGCACTACAGCCCTTTTTTATGTATGGCTTACTAATATTGCCTAATGAGAGTATACTGGATCAAATGTGCATNTGTATGTTTGCATACATTCAGGGATTTTTTTTTTTTACAAATGTCATGAAATCAACATTACTAAATAAGTTGGCACTTTTTCAATACTTGATTATGATATAAGGGGTATGAGAACACGTATAAAACCATATTGCTCTTATTAAACGGAAGTTCACCTTTATATCAACCTCAAACTTTTTATATAGGCCCAGCCTTACCCATCTCATTTTTGATTTCCAAATGTTT…	---	---	none	---	-	tmhmm (TMHMM)	---	---	0	Xl.72083	---	---	---		---	---	---	---	---	---	---	---
Xl.13850.1.A1_at	0.0001456	downregulated	CCACGTGCATTGTGTTGCCTGAGGAGCAACAATGTGTTTTACACTTTTTTTGTGCAGTTGGGAATCATTAAATTGAATGTTTTCAATGTGGCTAAAGTACTTATTTAACAACCTGCAAATTGGGACCTTTTATAGNGTGTGTGCTCATTGGTAACTAGTNACCTTAGTTGCAGGCTGCTTGGCCTGTATTCTGCCTTTTCATTTAGATCTGGATGTTGCTTATTTACAGCCTNTGGTGCAGTCTTTACAGATGAATCTTTCAGGAAGTCTGGGGATTAAAGTCATTTTAACTGTAGCACATTCATCCATTGAAGACCTTTATCAACAACTCTGCTTTAAGCCTACTTGCAAGTCAACTAAGAAAAAACCCTTTTTCCATTGTAAATATTTCTGTAAATA…	---	---		---	-	no IPS match	---	---	0	Xl.71692	---	---	---		---	---	---	---	---	---	---	---
Xl.13864.1.A1_at	-5.84e-05	downregulated	AGAGACATTTACTGTGTTATGCACACAGGGACAGAGTCCTATAATCCTTGGCAATCAATTAGTTATTTTCTTTCAACATTCTAACTGCAATCAGCAGTCAAAGCTAACGCTCTTAACTTATTTGTTGCTATGGTTTACTGAACTGGGGGAAACCATGTCCATGTTTGTGCATAGCGTTGCATGCCTTTCTTTACTGTGTTTCCTCAACCTAACATTTTTTCATGGAGCATCTAATACAGAGGTGACGTCTATCACAGACTGGTAACATGAAGCACTTGGTTGCACCACGATAGTCTATGGGT	---	---	estis expressed 264 (tex264)	---	-	seg (SEG), tmhmm (TMHMM)	---	---	0	Xl.13864	---	---	---		---	---	---	---	---	---	---	---
Xl.13877.1.A1_at	4.36e-05	upregulated	TTTTTAATTTAACCATGCGCTTTCTCAGCTTTCATTCCTTCTTTCATTCTTTCAGCCATTTTACAGTGTCTTCTTAATCTTTGTTACGCCTCATGGACAGTGAATTGGACAACGAGGAAACTAAATGAGCTAACTGTTCCTGCCTGCAGTCAATTTCAGGGTATATCTTGCTCCCTTTTTGAAACTATTCAACCCAAATATATATGGGAAGGGAGGAACATGAACAATTCCAGGTTTTTTACATGCATTGAAGAGACTTGAGAAAGTGTAACCTTAGCACAGAACAAGAATTTTCCTCACTATGTCTGCATTTTCCAGTGT	---	---	N/A	---	-	seg (SEG), SignalP-NN(euk) (SIGNALP)	---	---	0	Xl.13877	---	---	---		---	---	---	---	---	---	---	---
Xl.13900.1.S1_at	-6.4e-05	downregulated	TAATGACCCATTTAGTTTCCAGATCTATATTTAGAAGAATGATGTCACTGCTGGTTGAATGACATAACATGTCTTTTACCTTCAAAGAGACAGAATTTTTGTCCATAGAAACATCTGTAATAGGTGGAAAAATGGTATTATAGCTCCCAATGTGAAAGGGTAACATGCAGATTCTGTAGCTTGAAAGTGGTGAACATATGTTATGTAAATCTATTTATTATTTGCACATAAAAATGATCAAACTGGTATTTTTTTTNATCAAAAAAGATCAAATACAAGATGCAGACTTTCCCCAAAATCTCAAAGCCTTTCAAAATTAATAATGTGTTTTTGTAAACCTTAGTCCAGCAGTCCATGTATCCATATGTTCTGAAAATCATGAATCTGATAGACTTGCTG…	---	---	N/A	---	-	no IPS match	---	---	0	Xl.13900	---	---	---		---	---	---	---	---	---	---	---
Xl.13955.1.A1_at	-0.00066224	downregulated	AAGCATCTTCCGATGCTTTTCTGCTNAGTTCTATTACTATCGACTTACTGGACAGAACAACAGGGTNAGCCTGTTACACATTCATGATATTAGCTGTCCTGATATCATGAAANTAAGCAGAAAATAATGTANTTTACAAAAGTNTAAGGGAAGCACTATGAACATTTTACATAGTTGTGTGGGTACCATTGAATGCATGGATGGACAACCTGCATCTGTCCAGGTTCTTAGAACNCAGCTCTCATCATCCAACCATCATCCAGTGGAATGATGGGAGTTGTAGAGCATACACATANAGAAATTTAGCGCCAGTACTAGAAGAGCCNATTTAAATGNCTTTGTNTAATATAAANCACTGACTATAGCGTTAATCANGTTCAACTTTAATAGATTTATGTA…	---	---	Gurdon_XL|1012794706|1012794706|TOP|OK|Xl3.1-XL062h12.3	---	-	no IPS match	---	---	0	Xl.13955	---	---	---		---	---	---	---	---	---	---	---
Xl.14011.1.A1_at	-1.66e-05	downregulated	GAAAAACACCCACAACACAACAAAAAGAACTTGCTGTCAGGGTTAATACTACCGGCCAGCAAGTCACCGAAGAGAGGAGGTAATTGCAAAATTCTGTTATAGAGGAGCCCTATACTGACAGAAATACTTCCTTTCTTACTAAAACGAACCCAGTTTTAATTTATTATTAGCACACTTGAAACACACTTGGAAAATGAACCAACAGGTCTGGCTTTTTTTAAAAATGATGTTTTTGGCCAATGGTTGTAGTTAACTTAAAAGAAAACTCACATATATTTTTACCATGAAATCACAAAGACAAGCTACAGAGAGCAGAGTGTATAGAGCTTTATGGTATTTATGCTGTAA	---	---	N/A	---	-	no IPS match	---	---	0	Xl.14011	---	---	---		---	---	---	---	---	---	---	---
Xl.14015.1.A1_at	4.45e-05	downregulated	GATGTAAAACAAGCCTGGTTGGATTAATAAAGGTTTAAATCATATTTTAGTAGAGTTAAGGAATGAAGATCTAAATTAAGGAAAACCCCAGGTCCTGAGCATTCTGCATAATAGATCCCATACCTNTGCAAAGATATTGGCACAAGTTTTTTGTAGTGCCATGGGTGGGGACAAAATGCTCAAAATGACCATTCACCATTGACCAAAATTANCATTACCANNNANNNNNTATGGTTATTGCCTTCAAGCATCCCCTCCATGGATCTTCATAACTCCTGGCCAATGATTCCCTAGAAATAGCCNTGTGTGCCAGTGGGCAGTTATATGGCGGCTGTGGGCTACTATAGTGTTCTACCTACTGTATGGCACNTTGATGAGTCTCATNGTAGCACCCAGGAA…	---	---		---	-	no IPS match	---	---	0	Xl.53184	---	---	---		---	---	---	---	---	---	---	---
Xl.14062.2.S1_at	3.29e-05	upregulated	AACCATGACCACTGTTCTTCTGTTTGTCACTCCTCCTATAATGTGTCNAAACTACTGAGCAAGAAGGTACCAAGGCAGCACACCAGTGATGAACAGAAGCCTTCGATCATAACTCAGGGGTGCAAAGAGGGAAGTCCTAAGGACTCCGACATTATTTCTACATCTGCTAATGAAGATTATGACTGTAATTGCAGTTCACAGCCTCTCACGTCCTGCTTCTCCAGGCCATCCAGGCCTCACTCACGCCAAGCTCACTACAAGTGCCAGCTCCACCCAGACCCAACCGTCCCAGAAGACAAAGCGGGCCCTGCCTGTAATTGAAGAGAAATGAGTCGGTCCCACTACCCCGTGTTCCCGTTTACCTCCCAGAAGCCATTTTGCTCCTGTGTTCACTAGAAT…	---	---	N/A	---	F:molecular_function; P:biological_process; C:cellular_component	PTHR15742 (PANTHER)	---	temporarily assigned gene name family member (tag-241)-like	3	Xl.72836	---	---	---		---	---	---	---	---	---	---	---
Xl.14068.1.A1_at	-6.37e-05	downregulated	GACTAATGTGAATTGCTAGCCTTAAGGCACACGGGATCCAGTGTAAGATAAATATTTGCTTTGTTTAAAGGGGAACTTTGGGTCTCTCTTTTTTTTAATTATTTTTATTTAATAAAAGCACAAACAGGGTTGTCCCCTCTCCTTGTAAATTGTTCATATTTTTCAACAACAAGCCAAAGTGTTTTGTTAAGGCTGCGTAGGCAAGATCAATTGCCCGAGGCTCACACTGTCCCCTTGCCCTCTGCTAGCCAATGGCTCTGCTCTTTTTTAAAGCTCTTTTTGTTACTGCTTTGTATAAAAATCCACTTTTCTCAGTGACTACTGCCAATCATACTGCATATCCAGCTCATCCCAGGGGGGCTGTTTGTTGCCGGGAATGCAATGATCCCGGGCTCAGGA…	---	---		---	-	SignalP-NN(euk) (SIGNALP)	---	---	0	Xl.14068	---	---	---		---	---	---	---	---	---	---	---
Xl.14072.1.S1_at	-5.18e-05	downregulated	CGGCCAGTATATAGGCCCTTTTACTCGCTGCTGTGGCCCCTTGCAACCTGGGGTGCTGTAGCCAATCAGAGTGCCCAGAGAAAAATCTCCCAAGGACTTAAAAGATTTCATTGTAAATGTGCCGGCTGATCCNTGCANGAAGTTGCAATATTTGTGTAGGGCAATGCCAGGGGCCCCGTTATTTATTGCCACATTCTAGTGCCCCCTGTTGGTCATTGCTTGTAGTTAATTTGCCCAGGGGCCCCACAAT	---	---	N/A	---	-	no IPS match	---	---	0	Xl.77518	---	---	---		---	---	---	---	---	---	---	---
Xl.14113.1.A1_at	-0.00013907	downregulated	GTTAGTCTCCATGTGCTGCGAGGGAGTGCTTGTGTATGCAGTTCAACAGCAGCTTCAGGGTCTGTTATTGAGCATCCCGGTTCAAGAGCAGCCTTTCTAAATTGCTCCCTGAGTTATGAAATATAAAGCCGGCTTTCAGAAAGTGCTCTTGTATTATTAGACACTACAAAATTGTCTCGAGCAATAATGTGAAAAGTTTGAGCATACCAGCGACTAGGACCTGTCATTTAAATCTTTCATATTGAATTACAAAATAAAGTCTATTCCTGTGCCTTATGTACAAACAACAATATATAACTATATGTTTCCAATTGCAGACAGAGGAAGCAATAAAGAAACAGGGGGTGCATTATTATAATACATATGTTTCAGGGAGCCATGTGACAGAAATGTTATCAG…	---	---	N/A	---	-	no IPS match	---	---	0	Xl.5053	---	---	---		---	---	---	---	---	---	---	---
Xl.1412.1.A1_at	-5.59e-05	downregulated	ATGTTTGTTTTGTGTCTTGAGCTCTAATTCCCGACGGGCTGTTTTCCTCCCTCTTGTCACCTGTCAATCTCCCCCAGTCCCATGTCTAAACTCAGACAGGATTACACTCTCTTGGCTTCTGTTCTCTCCCTTTTCCCAAAACGCCTTTCAATGCCTTGTCTGCTGCAGACTGTATTCCTTAATTCCTTAGTCCCGCCCCTTCCCTCAATGTATTCCTTCCCATTGGCTCTTAACCTCGCCCCTTCCCTTACACTGACCTATCAACTTCACACGTCACTGTCCTGATTATTTT	---	---	none	---	-	no IPS match	---	---	0	Xl.1412	---	---	---		---	---	---	---	---	---	---	---
Xl.14124.1.S1_at	9.93e-06	downregulated	TGTGTATTTTTATTGCCCTATGAGCTGAGGACTTCACCATTGTCTGGTNTCCTGCAACGTGGCCACCATTGTGGTATGGTTCTGGGCAATGAGGCCCTAGGAGTGAAGAAAAGTATCAAAGTTCAGAAGCTGGAGAAGGAGCTAGAGGAACTCCTCAAAGCTTCCATGATACCCTTTTTAGGCCAATGGCATACTAGATATTCTCAAATTGCTGGCACAGGTGTATTTTGGCCCAAAATGTCTAATATTTTTAGGCGTTAAAAAATTATAACGAATTAACAGCCAGCAATATTGCTTTCAACCTTCTGCCATCGTCCTGGCTCTTGGGTTAGATAAGGGCGGCACTCCAGTTGTTAGGGAACCTACAGGAGCTTGCAGCTGGACTTCTGGAACTTTCCC…	chloride intracellular channel 5	clic5	N/A	chloride intracellular channel 5	-	no IPS match	---	---	0	Xl.14124	clic5	380025	Q7T0U3		NP_001080333	NM_001086864	0006821 // chloride transport // inferred from electronic annotation	0016020 // membrane // inferred from electronic annotation	0005247 // voltage-gated chloride channel activity // inferred from electronic annotation	---	---	---
Xl.14155.1.S1_at	1.4e-05	upregulated	GAGCGCCGCCTAGAGATCAGTAAGAGTGTGAATCTCACTGACAGGCAGGTCAANATCTGGTTNCAAAATCGCAGAATGAAGTTAAAGAAGATGAGCAGAGAGAACCGAATCCGCGAATTGACCGCGAATCTAACTTTTTCGTAAGAACTGACCAACATGCTATTTAACCTTTGACAAAGCATCAGCCATTGCAACACTCTGAGAGACTTTAAGAACATTTCACAAACATATCTTTTTTAATTTCTGTGATAGGGAATGTGGTCCATTGTCATTTTTTAGTGCTTCAAGTGTCTCTATGTATTTCCATGGGACTATTAATAATGAAAGAATAAATCGAGCACATGTAATTTATTTTTTTTTCACCGACTGGCAAGGTAAATGTGACAAAAAAGTTTATCC…	homeobox D10	hoxd10		homeobox D10	P:regulation of transcription, DNA-dependent; P:transcription, DNA-dependent; P:multicellular organismal development; F:sequence-specific DNA binding; C:nucleus; F:transcription factor activity; F:DNA binding	tmhmm (TMHMM)	---	hoxd10	7	Xl.14155	hoxd10	399032	Q6P6Z2 /// Q90YE3		NP_001083635	NM_001090166	0006355 // regulation of transcription, DNA-dependent // inferred from electronic annotation /// 0045449 // regulation of transcription // inferred from electronic annotation	0005634 // nucleus // inferred from electronic annotation	0003677 // DNA binding // inferred from electronic annotation /// 0003700 // transcription factor activity // inferred from electronic annotation /// 0030528 // transcription regulator activity // inferred from electronic annotation /// 0043565 // sequence-specific DNA binding // inferred from electronic annotation	---	---	---
Xl.14173.1.A1_at	-4.12e-05	upregulated	TGCTATACTCATTGTACATACATCTCTCTATCTTTNTANACNCNCGGCAGCANCCANATTGGCTTTGNAATCATTNGTTTTTTGGCAGACTGAATGTGCTGTATTGATAAATATGTATCTATGTAACTGTATTGTCTTATCGCTTATTCNCAGTTTGAANATTGTTTTCCNTCCCCCNTTTTTTAANANANANTTTTTTCCCNTTTTTTTTTTTAAAGAGAGGCGAATGTACATTTTGTTAGAANTTTTTTTTTTCTTAAAGTACAAAGAATAACTACAAAATATAACACTGGTCCAAAGCGATACAAGGACTCTGATCAGAACTACAGCCTGCATTTCAAAAGAGAAAAACCTGTACAAAAATGTCCTGAAATTGTGTATGGATTGATTGCTGATCAT…	---	---	N/A	---	-	seg (SEG), SignalP-NN(euk) (SIGNALP), tmhmm (TMHMM)	---	---	0	Xl.14173	---	---	---		---	---	---	---	---	---	---	---
Xl.14174.2.A1_x_at	-3.08e-05	downregulated	TTTGTACATACATTGCTGTTCTAACTCCCTAGGTGTGTTTTAGTGTACAGAATTGTCCGTNCNNNNCNNNNNNNNNNNNNNNNNNNNNNNNNNNNNNNNNNNNNNNNNNNNNNNGTCNGTTTTTAATTGTTCTTTCCCATGGCTCTTATATTTGTAACTGTGGCTGTAACATGCTTTTAATTTAACATAAAGCAGTGGATTGCTGAATCTGTATGGAATCGTACAGCATGGCATGAAGACGTTTTTGT	---	---	N/A	---	-	no IPS match	---	---	0	Xl.78021	---	---	---		---	---	---	---	---	---	---	---
Xl.14188.1.A1_at	-2.5e-05	downregulated	TGTTTGCTTGGCTCTGCTGTAACAAACAGGTTTGGTTCATTTTCAAGTGAAATTGATCTAATGTAATTTTATTTTATTTTTTCTTTTGTATTGTGAAACTGGAACGCTTTTAAACTGTAAACGATCTGCTGTTTTCTGACCAGAGTGAAAACAGGACAGTATTTTGATCTATTTGATAATTTTGTGAGTTTTTTTTTTTTTTTTCATTTTAAAGACAATATGGGCATGTACATAGAAATAATGACTGCTTGGATACTATATTTACCTGCACTCTTTCAGTACATTGAAATTCCTGTATATT	---	---	N/A	---	-	SignalP-NN(euk) (SIGNALP)	---	---	0	Xl.14188	---	---	---		---	---	---	---	---	---	---	---
Xl.142.1.S1_at	-0.00015527	downregulated	ATGTTCTTTCTAATACGAAGTCTAATATGAAGCCTCAGGCGCTATGTAAATAGATTTTTTTTGGAAATAGTCCTTTATTTTGGAAGTTTAAATTTTAAGAAGCAATTGATGTAACAAAACAACAGTTTAGAGGTTCCTTTTTTTACTTTTAATGCAGAAAGTTTTTTTCCCCCCTTCATTCTATCCGTATGGTTATATTTTCAAACCTTCACAGTGTTATTTATGTAAAGTGCCTTCTCCAAAAGACTATGGAATAGGTGACTCAATCTTTATTGGGGGGTCAGATGTCAGATGGTCCAAATCATTTTCCATTTGGTGACAAAAGGATGGACATTTCAACTGACTGAGGGCTGCTAAATACATTCCACTTGGTCTTAACCCATTTTA	c-ets-1b proto-oncogene	c-ets-1b	N/A	c-ets-1b proto-oncogene	-	seg (SEG)	---	---	0	Xl.142	c-ets-1b	397957	P18756 /// Q6DJL5		NP_001081621	NM_001088152	0006355 // regulation of transcription, DNA-dependent // inferred from electronic annotation	0005634 // nucleus // inferred from electronic annotation	0003677 // DNA binding // inferred from electronic annotation /// 0003700 // transcription factor activity // inferred from electronic annotation /// 0043565 // sequence-specific DNA binding // inferred from electronic annotation	---	---	---
Xl.142.2.S1_a_at	0.00061612	downregulated	GAGGTTCATTAAGCTGACCACTTCAAACGAGTTACTCTTTTAATGAAAAGCACATTTAAAGGGAATGTATAGCTAAAGTGCCAGTTGCTCTTTTAACGTAGCTTATACTGTTACATTTCCAGCTGATGAGAAGAAATGTGCTTACTTCTAACTGGTGAAAAGCAGCCCATGAAGAAGTTGCATTGGGCAAGCAAACATTTATACATCAGGCAGTTTATCTCACAAAAGTATGAGTGTTCGCTATAGTTTTCATTTCAGAGAACTTTAAACATACAGCATTCCTCA	c-ets-1b proto-oncogene	c-ets-1b		c-ets-1b proto-oncogene	-	no IPS match	---	---	0	Xl.142	c-ets-1b	397957	P18756 /// Q6DJL5		NP_001081621	NM_001088152	0006355 // regulation of transcription, DNA-dependent // inferred from electronic annotation	0005634 // nucleus // inferred from electronic annotation	0003677 // DNA binding // inferred from electronic annotation /// 0003700 // transcription factor activity // inferred from electronic annotation /// 0043565 // sequence-specific DNA binding // inferred from electronic annotation	---	---	---
Xl.1420.1.A1_at	6.59e-05	upregulated	GTTCCATCAGAATCGTTTTGCCATTAAATAAAGAAAATCCTCATGAAACCACCAAACTGTGCCCCGGGGGGAGGTTCGTAGTTTACTAAAAGGTTGCCCCTTTGGATACCCCCGTTCTGCCATGTACCTCCTGTGGATTCTCCTTTATCCTGTATATATAGTATAGGCTGGTCCCTAATAGGATTAATGCCCCCCAGTTAATGTCCCACTTGTGCCCCCATTTAATTGCCCCTTTCTGTAACCATGACGATTTAACCTTTGCCTAGCGTTATTGCTAGTAAGTTTGTTTTTCGGTTAGCTGAGCTAAACACCACGGTGATGCCCGAGCCCCGGCGGGTGGGGNGGAAAAAAAATAAAANAAACGGATTTTGTGTATTTTTCATACTAATATATTGTGTT…	---	---	none	---	-	seg (SEG)	---	---	0	Xl.84902	---	---	---		---	---	---	---	---	---	---	---
Xl.14210.1.A1_at	-0.00016629	downregulated	TACTGTGTATCGCTGTGTACATCATACTAAATATTTAGTTCACACTGCCCATTTCAGTGTCTTTCCTGTTTNNGNTNGNANNNNTGCNNNNNNNGNNAGCTTTANTCACAGATTCAGGCAACCTATGGTGAAGTCTATTTCTACCCACTTACATGTAGCAGCTATGAATCTGACATGGNTATATTGTTGTTACTGAGATAATCTGAGGAGGCCCCAAGCACACCAAAGATATCAGATTCATCATCTCCCATAATACCTATTTACCTCCTGTCTGACCCAGAGAACCCAGCTCCTTAAAAACCTCCATTTTGCTTCAGATATCTGTATTTTCTCCTATTTTTCCAATTCCAGTTAGTCTAATCCTGTACCAGTAT	---	---	none	---	-	seg (SEG)	---	---	0	Xl.14210	---	---	---		---	---	---	---	---	---	---	---
Xl.14216.1.S1_at	-8.35e-05	downregulated	GTTCACAGATTCAGACCTGTTGACAGGACCAAATTGATCTCCTTTGCCATTGTATATATACACCAGGAATGTACCTTCCTCCCCTGAAGGGGGTAAAGATGCAATAAGCAGTTGTACAGGTGGGTTCTTGGCAAGGAACATGACACTGGATTGGTGTGGGTGGTGCACTGAATGCTTTCTGGTTTCCTTGNCTGCCAGTCTGGTGGGCAGACAAAGATGGTGGTAGTGACCATAACTCTGCCGTTATAATCTCCAGACCCCAAAGTCAGCTGACTGACCACCGCCAAGGTGATGACCACACGAATAGCCTTTTGTGTATGCCCTTGCAGACCTATTTATAAGGTATTTGGAGGGGAGAGGCAAATTAAATGAAGTCTCATAACTTACTCTGAGCTGTAA…	hydroxy-delta-5-steroid dehydrogenase, 3 beta- and steroid delta-isomerase 7	hsd3b7	N/A	hydroxy-delta-5-steroid dehydrogenase, 3 beta- and steroid delta-isomerase 7	-	no IPS match	EC:1.1.1.181	---	0	Xl.14216	hsd3b7	444015	Q6GPW9		NP_001085589	NM_001092120	0006694 // steroid biosynthetic process // inferred from electronic annotation /// 0008152 // metabolic process // inferred from electronic annotation /// 0055114 // oxidation reduction // inferred from electronic annotation	---	0003824 // catalytic activity // inferred from electronic annotation /// 0003854 // 3-beta-hydroxy-delta5-steroid dehydrogenase activity // inferred from electronic annotation /// 0005488 // binding // inferred from electronic annotation /// 0016491 // oxidoreductase activity // inferred from electronic annotation	---	IPR002198 // Short-chain dehydrogenase/reductase SDR // 0.0030	AAH72986.1 // span:280-302 // numtm:1 /// NP_001085589.1 // span:280-302 // numtm:1
Xl.14243.1.A1_at	-6.08e-05	downregulated	GACATAACAACATACATTAGCATATGTATATTCTTCCATAATCCATTTAAAGAAAAAAATGACCTTTTCTTAATTAAAATTTGGGTATGTTCAGATTATTATAGATCAGGATTATTTATTAATTCTAAATTTTTTTATTATGAATTGTTTATTTATTCTAGCATTTCAAATCCATATAATGTTGACAAAAATGTAACTGATCTGTTGTACATTCAGCTACAAAGCAGCAGAACAATACAATATGTGCTTGTACAGCAAACCAGACTCTGCAATTGTGTGTTTTTGTA	---	---	N/A	---	-	no IPS match	---	---	0	Xl.14243	---	---	---		---	---	---	---	---	---	---	---
Xl.1426.1.A1_at	2.64e-05	downregulated	TAAACATATAGTTCCTGGCCAGGGTTTCCCCACATTGGTTTGAGAGCCACTTACCTATGATGCTGCCTGATGTCTTATTGGCTCTTTAATATTTGTATTTCTATTTGATCTCCCTTTAACCAGAAAACTCAATTCTGCCATGTCTCCCTGTGACCTCTTTATCCTGTTACTGTTCAATATCGCAAACGTCCGAAATAGAAGTAAATGTCATTGTGCACATGGGAGTGGAGTTGATGTTTTTGAGTTGGACTGTTCTTTATCTTGATGAAATCATTTGCTGTACATCCTTGTGTGTAATTATGTGGGATTTCAGCTAATTCTGCCTAATGTAATGGTGGTTGTATGAATTGTGTGGCGCTTTGGTTTCTTTTGTCTGATTCTTGTGACTGAATTGTTCAA…	---	---	N/A	---	-	no IPS match	---	---	0	Xl.1426	---	---	---		---	---	---	---	---	---	---	---
Xl.14279.1.A1_at	0.00011688	upregulated	GTGCACTCCTTGTTTATTTATATTCTGCAGTTGATGTCTATGCCATTCTTGGCATTTAATCATCATGCGTGTCTTTTAAATTCCAGAATAAGTATACGAGTCTTCCTAAAACATGGGATNTCATATGAACTATAGAAAAGGAGTGTCAAACTATATGTGAACCAAAGCTAAATCCATTCTACACCGTTCCTATACAAGGAATAGAAATGCATTTCCATGGTTGACTGCCATTGTCTCATTTACCGTTCCTTTCACTTATAGTGAGAGAATTGCTTGTTAATGGATAATTCTTGTCTGATGAAAATGTCTGCAATGGGAAATTGTTTGATTGGTGCTGGTCTTTGTTTTTAATGTATAGCATACATGTATGTTTTAGCCAGAAGCNAGCCATTNCAACGC…	---	---	none	---	-	SignalP-NN(euk) (SIGNALP)	---	---	0	Xl.14279	---	---	---		---	---	---	---	---	---	---	---
Xl.14284.1.S1_at	-6.01e-05	downregulated	GACCTTTTATTATTTACCCTGACACTGCCCACATATAGCGAATATGATTAATGTTCCAAAAACATACATAAGTGCTTATAAAAAAAGCTTATTGTAGGGTTGGTTGCACTGTATTTAATACAGCCCAGCATACAGCATATATATGTTACAATCAGGCCTGGACTGGGATTCAAAATAGGCCCTGGATTTTCAAGTATATAGAGGCAGATACAGCCCCCACCAGCCCATGACTTTCTTTGGAATCTTACGAAAGCCCCTCTGGCATTTTGCCAGAATCTGCAGATTGCCAGTCTGGGCCTGGTTACAATAAGTAACCCAGTTTATACCAAACCGTAAACACAAATGAATTAACGCAGGGTTGAATTCTTTATAATGCAGTCTATAACAGTATTTATTTTT…	synaptophysin-like 2	sypl2	N/A	synaptophysin-like 2	-	SignalP-NN(euk) (SIGNALP)	---	---	0	Xl.14284	sypl2	379340	Q7ZWV8		NP_001079653	NM_001086184	0006810 // transport // inferred from electronic annotation	0008021 // synaptic vesicle // inferred from electronic annotation /// 0016020 // membrane // inferred from electronic annotation /// 0016021 // integral to membrane // inferred from electronic annotation	0005215 // transporter activity // inferred from electronic annotation	---	---	AAH46686.1 // span:108-130,142-164,204-226 // numtm:3 /// NP_001079653.1 // span:108-130,142-164,204-226 // numtm:3
Xl.14287.1.S1_at	5.95e-05	upregulated	GAGAAGTTTCACCAATTGCCCTATGCTTCCTCTCATTCTATTTTAGCTCCTCTGACAACCCTGATACAACTGGGGTATGAGTCAGATGAAAGGAAATGCCTTTTTGAGTTAAGCCAAACACAGTTCTATGTGCAATTGCTTAGTATTTTAAATGTATGTAATAACAATGAAACATTTCAGTGGATGCTTCATCAGAATAATGTGCTATATGTGTGAATTTTGGAAGTACAGTTGGGTAGTGACTGCCCTTATCTGTTATTAGGAATCGTTCAGGATAAAAGTTCAATAAATCACATTCAATGTATAGTGTAAAATACTTTTTGATATATGCCACCTAGTAGCAGTAGTCATAACTCAGGAAATATCCTGGTGCTGCTTCCATTCATAAGTATCTTTTGG…	chromosome 9 open reading frame 156	c9orf156	N/A	chromosome 9 open reading frame 156	-	no IPS match	---	---	0	Xl.14287	c9orf156	734345	Q5EAT7		NP_001089297	NM_001095828	---	---	---	---	---	---
Xl.1432.1.A1_at	0.00013289	downregulated	TGTTTAGTTGGATCATGCACTGTGTNTGCACCCCACTGAACAATGGCTTGGGGTNTGAAATTGGAGCCTNTCCAACGAGTNCAATGTNTACAGCTAGTCCTTATGTCTCCCTTAGTATGCCTTCCCTTCCCTCCTCAACTGTCTCGNGCCACTGGTCAACCGGAATCAGATTGTTTTTACCAAAGTATCAAATGTGAGAAGAGGAGGTGGCCATCTTTGCTTGACACAACAAGATTTCAACTTCTCAGGGCTGCAGCCTGTGAAAGCAAGTTTAGAACTGTATAAAAAGGGTTTGTTAGAAGCAAGAATAGGAGACCTAACCTCTAACAAAGCAAGTCTTCTCTCTCCCCATGGGGACTGCTGTGTAAAGTGATGAAATTTGCGGTTATGATACAGTCT…	glucosidase, alpha; neutral AB	ganab	N/A	glucosidase, alpha; neutral AB	-	no IPS match	EC:3.2.1.84	---	0	Xl.19441	ganab	100037025	A1L3J7		NP_001091232	NM_001097763	0005975 // carbohydrate metabolic process // inferred from electronic annotation	---	0004553 // hydrolase activity, hydrolyzing O-glycosyl compounds // inferred from electronic annotation	---	---	NP_001091232.1 // span:7-24 // numtm:1
Xl.14328.1.S1_at	3.83e-05	downregulated	TTTATATCTGGTCCGTCTGCAACTGCTTCGGCCTTAACTTTGAACTGTGGGTGCAGAAATTCTTCCAGCTCGGACCCTTTGCAAGAATAGAGGCCAGGCTACCGGAGTCCATGTCAAGGAGGATCAGAGGGTTTTTCGGTGCAGCCAACTTCTGGGCAATCATTTTATATAACATATTAGCCCTTAACAGCCTGGACTTTGCTCTGCTGGTAGCCAAGAGGCTTCTAATCACAGGTTTCCCNGAAAGCACCCTGTCCATCTGGCTGGTCACTTACTGTGGGGTGCAGCTGATAAAGGAGAGAGAGCGGCTAATAGCCATCGAGCAAGAGAGGCTTGAAAAGCAGAAAGTCGCCTAATCGCCGCAGTTATTNGTAGAAGCCAATGAAACGCCAGGGACAT…	hedgehog acyltransferase-like	hhatl	N/A	hedgehog acyltransferase-like	C:integral to membrane; C:membrane; F:transferase activity; F:transferase activity, transferring acyl groups; C:perinuclear region of cytoplasm; C:endoplasmic reticulum; P:negative regulation of N-terminal protein palmitoylation; F:protein binding; C:endoplasmic reticulum membrane	PTHR13285 (PANTHER), PTHR13285:SF8 (PANTHER), tmhmm (TMHMM)	---	glycerol uptake transporter homolog isoform cra_a	9	Xl.14328	hhatl	379179	Q7ZYD3		NP_001079492	NM_001086023	---	0016020 // membrane // inferred from electronic annotation /// 0016021 // integral to membrane // inferred from electronic annotation	---	---	IPR004299 // Membrane bound O-acyl transferase, MBOAT // 0.0015	NP_001079492.1 // span:12-31,65-87,100-122,127-149,162-184,211-230,251-273,288-310,427-446,461-483 // numtm:10
Xl.14338.1.S1_at	-2.29e-05	upregulated	TCCTACAGGATTTTAGCTTCAGATAACAAGTCATTCATATGATATTTAGTAGTGTTTTGCTTTTATGGACATATCATTTGCATGGTCCTCTATTTGCCCTTCCTCCCAAACCCTGTATTTATTAGTTTGTTAATTTTATGGACCTAATCCTTTAAAACTGATCAGAATGGGCAGCTACGGACTAATTACAATCATCAGTTGTGGATTCATTATACAATCCATAGGAATTTCAGTTTGCAGACTGTGACAGTTTTGCACATGTAACTATAGGAACCATTGGGGTGTATGTTGTTATTGTGATGTTATATGTAGTGCGTGCTGGAATGCCTTTTCTGTAGGGTTCGCTCATCAGATACATGCAATCATATTGCAAATAAAGAGAATTTTAATTGTGCTGCT…	inositol polyphosphate-5-phosphatase K	inpp5k	N/A	inositol polyphosphate-5-phosphatase K	-	no IPS match	---	---	0	Xl.14338	inpp5k	443677	Q498J0 /// Q6GN99		---	---	---	---	0004437 // inositol or phosphatidylinositol phosphatase activity // inferred from electronic annotation	---	---	---
Xl.1435.1.A1_s_at	-3.51e-05	downregulated	ATGAGCGAATGCGAGGCCGGGATCCGCAAGTGCCAAGGGGAGAATGCTATCGTTGTCAGCCTAAGTCCTTGTGATGTATAAGGGAAAACGCAGCGTTTCATGGTTCATGGGGGGGGGGCGGCCATAAAGTATGTCCCAGCAGCTCAGCAGTGCTCCGCTCAGGAATCCAAAAAGAGCTTGGAAATTGCCTCTGAAGTATTAGAGGTTTCTATGGAAGGAAACAGATTCTGATGCTGAAGCGATGCCATGTGCCT	complement component 7	c7	N/A	complement component 7	-	SignalP-NN(euk) (SIGNALP)	---	---	0	Xl.47114	c7	432189	Q6INM0		NP_001085116	NM_001091647	---	---	---	---	---	---
Xl.14361.1.A1_at	0.00017692	downregulated	ATGTGATCTGACTCCCCTGTTAGGGTAGGGGCACACTGGGCGATTCGGGGAGATTTAGTCGCCTGACAACTAATCGGCTCATCTTTGCGGTGATTAATCTCCCCAAACGCCTTCCCTCTGTCTTGCGCCGGCTATAATGAAAAGTCGCCTGCGGCATGGAACACGCGGCGCTTCGTATTCCGAAGTTGCCTCACGAGGAAACTTCGTGCCCATTGTGCCCCTACCCGTAGGAGTTTCTATAGCATATTTGCTGTTTTTCATTTGATCCTTGTATGACATACTAAGGTGCAGATTTATCAGGGTTTGAATTTCAAAGTAATGAGAGTTTTTCTGAATTCCCATTAT	---	---	N/A	---	-	no IPS match	---	---	0	Xl.14361	---	---	---		---	---	---	---	---	---	---	---
Xl.14388.2.A1_s_at	-5.1e-05	downregulated	ATAGATATAAAATCTCTGCAGCTTATGCTCCAATCACTGAATGAAGCTCTCTCATATGGCTTGTATATATTTTTTAATATATACGTGTTCTCTGGTCTATTTGTGTATAATATAATTTGTATAGAATGTTGTATAGGTGGTCATTCATACAGAGCTTGT	---	---	N/A	---	-	tmhmm (TMHMM)	---	---	0	Xl.14388	---	---	---		---	---	---	---	---	---	---	---
Xl.14392.1.S1_at	-8.96e-05	downregulated	ATGTTTCAAGATTAATTTTACCCTGAGGATGGAAAAAGATCGAATCCGAAAATCCGGGATCTCAGACCTGCTGAGGTTGTATATNNGTCAATGGGAGAGGTCCCTATGCTATTTGGAAGTTTCTGTGGTCTGCGCTAAAATTAGCCTGAAAATCCATCTATTTATGACGTTTCAGGCAAAATTACNGAAAAANTGTGGATTTTTGGGAATAAAGCCCGAAAAAATTGAGTGATTCTGGGAAAAAACTCCAAAAAAAATCAATCGAGTTTGTCCCTGATCCAATTAAATCGGNTGCATCTTTTTTTTAAATAACTAGGGTCACATCTTGCATTCTAGTTTGGTCATATTTGTTTA	MPV17 mitochondrial membrane protein-like	mpv17l	N/A	MPV17 mitochondrial membrane protein-like	-	no IPS match	---	---	0	Xl.14392	mpv17l	447298	Q68F62		NP_001087474	NM_001094005	---	0005777 // peroxisome // inferred from electronic annotation /// 0005778 // peroxisomal membrane // inferred from electronic annotation /// 0016020 // membrane // inferred from electronic annotation /// 0016021 // integral to membrane // inferred from electronic annotation	---	---	---	---
Xl.14394.2.A1_a_at	0.00010142	upregulated	GAGACATTTTCATGTTGCACAACTTGATAAATATGATCACTGAGGATNTTGGTGCTTAGCGGGTNTTGACTTAAACCCATTAGAGCATCCGGATACCCTGTT	---	---	N/A	---	-	no IPS match	---	---	0	Xl.14394	---	---	---		---	---	---	---	---	---	---	---
Xl.14396.1.A1_at	0.00020182	downregulated	AATAATGGAGCTCCAGGCATCTGGAGGATATGATCCCTATGGCCATGAAGTGAGCCAACTAATCCCCCGAGGATGGGTTAAAATTGACATATTTGATCACCAAAACAGAGTCATAAGTGGTCAGTGGAAAGTCCCAATTCGCATCCTTCCAGTCAAACCTTCCCTGACAACAGGAGCGCTTAACGCTGTACCACAGCTGGAATATGCTGAATTGTATATGCGCCTTGTCAATGCAAGAGATGCTGATACACAAAGTGCATTGCCTATTGAAATGAAGAATGCCATGTTCTACAAGTACCCACCTTTGACTGCAGCANACAGTTTTCCAGAAGATGCCATGTTTCCAGCTACATATTACCCATCCCACTTTTTGCCAGCTATGCAACACACATATGGAAA…	---	---	coiled-coil domain-containing protein 17-like (LOC101733785)	---	-	no IPS match	---	ccdc17 protein	0	Xl.73089	---	---	---		---	---	---	---	---	---	---	---
Xl.14398.1.S1_at	0.00010257	upregulated	TGTACTCCTTGTGCCGGACAATGATAGAGGAAGGCCCACTTNTNTTCACTCNTATGCCAGAAGAAACAAAAAANAAAAAANATCAGGAAGAAGTAACTCTCTATGTTCAAAAGTGGATGAAGTTTAAAGAACAAATGATTATATTGCAGGCCAGCTTGCAGGAGATAGTGGATCGGTGGGCAGATGGAAAAGGACCCCTTGCTGTGGAGTTTTCCCCTAGTGAAGTGAAGAACCTAATAAGAGCACTGTTTCAGAATACAGAGAGAAGGGCAGCCGCCCTGGCAAAGATCAAATAACTTGTATAGCAATTTCACCATAATGCCTGTAAATTTTTGTACATAAAGTATGCTTCAGTGAACTCCAGTAAACAAGTTCTTAAGAANNNNNNNNNNNNNNNAN…	centromere/kinetochore protein zw10	zw10	N/A	centromere/kinetochore protein zw10	C:chromosome, centromeric region; P:mitosis; C:nucleus	coil (COIL), seg (SEG)	---	zw10 protein	3	Xl.14398	zw10	443575	A8WH38 /// Q498I5 /// Q6ING5		NP_001131044	NM_001137572	0007067 // mitosis // inferred from electronic annotation	0000775 // chromosome, centromeric region // inferred from electronic annotation /// 0005634 // nucleus // inferred from electronic annotation	---	---	---	---
Xl.14399.1.A1_at	4.46e-05	upregulated	GGTGCATCCCTATACATAACAAACAGAAAGTTTCCTTTATAACTTTCATTTCCTAGTCGGCAGAGTGGGGCGATGCGGCTGGTATAACTCAGCAGGGTGCTTCTCTCGGACACCCCAAACCTTATCAGCATAGAAGACTGTTCCTACTCATTTATTTAGGTACAGACTTCCTTAACCCCCCACCCCGATGTGCCTGATCTCTTCCAGACTTCTTGTATCTGAATATAACGCAAAATGATTTCCAATCAAGTTTTCTGCACCTTATTAGAAGGTCCTCCTGGTGATGCGAGGGTTACGGATCACACGTCCAAAGAGCGTATCCTTAATCGCAATGTTGCTA	---	---	N/A	---	-	no IPS match	---	---	0	Xl.14399	---	---	---		---	---	---	---	---	---	---	---
Xl.14403.1.A1_at	0.00087248	downregulated	CTTTGAGTTACTTTGAGCCGGAACTTACTTACATAGATCTGAAGCAGTGCAGAATGGTGAAAAATCTGGCGTTCACATGGCGTAAAATAAAACACCCCTTGATAAATTCGCCATTTANTTTACACAGCTTTTTACCAATTTTGTTTGGGCGAATTTCGTTTTACACGGTATAATAAATAGGCCCCACGTGTGTGTATATTGGGGTTGGGAGTTGTACTTCAACAGAAGTCGTAAGTGGTTGAACATGATACACACAATACATCACTCAATATATCCACTCAGTATATATTTCTGTTGCTTATGGATAAACAGAAAATTCACATCTATCACTGGTTGATTTTTAGCTGGGAGGGAAACTGGGGTGAGGAATCCCACAACTCCCTGCTTCAGCCACTAAAA…	---	---	none	---	-	no IPS match	---	---	0	Xl.14403	---	---	---		---	---	---	---	---	---	---	---
Xl.14404.1.A1_at	1.46e-05	upregulated	AAGGTGTTGGCAGCTGCCCATTCCAAATGCAGATGAATGCAAGTGGACACAGAATCAGCCCAGTCGATCACCCTGTTCAGATTAACCTCCTCTGCCTGGGAAAGTGCTAGCTGTCAGTTATCCCAGGCTACTGGGAGCTCTGAGCAGTAGTCATACCTGGAACAGTGCTACATCCCCGTTACAGCCTAGTAGTGCAGTAGTAAGCTGTGCGGAACCCACAGTAATAACCCACAAGGGTCCATTGTCCCAGCTGATTGGCTGCTGAAGTTCTCACCTAATACATTCCACCTTTTGCTCTAGTGCCTACCCACAGGCAAAGGGNTAAAAAAGCAGCACAAAATATCTATGCAAGTTCCCAAGAAAAGACGGGGGTTACGCTGCAGCTATTGGGAGACTATG…	chromosome 17 open reading frame 58	c17orf58		chromosome 17 open reading frame 58	-	no IPS match	---	---	0	Xl.72166	c17orf58	100049720	A2BDC9		NP_001092147	NM_001098677	---	---	0005515 // protein binding // inferred from electronic annotation	---	---	---
Xl.14411.1.A1_a_at	2.21e-05	downregulated	GTACGACAGACATAAGACCCCCCTGTGCCTCTCACATAATGTGCCTTAGCCCTCCCATGCAGCCGCCGGTGATAAAGCAGCAGTGCCTTTCAGCAGAGATTGTTACAGTCGGCCAGCCTGCAAGCTGTTGTGGCACAACAAATCCCATAAGTGGGAGTTGCAGTTCCACACATGCTGGAATTTCCTGCTGTACACGTCTGCGTTTTAAAGCAGCTGTGAGCATGTATATATAACAAGGTGCAAGTGATAACCGGGAGAGAGCGTGGATGAAAGGTTTTGCGGCNTGATTATCACTAAACAGATTTGTCACCGTTAGC	---	---	N/A	---	-	no IPS match	---	---	0	Xl.14411	---	---	---		---	---	---	---	---	---	---	---
Xl.14415.1.S1_at	5.79e-05	upregulated	AGAGAGATTGGTCTGGCAACCCCTTGAGGACGGAGGGAGGTGTTAATATACAGAATTAATTCTACCTTATTTATACTGTGGTATAAATACATATTATTCTATTTAGACAATGCTAAAACACGACTTGTGTGTAATTGTAACACTACATTGCAAATGTATTGGGTTGTTGTTGTTGTTATGCCTTATCTGTTACTGCCTGGACACTCCCCCGGGCGCCTGTAAGTGTCCCCTATATGTAAAATATCTGTATAATACCCGTATGTAAGCGAATGTTCTGTTTGACCACTAGGTGTCACTGCATAATATATGTAACATATACACTGCTATGTACACACTTCGACAGCAGGCCGCACGGTCACTGCCAGTTACCCCTATGGTGTTTGTCACACTCTATTTACT…	---	---	notch 2 (notch2)	---	-	seg (SEG), SignalP-NN(euk) (SIGNALP), tmhmm (TMHMM)	---	---	0	Xl.14415	---	---	---		---	---	---	---	---	---	---	---
Xl.14415.2.A1_at	-0.011211	upregulated	AAAGTAGTGCTGTATGGTAAATGTAAGTGGGGGGACTGCCCGTAAGATAATGTATTTTTTTATATACACAGTCACCCAAGTCTTTTATGATTAAAATGCGAGTTTTTATTCTGAGGTTACATTTTCTAAGGCATTTTTTATACACGGAATATTACCATGTAATAAAATAGAAGCAGCGTT	---	---	none	---	-	seg (SEG), SignalP-NN(euk) (SIGNALP)	---	---	0	Xl.14415	---	---	---		---	---	---	---	---	---	---	---
Xl.14426.1.A1_at	-0.00035544	downregulated	GATTCAGCCGAATACTGCAACCTAATCCTAATTTGCATATGCAGATTAAGGGTGGGAAGGGGAAAACATTTTTTTACTTCCTTGTTTTGTGACAAAAAGTCATGCAATTTCCCTCCCACCCCTTATTTGCATATGCAAATTAGGATTTGGATTCGGTTCGGCAGGGCAGAAGTATTCGGCCGAATCAGAATCCTGCTGAAAAAGGCCGAATCCTGGCCGAATCTCGAACCGAATCCTGGATTCAGTGCATCCCTAGTTTTCAGNTTAACTCAATCCAGGGGTGGGGGGCGTTATGTTTTATACATGCACCGTTCTATTATACAGCACTACAAAATATGTTGACACNNTGCAATATTTGATAATGCTACTAATAAGGTCTGGCTCTGCTCTA	---	---	N/A	---	-	SignalP-NN(euk) (SIGNALP)	---	---	0	Xl.80021	---	---	---		---	---	---	---	---	---	---	---
Xl.14454.1.A1_at	-3.41e-05	upregulated	GTATGTGAGCAGTAGTGCTTGCAATAGAAATAGTTCGCTCATGTAGATATTCTGCACATGCGTCTATTGGAAATCCTATGCATTGTGCATGCTCTTGGGCTTGGAGATGGAGCGTTGCAGTTCGGGATTTTTCTTCTCTTGTTCTTAGTGGTTGTATCTAAAACGTGGATTTGGATTTAGTAAATTCTTTGAAAGTTGAGCAAATTAGGAGCACCATAAGAGAGGATTACAGTATGCCTTTCCATGAACCCAGTTTTACATTTATGCTTAATTGTTTATTTTTTATTATTATAATGTAAATGTTTTTTAGTAGACTTAAGGTATAGTGATCCAAATTATTGAAAGATCCCATATCTCTATAAGGGATGATATTTATTTATAAAAAGTCCAACTGGTTTT…	---	---	clone CH219-51A4, complete sequence	---	-	seg (SEG)	---	---	0	Xl.14454	---	---	---		---	---	---	---	---	---	---	---
Xl.14456.1.S1_at	-2.1e-05	downregulated	GGAAAATTCTTCTCGTTGCACAGGAAAGAAGGGGATAATGAGTTCATGAATATTATCGCTAATGNGATTGGAACAGAGGACACGCTTCTGTTTCTTACCATTGGGGATGAAAAGACCTCTGGATTGTTTCTTCTAGCTGGACCACCAGGGATTGTTGAGAAATTTGGGCCCAGAGTTTGTGAAATCCTGGATGGTAAAGGAGCAGGAAAGTGTGGTCGTTTTCAAGGCAAAGCAAATAAGATGAGCCAGAGGGCAGAGGTTGAAGTTCTGTTGCAGAAGGTTATCAGCAGTGTAGAAATAACTCAGGAGTGATGTATTGAGCTACACGATAAACAGCCTGATCCTTTCCAGGGCTATTGTCTATCCACTCAGCATTCCCAGTACAAAAAGGAAGTTCTG…	alanyl-tRNA synthetase domain containing 1	aarsd1		alanyl-tRNA synthetase domain containing 1	P:alanyl-tRNA aminoacylation; F:nucleic acid binding; F:nucleotide binding; C:cytoplasm; P:translation; F:ATP binding; F:alanine-tRNA ligase activity; F:metal ion binding; F:ligase activity, forming aminoacyl-tRNA and related compounds; P:tRNA aminoacylation; P:biological_process; C:cellular_component; F:aminoacyl-tRNA editing activity; F:aminoacyl-tRNA ligase activity	SignalP-NN(euk) (SIGNALP), tmhmm (TMHMM)	---	alanyl-trna synthetase domain containing 1	14	Xl.14456	aarsd1	379958	Q08B09 /// Q7ZYJ9		NP_001080266	NM_001086797	0006412 // translation // inferred from electronic annotation /// 0006419 // alanyl-tRNA aminoacylation // inferred from electronic annotation /// 0043039 // tRNA aminoacylation // inferred from electronic annotation	0005737 // cytoplasm // inferred from electronic annotation	0000166 // nucleotide binding // inferred from electronic annotation /// 0003676 // nucleic acid binding // inferred from electronic annotation /// 0004813 // alanine-tRNA ligase activity // inferred from electronic annotation /// 0005524 // ATP binding // inferred from electronic annotation /// 0016876 // ligase activity, forming aminoacyl-tRNA and related compounds // inferred from electronic a…	---	---	---
Xl.14460.1.A1_at	7.15e-05	downregulated	AAACATTCATGTACAACTGCCACCTGACTGTCCCATTTCATTGGATGGTTTGTGAACAAGTCTTTTGTATTGTCTTAACCTTTGCACTGTCAGACTGGGGGAGGGGGGCAAAGCCTTGTGAAAGGGTTAATGTGAATTCACTGTTTTCAGCCCGCTAGAAAGGTGATGATATTCTCTCTCTCTATATAATTGCCAAAGGTGGCCATATGCAGACGCTCCCTCTCGCTGAAGGGTTGCTAACGACCCTCCCTAGTAACCTAGTTTGCACTATATTTGCAATAAAAGAAACGCTGTAACATTGACAGTTATTTTCCTCTTGTTTTTATTGTTTAGTATGAGAAATTAGGAAAAGAAAAGCTTTCTAGTGAATCTTTCTTCTCCCACCAACTGAAGTGCTGT…	---	---	N/A	---	-	no IPS match	---	---	0	Xl.14460	---	---	---		---	---	---	---	---	---	---	---
Xl.14481.1.S1_at	9.68e-05	downregulated	GTCAGGATACGAAAATCCGGCATTTTAGACCTGTCGAGGTGGTATATATATATATATAAGTCAATTGCAGAGTTTCCTATNGTATTTGGAAATTTTCTCGCTGAAATTAGCCATAAAATTCTACTATTTTGGACTTTTTGGGCAAAAATCTGAAAAATTCANNGTTTTTGGNAAAAACCCTTAAAAATCNAGCAATTTGGGGAAAACTCTGAAAAAAACATACGATTTGGATTTTCTCTAGATTTNGTTGAGTTTGTCCCCGATCCAATTAAATTGTGTTTTTTTATTAATAAATAANGTCACAACATCAGATTTTTTTTTTGGTCAGACTTTTTTCATTTAAATCAGAAAAATTCTGATTTTGATAAATAATGCCCTAAGTGTAGCAAATATTAATAT…	solute carrier family 26, member 4	slc26a4	N/A	solute carrier family 26, member 4	-	no IPS match	---	---	0	Xl.14481	slc26a4	496392	B7ZQ94 /// Q5QKY0		NP_001089008	NM_001095539	0006810 // transport // inferred from electronic annotation /// 0008272 // sulfate transport // inferred from electronic annotation /// 0055085 // transmembrane transport // inferred from electronic annotation	0016020 // membrane // inferred from electronic annotation /// 0016021 // integral to membrane // inferred from electronic annotation	0005215 // transporter activity // inferred from electronic annotation /// 0008271 // secondary active sulfate transmembrane transporter activity // inferred from electronic annotation	---	---	AAO44922.1 // span:79-101,105-127,181-203,213-235,242-260,264-283,290-312,338-360,380-402,415-437,444-461,476-498 // numtm:12 /// NP_001089008.1 // span:79-101,105-127,181-203,213-235,242-260,264-283,290-312,338-360,380-402,415-437,444-461,476-498 // numtm:12
Xl.14488.1.A1_at	-0.00021621	downregulated	TACCCATCCCCCTGTTAGAATGTTACCAGTTTGCCGGTAACAACCCTTTTATGTGTGAATAAGATGCCAAGCAAAATACCAAACACTCGTATTCTGCAGACAGGGTAGGGATATACAGCTGAACAGAGAAAGTATATAGCACAGCTGTACCGTACCACGGG	---	---	none	---	-	SignalP-NN(euk) (SIGNALP), tmhmm (TMHMM)	---	---	0	Xl.14488	---	---	---		---	---	---	---	---	---	---	---
Xl.1449.1.S1_at	0.001446	upregulated	TATCGGAACCCCATTACGTTATCATATTCACAATGGTATTGGTAACTGGTGAAACATTACATAATAATTAATGTCTGTATTCTCTGAAATTATCTTTATTGTTTTAATGCCTGAAATGTGCAGTTGTGGTCAGTGGCCAATAAACTGATAANAGTCCTGGGCTGGTTTTAGAGCAAAGCAAAGAGGTTATTGGCCCTGGGCCCCCTTGGTAAGAAAACGGCATTGGTGAAAGTCCAACTGATGTATCATTGCAGTGTGTAGCAGTTATTTGATGGTGTCCAGGGACGGCCAACCTGTGGTCCCCAACTGCAACTACCAGCAGCCCACCAACAGTCGGAGGATATCTCGCTGGACATCACTGATCTACATGTTACATGGACTTTTTATTTCTCAATTTAT…	---	---	N/A	---	-	SignalP-NN(euk) (SIGNALP), tmhmm (TMHMM)	---	---	0	Xl.76936	---	---	---		---	---	---	---	---	---	---	---
Xl.14504.2.S1_at	0.0001014	upregulated	AGACCTAGAAGCTTTCATACGGAAGAACTCNTGAAGTTGGCCAGAGAATTTGACAGAAACTTGGTAGAAGCAATCCAGTCTCAAGAACAACATCATCTGACTTCTGCAGATGACAAAACTGTACGTTTANGNGCTGCTCAAANNTNNNNNANNNNNNNNNNNNNNNNNGATANCNNTNNNNANGANNNNNNNNTNNNNNNGAANTNNNNNNNTNANCTTTGCACTTGAAAATCTTGTTAAAGTCAGTAATCTTTACGAAATTAATGTTCGATGCGGCCAACATTGGGGCCCAGTACATTCCCGTTGGTAAATCAAGAAGGATGAAAAGACTGGCCCCGTCAAAGGAACGCATTGTGGTGAACGGTTAGCGGATGTGAAAAAAAGTACATAGGGGGGCCG…	---	---	N/A	---	-	coil (COIL), seg (SEG), SignalP-NN(euk) (SIGNALP)	---	etaa16 protein	0	Xl.14504	---	---	---		---	---	---	---	---	---	---	---
Xl.1451.1.S1_at	-0.00034759	downregulated	ATAATTGTAGCACTTTTACCCCTCCCAGCATTATCACAGCACCATTAAAAATGACTGAGCATGAGTTAGCCACACCCATAGATCTAACATTAAAGGCACACCTATACAATGTTGGCTTCATCTTTTATGTATAAAAACTTGCTGTGTGCCAGGGGAAACCGCAGATCATTATTATGAGTCGCACCTGCCAGTGATTATTAGTACTAGAATATGTGCACATGTATGCCTTTTATTACATAATCAATAATAAGCTTCCACGTCAGATAAACAAAGTCCGGCCTTGAGCCAACTCCTCTATGGAGCAAGGTAGGGGGCCTTTAATAAAAAAGCTTGCTGTATCACTGGCTGAGCAGAGAGGGAGAGAGGGTATCAGACAATTGGGTGTGGTTCAACTGGAAC…	TBC1 domain family, member 24, gene 2	tbc1d24.2	N/A	TBC1 domain family, member 24, gene 2	-	no IPS match	---	---	0	Xl.1451	tbc1d24.2	443683	Q498J6 /// Q6GN49		---	---	0032313 // regulation of Rab GTPase activity // inferred from electronic annotation	0005622 // intracellular // inferred from electronic annotation	0005097 // Rab GTPase activator activity // inferred from electronic annotation	---	IPR000195 // RabGAP/TBC // 2.6E-5	---
Xl.14515.1.S1_at	0.001939	downregulated	TTCTTCCAAGGCTATCAGTACTCTCCAGAAGATGGACTTNTGCCAGTGAATGANCAGGCACGGGCNNTGCTNACTCACCCCAAAGAATGGGTTTGTATTTANAGGNGCNCAGCGTGCCAGTGTTTGAAGAGAAGGCTTATGAATTCNGGATACATATGTATTGCTTGCCAAACCGGGATGCNTTGGTCCCNTCCATGATTATNNAATCNGCCAAANGANCACNGCAAACTNCTCNCCTGATNGGCACCTTCAATATCNCTCTCTGCCTGAANCTACAGGNGAACTTTGATTGGTCCANCAGCCCTTGGAATGGGNTTGACNGGATGCTAGCAAGCTAGTCGNACANCTTACTCTNNTANCTCCCTNNCCAAAACCAAGTCAAAGAACATCCATCCTANC…	epithelial splicing regulatory protein 1	esrp1	N/A	epithelial splicing regulatory protein 1	P:regulation of RNA splicing; F:mRNA binding; F:nucleotide binding; P:mRNA processing; C:nucleus	no IPS match	---	esrp2_chick ame: full=epithelial splicing regulatory protein 2 ame: full=rna-binding motif protein 35b ame: full=rna-binding protein 35b	5	Xl.14515	esrp1	379211	Q7ZY29		NP_001079524	NM_001086055	0006397 // mRNA processing // inferred from electronic annotation /// 0008380 // RNA splicing // inferred from electronic annotation /// 0043484 // regulation of RNA splicing // inferred from sequence or structural similarity	0005634 // nucleus // inferred from electronic annotation /// 0005634 // nucleus // inferred from sequence or structural similarity	0000166 // nucleotide binding // inferred from electronic annotation /// 0003676 // nucleic acid binding // inferred from electronic annotation /// 0003723 // RNA binding // inferred from electronic annotation /// 0003729 // mRNA binding // inferred from sequence or structural similarity	---	---	---
Xl.14516.1.A1_at	-1.97e-05	upregulated	TTTCCTGTTTTGCAACATGTCCCTGCCACGGATTTCCTAATATTTTACTTTTAATCTCAAGTGACACTAGAGTAAATCAGCTGACAATATGCTCATGTACAGTGACTAGAACAAACAGGATCAAACTGGTGATGCCAGGGGCCCTCTTTACTTTTCTTTGCTCCTTCTTATTCACTTTACCCATTTCATTTCTCCACTTCATATAGAAATAATAGGGGGAATGGTCATATGTTCTGTTCACTGAACCCATCT	---	---	N/A	---	-	seg (SEG), SignalP-NN(euk) (SIGNALP), tmhmm (TMHMM)	---	---	0	Xl.14516	---	---	---		---	---	---	---	---	---	---	---
Xl.14536.1.A1_at	0.00020985	downregulated	GTTCATTGAGATCCCCTACGCATGGTGNGGGCAGGTGAGAATGGATCTGCAGCTGGTAGTGGGCAGTTTGTTAATACTTGCAATGCCAATAAAAAACCTCTGTATGTCATTAGTGTAAAGCTGTAGGCCAGATCAGAGCCCCAATAAGTGAGCCTCTAATGGTATAATTGTCAAAAAGATTCAGATTATTGTAATAAAAGGTCTAAAGTTTGCCGGCAACTAGTAACCCATAGCAACCAATCAGGTGTGTGCTCAAACAGTACATTGAATTGGCTGATTTTTTGCTATGGGTTACTAGACAAGCAGAAAACATGTTTATTATATTAATGTAATATTAACAAAACAACGAGTATTTAGGGAAGCATCACTCATATATGGCAGTAACTTTATTTCATTCAG…	---	---	N/A	---	-	tmhmm (TMHMM)	---	---	0	Xl.14536	---	---	---		---	---	---	---	---	---	---	---
Xl.14538.1.S1_at	0.00022974	downregulated	ACAACTCCACTGGTGCATGAGCTTATCCATGACAAAGCTTTACAAGAGGAATGTCTGAACTACGTGAGTAAGCCAGGCCTTAAGCGGCCCAGTCTCCGTGATGTCTTCCAGCTGTACTGTGGCCTAAGCCCAGGTACTACAGTAAGAGATCTGATCGCTCGATATACACAGCAGCTACAAAGAGTGGATGAAAGAAAACTCATTCAGTTTGGGCTGATTAAGAAACTCATCAGGAGGCTGCACAAATATCCGGTGAAGGTGTCTCGTGATGAGAGGAGCCCTGCTCGCCTGTATACGGGGAGCCACAGCTATGATGAGATCTGCTGCAAAACAGGGATGAGTTATCGGGAGCTTGATGAAAGGCTGGACAGTGATCCCAATATTATTGTGTGTTTGAAG…	nitrogen permease regulator-like 2	nprl2	N/A	nitrogen permease regulator-like 2	F:protein kinase activity; P:negative regulation of kinase activity; P:protein amino acid phosphorylation; C:cellular_component	IPR009348; PTHR12991 (PANTHER)	---	tumor suppressor candidate 4	4	Xl.14538	nprl2	379794	Q8AVX0		NP_001080102	NM_001086633	---	---	---	---	---	---
Xl.1454.1.A1_at	1.45e-05	upregulated	ATTTTTGTCATAGTTCCAATCTCAAGCATCTGCTTACCTTTAAAGCTGCTTACCATGTGCCCCGTTTTTTATGGGAACATGAAACCTTTAATTTCCCTTTTCACATTTTCAAACACTTCCTTCCTTTCTGTTTCCGTGAAGTATCCATACAACCATTTTAAGTCATTTTCTTTTGTTGTCGTTGCTAATAGTAGTAGTAATAGTAGTAATACCGTTACCTTAATTAGAATTTTACATATAGTTTCAATTTGAGTTTCCTGAATGATGATTGGCTTTGCCTTAAGCCAACTG	---	---	immunoglobulin-like domain containing receptor 2 (ildr2)	---	-	no IPS match	---	---	0	Xl.1454	---	---	---		---	---	---	---	---	---	---	---
Xl.14563.2.S1_a_at	4.32e-05	upregulated	TGAACGTTCCACTCACAGCGGCAACTTCCCCGACACTAAAGGGACTGAAGGAACCGCCGGGGACACNGACCGGACNCATCAAAACAACCCCTCAGCCAANTGGTTACACGCTCGCTCCTCCAGAAAGAAGAGGTGCCCCTACTCCAAATACCAGACCCTGGAGCTGGAGAAGGAATTCCTGTTTAACATGTACCTGACCAGGGACAGGAGACACGAGGTCGCCAGGCTGTTGAACCTGAGCGAGAGACAA	homeobox B9	hoxb9	N/A	homeobox B9	P:regulation of transcription, DNA-dependent; P:transcription, DNA-dependent; F:sequence-specific DNA binding; P:multicellular organismal development; C:nucleus; F:transcription factor activity; F:DNA binding; P:mammary gland development; P:positive regulation of transcription from RNA polymerase II promoter; P:anterior/posterior pattern formation; C:mitochondrion; P:embryonic skeletal system dev…	IPR001356; IPR009057; IPR012287; PTHR24326 (PANTHER), PTHR24326:SF207 (PANTHER)	---	homeo box b9	15	---	hoxb9	100381079	Q3KQ20		NP_001167488	NM_001174017	0006350 // transcription // inferred from electronic annotation /// 0006355 // regulation of transcription, DNA-dependent // inferred from electronic annotation /// 0045449 // regulation of transcription // inferred from electronic annotation	0005634 // nucleus // inferred from electronic annotation	0003677 // DNA binding // inferred from electronic annotation /// 0003700 // transcription factor activity // inferred from electronic annotation /// 0016563 // transcription activator activity // inferred from electronic annotation /// 0030528 // transcription regulator activity // inferred from electronic annotation /// 0043565 // sequence-specific DNA binding // inferred from electronic annota…	---	---	---
Xl.1457.1.S1_at	-6.98e-05	downregulated	TTTGAGGTTGGTTCCTTCCAGTTTATTCACTCTAAAGAATAAAACTGGCAAACATTCATATTTTTACGTGTTTTCTAATATGTAATATGTCTATATTTTCAAAACATTCTGGAGAAAGTGTTTCTCTCCAGGAATGATGAAAGAACGAGTTTGGCTTTGCTGATTAGCAGAGAGACTACAGCAAGACANAGAGAACATAAACAAATTTNNNNNCTACTGCATTACAATTGCTTTTTTTTAATCACTCCTTGTGTAATTGTTAGTAAATGTCATTATGTCCTTATATGTATAAAACTGCCAAAAGCTTACATGTTATTTTACTAGATGCAGAAACAGACTGGAAACAGCTAAATTATAACTTTGGTATATGGCTCTGTATTTTTTTTCCCTCCATACTGT…	---	---	thymocyte selection-associated high mobility group box (tox)	---	-	no IPS match	---	---	0	Xl.1457	---	---	---		---	---	---	---	---	---	---	---
Xl.14583.1.S1_at	5.59e-05	downregulated	TTTATCATTTATCGTATGTCTCCTTTAACAGAGGAAAGTAATATGGCAGCTCTCAAATTCATACTGCCGTATAAACAAGCCATGCTTTTAGCATCTAAGTGCAATTAAATGGGGAAAAAAAACCCAAACGATCCATAAGGTCTGTTTCCCCTTTGAGATTGAATTGTTATCCATGTCCTCAAAACCCTACGGTGGTAACATTAAGTCCCTCACTGAGGACAGCTGGACTGTCTCTCTGGCCCCTCCGACTCTCGNTCCATCTTATCTGCTTCCTCAAGTTCGTCATGTAAGGGGGGCTTGGAATGCACCGGGACCATATGATTGTCTATTCTGGGATTAGTGTGTATCCTGCAGCCTTGCAGATTGGTAACTTGT	growth factor receptor-bound protein 2-B	grb2-b	N/A	growth factor receptor-bound protein 2-B	-	no IPS match	---	---	0	Xl.79508	grb2-b	444095	Q6GPJ9		NP_001085669	NM_001092200	0007126 // meiosis // inferred from electronic annotation /// 0007143 // female meiosis // inferred from direct assay /// 0007275 // multicellular organismal development // inferred from electronic annotation /// 0008286 // insulin receptor signaling pathway // inferred from sequence or structural similarity	---	0005154 // epidermal growth factor receptor binding // inferred from sequence or structural similarity /// 0005515 // protein binding // inferred from electronic annotation /// 0043560 // insulin receptor substrate binding // inferred from sequence or structural similarity	---	IPR013247 // SH3, type 3 // 3.1E-4	---
Xl.14614.2.S1_x_at	-7.41e-05	upregulated	ACTGACGGCGGTACTGGAGATCACAGTGAATGGCACGGAGCGGATAGTGGTGCCCCCACCCCCCATGACTACATCAGAGGGAAAGTGTCAGGAGGATCAGGTGGAAGTGACACTTGGCTTCCCCCAGGCAACGCTCCATTTGGCATTCACAAAGGACTCCATTGATTTTTTTTTTGAGAGATGTGATTTTTTTTTTTGTTGGAGAAAGAACCTTTTAACACTTTTGGTGCT	---	---	N/A	---	-	IPR002000; PTHR11506:SF7 (PANTHER), seg (SEG)	---	---	0	---	---	---	---		---	---	---	---	---	---	---	---
Xl.14662.2.S1_at	-0.00012282	downregulated	AATAATGGAAAGATCCCTAATCCAGAAAACCCCAGGTCCCCAGTATCCTAGATAACAGGTCCCATACCTGTATATGTAAATGTAATTGCATTTGAAAGCAGTTTCTGTCTCTTACAATTCCCTNCTGACTACTCATANCATCCCAACGTTGTATCGGANGTCATCACAACCCCNNNNAGCCAAGACTTATTTTCCCACAATGCTTTGCATACTTNGTGACTAACAGACCAGACTATCCCCCATATGCATTAAAAGGCACAATGTTTGGCCAATGTCAGTAGCCCTTNAACCAATANGATGTCTGCNTTTAAACATGTGACCAGNAAATTCTGCCTGCTGTGGGAACTGGAGTTTTGGTTGGAGGAGAGCGNGATTTCTGTTGGCTGTAGATGGTAAATA…	---	---	N/A	---	-	seg (SEG)	---	---	0	Xl.14662	---	---	---		---	---	---	---	---	---	---	---
Xl.14696.1.S1_at	-0.00019323	downregulated	TGAGAGGACACCACAGAGCCCCATACCCTTGNCCNTTGCTCAGTGATATCACCCATTCCCCTGTGCAAAGAGACTCCATGGTGCAACTACAGGAGACCTATCGCTACCCAGCCTTTCCCCCCCAAGGACCCCCAGTGCTGTCCCCTCCCAACATGAAGGGCGGGTTTCTGGGACCTGAAAATATTCCTGAAGACAACTTTACAGTCACCTCTCTTTAGTGGGGTGACTTGTCTGGAGTTAGCAGGAGCAGCAGAGGCCATGGGGTGAGCTCAGACCCCTCCTCCCTCCATCGAAGCCAGAAGAATTGCCGTGGGATCTGCCTCCTGAGCCTGCACCCCTTAAATCATACGAGTGTGCTCTCTCCATCATCCCCTCGATCTCTGCGTCCCTTACTTTTTA…	AT hook, DNA binding motif, containing 1	ahdc1		AT hook, DNA binding motif, containing 1	F:molecular_function; P:biological_process; C:cellular_component; F:DNA binding	PTHR15617 (PANTHER), SignalP-NN(euk) (SIGNALP)	---	at dna binding containing 1	4	Xl.14696	ahdc1	414597	Q6NTP1		---	---	---	---	---	---	---	---
Xl.14701.1.A1_a_at	-8.07e-05	downregulated	AGGTGACTCAGATCCGCCAGGATTATGAGTTGAAGATTAAAGGTNTTATGCCNGCAACTGTGAGGCAAGAGTTGGAAGATACAATCACATCACTGAAATCCCAGGTGAACTTTCTACAGAAGAGGGCACAGGTTCTCCAGGAAGACCTTGATATTCAGCAGAGTAAAAGGTTATGATTCCCCCATTGCTTCAGAATATCATGGCAGCTGGAGTTGGACATCGCAGCCAGACCGTGAGCCCCATTAATATAATATGATTATTCAATCTGCCCGTTACACCCCCATTCCCTTTCATCCTCTCCTCCATTTTCCCATGTTNCTCATCAGACCCAGAGATTACCCACCATGCCTGTGCA	---	---	N/A	---	F:molecular_function; C:cytoplasm; C:cytoskeleton; P:biological_process; C:centrosome	no IPS match	---	coiled-coil domain containing 46	5	Xl.72116	---	---	---		---	---	---	---	---	---	---	---
Xl.14719.1.A1_at	-1.86e-05	downregulated	TTATGCCTAAAACTCCAAAAATCCAAGTTTTTTTTTTTTTTTTACTAAAAAATCCACCATTTTTATTAAAAAAAAAACCAAAACCCAGAGGATGGAAAAAGTTTGAATCTGAATATCCGGCATCTCAAACCTGCCGAGGTTTTATATAAGTCAGTGGGAGATGTCCCGAAGATATCCTGATCTGCGATAATTATTTGGTTTTTGGGGCGGAGAATTCTAAAAATTTGTACAATTTGAATTTTTGTCAGTTTTTTCATCATTTTCCTAGTTTTTCCCGCCCATCGAGCTGATGTAAGTAAATTGAAATTGCCTCTTACTTATATACATCAACTTATTGA	---	---	N/A	---	-	no IPS match	---	---	0	Xl.80082	---	---	---		---	---	---	---	---	---	---	---
Xl.14719.1.A1_x_at	7.89e-05	downregulated	TTATGCCTAAAACTCCAAAAATCCAAGTTTTTTTTTTTTTTTTACTAAAAAATCCACCATTTTTATTAAAAAAAAAACCAAAACCCAGAGGATGGAAAAAGTTTGAATCTGAATATCCGGCATCTCAAACCTGCCGAGGTTTTATATAAGTCAGTGGGAGATGTCCCGAAGATATCCTGATCTGCGATAATTATTTGGTTTTTGGGGCGGAGAATTCTAAAAATTTGTACAATTTGAATTTTTGTCAGTTTTTTCATCATTTTCCTAGTTTTTCCCGCCCATCGAGCTGATGTAAGTAAATTGAAATTGCCTCTTACTTATATACATCAACTTATTG	---	---		---	-	no IPS match	---	---	0	Xl.80082	---	---	---		---	---	---	---	---	---	---	---
Xl.14733.1.A1_at	-0.00014341	downregulated	CATTATTTTCTCTATTAACTCTGGAGTAGTCACTGCCTTGTCCCCCCCAGTGTAGGACCAACACTCCATGGACCTTGGCTCCTTTAAACTTTTGTGTCACTTGTTTTCTTCCCCCTCATTCTCTAAAATCTGTTGTGTAAGCCCCGCCCCCATGCGTTCACTATCCCAAATGTATATGTTGATTTTATGATTAATTATGTTTATTTATTTTTTATTTATTGACGAGAATGATGAAGATATGACTTTTATTCGATCTCTTTCGTTGCCTAGATATACATATATATATTTTGCCATGACTTCTCACTGTGGATTTCAGCTTTTCCTTCGCTTTAAACCCTGAACTGAACGAGAGAATGTAGATCATTGTCACCTTCTTATAGCTCTTATGTCTAGACAAAA…	insulinoma-associated 1	insm1		insulinoma-associated 1	-	no IPS match	---	---	0	Xl.14733	insm1	100126605	A7UKY7		NP_001104189	NM_001110719	---	0005622 // intracellular // inferred from electronic annotation	0008270 // zinc ion binding // inferred from electronic annotation	---	---	---
Xl.14770.1.A1_at	0.00078745	upregulated	CTGGGTACCTTGTACTTACTAGTAAAGTCTCTCCATGTAGTGGGATCCAGGAATGCACCTACGGGGGGGTCACTAGGAAACAATAATAATTCACACACAGACTTTAGTAAACTAAATAACTGTTTATATAAAAGTGCAATCTATTTCTCTAACTAAAGAATGACAAAGTCCTTTAATGTAATTCCAAATAAACTCAGTATCTTAAATCTTCAAGTGCTCATAGAAATGATGACAATACTCACGTCAGGAAGAAGGCACCGCTCGCACACCCTGGCCTACTAAACCGGACTGCAGTAGTAAGGACATTATGCACTGCTA	---	---	none	---	-	SignalP-NN(euk) (SIGNALP)	---	---	0	Xl.18710	---	---	---		---	---	---	---	---	---	---	---
Xl.14788.1.A1_at	-0.00012086	upregulated	CTAACTGGAATTTAGTTGCAACTTTGTGTGCCTGTTTTAATGTAATACTTGTTCAATCCTCTGCTTCCATTTATAAATATTTATCAGCTGCNGTATTGTTCAAGCTGAAATCATTGTTTACTTGATTATTCTGTGAATAGTCTCTCTTCACTTTTCCAATTCATTAAGTTTTATTTTAACATTACAAACTGTTATTGTTACACATTGTCACATTCCAGGATGTATAATTTTTATAAAATTAACTCATTTTCTGTTTATACCTATGCAAACATTATTATTCT	---	---		---	-	SignalP-NN(euk) (SIGNALP), tmhmm (TMHMM)	---	---	0	Xl.14788	---	---	---		---	---	---	---	---	---	---	---
Xl.14868.1.A1_at	-0.0023351	downregulated	ATTATTTTGTTTACTCTGCCTTCGCTTCAGGATTTTTAAAAAATATATAAACACTTTCATTGCTTTCACCAAGGCTGATTTTTTTTNNNNNACAACATTTCACTAGTTTTGACCTTCTGAAAAGCTGCATGGGGGTTGCAGAAGGAATGGATTGCTCTGTGCAACCATACTAATGTTTCCAGTAGTAGATAAAACTTTACCAAATCTGCACTACAAGTTATTTTTCAAGCAAATTAACACTATCCTGATTACGTATCCTTTACACTGTATTATTTCCTGCTCTGCTGTGAGGACAGGGCATACAATTCTAGTACGGGATACTTGCCTTTCTGTA	---	---		---	-	no IPS match	---	---	0	Xl.72139	---	---	---		---	---	---	---	---	---	---	---
Xl.14892.1.S1_at	-3.7e-05	downregulated	AAAGAAGCCTTTCACCTTCACAAAATTATTCATTTTTTCTTCTTCTAATATTATAGTTTTCAGTATCAATACGGTAAGAGTATTTGTTGGCATTTATCTTATGCTTTTGAGAAACGTATAAACGAATGNATCAAATCTTAAGAGTTTGATGGTTACCAACCTAGCATGCAGGGTTATATGAGAAAGAAAATTGATTTGTTTAGTAAACCTGTACTGAAAAAAAAATAGAAATTAAACCTTAGTGTGTTTTGTGAAATTGAATTGCTTCTTTATTTAATGTCTATTTCAATAATACTTTTACTTTCATCAGCTAATTTTTTTTATTTAGGTAATTTATTTGTCATTTTAACTGGAGTTTCCAAAATTCATTAGTGCTGTTGTGTTTTTATAACTAAGACC…	ATP/GTP binding protein-like 5	agbl5		ATP/GTP binding protein-like 5	-	seg (SEG)	---	---	0	Xl.14892	agbl5	446690	Q6DDJ8		NP_001086855	NM_001093386	0006508 // proteolysis // inferred from electronic annotation	---	0004181 // metallocarboxypeptidase activity // inferred from electronic annotation /// 0008270 // zinc ion binding // inferred from electronic annotation	---	IPR000834 // Peptidase M14, carboxypeptidase A // 1.3E-17	---
Xl.14925.1.S1_at	-4.73e-05	upregulated	CCCGGGCTATGAGCCACTCAGGGAAGAGATGGAGTTCCGAGGGGGCCCGGGGATGCAAATACAGTCCACTGTACTGACCATAAGCCCAGAAGCACCGCCCGTGCGGGACCACCTGGTCTGGTCCATCTTTAACACCCTCTACTTAAACTTCTGCTGCCTGGGATTCATGGCTCTGGCCTACTCTGTCAAGTCACGAGATAGGAAGTTGATCGGAGACAGAAGTGGAGCCATGAGTTTTGCGGGCACTGCCCGAGGATTGAACATCACTGCCACCCTGCTGAGCATACTCACATTTATTGTTATAATTATCCTTTTGGTAACCGGAGTGATCACCATGGTAAAGGCGGCTCAATCTTATCCCAATCCATATCCCGGCAACATAAACCCCTGGGGGAACTG…	hypothetical protein MGC131136	MGC131136	N/A	hypothetical protein MGC131136	P:response to biotic stimulus; C:integral to membrane; C:cytoplasmic membrane-bounded vesicle; P:response to virus; P:negative regulation of cell proliferation; C:plasma membrane; C:membrane; F:molecular_function; P:anterior/posterior pattern formation; P:somitogenesis; C:cellular_component	IPR007593; PTHR13999 (PANTHER), seg (SEG), tmhmm (TMHMM)	---	ifitm1 protein	11	Xl.14925	MGC131136	734801	Q3B8H1		NP_001089738	NM_001096269	0009607 // response to biotic stimulus // inferred from electronic annotation	0016021 // integral to membrane // inferred from electronic annotation	---	---	---	NP_001089738.1 // span:57-79,110-132 // numtm:2
Xl.14987.1.S1_at	0.00014688	upregulated	GGGAACTTTTCGACCGCATTATTGCCAAAGGCTCATTCACTGAAAGGGATGCCACTCATGTATTACAGATGGTTCTGGAAGGTGTGAGATATTTGCATGCACTAGGGATCACTCACAGAGATTTAAAACCTGAAAACCTTCTTTACTATCATCCTGGTATTGACTCCAAAATAATGATAACAGATTTTGGACTTGCAAGTGCTCAAAAAAAGGGGGATGACTGTTTAATGAAGACAACCTGTGGAACACCAGAATATATTGCACCAGAAGTTTTACTAAGAAAGCCCTACACAAACTCTGTAGACATGTGGGCTCTTGGAGTCATTTCTTATATTCTTCTAAGTGGAACTATGCCATTTGAAGATGATAACAGGACCAGGTTATACAGACAAAT	protein serine kinase H1	pskh1	N/A	protein serine kinase H1	F:transferase activity; F:protein serine/threonine kinase activity; P:phosphorylation; F:protein kinase activity; P:protein amino acid phosphorylation; F:nucleotide binding; F:ATP binding; F:kinase activity; F:transferase activity, transferring phosphorus-containing groups; C:nucleus; C:microtubule organizing center; C:cytoplasm; C:Golgi apparatus; C:endoplasmic reticulum membrane; C:endoplasmic …	IPR000719; IPR002290; IPR008271; IPR011009; IPR017442; IPR020636; G3DSA:1.10.510.10 (GENE3D), PTHR24347:SF30 (PANTHER)	EC:2.7.11.1	protein serine kinase h1	20	Xl.79899	pskh1	447161	Q66KS2		NP_001087338	NM_001093869	0006468 // protein amino acid phosphorylation // inferred from electronic annotation	---	0000166 // nucleotide binding // inferred from electronic annotation /// 0004672 // protein kinase activity // inferred from electronic annotation /// 0004674 // protein serine/threonine kinase activity // inferred from electronic annotation /// 0005524 // ATP binding // inferred from electronic annotation	---	IPR001245 // Tyrosine protein kinase // 1.3E-13	---
Xl.15.1.S1_at	7.66e-05	upregulated	AGCGGAGACATATTTAGAAGCAATCAGAAAGAATATTGAGTGGCTAAAGGAACATAACAAAGAGGCAAACAAAGGAGATAATGATCTTTCAAAACTGAAANANTTCGTCAACCAGCAGGCAGATTCCTATGTGGAAAAAGGAATTTTGGACAAGGAAGAGGCCAATGTTATCAAGCGTATCTACAGTAGCCTGTGAAGACAGANTTTGTGGCCGTGTTAAAAAACATGCTTTAGAAGTAGATACTCCCACTTTGGTCAAAGATTAAGGCACAGATTTACAAAATATTAAATTAGGGGATCCAGAAGGATTCGATTGATGCATTTTCAAAGCAAATCAATGTGTCAATTCATTATAATGGGTTTAGATTGCTTTGAGTGGTCGAACACCAGTTATATGGG…	secretogranin III	scg3		secretogranin III	C:extracellular region; C:secretory granule; C:cytoplasmic vesicle	PS51257 (PROFILE)	---	secretogranin iii	3	Xl.15	scg3	373575	Q6GLW5 /// Q91847		NP_001079046	NM_001085577	---	---	---	---	---	---
Xl.15025.2.S1_at	-0.00087655	downregulated	GAAACCTGTATATGTGAAGCCGACAAAGGCCAGAGGCAGGCAGATTCCCACAAAGATGGGCAGCAAATCCAAGAAAGTCACCTTCAGCCTGAACAAGAACATGACCACCGAGTTCAAGAGGACGGACCGCAGTCTTCTGGTCAGTCCCACCGGTTCCTCCCGAGTGCCGTTCAACCCAGAGCAGAGACCTGAGCACGGTGTCCTGAAAACCCCCACAAGAAGTCCTGTCCCCCGGGCCCGTGCAGCAGACTTTTTCTAAACTTGCCCCGGCTCCATTCACACAGTGACCGGTGCAGCAATGATGGTGGTGCCTTGTGGTTCTGAACCAATTCACCAGCACAAGCCGTAGAAACCGGAATATTCTGTCCCTCCCACCAGGGGCCCGAAGAGGCAAAGCTG…	hypothetical protein MGC53677	MGC53677	N/A	hypothetical protein MGC53677	P:rRNA processing; C:preribosome, small subunit precursor; C:cytosol; C:nucleolus; C:nucleus; F:molecular_function; P:biological_process	no IPS match	---	mgc53677 protein	7	Xl.15025	MGC53677	379182	Q2VPH3 /// Q7ZYC3		NP_001079495	NM_001086026	0006364 // rRNA processing // inferred from electronic annotation	0030688 // preribosome, small subunit precursor // inferred from electronic annotation	---	---	---	---
Xl.15031.1.S1_at	-8.78e-05	upregulated	TTCCAGAACTCCATCCCAAGGGAATCGGCCCCTAAAGACGAGGTGCAGGCTCTCACAAGTATGATAGAGAAGCAGGCGCAAATCGTGGTGAAGACCAGAGACATGTCTGAAGAGGAGCAGCAGAGGAAGGCCNCTCTNCTGGCACAATATGCCAATGTCACAGATGAAGAGGATGAAGATGAGGAAGATGAAATGATTGGTGCATCCGCCATCAACCCTGATAAATCTCTGTTTAAGAACACAAACCTTGAAGACGTTATGAATGCTCGTAAGCTGGAGCGCGACTCCATGCGGGACGCCGGTCAGAAGAAAAAAGAGCAGGACAAGCAGCAGAGGGAGAATCAGAAAGCGTCCAAGCAAGAGCGCAAGGACAAAGAGAAGAAGCGCACACAGAAGGGA…	MGC81882 protein	MGC81882		MGC81882 protein	F:molecular_function; P:biological_process; C:cellular_component	seg (SEG), tmhmm (TMHMM)	---	coiled-coil domain containing 43	3	Xl.15031	MGC81882	444767	Q6DJP5		NP_001086338	NM_001092869	---	---	---	---	---	---
Xl.1504.1.A1_at	-7.09e-05	downregulated	CAGAACTGCAACTGAAGGACCCAGAAACAGAACCCAAAGATGAGATCCCATTGGATATATAGCCAGTTTGGGGNAAAAAGATACAACATAAGTTAAGATCTANACTGNAAAAAACAAGACCAAACCNATAATTAAGAATGAATAAATGGACATGGCCACAGGACAACGGCTAATACAACAACCTCATTGTATTCTTCCAGAAATCCTCTTATATTGCTNNNTTACNNTGTNTTCACTGTTGATACTTCAGTTGTTTTGTTTTCTATAAGCATTCAAAAGACAAATAGAGCCCAGTNAAANNAANNNNANAAANNNNNTNNNNNNNGNNNNGNNNNNNNTNGNNGCAGCCTACAGAACAGAGCCAAGTTTTTATTGGGAAGGTTCACATCACATAAGAAG…	radial spoke 3 homolog	rsph3	N/A	radial spoke 3 homolog	-	SignalP-NN(euk) (SIGNALP), tmhmm (TMHMM)	---	---	0	Xl.1504	rsph3	100158369	Q08B05		NP_001121286	NM_001127814	---	---	---	---	---	---
Xl.1507.1.S1_at	6.17e-05	downregulated	TATCGGGAGAGTATATGCACGCATTGGGAAATTCAATGAAGCCATCAAGGTATGGGAAGAGAAGATCCCTCTGGCCAATTCAAGCTTAGAAAAGACCTGGTTGTATCATGAGATTGGGAGATGTTACCTGGAGCTGGAGCAAACTGCTGAAGCTAAGGAATATGGGGAAAAGTCGCAGCAGGAGGCTGATGCAGCTGAAGATATTGAGTGGCAGCTCAATGCCTGTGTGTTATTAGCTCAAGCAGAAGTGAAGCTGAAGCATTACCAGTCTGCCATTAGCAGTTTTGAGAATGCGTTGGAGAGAGCACGACTGCTTCACAATAAGGATGCAGAGCAAGCCATCCTCGTTGCCTTGGAGGATGCAAAGCAGGGGATGGAAGAGCAGCAGGAANCAGAACA…	tetratricopeptide repeat domain 25	ttc25	N/A	tetratricopeptide repeat domain 25	F:binding; F:molecular_function; C:cytoplasm; P:biological_process	seg (SEG), SignalP-NN(euk) (SIGNALP)	---	tetratricopeptide repeat domain 25	4	Xl.1507	ttc25	414568	Q32NU8		NP_001084612	NM_001091143	---	---	0005488 // binding // inferred from electronic annotation	---	---	---
Xl.15076.1.A1_at	-0.00011527	upregulated	AATCTTGCCAATACTCACTATGCTAAATCAATAAACACACTGCAACGCAGATTAGACGACATCGATAACAGAGGGAGGAGGAACAACCTACGTATTTGAGGCCTACCTGAACTTCCTAAAGGGAGTAATCTCCAAGAGACTATAATCTGGTTGTTCCAGCAAATACTGAACTCACGACAACTATCAATAATGAAATTGAAAGGGTACACAGAGCCCTTAGGCCAAAGGGCCTTACCACAGAAAAACCCAGAGATGTTATATGTTGTTTATCGAGGTTTCGAGTAAAGGAAGAGATCCTAACTAAGGCCAGAAAACAACAGAGGGTTACATTTGAGGGAGAGGATATATTGAGAAAAATCTCATTTTTCTCTGGATGTACCCATTTGGAATACAAGTTTC…	---	---	none	---	-	tmhmm (TMHMM)	---	---	0	Xl.15076	---	---	---		---	---	---	---	---	---	---	---
Xl.15086.1.A1_at	1.32e-05	upregulated	GAGCTGGAGTAACACCAATCGCCTTTCTCTGCTTCAAAATGAGGAGTTTACAAACTATTATAGCTAATAGCACCATTTTGTAATAGATAAAAGTAATGTGTATTTTAATTTCAAATTCAACATTACATTTCAATTTATCCAAATGCTGAGCCAAATTCACCAAAACTGCATTATCTGCATTACATAAAACTGTTCCCTGCAGTAGTCATTGCTTTTTATTTATTTTTTTGGTAACATGAATTTATTTCAACCGAATACAAAGGCTTTGGTTAACCCTTAGGACTTGTCAAAATTCCGATCGAAATCACCCCTGATTTCAAACTATTAAGTTTTAAAGAAACAGAAGTGCAACACCTCTATCACAGCTTTACAATAGTACATTCACACGTTACAGGCTTA…	---	---	none	---	-	SignalP-NN(euk) (SIGNALP)	---	---	0	Xl.15086	---	---	---		---	---	---	---	---	---	---	---
Xl.15094.2.S1_at	0.00022518	upregulated	TCAAGTACTACGGAACATATGCAATACGAACTAATTGATGACAAATCTAATGTGGAAGAAGCAGTACATTTATCACAATCTTTAATATGTGGTAATCAGAAATCATCATCTTTCTATGCACCCAAAGAAAGCACATTGTCAAGTTGTACAGAAGGAGATAGAACCGGAACAGTAAAACCAGAAGAAATTCATCAGCGACGGTTCATTGTGTTTGAAGAACTACTTGACCAATTGCTGTATCTAATAAAATGCCAACACAGCGCTGAAGCACCTTGCCACGCACCAATTGTTGAAATTGACAAAAAAATTTACGGAACTATGGTTGCAATAAAATTAACATGTCTTTCTGGACATTGTTCTTTGATATGGAATTCACAACCAATGTCAGGTGAAATATCT…	---	---	none	---	F:nucleic acid binding	no IPS match	---	loc100158331 protein	1	Xl.72095	---	---	---		---	---	---	---	---	---	---	---
Xl.15105.1.A1_at	8.02e-05	upregulated	GTGCATCTGGAACATAAACCCGCCGCCGAAGAGAAGGATTCTTATAGTTGTGCCTGAGATATTTCTTCCCATCGAAGATGAGTGCGGAGACGTCTTAGTGATGAGGAAAAGTGCTTCCCCGGCCTCTATAACGACATATGAGACTTGTCAGACCTACGAGCGACCCATTGCCTTCACCTCNCGCTCACGGAAACTCTGGATCCAGTTTAAATCCAACGAGGGAAACAGCGGCAAAGGATTCCAAGTTCCCTACGTCACGTATGATGAGGACTATCAGCAGTTAATAGAAGACATCGTTCGTGACGGGAGATTATATGCTTCTGAGAACCATCAAGAAATATTAAAAGACAAGAAGCTGATCAAGGCCCTATTCGATGTATTAGCGCACCCCCAGAACTA…	---	---	signal peptide, CUB domain, EGF-like 1 (scube1)	---	F:calcium ion binding; P:inflammatory response; P:endothelial cell differentiation; C:cell surface; P:protein homooligomerization; F:identical protein binding; P:adult heart development; C:extrinsic to plasma membrane; P:blood coagulation; C:external side of plasma membrane; P:post-embryonic development; C:extracellular region; F:protein heterodimerization activity; C:plasma membrane; C:extracell…	IPR000859; PTHR24046 (PANTHER)	---	signal cub egf-like 1	15	Xl.63728	---	---	---		---	---	---	---	---	---	---	---
Xl.15117.1.S1_at	-0.013106	upregulated	GAACAGGGCTCTTGCATTGAACTGCAGCGCACCTATAAATGACAAAGAGGGATCTATTGCCAAGGACTGGCGAGCAGGCAAGCCAGTTCGCGTGGTGCGTAATTCAAAGGGTAGAAAACACAGTAAATATGCTCCAGAGGAAGGCAATCGCTATGACGGCATCTATAAGGTAGTAAAATACTGGCCAGAAAAAGGTAAATCTGGATTCTTGGTATGGAGGTACCTCTTAAGGAGAGATGACTATGAACCTGCACCTTGGTCAAAGGAAGGCAAAGAAAGAATAAAAAAACTAGGTCTAACCATGCAGTATCCCGATGGTTACTTGGAAACTCTTGCTAGCAAAGAGCGAGAAAAAGAAAACAAGACAGAAGATGAACCGATCGACTCACCTAGCAAAGG…	ubiquitin-like with PHD and ring finger domains 1	uhrf1		ubiquitin-like with PHD and ring finger domains 1	F:metal ion binding; F:histone binding; F:acid-amino acid ligase activity; F:zinc ion binding; F:methyl-CpG binding; P:organ regeneration; P:maintenance of DNA methylation; F:methylated histone residue binding; P:lens development in camera-type eye	IPR003105; PTHR14140 (PANTHER), PTHR14140:SF2 (PANTHER), seg (SEG)	EC:6.3.2.19	ubiquitin- containing phd and ring finger 1	9	Xl.76819	uhrf1	432234	B6CHA3 /// Q2TAH0 /// Q52L17 /// Q6IP39		NP_001129236	NM_001135764	---	---	0005515 // protein binding // inferred from electronic annotation /// 0008270 // zinc ion binding // inferred from electronic annotation /// 0046872 // metal ion binding // inferred from electronic annotation	---	---	---
Xl.15123.1.S1_at	5.23e-05	downregulated	AGCTCTGTGGCTTGTGTGGTAACTACAATGGGCATAAACGGGATGATCTGATAGGAAGTGATGGAAATTTTAAGTTTGATGTTGATGACTTTGGAGACTCCTGGAGAGTAGAGTCCAATGAATTCTGCAGTCGCCCACAAAGGAAAACCATACCTGAACTATGCCAAGGAACTGTGAAAGTGAAACTCAGAGCTCACAGAGAATGCNAAAAACTAAAATCTAGGGACTTTCAGAACTGTCACTCCACAGTGGATTATGCATTNTTCTACAGATCATGCGTGACAGATATGTGTGAATGCCCAGTGCATAAAAACTGTTACTGTGAATCCCTAATTGCCTATGCCAGAGCATGTTTACGGGAAGGAGTGAATGTACACTGGAAGCCAGAACACAGTTGTG…	BMP binding endothelial regulator	bmper	N/A	BMP binding endothelial regulator	P:endothelial cell activation; P:regulation of endothelial cell migration; P:regulation of pathway-restricted SMAD protein phosphorylation; P:blood vessel endothelial cell proliferation involved in sprouting angiogenesis; P:ureteric bud development; C:extracellular region; P:negative regulation of BMP signaling pathway; P:positive regulation of ERK1 and ERK2 cascade; C:extracellular space; F:prot…	IPR001846; IPR002919; IPR014853; G3DSA:2.10.25.10 (GENE3D), PTHR11339 (PANTHER), PTHR11339:SF38 (PANTHER)	---	bmp-binding endothelial regulator	10	Xl.15123	bmper	734166	Q3L0X4		NP_001089141	NM_001095672	---	---	---	---	---	AAX12852.1 // span:12-34 // numtm:1 /// NP_001089141.1 // span:12-34 // numtm:1
Xl.15133.1.S1_at	-3.3e-05	downregulated	GAGAAGCATTCATTTCCCGGCAAGCTCCTGGCATGTGCTTTGATTTTCTCCCAAAGGACTCCAACATCTATCTTGCTGGCACAGAAGAGGGCCACATACACAAGTGCTCATGCTCATACAATGAACAGTTTTTGGATACATATCGTGGACACAAGGGCCCTGTGTATAAAATAGTATGGTCTCCATTCTGCCCAGATGTATTTCTGAGTTGCTCTGCAGATTGGTGTATTCACTTATGGCAGCAAGATGTCCTGTTACCCATTCTAACCTTTTCTAATACGACCAACGCCGTATATGACATTATGTGGTCTCCTTCCTCTGCATTAATGTTTGGGGCAGTCAGTGAGAACAGAGTGGAAATCTGGGATCTAGGTGTCAGCATAATAGATCCAGTCATAG…	WD repeat domain 78	wdr78	N/A	WD repeat domain 78	-	IPR001680; IPR015943; IPR017986; IPR019781; IPR019782; PTHR12442 (PANTHER), PTHR12442:SF12 (PANTHER), SSF101908 (SUPERFAMILY)	---	mgc80539 protein	0	Xl.15133	wdr78	444126	Q6GPB9		NP_001085700	NM_001092231	---	---	---	---	---	---
Xl.15139.1.A1_at	3.68e-05	downregulated	ATAATTTTATCCACGGTTGTAACCTAGTTCTTGTATGAAGTGTATTGTTTTTTTCTTCCTTAATTTTCTATGGTATTTATTATACCCCTACCAATGTACATGTGTTAACTCAATATTTTCGTTGATGTTATGCAAAAATATATATCGTATCCATTTCAATTGTGTGAACAAAATGTTGCATGTATGGCAAATCCCATTTTTATCAACTGTAAATGGATTCATGCAAATGTTAATTATGTTGTTTTGCATGTCTTTGGTCGCAAGCATGATTTTGAAGAAACGTTTACATCTCAGTTTATTTGAAAATATAAGTCAAGTTACGCTGTAAGAGAATATGTATGTAAACAAATTAGGTTCTTGCAACCTGCATCTCTTTGGATGTAGAATTCCTGACAAGCA…	---	---	none	---	-	seg (SEG), SignalP-NN(euk) (SIGNALP), tmhmm (TMHMM)	---	---	0	Xl.15139	---	---	---		---	---	---	---	---	---	---	---
Xl.15159.1.S1_at	4.21e-05	upregulated	GATAGATAACTATCGGGCGTCTCTCACGGATGTTGCAGAGCTGCAAGCTGAAGTAGATGAATTTATGAAGGGATACGACGAGAGGGTGGCAGAGGAAGAGGAAAAGGCTAAGGAGGAAGAGGGGGTCCCTGATGAAGAAGGTTGGGTGAAGGTGACAAGGAAGGGCCGGCGTCCTGGCTTGGCAAGAACAGAGGCAGTAAATATTCGGGTGACAGAAAGAGAAAAGCGAAAGAGAGCCCAGAAGGAACTCCTCAATTTCTATGCTTGGCAGCACAGAGAGAGCAAACGAGAGCATCTAGCTGAGCTACGTAAGAAGTTTGAAGAGGACAAGCAGAAGATTGCACTGATGAGGGCACAGAGGAAGTTCCGCCCTTACTGATGTAGGCCAGTGTGGAGAAT…	ribosomal RNA processing 7 homolog A	rrp7a	N/A	ribosomal RNA processing 7 homolog A	F:nucleic acid binding; F:nucleotide binding; F:RNA binding; F:molecular_function; P:biological_process	IPR024326; coil (COIL), seg (SEG)	---	loc495988 protein	5	Xl.78494	rrp7a	495988	Q5PQ41		NP_001088724	NM_001095255	---	---	0003676 // nucleic acid binding // inferred from electronic annotation	---	IPR000504 // RNA-binding region RNP-1 (RNA recognition motif) // 1.5E-4	---
Xl.15188.2.S1_at	-2.82e-05	upregulated	GCCCCATCCTGGAGTTCATTATTGAGGCCCAGAGGCCAAACAACAAGATGGCGTCATGGGAGGACGCTGCGCGAGTTGGAGGAAACGNATCCTCAGTTGTGCTGCCACTTANTCCCTATTCCGACTATTGCTTCCGAGTCTTTGCTGTGAATGAAATTGGCAAAAGTCTTCCAAGTCCAGTGTCAGAGAGATACAGCACGGCGCCCACGGCTCCTGACAGAAACCCCCATGTTCTGTATGTGGAAGCCGACAAACAAAATGAACTGACCATCATGTGGGAGCCTCTGAGTTTGGAAGAGCAGAATGGACCAGGATTTGGGTACAGGGTCACATGGCGACTGCAGGGGTTGGAGACNGAGTGGCACCATCAGACAGTAGAAGAATCCATGTTTAGACTTA…	---	---	N/A	---	P:S phase of mitotic cell cycle; P:cell differentiation; P:positive regulation of cell proliferation; C:plasma membrane; P:cell cycle; C:apical part of cell; P:nervous system development; C:integral to membrane; P:adult locomotory behavior; P:neuron migration; F:ATP-dependent DNA helicase activity; F:helicase activity; P:interspecies interaction between organisms; C:nucleoplasm; C:midbody; P:mito…	IPR003961; IPR013783; PTHR10489 (PANTHER), PTHR10489:SF120 (PANTHER)	---	neural cell adhesion molecule l1-like protein precursor	41	Xl.72164	---	---	---		---	---	---	---	---	---	---	---
Xl.15201.3.S1_at	-4.23e-05	upregulated	GTGGCACTGCCCATCAGAAACGGACACGTTCCTGTGGCTATTCTTGCTCTGCCACTGNAGTCCAGAATCTGTGAACACACCCCTTGTACAGNNNATGAGCACATTCCAGAGAATACCACTAAAGGCTGGGTAACTCCTACAGAAAGTGGGACCCCTGTGCCCGAATCAGGACAAATAGACAGCTGTGATCGGTGGCTGAGTTGCAAAAGTGAATTCCTGAGCAGCTATTTGCACAGAGTCCTCACAGAGTTGCCTAGCTGCCCCTGTACATACCCAACTGAAGCTGTTTACAGCTCTTTAACTCTTCGAGATGAGACTTTGGCACGTAGCTTCAGGTGGAGGGATGCAAGTGGAGGACGGGAGAGACTAGATATTTACACCCCTGGG	---	---	N/A	---	-	IPR005533; PTHR10199 (PANTHER), PTHR10199:SF6 (PANTHER), SignalP-NN(euk) (SIGNALP)	---	loc733812 protein	0	Xl.71383	---	---	---		---	---	---	---	---	---	---	---
Xl.15235.1.S1_at	-7.24e-05	upregulated	GAATCTGCCAGTTTTTACCATTATGGAGTGATGGTTTAAGTAGTACAGATATGGGATCCGGAAACACTTTGCCAGAAAGCTCTGAATTAAGGAAAGGCCTTCTCCCATAGACTCGATTTATTCAAATAATCCAATAAGTAGGATTCCTTTTTCTCTGTAATAATAAAACAGTACCTTGTACTTAATCCAAACTAAGATATAATTAATCCTTATTGGAAGCAAAGCCAGCCTTATATAATATTTACATGANTTTCTAGTAGTCTTATGGTATGAAGATCCAAATTAAACAAAGATCTGTTATCCGGGAAAACCCCAGGTCCCCGAGCATTNTGGATAACAGGTCCCATATATCAAGTAGTATCAACCATTTAAATGGATGGCCTATAATCTTTGGTGTTA…	sulfatase modifying factor 2	sumf2	N/A	sulfatase modifying factor 2	-	seg (SEG)	---	---	0	Xl.15235	sumf2	432273	Q6INI2		NP_001085188	NM_001091719	---	---	---	---	IPR005532 // Protein of unknown function DUF323 // 1.4E-24	---
Xl.15242.1.A1_at	-1.43e-05	downregulated	ATATTCTGCATAGAAGCTGCCATGTTAGTTGCCTTGCAGAGCATCAGCTGACCAGTAGAAGGTGCCGTTGCCTAGGGAAACAATATAGGGAGGATATTTCAGTAATAAATGTCTGTCTGTAGAGACATGTAAACATTTCAANGTACACGGGATACACNCGTATGTNCCCCCCCCGCTCACGATACTTTAATGGTAGATTCTAAAGGCATGTGACTCGCTTTTCCTCACTTTGGTGCTAGTACTTTAATAATGCTGCGCCGGGTCTCCTGTTGTTGCACTTCACCCATAATTAACAGGATTTACCCCTGAAAACCGCGAAGGAGCCAATCCGACGCAGACATTTCATTTCTGGAAATAAGCCCCGCCCCCTGAAGGGTCAGCGTGACGCAGCAATGTCTT…	---	---	selenocysteine tRNA activating factor	---	-	no IPS match	---	---	0	Xl.15242	---	---	---		---	---	---	---	---	---	---	---
Xl.15250.2.S1_at	-1.97e-05	upregulated	GAACCTGGAGCATTTTATCGACATGTATGAAAAGCTGGGATTCAACAAAACTTCCTTTGAAAATATGAAGATCCGCACGATCACCGGGGACACGTATTGTACTAAATCANGAAAGAAGTTTAGTGGGCAGTGCATGGAGAAGTTTCTAATGACGGACTGTGAACATGTGTTTGCTGGATCTTACAGTTTCTGTTGGCTTTCGAGTCACGTGCACAGCAACATGTTGACTTACTTCAAAGGAAATATAGTTGAAGAGTTTGACAGGGAATTTAGATGTCTCTATGCAGAATCGCTGGAAGTTGATTATTTTAATAACGCTGAAAATGAGAACAGGTCTTTCATGCAAGGAGTGACGCGGAACCGATGGACCCCTTTAAAAACCCCACCCGCGCCTCTACC…	---	---	hypothetical protein LOC733950	---	-	IPR012461; G3DSA:3.30.870.10 (GENE3D), seg (SEG), SSF56024 (SUPERFAMILY)	---	family with sequence similarity member c	0	Xl.63739	---	---	---		---	---	---	---	---	---	---	---
Xl.15260.1.S1_at	8.22e-05	downregulated	GAGCAATGTCACTGCCATAAAAATCGAAGTTTTAAAGGGTGCAGGAGAGAGACACTTNGTGCCAATTTAGAATCATGATTTTCGGTTGTCTAGCTTCGGGTCCTTTAAATGACTTTGTTTGGGATGGATTCTCTAAACTGTTATAAATTTTACTCTGCAGGAGTAATCGCAGGCGCAACCNTATTAACCACTTATAACTCTGGTGGCAACGAGTTCTGTCAGAAGGATACATTTTGAAAAAGGGACCAGTTGAAAAGTGAAGAATTTGGTGAATTTCCCCTTTAAATGAACAATATGCTAGAGAGTGAGCTGGTGGGGGAGGTTTTGCAAGAGACGGGTCTAGGGCTCATCTGTTTAGTATATAGCAATACTCTGGGAGTTACAGTTGCACAATTCTTT…	---	---	N/A	---	-	tmhmm (TMHMM)	---	---	0	Xl.56528	---	---	---		---	---	---	---	---	---	---	---
Xl.15265.2.S1_at	6.66e-06	upregulated	GTATTTTACCATGTCACCGTTCAAAGAACATAAATCTGTATGGTGGCACTGGAAACTCGAACAAAATTTTACATTGCCAAAAACAGAAAATCATTACTAAAATGCTAGTTGCTTTGCCACTGTACGTGATAGGGATGGATACATTTTCATACAATGCATAGTTTTCCATTCACCTGGAATTTGTGTTATTTTGATTATATTGCTTCCTATTTTGGAAGATAATTTACAGAGGTAAAAAATGGCAGCAAATTTATTTGCTGTGTGCTAAAATTAATGGCATTCGCATACCAAAAAAANTATCACATCTTAAATGATAACGGTTTATGGGAAACTTGATATATATACATGTTATAGGTGCAATATACAGTTCATGAAAAGTATTTTTCCTCTTTATTTACA…	---	---	N/A	---	-	no IPS match	---	---	0	Xl.15265	---	---	---		---	---	---	---	---	---	---	---
Xl.15273.1.A1_at	-0.00019148	downregulated	ATTTATGTTATTTCAACGTGGCTGGTTAACAGTAGTTGGGAGGGAGGAAAAAAAAAGTCAAGTACTGCGTTACCTAAGGCTGAATGGAAATGAAATTGTTTGATAAAATATTAAGGAGTTTTAAAANGCCNTTTGTTTGATTTGCTAAGGGGAAGAAGAAAAAAAAAACAATTATTGGGGGGGGGGACATATTTATTATCTTCCACAA	---	---	T-cell leukemia homeobox 3 (tlx3)	---	-	seg (SEG), SignalP-NN(euk) (SIGNALP)	---	---	0	Xl.15273	---	---	---		---	---	---	---	---	---	---	---
Xl.15277.1.A1_at	-5.03e-05	downregulated	GGAGACAGCTTTTCTGTAAATCAGTGCTTTCTGAATGGCGGGTTTCCGGATAAGGGATCCCATACCTGTAAATATAAAAAAATAAAAAATAAATAATATAAAAAAAATCTTGCCAGCCTTACTTGGGCTTCTCTGAAAGTACAGTGACAGCAGCCCTTACCCTGCTCTCACTATATCTTTAGTCCTTTAATGAAGAAATGGGAATTCATGATTAGCCTCTTGGATCAGTATGAGAAAAATCCCACTTTCTGATAAAGGAGACACACCCAAAATACTGTGCTTAGCAATAATCATGTTTACAATGTAAGCTGTACATATTTAACGAGAATTTATTTTTGCAAATGAAACTGGCTACAAGGCT	---	---	clone CH216-47I1	---	-	no IPS match	---	---	0	Xl.15886	---	---	---		---	---	---	---	---	---	---	---
Xl.15279.2.A1_a_at	6.59e-05	downregulated	GGGACATTTACTTTCAGGCTAAAGTGCACTAAGAGTAACCCAAAGACTCCAGGGTTTTGATTGGCCTAGGAATGTTCTGTTCATGGAATGAGATTTCTGATTGGTTGCTGCACCTAGTACTACTGAGTATCACTATATGTCTCTCTGCTGAGTCATAACAAACCTTGTCCCGTGTGTGTGCGCAGGGAATGGCCGGGGTCAAGATGAAATGCATTGTGGGAAATGTGTGTATGGCTGATAGAGCTGAGGATTGGGAAGGGGCGCGGGGGGTGGGGCCTGTCCTTTATACGGAGCCATTGCTGGACTGTGCACTGGATATTGACCCCCCTCCCCAGAGACTCCCATTGGTATTTCCTTAA	---	---	none	---	-	seg (SEG)	---	---	0	Xl.15279	---	---	---		---	---	---	---	---	---	---	---
Xl.15319.1.A1_at	8.35e-05	upregulated	TCCCCTTTTTATACGTTCTAGTGTCAAGGGGGTGCTTCAAAACGCCTTGCCATTGTAGGCTTTTCTTCTGACTTACAAATATAGCACTTCCCTACAATTGGCTCTTCAACAATTGGTATTGACCAAGGGCTTAGATGTGCAGGTAGAAACCAGAGGATTGATTCATGAACATCCCCGTTTCCTTTGCACAAA	MGC82842 protein	MGC82842	N/A	MGC82842 protein	-	no IPS match	EC:2.4.2.26	---	0	Xl.15319	MGC82842	444363	Q5XFZ9 /// Q6GNF3		NP_001085934	NM_001092465	---	0016020 // membrane // inferred from electronic annotation	0008375 // acetylglucosaminyltransferase activity // inferred from electronic annotation	---	---	---
Xl.15331.1.S1_at	45.705	upregulated	CACATTGTGTTAGTGGATCTGCCACAATTTAATGTCATAATATTTATGATGTGAATATTCTGTGTTCATCTCAAGGGTTTCAAGCCACTCCCACTTTTAAAGGGGAACTTCATTTTTTTTTATATATGAATTATTCCACTGTGAAGCATCTTCCTTGCAGGCACCCCTGCCATATGGTGTCTAGAGCCATTTCTGCCACCACTGGGCACCGGCAGGTGCCCCACCCACAGAGAGCGGCGTCTTGTCCGTTCTGGGTCCTGTCCCCATTTCATTCNGTTATTTCACTGAAATCCTTGGGATGAGCAGGACGCCGTGGCTGAAATCTACTCCAGAAAGGAGTTAATGTACGTTTGCTTGTATCCCAGCGCCAGACTTTATAAAAACAAACCATTTCTTTAA…	NOTCH-regulated ankyrin repeat protein	nrarp		NOTCH-regulated ankyrin repeat protein	-	no IPS match	---	---	0	Xl.15331	nrarp	495317	Q5U5A6		NP_001088453	NM_001094984	0006350 // transcription // inferred from electronic annotation /// 0007219 // Notch signaling pathway // inferred from electronic annotation /// 0007275 // multicellular organismal development // inferred from electronic annotation /// 0045449 // regulation of transcription // inferred from electronic annotation	---	---	---	---	---
Xl.15335.1.S1_at	-0.00010464	downregulated	GAGATAGATGTATCCCCACAGGGCTCTAGCATTGTAGTCACTATAAGGCACACCCCNTTCAGGTAGCTGGGCTATCATTTAACTATATATGGGTTNGGGTCAGCAACAGAAGTATCNCCTCTNAACAAACCCCACCAACAACATACACAGTGGCACTCCATTCAATATCNTAGAGGGATAGAATACAAATTGCCAGGTTGTAAAATGGAAATGGTGCAANAAGTAATGATTTGTTTAGCTGATCCAAAGTCATTTTTATTCCTNATGAAGATTAGGAAANATGATGGGGGGTCACTTGGATGTTATTTACNNNNNCTGTGCTCTGCTTGCCAATGAAACTCTGGTGACTGGTATNATTACAGTAGAGAGTCACATATTTGTTTGGGAATACTTCAAAAC…	---	---	N/A	---	-	seg (SEG), tmhmm (TMHMM)	---	---	0	Xl.15335	---	---	---		---	---	---	---	---	---	---	---
Xl.15347.1.S1_at	6.81e-05	downregulated	GGATTCTCTACATACCTATAGCACTGACCCTCCTGCGTCATCTCTTAAAGATTCCTACTCTTTTACTTGGAATTACAGTGCTTCGTTCTATCGCTTCTGGGCTTACAGAAATTGAAGAATTTCAAGAATTTTCCATGAACTGGGATTCTACATATGGTCATTTGGGAGCTATGAGCTACAGTGCAATAAGATATATATAGACTGGTAACGTAACAATAGGTGCCAAAATTGCTCCAGTGCTAACAGCCAATTNCAATAAGGCAGCATATTCTGGACTTCCTCTTGCCCATATTATTATCTTGTCATCTTTTGTAGTCACACAGCAAAGATAATAAGCACTCCCCAAATTGTGCCCAATCAGGGCACTGCTACATTTGTCCAATCAGGACAGAACAGTTA…	EPS8-like 1	eps8l1		EPS8-like 1	-	SignalP-NN(euk) (SIGNALP)	---	---	0	---	eps8l1	100381072	---		---	---	---	---	---	---	---	---
Xl.15365.1.A1_at	9.34e-06	downregulated	CACCGTGGATTTTATCCCTTTTACTTTGCCTTTCCTACCCCCTCCCTCCGCTCAGATTATTTATACTGTCTATGTAGCAGATTTTGTATGGAGCCGGGTGCTGTTTAGTTTAATTTTTCTGCAGGTCAGTTAAAGAGCGAAACGCGTTGGCATACAGCATACCAAAATAAAAACNTTTTTTTTTTTTTGTTGTTAAATGCATTTATTTCTCCNNTTTTTTTTTTTTTGGCACTGCTGGTGCAGATGCGTTTTATGTTTTTATTTTAGTATATAAGTTAATGGTATTNAAAAAAAAAATAGTTCTGGCAGCATGGCGCTTGCAGTCTTTCAAAAAATTTTGTGGAATTTTTCTGTCATGCCTCAATGATCTGTGTTTATTTTTTTTNATTTTGTATTTTC…	---	---	v-maf avian musculoaponeurotic fibrosarcoma oncogene homolog B (mafb)	---	-	tmhmm (TMHMM)	---	---	0	Xl.12769	---	---	---		---	---	---	---	---	---	---	---
Xl.15366.1.A1_at	-5.51e-05	upregulated	TTCTCTCCTCCAAGGGAATGGTCCATATTCCGGCATTTCTCTGTGACTTCTTTAACAAGAGACTCTAATGGCTTGGCTTCTCCATGGGAATGCCCCCTATCCCAGCTTTTCACAGTGACTTCTCCAATAAGACTCCCATGGCTTGGTTTCTCTATGGGAANGCTTCATCTCACAGCCAATAATTCTCAGGAGGCCCCCAGGAGGTCTTTGCTTCCTACGGAGACCTCTGCTGAAGAGCAATACTATCCCATCTCCTTCATCTTTGTTCTCTCCACGCACATACTCTACCCCTTTTACTTGGGGAGTATCAGAGCACACACCATAACCATAAGATCCATGCCCTACCAAGGCTAACCCTGGCTGTTCTATTGCATGGAATGTGTGGGCATGGGTGAGTGG…	---	---	none	---	-	no IPS match	---	---	0	Xl.15366	---	---	---		---	---	---	---	---	---	---	---
Xl.15383.1.A1_at	-6.48e-05	downregulated	AGCTGCCTTTGTTTACTTCATCATTCCTGAGACCAAGAACAAAACTTTTATGGAAATTAGTCTGATGTTTTCCTCCTCAAAGTCCCTGGTGACNCACGAAGTGATTGTAGATGATTTAAAACTTAGGAAGCTGAATGGATACGGCGCAATAGAGAGCAGCTCCTTTGAATTCTCTTGACCAGATTGGTTTGCGGCAAAGACTCAATACTAAGACCCAGATTCTTCTGGAACTTTAGGTTTTCACACTAAGGATGGACTGGTCTGCCAGTTGATTAGAAGTATTCCAAATGGATGAGTCTATCCACTGTTATTTTA	solute carrier family 2 (facilitated glucose transporter), member 9	slc2a9	N/A	solute carrier family 2 (facilitated glucose transporter), member 9	F:transmembrane transporter activity; C:integral to membrane; F:substrate-specific transmembrane transporter activity; C:membrane; P:transmembrane transport; P:transport; F:transporter activity; P:carbohydrate transport	PTHR24063 (PANTHER), PTHR24063:SF119 (PANTHER)	---	loc100158398 protein	8	Xl.15383	slc2a9	100158398	Q08AW9		NP_001121314	NM_001127842	0006810 // transport // inferred from electronic annotation /// 0055085 // transmembrane transport // inferred from electronic annotation	0016020 // membrane // inferred from electronic annotation /// 0016021 // integral to membrane // inferred from electronic annotation	0005215 // transporter activity // inferred from electronic annotation /// 0022891 // substrate-specific transmembrane transporter activity // inferred from electronic annotation	---	---	NP_001121314.1 // span:21-43,75-97,104-123,133-155,164-186,196-218,281-303,318-340,347-369,379-401,414-436,441-463 // numtm:12
Xl.15409.1.S1_at	0.00032815	upregulated	ACCAGCGAGTAACCGGAACTGCAGTCTGTCTCACTGCCCCGTCACCCACAGTGGCTGTGCCTCTTCTGTGCCAGGCAACTTCCGACGGCCATCGAACACTACGACTGCCTGTGACCCAGTGGTGGAAGAGCACTTTCGCAGAAGTCTCGGCAAGAACTACAAGGAGCCAGAGCCCGTGGCCAATTCTGTGTCGATCACTGGTTCTGTTGATGATCATTTTGCCAAGGCACTTGGAGATACCTGGCTCCAGATCAAAGCTGCCAAGGATGGTGGGCCTAGTAGCCCTGAATCTGCCTCACGTAGAGGTCAATCATCCGCGTCGGCTCACATGATGAACCACAATCACTCCCCGTCTGTCCTCTCTTAAAGAGACCATNAAAGAAGCATCATTAAAGAGCG…	MGC80705 protein	MGC80705		MGC80705 protein	P:regulation of transcription, DNA-dependent; C:nucleus	IPR006627; PTHR17604 (PANTHER), seg (SEG)	---	mgc80705 protein	2	Xl.67143	MGC80705	444187	Q6GP39		NP_001085760	NM_001092291	---	---	---	---	---	---
Xl.15426.1.A1_at	0.00010082	downregulated	GACATTTTAGTCAGTTCCTTACTTTAGATTATTATTAGATTGTGACTGTGACCTCCTTCCAATAATTTGGCCTGGCTTTCTACATGATTGTTCTTTATTACTAACTGTCATTNNNNNTNCANNCCTGGGTGCCNTTTGTTTTNCCNGACACTTGTCTCCTTATGACTTTGTGACGTGGATGTCCCAGTCCTTTGTGNGATCACATACCTCCTGGGTGTCCCCTTTTCACTTNATCATTCGTTTGGCCTTAAAAAAAAAAATCGTTAATCTGTTGTCTCCTTTGGATTTTTGTTTTTCCCTATTTGNGTTTTTCAATTGTCTGTTTTGTCTCTTGGGTCCGGTTCTAGTTCCTGAAACTAAAGAAGTGGTGAGCCACAAATACAAGACGCCCATGGTAAG…	---	---	N/A	---	-	seg (SEG), tmhmm (TMHMM)	---	---	0	Xl.15426	---	---	---		---	---	---	---	---	---	---	---
Xl.15442.1.A1_at	3.61e-05	downregulated	AATGTTACGGTCTATGCACGGCACCCCTTATTGGATGGCACCAGAAGTGATTACAGAGTCCGGCCATGGAAAAAAGTCTGACATATGGAGCCTGGGCTGCACAGTGTTTGAGATGGCAACAGGAAAGCCACCCCTGGCCCATATGCACAAAATGGCAGCCATGTTTTACATAGGAGCCGAGAGGGGACTTATGCCAACTCTCCCTGATCATTTTTCGAAAAACGCAAGAGACTTTGTAAATCTCTGCTTAACCAGGGATCAAGAGGAACGACCTTCAGCAGAGCAACTCTTGGGCCACCCATTTATAAAGAAGAGAACATGAAAATTCTACATACTGAGAACATTTCTTCAACATATCTGTGTCACA	---	---	mitogen-activated protein kinase kinase kinase 19 (map3k19)	---	F:ATP binding; F:nucleotide binding; F:transferase activity, transferring phosphorus-containing groups; F:protein serine/threonine kinase activity	IPR000719; IPR002290; IPR011009; IPR017442; G3DSA:1.10.510.10 (GENE3D), PTHR24361 (PANTHER), PTHR24361:SF64 (PANTHER)	---	ysk4 sps1 ste20-related kinase homolog ( cerevisiae)	4	Xl.15442	---	---	---		---	---	---	---	---	---	---	---
Xl.15454.1.S1_at	-6.88e-05	downregulated	TTTTTAGCCATATTCGTTTTAGATTTTAATTCTCCTTTAAGTGCAATAGTAACAATATGGCATTTAAACTGAACTACACTACTCCATGTCCAATAGATTGCCTGTCTGCGCTACAGCAACAGATAACCCGAGCGTGGATGGGTTCCACAGCTTTTTGTGATGCAACAGAATGTTCCCTTNAATGTGAATTTTGACTAAGGGGGGCAGCAGTAACAAAATGTAGAACAAAAAAAGTCCAAATCTCCTGGAGATGTGTTACCACTTGAAATAAACAGCCCAT	---	---	none	---	-	SignalP-NN(euk) (SIGNALP)	---	---	0	Xl.50633	---	---	---		---	---	---	---	---	---	---	---
Xl.15464.2.S1_at	-0.00010817	upregulated	GGAGGAGACTGGACCCGAGACACACGCTCCCTGGGAGGAATCTGGCTGCTGATTTTCTGCTGACTTCCTTCCTTCTGGAACAACAATCCAAGAGGAAANCCCAGTGACGAGAGGGACGCGCTGGGAGGAGGAAGAAGAGGGACACTGAGGAGAGAGTGGCTTATACAGAACTAGGAGAGACACTAAAGCTGTAGATCAAGACGTGGGGGTATATATATCTATACATCTATATCTATATACACAAGGACAGGTGGAGGGGAAAGTGATACAGGACATGCAGAAGAGAAAGTGGCAGTCAGAATTGCACATACAGAGGGCACAAGTGTGACAGAGTGAAGTGTAACACACGGGTTGGAGAAGAAACACAAGCAGGTCCCATGAGTGGTGACATGGATAAGG…	---	---	N/A	---	-	no IPS match	---	---	0	Xl.34403	---	---	---		---	---	---	---	---	---	---	---
Xl.15479.1.S1_at	0.00016302	upregulated	AACAGAGCCAAGCAGCTAGTTAACTACACAGGACTAATTCTCCATAATAACTAGTATGGGATCCACCTTCTCAGCTCTTTGGAACAAGAAACTGCACAATTCAGAGGCAGGCAGAAACATGGTGTCCTGACCCAAAAGAACTTGTTCATTGAGTTGAGCATTCACTGCCGATATGACTGAGTTTATTATTTTTTTATGCAAATCTTTTACTTTCTGCTGATAATGGTTTTGTTTTGTATTGTGACCTGAAACGAGGACAACATGAGAACTGAGCCGTAAGCTTCATTGGGGGGCTCCTTAGAAATAAAAAAAGATGACAAATGATATACTGTATAAAGTATATAAATATATAATTACATTGTGTAAAGTGAAAGTGTATCACAGGCAGAGGAAGACTAA…	hypothetical protein MGC116516	MGC116516		hypothetical protein MGC116516	-	SignalP-NN(euk) (SIGNALP)	---	---	0	Xl.15479	MGC116516	735153	Q4FZN7		NP_001090078	NM_001096609	0006468 // protein amino acid phosphorylation // inferred from electronic annotation	---	0000166 // nucleotide binding // inferred from electronic annotation /// 0004672 // protein kinase activity // inferred from electronic annotation /// 0004674 // protein serine/threonine kinase activity // inferred from electronic annotation /// 0004707 // MAP kinase activity // inferred from electronic annotation /// 0005524 // ATP binding // inferred from electronic annotation /// 0016301 // ki…	---	IPR001245 // Tyrosine protein kinase // 3.4E-17	---
Xl.15529.1.A1_at	-3.36e-05	downregulated	CTTTGTTTTGGACAGTCACAGCAAATATTGTTTTTGTTTACTATGAAACCTGCTGTCTTTCTAGAAAGTGCCTCACATCCATGGAGCATGTACATGAGACTAAACTCTTTTTAGCCTACACATGAAGCAGGTTTTATTGAAGTATTTGGCACACACAGCCACACTCTTTTTTTTCCTATTTAATAGANCAATGTGCCATGTGCACTGTGTGCACTATTTCCCAATAAAGTTTGCTCCATCTGTATGTTCTGCTTTTTAACATAAATGACTGATATTTCGCTGAAAAATAACCTTAGATACTGTTTGTGGAGCAATGCTTAGAATGAAGTTTATTAAGAAATAATGCCTTATTATAGGACTAATGTGAAAATGAACATTGGGTAATGCCTTCATGATAAA…	---	---	N/A	---	-	no IPS match	---	---	0	Xl.15529	---	---	---		---	---	---	---	---	---	---	---
Xl.15540.1.S2_at	-0.00021919	downregulated	AAACCTCACTACTGATCTTTTCTGGAGGAAATAAATGAACGGCTTTNGCAGGTCTCTTTAAGCCACATTTTACGGCCTCTTATCACAATGCAGACTGATTAATTGGTGGTGAAAGACAGGGCACTTATGAAAGAGTCACATATTCAGTGTATGTGGGGGAAGACACACGGGTTTCTGTGGTNAGTAGGTTGNACATGTATGTTTATAAAACAGTTGTTAGATGTGTATTTAAGTATTCCATGCTCAAGAAATGCCTCCCTTGGAGTTNCNCATGGAAGAGTGCACCATTGCTGTTTATTCTGTGACATTGTTCATTACAAGAGAATCAGAACTAGGACCAACAAAGCAGAAAGATAGCGGCTCAATCAGGTGCTTCAGACTGAATTCCTATGGACTTGT…	activating transcription factor 5, gene 2	atf5.2	N/A	activating transcription factor 5, gene 2	-	no IPS match	---	---	0	Xl.26031	atf5.2	446834	Q6DCW2		NP_001086999	NM_001093530	0006355 // regulation of transcription, DNA-dependent // inferred from electronic annotation	0005634 // nucleus // inferred from electronic annotation	0003677 // DNA binding // inferred from electronic annotation /// 0003700 // transcription factor activity // inferred from electronic annotation /// 0043565 // sequence-specific DNA binding // inferred from electronic annotation /// 0046983 // protein dimerization activity // inferred from electronic annotation	---	---	---
Xl.15554.1.S1_at	6.94e-05	downregulated	TGCAGGAGCTGTGGGCACCCTAAAAGGGAAGTTAAGCCACCCTTCAGCAGGTATCAGGAGGATGGCAGCCAGTGCACTTATGGGAATCTGTGTACCCCTAGAAGGAAAGGAGACAGTGTGCCAGGAAGAAGTGGTCCCTCTGCTTGTGCATCTTCTGCAGGACAGTGATAATGAAGTCAGAGCCAATGCTGCTGGGGCCTTGATGAATATCACCATCACCACACAAGGGAAATATGCAGCTATTAAATCTGGTGCTGTCCCAAAATTACTATCATTGGTGTCAGATAAGTATAGCCGAGTACGACTGAACACCTTGAAAGCATTGACTACCCTGTCTGAGGCTCCAGAGGGCCGCAAGATGCTGCTTGCTGATGTGAGTGTAATCCAAAGATGCCTAGA…	---	---	rhabdoid tumor deletion region gene 1 (rtdr1)	---	F:binding; F:molecular_function; P:biological_process; C:cellular_component	IPR000225; IPR011989; IPR016024; IPR021133; PTHR15599 (PANTHER), seg (SEG)	---	rhabdoid tumor deletion region gene 1	4	Xl.15554	---	---	---		---	---	---	---	---	---	---	---
Xl.15556.1.A1_at	-2.69e-05	upregulated	GAATCAGACTTTATCATGTTGGTGTCTTAACTTTTTGCAGATAATTTTCTGTCCAACCTGCAATATCCGTCACACATGTATTTAAAGGGAGAGAAGAGCAGCAATAGAAAAGCAGGTCATATATGATCGACGAAAATGTTTAAAAACTGTTTATCCGGCAAACAAACTCTAATAGAAGTGTGACGGAGTAAAACAATGGCAAACAATACAATTATTGCAGATGGAAAAGTGCTATATTAGGGATGGGCGAATNTTTTCGCCGCANAAGTGATGCCAATAGACTTGTATGGCGTTGCGCGTCAAAAGAAAATTGTCACGCGTCAAAATATTTTTGACACCNATAGACTTTAATAGGCATTGGCGACATTTCAAACGGGTCAAAGTCGCCCAAGCCTACTA…	---	---	N/A	---	-	no IPS match	---	---	0	Xl.53111	---	---	---		---	---	---	---	---	---	---	---
Xl.15564.3.S1_at	-5.13e-05	upregulated	GATTTGGACGTAGCTCCCGTCCAAACTTCCCTAGNGATCCNGAAGNAGCAGAGGAACAGTTTGTATCATCCATTGANCAATGGAGAGANCAAATGGGAATNAGNAACATGATTCTCCTAGGGCACAGTTTGGGAGGATTCCTGGCTGCCTCTTATTCCATAAAATTCCCTGAGAGAGTTAAACACCTCATTCTTGTGGATCCATGGGGTTTCCCTGCTATGCCAACAGACCCCAGTGAAATCCGTTCACCCCCAACATGGGTAAAGGCTCTGGCCGCTGTGCTTGGNCGCTCCAACCCTTTGGCAGTTGTAAGGGCAGCTGGACCATGGGGTCCAGGATTGGTTCAGAGGTTCCGTCCAGACTTNAAAAGAAAATTTCAAGAGTACTTTGAAGATGANA…	---	---	N/A	---	F:hydrolase activity; P:lipid catabolic process	IPR000073; G3DSA:3.40.50.1820 (GENE3D), PTHR10992 (PANTHER), PTHR10992:SF19 (PANTHER), PF12697 (PFAM), tmhmm (TMHMM), SSF53474 (SUPERFAMILY)	---	abhydrolase domain containing 4	2	Xl.76489	---	---	---		---	---	---	---	---	---	---	---
Xl.15570.1.A1_at	0.00056527	downregulated	CGATTTCACCACTCTAAGATATTAGTGTGGTGTTGCTAAAATTCTTCATTGAAATTAAAGGAAAGTCTTACATTAACAACAGGCAGGCCAATGGAGGCAAATAGGCATCCCCCGTCCCACCCCTAACCTACCTTGTAAGTACAAGGCTGCATTGTGCCTGCCAGAGCTGTGCTCTTCACGTTGTGCAGGGTTTTTTAACCAAAACAGGATTCTGAATAAAGCGCTACATGCAACAGAAGTGCTTGGTGAATGAGCAGTAAGGGACGCTCTTGCACTTTTGTTCTGTGCTTTTGTACCCCTATTAGACCCCTAGAATATTTTCATTTACTTAACTGAGGCTTGCATTGTCACAGCTCATATTTATATAGAAATGCAAATTTGCAAGAAGGAATGTTTAGT…	---	---	N/A	---	-	no IPS match	---	---	0	Xl.61929	---	---	---		---	---	---	---	---	---	---	---
Xl.15579.1.S1_at	-0.00092892	downregulated	AAATCCAAAAGCATGATCCTACAGGAATTGTGTAGATCACTATGGATGAAATAAAAAAAGACTGCAATAATGTGTTCAAATATATTTGTCATAATGTGTATAATTCTGAAATTTTTTGTATCTCATTTGAAATACGTAGAAATACCACTGCACATAACAGCGTACATGAGTACTTACAGAGTAAATGAATAAAAATGATTGCAAAATATGCTATATAGATTTGTCTTCATACTGCAGTGTTCTAAAGGGGTTTCAGATTGGGCTATNACTTTTATATATATATTCAATTTTATGTGCTCAGTAATAAAACTGAACATTAAGGGGCATATTTATCAAAGGTCGAATTTCGAAGTTAAAAAAACNTTGAACTTTGAATTCAAAAAGACTAGAAATTACTTC…	---	---	cDNA clone MGC:160303 IMAGE:8531254	---	-	SignalP-NN(euk) (SIGNALP), tmhmm (TMHMM)	---	---	0	Xl.15579	---	---	---		---	---	---	---	---	---	---	---
Xl.15591.1.S1_at	0.0010965	downregulated	GATCTTGAATATACAGAGTAGGCCTTATGGTGAAAAGGACTGCTAGCTTCTGTCTGATTGGACAAGGCTTGGACTTAACCGATTACTCATGTAATTCTCTCCACTCTCGTTGTTTGTTTCCTCCATTTGTATGCTGCTTTCTGATGTCTGGTGTTTCTCCTAAAGTTCAGTCTCCCACGATCACTGTTTGGCTTATGATAAAGAACATTCTGTATATCCTGGATACAATTTACAGAAGAGAATACTTGATTTAAGAGATGTGGAAAAGGAACCAGTACTTTCCGTTATTCATCTGCCTGTGTAAATTAATATATTTTAACAAAGACTCTGGTTGGAGGCCGCAAAGTNCTTGTTAACCAGTCTCCTTGCCAGCAACTTGTGTGCATGTAAATATACCAT…	acyl-CoA synthetase long-chain family member 1	acsl1		acyl-CoA synthetase long-chain family member 1	-	no IPS match	EC:6.2.1.3	---	0	Xl.15591	acsl1	380135	Q7ZTQ2		NP_001080443	NM_001086974	0008152 // metabolic process // inferred from electronic annotation	---	0003824 // catalytic activity // inferred from electronic annotation	---	---	---
Xl.15608.1.S1_at	3.38e-05	downregulated	AAGTGCAGTCTTTAGTCGAAAACAAAANCNNACATACATGGCATTTAGATCAAATTTCCAGACTAATGATTAAATTCATGACCGACATTAACTTAACCCTTTGAGGCGTCCGTAGTACAGTGGAGATCTCCCGACGCCCAAGGTTTTCAAGCCTGAGCTGATGTATGTAGCAACCAATCAGTGTACCCCGAGCTAAGCCATTTAGATTCCAGCCGCACCACTTCATTAATCTTGTCTGAAGAAAGACCTTTTTTTTTTTTCTTTCCCCTGACCTCCACGCTTTGTGTGTGAAGCACATTTACACCCATTGTGTCGTACTGACTCACAGTTACATCAACTGAGTGTTTTTAATTCCTGCATATTGTGCTGTGACATCAGCTAACCAAAAGAAGAGAAGCA…	staufen, RNA binding protein, homolog 2	stau2	N/A	staufen, RNA binding protein, homolog 2	-	no IPS match	---	---	0	Xl.71659	stau2	446753	Q2VPF5 /// Q6DD72		NP_001086918	NM_001093449	---	0005622 // intracellular // inferred from electronic annotation	0003723 // RNA binding // inferred from electronic annotation /// 0003725 // double-stranded RNA binding // inferred from electronic annotation	---	---	---
Xl.1561.1.A1_at	-2.14e-05	upregulated	ACCATTGCTCCTAATTTCACATCTCTTGCCTTCAAAAATCCACTTCTCCTACATCAGAGTAAAAATTATGCCCATATATTAACTAGTTTTAAGGGTTACATGCATTTTCAGGAAGGGAATAACACAGGGATACTGACTTGAAATCTTAGTAGAAGTTGATCCAGGGACTTGTCCGATTGCCCTTTGGGAGTCAGGAAGGAATTTTTCCCCCTCTGAGGCAAATTAGCTCTGGCTTCAGATGGGGGTTTTTGCCTTTCTCTGGATCAACTATTAAATAGGTCCCATTTACACTTCAATTTTAACTTAATGGACATAGTTCTTTCCA	---	---		---	-	no IPS match	---	---	0	Xl.1561	---	---	---		---	---	---	---	---	---	---	---
Xl.15612.1.A1_at	8.7e-05	downregulated	GACTATGTTCGTGATCAGTATTCCAAAAAAGATTTATTTAATGATGAAATGGGTATTTCCATCTCACACCACAGTTTACCAGTGTATGATAATGTTACACCAAAGCTGGAAGCATGGCGCAGAGCTTTGCATTTAGTTCTTACAGTGCTTCAGACGGATGCTGAAGTCATCACTAACTCCGCTACACAAAACCAGATACTTATGTCAGAGACTTCAAATGGAGAATATCTATTTCTATAGGCACATAAGACTTTGCTGGACTAGTATGAATCCATAATTTTAAGGACAGAATTACTTGATTTTCTATGTTTTAGAATATATTTTGAATTATAAGCATAGTATGCCTTCTATGTTTCAGAGNNTATTTTTTGTNGAGAGCAGACACTGGTGCTTGTCAGG…	Bardet-Biedl syndrome 12	bbs12		Bardet-Biedl syndrome 12	P:cellular protein metabolic process; F:ATP binding; C:cilium; C:cell projection; F:nucleotide binding	no IPS match	---	bardet-biedl syndrome 12 protein isoform 2	5	Xl.15612	bbs12	100101288	A5PKN5		NP_001093348	NM_001099878	0044267 // cellular protein metabolic process // inferred from electronic annotation	0005929 // cilium // inferred from electronic annotation /// 0042995 // cell projection // inferred from electronic annotation	0005515 // protein binding // inferred from electronic annotation /// 0005524 // ATP binding // inferred from electronic annotation	---	---	---
Xl.15645.1.S1_at	4.24e-05	upregulated	GGCCTTACCTTAACTTCTATGGGTGGAGGAGGACAACAACAGTTCTTTGATGTGAACAGAGTAAACTATACAGACTGGCATAGTTTTATGAACAACCATCTTGATGAAAAATTATACATGTGTGGACAGAATGAGGAACAACAACATGGAGATGATTATGTTCTGTCATACAACTTTGAAGGAAAAGGGTCTGCGGCAGGATCTGTTGGATGCTGCAGTGACTTTCGAGATGAGGACAGAATGGACTTTTTAAATAATTTAGAACCAAAGTTCAGGACATTAGCAGAAGTCTGTGCAAAAAAGTAAATGTGTTGTCAAATATTGAGGAAACCACTGTATACCACCTAATTCCTGTTTATATTTTGTAACCTAAAACGTATGTGGTTNCTTTAGGTTAAC…	desmocollin 3	dsc3		desmocollin 3	F:calcium ion binding; P:homophilic cell adhesion; C:integral to membrane; P:cell adhesion; C:membrane; C:plasma membrane; P:skeletal muscle fiber development; P:response to mechanical stimulus; F:DNA binding; C:nucleus; P:regulation of phosphoprotein phosphatase activity; P:regulation of transcription, DNA-dependent; P:transcription, DNA-dependent; F:transcription factor activity; C:gap junction…	IPR000233; IPR009122; PTHR24025 (PANTHER), PTHR24025:SF37 (PANTHER)	---	desmocollin 1	26	Xl.15645	dsc3	734252	Q5HZ99		NP_001089205	NM_001095736	0007155 // cell adhesion // inferred from electronic annotation /// 0007156 // homophilic cell adhesion // inferred from electronic annotation	0005886 // plasma membrane // inferred from electronic annotation /// 0016020 // membrane // inferred from electronic annotation /// 0016021 // integral to membrane // inferred from electronic annotation	0005509 // calcium ion binding // inferred from electronic annotation	---	IPR000233 // Cadherin cytoplasmic region // 0.45	NP_001089205.1 // span:691-713 // numtm:1
Xl.15658.1.S1_at	-0.00093678	downregulated	TACAATGCCGTGTCCCAAAGCATGTATCCNACTGTGTAAAATGNTAAACACATTTAATAATTCTATTAACAGTAATGTTACAGTAAGCATGGTAGTNACTTCAGTAGCCTTCCTGTGCCAGTATTCTAATACACATACACCAAACATCTTATATNTGGCACAGAAGACAGTAGCCCTTGGGTANNGCNNATGGCTTATCCTGCATGAATGAATCATGTTACTATCTTGTTCAAAAACAAGTCTCCTGTGTCTTATAAATACTGGTGGGATTTGGATAGTGCTCTAAAAGCATATTCCCTTCAAAGCAGTACTTGTATTGATACATGTTACATAGGGTGGTTTATGGCCTTGCTCATGTAGGATATGTATAACCAACCTGCTACAACTAATGTATTTTTT…	sciellin	scel	N/A	sciellin	-	seg (SEG), tmhmm (TMHMM)	---	---	0	Xl.15658	scel	444250	Q6GNV8		NP_001085823	NM_001092354	---	---	0008270 // zinc ion binding // inferred from electronic annotation /// 0046872 // metal ion binding // inferred from electronic annotation	---	IPR001781 // LIM, zinc-binding // 0.0071	---
Xl.15676.1.A1_at	-7.93e-05	upregulated	TTGTTACGGCACACTGCCAACAAAGCATATGAGAAGCCAGATAATTCCCCTGTTCTTGGAAAGACTGCCGATCACAGGGGNCGAGCCGCCAACACTGCCCACAAAAACGACTTCCCAGAAGCGGAAAACACAATGGAAGTCCTTATTTAAAGACATTTATTGTACAGAAGCCCTCTCCCCTAATGACAGTGCACTACGGACAAGCCATGTTGGAGACAGCTAACGGGAAGGNCATGGTTTGGCAAGTGGAAAAAAGAGATGGTGGAAAATGAAAAGCAACAGGCGGTAGCCACAAGTTTTCGTTTGAAA	Hypothetical protein LOC100158429	LOC100158429		Hypothetical protein LOC100158429	C:cytoplasm; C:cell junction; P:biological_process; C:tight junction; F:identical protein binding; C:signalosome	no IPS match	---	angiomotin-like 1	6	Xl.84353	LOC100158429	100158429	B1WBC7		NP_001121339	NM_001127867	---	---	---	---	---	---
Xl.15677.2.S1_at	0.00012865	upregulated	TTTTCACTTATTCCAGCATCACACCCTAGTCTTTCTCATTTCACCCCACCAGTTCCCAGTGATCTGAGCTATGGCAGCATGGACATCANATCCCCTGTATGTAGAGTATCTGTGTGGTTACCATGAGATACACGAGTACTGTACATTCATCCTTTGTGTTTCCCATGAATTCTATCTTGTGAGTCAGGTCCCGAGGACTCTTGCTGCCTGTAACGTGCATTAGTTTGCTCTGGNCTTTNATCATTGTTTCACTGTAATAATCCTCACTTAAATATGTATATACTTACTCTCTATGAACCGTAACCCATTAACCTGTCAGAAACCAGCGTGTATTTTATCATATATTACTTGTGACATTTCCCAGGGTAAAGCATTAANNNCTAGTGCATGTTTTCAGCT…	---	---	cell adhesion associated, oncogene regulated (cdon)	---	-	no IPS match	---	---	0	Xl.56610	---	---	---		---	---	---	---	---	---	---	---
Xl.15701.1.S1_at	-8.04e-05	upregulated	GCGCAAAGCATCAGCCTAAGAGTACAGGGACACAGTATGGACTCAAGCTCTGCAATGCAGAGGCAAAATATAGATCAATGCACTTCAGGTCTGTACAAGAAGGAGGAACATTCTCTAGAGTACAGTATTAATAAATGCTCTTAGAACAAAACACTTCAAGTATGTAGATGGCGCAGACCAAAAGTTGAAAAAATGGAAGTTGAAGCCAGGGTAAAACTTTGTGGCCTACAAACTATTTATTTTATTGCAAATACCTACATGATNAACAGATGAGGGCAACAATGTTGCAGGTATCTTATAAAAAAAACCTCCCCAAGTACGAGACCTTGGAACAGAAAGCAAAGGAGCAATGGTCGAAAAGCTAGAAACATTGTTAGAACAGAGCTTAAAGAAGCTTTT…	kringle containing transmembrane protein 2	kremen2		kringle containing transmembrane protein 2	-	tmhmm (TMHMM)	---	---	0	Xl.15701	kremen2	398419	Q8AXX3		NP_001082352	NM_001088883	---	---	---	---	---	AAN64661.1 // span:356-378 // numtm:1 /// NP_001082352.1 // span:356-378 // numtm:1
Xl.15703.2.A1_a_at	0.012057	downregulated	GTATTCAGAGTCTTGTCCTTAGCAATGTAGGGGTGCAAGTCATGAAGCGCCTTATAAAATAGGTTTATATTACCTTTATTCTTTCCTATAGAGTTTACACATGCTGTTTCACCCGGGGATGCTGAATTATCCTAATAGTTAAGTGTATTACCTAAAATAGAAGCAGCCATGATTGTTGTGACATGTCTACAGACCACACCCCCACCACTGGCCAACGGTAAAATGGTTATTTGGTTCCCCAAAGGCACACTGCTTGGTAGACGTTAAAAAAAAGGAATGGCCCCCGCTAAGCACTTTAGCTATAACCGTGTGTGTCACTTTAAGGACAGGTGGGTTTCTGGGTATAGATCTAAACATGCATTATTGGTCAAACTGGGAATTGTGAAATTGTGATTGTTC…	GLI pathogenesis-related 2	glipr2	N/A	GLI pathogenesis-related 2	-	no IPS match	---	---	0	Xl.15703	glipr2	495415	Q5U4W9		NP_001088541	NM_001095072	---	0005576 // extracellular region // inferred from electronic annotation	---	---	---	---
Xl.15710.1.A1_at	4.44e-05	upregulated	AACATTCTGGGCCTCACAATGAGGCATGTGATCTCAAGCATATTTTGCCAAATCAGCATCTTGTATGTGAAGGAAATGTTTAACTTAACACACGTCTCTGGGAAAGAAGGCTAGTTTCCTTTATTCCTATCTAGTGCTGATAGATCCTAGTGTGAGAGACAATAGCATTGCATTGGTAAGTCCTGTGCAGCAAAGGAAGGCAGCAAATTTGCTTTGNNNNAGCCATTTCTGAAAATCACTTTCTTACAACTTTAATAGCGCACATTTTCACATTTTTAGTTTGTATTTTAGCCAATAAAAATCACTCCTGTNAACACCAGCTGCCCCAAAAAANNNAAAAAAAAAAGAAATCTCTTTTATAGTGTGGCATGTGTATTGCATTGTTAGGTATTATGCATT…	---	---	N/A	---	-	no IPS match	---	---	0	Xl.72356	---	---	---		---	---	---	---	---	---	---	---
Xl.15718.1.A1_at	0.00021009	upregulated	TAATCTTTGCAAGGGTTGAAGTAACCCTTTGAAGACAGTGGAGCTAAACATCGTTTCTAGAGTCGTATNGACCTACNCGGATACCAGGGAATCTCCCAGCAGGCAGCAATTGTTTTATTTCCGCCATGANACCNNGTCTTGCTAATAGCATTTTGTACATGTTATAGNTAATGGATATTTNGAAGGCCTCCTACCTTTGTAGAGGTGGGTAGGTTGTGTTAGGGGTAGCATGTATATTATATATTCATATATCTGTAGTGTAATGAATGCACAGAGCCAAACCCCGGGCCACATACAGAAGCTGGATCTGTATGCTATTGAGTAGGAACAANNACTACCACCCAGGTCACATGAAGACGCATTAGTTACATACGTGTTGTGTGTTTATGTGTGAGTGTG…	---	---		---	-	SignalP-NN(euk) (SIGNALP)	---	---	0	Xl.54908	---	---	---		---	---	---	---	---	---	---	---
Xl.15727.1.A1_at	5.61e-05	upregulated	GGCACACCTGAATTATCATCCTATTGTGAAGGATACTTTTTGAAGAACATGTTGGTCCTCANTGAAAATGATGCCTTTAAACAGCTATTGTATGACAAGAATGGAGAATCAACGGGTCAGGATGTGCTTGGAGACTTACAGAGGACGTTAGCAACAAGGATACAATCGATACACCTATCTTCTTCCAAAGGNTCTATAGTATAGAGATGAGCTCTACAACAGAGGACTATGTATAGTGTTTACTGAAGAAGGCTNTCATGAAGACTACAAGGCTTTCAATTAATGGGGTCTCCCTTTGTTTGTGCTGGCTCAAGACAGNGACTTTTGGCCTCACCANTTGGAGAATAACCCTTCCCAAAACAGGTTTATTGTTTTTTCTAGGACACCTACTCAGTGGAA…	---	---	N/A	---	C:integral to membrane; C:membrane; F:DNA binding; F:molecular_function; P:biological_process; C:cellular_component	PTHR24413 (PANTHER), PTHR24413:SF182 (PANTHER)	---	btb domain containing 11	6	Xl.15727	---	---	---		---	---	---	---	---	---	---	---
Xl.15731.1.S1_x_at	5.82e-05	upregulated	ACAGTAACAAACACAACCATCACTCATTGCATGGTTGGTTGTACGAACGTGAAGGTCACCANTGTATGGTAAATAAACAATTGCTGAGCTGCTAGTTTCTTTGTCAGCGCG	---	---	N/A	---	-	no IPS match	---	---	0	Xl.15731	---	---	---		---	---	---	---	---	---	---	---
Xl.15781.1.S2_at	6.39e-05	downregulated	GTGGCACAGAATTGCAGTGCACCTTTGTTNTGCAAAGTCGCTGAGAGGCAACATGGTTNTCANAGGATCGGTTTGTGCTTTTTTAANAANAGCCTTTTTTTTTAAATACNCAGGGAGGTATATTACTAGCCCTGCATATTTNTACCCCTATCAAAAAATAATACTATATAAGTGAGTGATAAATTCCCCCCCCCCCCAATTCAATACTGTATGTAGAAATACTCACTCCACAACTATGCAGCCGACCATTACTGGACTTAATGGCCCTTATAGATGATTCTGGTGATGATGCAAATGAATTATGGACTGTGGACATGCAAAGTCCTAGCAAAAAATATCACATGGGAGGGACAGGAGTTACCCATGATTTTATGGAAAAAACCTTCAGACCTGGAGCAA…	TBC1 domain family, member 16	tbc1d16	N/A	TBC1 domain family, member 16	-	SignalP-NN(euk) (SIGNALP)	---	---	0	Xl.15781	tbc1d16	379641	Q6PF57		NP_001079950	NM_001086481	0032313 // regulation of Rab GTPase activity // inferred from electronic annotation	0005622 // intracellular // inferred from electronic annotation	0005097 // Rab GTPase activator activity // inferred from electronic annotation	---	---	---
Xl.15783.2.S1_at	-1.14e-05	upregulated	AGCAGTGTCCTGAGTTGTGTTCAACAGATCTGTAATATCCTGCNNNNNNCTATTGCAGTCTTTTTTTGTTCTTCAGGACACATTAAATTGGCACTTGGAAATTATACTATTATTTGCCAATCACATTTTCTTAGGACTCGTGATTTGTCAAGTGAACAGAAAGAGCCTCGGCATACATTTTCTTTTTTTGCAAGCGATTGACAAAGTGAAAATTAAGCAAGAACATTTCTTTTGAAGGTGAATGGTCAAATTAGTTTTCCCATTTTCCTGAGTGAAGAGGATAATGTAAACGGGCAGCTTTACTAAAAGGCATATTCTCTATTTGCCTCAATAATGGAACTTGCTGAAATCTCGGAGAACGATTGCTCAGAATGGAACAATTTGGTTGTTCGGGATGTT…	---	---		---	-	SignalP-NN(euk) (SIGNALP), tmhmm (TMHMM)	---	---	0	Xl.15783	---	---	---		---	---	---	---	---	---	---	---
Xl.15795.1.A1_at	-2.65e-05	downregulated	GTTGCAGGGATGCTCCGATTGTACATAAAATTAAATTGAATTCACTGCAGACCTTCTAGCTGGATTTTCTAGATGTGTCCCTGAATTGTAAAGTGATCTGGTAACCCTAGGGTATAGAAGCTTTAGCTTAGCAAGCGTTCTAGACTTGCAAATTGGACATCCCTGCTGTACAGTTACATACAGAATATTTCAATAGGGGGTCACATTCATTTACATAACTACTATCTACATGATCTGGATAGTTTTATTTGGTAATAACTTGCAATGCTTTTTTGTATAAGCCAAACATCTATTTATTTTGCTTGTATTTAAATGTCCCACAAATGTTGTGTTACCTGCACAGATAAACTTTTATATGCAACTCCCCAGA	---	---	none	---	-	no IPS match	---	---	0	Xl.71588	---	---	---		---	---	---	---	---	---	---	---
Xl.15795.2.S1_at	-0.00028087	downregulated	TTTCCATGTCGCGGGCAGGTCCGGTTGNGNTCTTCTGCCTGCTCTCCCAGCCTGCAACCTNACAATGCCAGCTTCCGACTTCAACTTTTATAGTCACGCGCCTGCNCACCCCGCCCCTTTTGTGACATCATAGGTGGGGCGGGTCTATAAAAGGAACCCGGAAGTCGGGCACGGGTGGAGGGAGGGNNNNCGGATATCGGGCGGGTGTGGNTAGGGAAAAACCTGACCCGCACATCACTAGTGTTAGCATTTAGTACTTTTAGGGTCTAAAGGTGGCCAAACACATACAGATATTATCGTGTGAAACAAAANTTTTTGTATGATATTCGGTGTGTNTTTGGTGGNAGACTAGGCGATCGATATAGGCACCATATAGAGCAAAAAAGTGTTATAACAAAT…	---	---	N/A	---	-	seg (SEG), SignalP-NN(euk) (SIGNALP)	---	---	0	Xl.71588	---	---	---		---	---	---	---	---	---	---	---
Xl.15816.3.S1_at	-7.2e-05	upregulated	AAGAAGATACGTGCGCGGCCAGAGCTTGGCTCATTACAGCGCGCACACTGTACCCTCAAGACTTTAATATTCAGTATGAAATGTACAGTATTGAAAGAAATGCAGAACAAACTGCATCTGCTGGCCGGCTGCTATATGATATGTTTGTGAACTTCCCAGACCAGCCTNTAGTTTGGAGGGAAATTGGAGTGATTACAGCTGCTCTCAGGAATGACTGTCAGGACAAACAGACTCAGTTTTTAAGAGGTTTATTTGAGGCACTACCTGGTCGGATTCAATGTGATATGTTGTTGAAAGCTACTGAGCAATGTTTCAACACATTGGAGCGGGCAGAGATGTTGCTGCTTTTGTTGAGGCGTTTCCCAGAGACTGTGGTACAACATGGGGTAAGCTTGGGTG…	---	---	integrator complex subunit 10 (ints10)	---	C:integrator complex; P:snRNA processing; C:nucleus; F:protein binding	PTHR16055 (PANTHER), seg (SEG)	---	int10_chick ame: full=integrator complex subunit 10 short=int10	4	Xl.63854	---	---	---		---	---	---	---	---	---	---	---
Xl.15853.1.A1_at	-0.003483	upregulated	ATTTGCACTGTGAAATTCCTCTCCTATATTGATAACAAGTTCTTCTTGGTTATTCCATATACAGTAAATTAGAAAAGTAAATTAGAAAATGCGGCAATCCTAGCTGGGTTGATCCAACCTTTTTTAATATTTGTTTGATAAAAACGCATGCAGATGAAGTGCAGTTGTGTCACCAAAACTGTTCAGCAGCAGCTGTGGCTCTTAAAAAAATAAAACACTTTTATATAAAAGGTACATAACATAGAAATTGTTCTTTATGAATGAAAATAGGGCACAAGAGTTCCAGATGCTTTTCCTGTAACAAGATCATTGTAATGGGATGCAAAGTGTTAATAAGCTGGACTGTTATCAACTACAGTACATGGTAACGGCTGGACAGCTTTGAAGAAAAAAAATTTA…	---	---	none	---	-	seg (SEG), SignalP-NN(euk) (SIGNALP)	---	---	0	Xl.15853	---	---	---		---	---	---	---	---	---	---	---
Xl.15879.2.S1_a_at	4.6e-05	upregulated	AAGCCAAGCTGCTGCGCCAGCACAAGGGGCGCTTGGAAGCGAGGATGCAGATCTTAGAGGATCACAACAAACAACTAGAATCCCAGTTGCATCGACTGAGACAGCTGCTGGAGCAACCGCAAGCAGAGTCAAAGGTGAATGGTACAACATATTCTTCTCCTACTCCCTCCCTGCAGAGATCAGAGAGCAATCAGCCTATGCTGCTTCGTGTTGTTGGCAGTCAGACATCAGAAAGCATGGGTGAAGATGATCGTCTCCTCAGCCCTCATGACTCAAGCACAGGCCTAGAAGAAGTGATGGAACAGCTAAACAACTCCTTCCCAACTGCAAGAGGAAGAATTGTCCCTGGAAAGCAAATGAGAGAGGAACCAATGTAGGCAGCCTTTTCCACATGGTGGA…	utrophin	utrn		utrophin	F:zinc ion binding; C:costamere; F:dystroglycan binding; C:dystrophin-associated glycoprotein complex; C:cell surface; F:nitric-oxide synthase binding; P:skeletal muscle tissue development; P:muscle organ development; C:nucleus; C:Z disc; C:myofibril; C:sarcolemma; F:metal ion binding; P:regulation of transcription, DNA-dependent; P:olfactory nerve structural organization; C:membrane; P:peptide b…	coil (COIL)	---	muscular dystrophy	35	Xl.15879	utrn	399334	O73618 /// Q641B0 /// Q8JIB2		NP_001084146	NM_001090677	---	---	0005509 // calcium ion binding // inferred from electronic annotation /// 0008270 // zinc ion binding // inferred from electronic annotation	---	---	---
Xl.15880.1.S1_s_at	0.16796	upregulated	CCTCCACAGAAGCTCATCACCACAATAGACTTCCTGGGTCCCCACATGCTGAATCCTCCTCCCTGAGAGTTCCTCCTAATGGGAATATTGCATCAGTGCTTCCAGTGGTTGCCTCTTCAAAACTATCTCCTCCGCTGCTCTCCTCCATGGCTTCTCTCTCCGCATTCCCCTTCTCTTTTGGATCTTTCCATCTATTGTCACCCAACTCTCTCAGCCCTACGACACCCACTCCATCAGGCAAGCCCTACAGGCCTTGGGGCACAGAAATCGGAGCCTTCTAAGTGAGAACTGATAAGCTTTTTTTTCGTGCAAGTAAAAAGCAGGATTGGGTGAGGGGGGTTGTAACGTCCAGCTGTGCTGGCCTTTTATTAATGACTTTTACATTGTATTTGCCAACCA…	hairy/enhancer-of-split related with YRPW motif 1	hey1		hairy/enhancer-of-split related with YRPW motif 1	F:sequence-specific DNA binding; F:protein homodimerization activity; F:DNA binding; C:nucleus; P:pronephros development; P:negative regulation of transcription, DNA-dependent; P:floor plate development; P:Notch signaling pathway; P:multicellular organismal development; P:specification of proximal tubule identity; P:regulation of transcription, DNA-dependent; F:protein heterodimerization activity…	PTHR10985 (PANTHER), PTHR10985:SF9 (PANTHER), seg (SEG)	---	hairy enhancer-of-split related with yrpw motif 1	17	Xl.469	hey1	399195	Q9I8A3		NP_001083926	NM_001090457	0000122 // negative regulation of transcription from RNA polymerase II promoter // inferred from direct assay /// 0000122 // negative regulation of transcription from RNA polymerase II promoter // inferred from mutant phenotype /// 0006350 // transcription // inferred from electronic annotation /// 0006355 // regulation of transcription, DNA-dependent // inferred from electronic annotation /// 00…	0005634 // nucleus // inferred from direct assay /// 0005634 // nucleus // inferred from electronic annotation	0003677 // DNA binding // inferred from direct assay /// 0003677 // DNA binding // inferred from electronic annotation /// 0016564 // transcription repressor activity // inferred from direct assay /// 0016564 // transcription repressor activity // inferred from mutant phenotype /// 0030528 // transcription regulator activity // inferred from electronic annotation /// 0042803 // protein homodimeri…	---	---	---
Xl.1589.1.S2_at	11.7123	downregulated	TCATATTGCGGAGCCCTTGATTAAAGTTGGGGCAATAACCCCACCCCCAGTTGGACATCCCTGAAATAGACAAGCATACTAAATATGTTCTTTTGTATCAGCTTATTTAATCAACAGCCCTACATTCCACATTCTATATCTCTTAAGGCTAAAGTACTGTCTTTCTGAGTCTTTTAATGTTCATTCTGTACTTTGCATGCCCTGGAACTACTCTTTATCTGCTTGTAGTTTCATCTTCCTTGTTTAATCATACAGAGCTCTGCAGTCTTTTCACATGTAGTCCCAGTTATTACCCAATGAAATCCCAGATACAAGTTATTTCATCAGTTATTCCTAACTTGACTACAGTTATTCTAGCACATACAGCCCATTTCCAGTACAGTGACTTCTCATACACGA…	anterior gradient 3	agr3		anterior gradient 3	-	seg (SEG), SignalP-NN(euk) (SIGNALP), tmhmm (TMHMM)	---	---	0	Xl.1589	agr3	397989	P55869		NP_001081669	NM_001088200	0007275 // multicellular organismal development // inferred from electronic annotation /// 0008543 // fibroblast growth factor receptor signaling pathway // inferred from mutant phenotype /// 0071570 // cement gland development // inferred from mutant phenotype	0005576 // extracellular region // inferred from direct assay /// 0005576 // extracellular region // inferred from electronic annotation	---	---	---	---
Xl.15890.1.A1_at	5.05e-05	downregulated	CGAATGGGCCGATATCTGTCGAGAAGAGCTCTTCNNNNNNNCNNNNCNCNNNNCCNGNGTGGAGCTGTAGCGCTCAATGTTTTATTCTTTTTCTTTTTTTTCTGGTTTGAGAAGATCTCTCTCTCTTTAGTTGTCTTTACTGCTCACCTGNTTTTTTTGGTTACCATTTTAGATATGTCTGCTAAAGTCTCTCCCACTTCCACCCTTCTTTAATCTGCAGTTCTGCCTAATAGTTACCTACGATTGTGTTGTCCAATCAGGAGCGGATGTGCTTGTGTCGTACAATCACTGCTTTCCAGCTTCTAACCTTTACATATCCTTGTTTAACCACCTCCTTGTTTAACCTCTAGCCAGAAATCTCACCCCAAGGTCTTAGAACCTGCAGCTTCATCTACCGCT…	---	---	N/A	---		seg (SEG), SignalP-NN(euk) (SIGNALP), tmhmm (TMHMM)	---			Xl.5053	---	---	---		---	---	---	---	---	---	---	---
Xl.15908.1.A1_at	5.77e-05	upregulated	GATTTTGTGTTGGACTGATTCACTAGAAGGTTAAGGTCTCTACATTCATAGAGCAGGTAAAGAGCTGATTATAAATTCAATGGTGTTGCTCTAATGTGTCTTGGGGAAGCAAGAATTTGCCTGGAATAAGAAATACACGTAGATGTCCCCAATCTTAGCCTAAATGTATTTCAAATGTTCCATGTCCAAATAGGAACCTTGCTTTAAGCATTTTTATTTTTTTTAACTGTTTGCATTGTGAGGCCACATCTTTTACTTTTTTTCAAATATACTGTGCATTTTCATTTTTAAGGAACATAAAACTTCCAGCTGAACATATAGATATGTAAATATTTATGATATAAAATATTACTTCTGGTGGAAAAAAGTTGCCCCAGTTGTATTTTGATGTCTTTGCCC…	---	---	none	---	-	no IPS match	---	---	0	Xl.15908	---	---	---		---	---	---	---	---	---	---	---
Xl.15927.1.A1_s_at	0.0017784	downregulated	TCCTTTCAGCTGCTCATTATATTCACTATTTTTCAGTTCCCCTTTAAATCACAGTTCAGTGAGTCATTGTGAGCAGGTGTAGCCACTGAGTCCAANAANAGGGGACGATTCCTTGTGTAACATTTAATCTGCCGGAGCATTAGGACCCCCCCTAGTGACCCCCAACANAGACAATATCATCTTTAAGGCTTCTGCCCTTGTGTTCCTCAGATCTTGGATTATCTCTGCCTGTGTTTAGCTCTCTGTGCATTGAGCAAAGCACCCCCCCCCCAGCACAAACCATTCTACCTGTTCATCCCCCCCAATGACCTGTTAAATGAATCTGATTCTGGGGTCCCACAACATCTGTCGCTCTACTT	KIAA0907	kiaa0907	N/A	KIAA0907	-	no IPS match	---	---	0	Xl.5957	kiaa0907	735000	Q2NLB0		NP_001089931	NM_001096462	---	---	---	---	---	---
Xl.15930.1.A1_at	-0.00011771	downregulated	GACTATGCTTTTTTAGGCCATTAACATTATGGCTTATATGTACAGTATAGTGTGCAGGATGAATCCTAGGGAAAAGAACCCTGTGGCCTGATATGGGTTGATCTTGCTCACAAGTAAAGGAATCTCAGTGGGTTCATTCAGAAGACAACAAAAACCCACACGCTTTCTTGGACACTACCCTCCTGATATTTTTAAGGGGCTCTTTGTATGAACAGTATTGCTTATGTAGCCAACAAGGACTGTTCATTTGGAAACCACTTCAACATTTACAATATTTTGTTAAGCTTATCACACTGTCAATGTTTATATTTAAGTAGTTGTTTATGGAATTTACAAAGTTGAAAACAGCTTATACCTGAAACGACATTTTTG	---	---	none	---	-	tmhmm (TMHMM)	---	---	0	Xl.14675	---	---	---		---	---	---	---	---	---	---	---
Xl.15933.1.A1_at	2.94e-05	downregulated	TATTTTCCATTCATCTGTCTGCCAATACTAGATCACAGTCACTAGATAATTGCGGTTGTGGACATAGTGATTATATTCTGCCTTTGCGTAGGAAAGGAACTCTAGATCTGACTTCCTTACTTGAATTGCTATGANGGTCCTGCAATTTCTACTCTCTCTCTCTCTTCTATTAGGAAGTCAAAACTGACTGCCAACTAAATATTCAGTTTCATGTGATCCATTTTTTATATATCTTATTAAGTTGAATGTTCCAATTTGTTTTTTTATATATATATATACACACACATGATTTTAAAANATGTGGATTTCTATGACAACCCTATTATAGTGCTTTCTGAGCACTTCATATTTCCTGTCCATTTTTTGCATTTCGACACTTTTGTGGAACTTGACACGCCT…	---	---	none	---	-	seg (SEG)	---	---	0	Xl.15933	---	---	---		---	---	---	---	---	---	---	---
Xl.15935.1.A1_at	-0.0001222	downregulated	ATCATGGTTGGTATCCGTACTTTACTTATACGAGTTCTACTTTTAGTGATGTTGTCACAATATGATCTACATCAATAAAAGCATTGGTAGCATTCTGTTCCATGGAAAATATTACTTAAATATTTACATTGTTATATTTAACAACTATTTCTTATGTAACCTTAACATAATAAATATATGAATGAAAAGCATGAGATTTAGACAAGCTGTTTGTTAACAGTGTCTTAAGATCTACTGATCACCAGCTAAAGGTCTGCTGGTAAATCCCCATCTACCTTTTGGGCACCCCTGCTGTAGTTAATACAGGAGCAGTAGCCAGCTCCATTCTGTAGCTCCCATCAGTCCCAGCTAAGGTCAGGTGATCCCAATGGGGGCTAATTAAAGGGCAGCAATGTGGGA…	---	---	N/A	---	-	SignalP-NN(euk) (SIGNALP)	---	---	0	Xl.72730	---	---	---		---	---	---	---	---	---	---	---
Xl.15939.2.A1_at	0.00012904	downregulated	TAAAACTGACAGTTCAAACCTCCCAGTACTCCGATGTTCCTGGGAAATGAAAGACATACCACTGTTTTTTGTTGAAAGTGCAGTAAATTATTATGCAGGCAGANGGGGGGTTCCCAAACTTTTTCATAGGACTGTATGTTCTCAATATAATTTCGATAATGACTATTGCAAGAAAAACATTCTTTCATAATGGTTAAAGCAATGTTTGCTATTTAGATATGGCAACTAAAACTACATTTTTTTCATGTTGTGTCTAAAATGACATTGTCTTATCTCTGAAGATGTTGCATATCTCGTGTGAAAAAG	---	---	uncharacterized protein MGC115273 (MGC115273)	---	-	no IPS match	---	---	0	Xl.5053	---	---	---		---	---	---	---	---	---	---	---
Xl.15952.1.S1_at	-2.56e-05	upregulated	CTGCTGTCTTTATCATGCTTCAGTGCTTCATCTTCTTCACAGCAAACCAAAAGCCCTGCTATGCATGGCATGCTACTCTGTGTGTNNATAGGCTTCTCTGGCAGTGAAAGATTTCAGTGGAAACTCAGATTTTTAATGCAGCAACCTGTAATTAGAATCAACACAGCAGTGCTGGTTAGACTTAAATTGCAGTTATAATATTGGCTGCTTACAGCTCCGCTCTCTTTATATGAGGTCTTTCATTGGTTGCTCATTAACTGATCCACCTGCAGAAGGTGCTGCTACAGCAGTATGCCAGAGTNCTGAAATAATTGTTATAAATGTCATGTTCAAGCTTTAAACATTGTGACTTCAGAATTTGTATTTATTTATAACTTCNCNCCATTNTTCCAGNGTTTG…	isocitrate dehydrogenase 3 (NAD+) alpha	idh3a	N/A	isocitrate dehydrogenase 3 (NAD+) alpha	-	seg (SEG)	EC:1.1.1.41	---	0	Xl.15952	idh3a	444419	Q6GN63		NP_001085990	NM_001092521	0006099 // tricarboxylic acid cycle // inferred from electronic annotation /// 0055114 // oxidation reduction // inferred from electronic annotation	0005739 // mitochondrion // inferred from electronic annotation	0000287 // magnesium ion binding // inferred from electronic annotation /// 0004449 // isocitrate dehydrogenase (NAD+) activity // inferred from electronic annotation /// 0016491 // oxidoreductase activity // inferred from electronic annotation /// 0016616 // oxidoreductase activity, acting on the CH-OH group of donors, NAD or NADP as acceptor // inferred from electronic annotation /// 0051287 //…	---	---	---
Xl.15971.1.S1_at	3.75e-05	upregulated	AGCGGCACCCGGGTCACAGTGGCATTGGGGTAAGACTCTTATTTATATCTATTTATACATTTGTCCCGTGTGTGGGGAGATCGGGTTGATTATACCGGCTCCAAGGTTCAAACGTGGTGTCTGGGGCGGGAGGCACCCGGACTAAAAGTTCCGAATGGTGAGCAGCGCACAGGCTCTGACGGCCATTTAGAAAATTGGAGTCTTACCCCATCTTTTGTATTTACATAGCCATAGTGAAGCCTGGAAGTAGCACTGGATGTATTTGCTCTGTAGCATAAGTATTTGCATAACTTGGACCCCAGCAACCAGATTTGCAAATTGATNAGCTGCAGAANTAAAAAGCTAAACTCACAAACCACAAATAATAAAAAATGAAAACCAATTGCAGATTGTCTCAGA…	---	---	glycerol-3-phosphate acyltransferase 3-like (LOC100485787)	---	-	SignalP-NN(euk) (SIGNALP), tmhmm (TMHMM)	---	---	0	Xl.15971	---	---	---		---	---	---	---	---	---	---	---
Xl.16012.3.S1_a_at	0.00010896	upregulated	AGGACTGGAAAACCGCCACAACACTCCAACAACTAAAGGAACTTTATCGTCTCTCAAAAGAGAAATCGGACTTTAATATCACTGCCACATCCTCTCAAGATGAGGATGGTTCATCTGAATGCAGTAGTCGAGAGAATGAAGGAAACTCTACTCAAACTTCTTCAGGCAGCTTGGTTAAGACAATAAAAAATGTCCCTTCAAAATCTCCTGCCAAGGGCAAAACCAGTGAAAGTAGTAAACTACCTCCTCAGAAGAAAAAAGAAGAGCCGATGAAAGCAGAGAAGCGCAAATCCCACACTCCTACAACTGTACAGAGTAAAAAGGCTAAGATTTCAGAAACAGGTCATAGTAACGGACACCGCATAGCCCAATCAACTGCAGCTAA	ligase III, DNA, ATP-dependent	lig3	N/A	ligase III, DNA, ATP-dependent	F:ligase activity; P:DNA recombination; P:response to DNA damage stimulus; F:DNA binding; F:DNA ligase activity; P:DNA replication; F:DNA ligase (ATP) activity; F:nucleotide binding; F:zinc ion binding; F:ATP binding; P:DNA repair; C:intracellular; P:DNA ligation involved in DNA repair; P:cell division; P:DNA ligation; C:nucleus; F:metal ion binding; P:cell cycle	PTHR10459 (PANTHER), PTHR10459:SF11 (PANTHER)	EC:6.5.1.1	ligase atp-dependent	18	Xl.16012	lig3	398275	Q6IRA7 /// Q8UVU1 /// Q8UVU2		NP_001082183	NM_001088714	0006260 // DNA replication // inferred from electronic annotation /// 0006281 // DNA repair // inferred from electronic annotation /// 0006310 // DNA recombination // inferred from electronic annotation /// 0006974 // response to DNA damage stimulus // inferred from electronic annotation	0005622 // intracellular // inferred from electronic annotation	0000166 // nucleotide binding // inferred from electronic annotation /// 0003677 // DNA binding // inferred from electronic annotation /// 0003910 // DNA ligase (ATP) activity // inferred from electronic annotation /// 0005524 // ATP binding // inferred from electronic annotation /// 0008270 // zinc ion binding // inferred from electronic annotation /// 0016874 // ligase activity // inferred from…	---	---	---
Xl.16024.1.A1_at	0.00057413	downregulated	ACAGGCGAGAGACTGCCCGAAAGCAGTAAAATAAAAAAAGACTGCCCCAAATGTGCTGCAACACAGAGTCACTGCCCGGAGAGTACTCTGTCCCAGCCCCATGACTGAGAAATAACCNAAATCTATGCAAAGAGGCTNGAGAGCCCGACAAGAGAAGCTGGAGTCAGATTTGTTTTAAAATGGTTTCACACGTTGAGTTATCAATGGGAGTTTCTGGGATTTTGGGGGTGTTGGGCCCTGTAAGTATTAGACAGACAACAGACTCGGGTTTCTGGAGCTTTGTCTGTCTCAGGCCTGTGGGTCCCCGAGAACTGGATGTTTGGGCATGTTTCTACACAAGTCCCTGTACTTTCATGAAAA	---	---	N/A	---	-	no IPS match	---	---	0	Xl.15109	---	---	---		---	---	---	---	---	---	---	---
Xl.16025.1.S1_s_at	-0.0014186	downregulated	GTGGCCTACAAGCAGGTGCTACTTTTTGAATTCCTGACTTAAAAAAAAGCATTNATTGCATAAAAACTATATGTANTGCCAAACAGAGCCTCCTGGTGGCTTTANGTTCACATAGGAGCTACCAATACCCAATCACAGCCCTTATTTGAAAGCCCCAGGAACTTATTGCATGCTTATGTTGCACTCCAACATTATTTTACACTTGAATGTGGCTCACAATTAAAAAAATGTTGGGGACCCCTGCTCTAGCTGATGGAGCATGTTGGGGGTTTCCAAAATGCAATGCCTGAAATGACCTAGGCTGATGGTACCTGGAGCAAAACCCTTTTGATACCNCCCTTGCCAGTGTCCTTTAGAGTATCTCTGCATTAANCTTTACCCTTTGTTAGATATACCCTC…	guanine nucleotide binding protein (G protein), beta polypeptide 3	gnb3	N/A	guanine nucleotide binding protein (G protein), beta polypeptide 3	-	no IPS match	---	---	0	Xl.53933	gnb3	380378	Q7SZU2		NP_001080686	NM_001087217	---	---	---	---	---	---
Xl.1605.1.S1_at	-4.09e-05	downregulated	CTTCACAGGTGTAGAGGATCCGGTTAGCAAAAAGCGATTATCTCTTGGAGAAGCTGTTCAGAAGAACCTAATGCCTAAAGAGAAAGCTTTACCATACTTGATTGTCCAGCATCTCACAGGAGGTCTCATCGACACAAAACAAACAGGCCGAATCCCAGTTTCTGAGGCAGTAGAACAGGGTCTGGTGAGTAAAGAACTGGCTGATCAAATTCAGGATGAGGCACATTATAAGAAGGATCTTGTTGACCCTATCACCAAGGAGAAAATAGATTATAAAGAAGCCATTTCTCGATGCCGGAAAGACCTTGGCAGTGGACTGCTACTTCTTGAAGCATCCCCAGATGCTTACCAACCTCCTGTCTATCGCCCAGTAAACCCCATCCCTTCCCTGACAACCTA…	envoplakin	evpl	N/A	envoplakin	C:cytoskeleton; P:keratinization; P:keratinocyte differentiation; C:cornified envelope; C:desmosome; C:cell junction; C:cytoplasm; P:peptide cross-linking; F:protein binding, bridging; P:epidermis development; F:structural molecule activity	IPR001101; G3DSA:3.90.1290.10 (GENE3D), PTHR23169 (PANTHER), PTHR23169:SF3 (PANTHER), SSF75399 (SUPERFAMILY)	---	evpl protein	11	---	evpl	100380992	---		---	---	---	---	---	---	---	---
Xl.16050.1.A1_at	-0.02077	downregulated	GGTTATTAATTACCAACTGTCATAGTACACGAGAAAGGGACAGAAAATATTTTGAATACCTCCTAAAATTTAGTGAAAAACTACCTCATCCAAATGGGTCAGCATAAAAGCCACCCCAAACCCATCCCAGACAACTACCTCTTTGGTTCAATAGGGGAAAGTAGCTGCAGAAAGACTTGCATTTATTATTCTCTAACTAAATGAATGTACTGCTGTTTATGGATTTACTTTGCAAATGTCACTTCTNTACACACAGGAAGCGGCGGAATTGCATTCCTTCCATTTTTTCTCCAAAAAGACACATTTAAATGCCTTTGATTTGCGGCAGCTACTTACTCCCCCGTTGAAATCCANNTTTTTTTTTATTCTAAATCTGTGTATTTGTGTAAATAATGTAAA…	---	---	N/A	---	-	no IPS match	---	---	0	Xl.84301	---	---	---		---	---	---	---	---	---	---	---
Xl.16077.1.S1_at	-0.00014351	downregulated	TCGCCAAGTAAAACCTACCGAACATCAATGTTAGTCAATGGGGAAGGTTGGTTACAGGTAATTTTGGTTACATTTTGTAAGCTAACATGATATATGTATAAATATATAAATACATGTTCAATTATTTTGGGCATCATATTGCATAAATTATCACTTGTGTGTAAAGCTAACTAGTTGAGAATAGCTGCACAGAGAAATGTCTATTAAATGGAACAATAGATAAGTGGCGCTCATACAAAAGTACCATGTGGATTGACCCCTGTATAAACACCTTAATGTTACATATTGAACTGCCACGTGAAATGTATAATGATGAACTTCAACTGAAAGATGAAGTGGGGGCTTAAAGCAGGAACGATTCTCAATCAGCACTTTTCTTTTAAAAGAATGGAAGCAGCA…	ripply2 homolog	ripply2		ripply2 homolog	-	tmhmm (TMHMM)	---	---	0	Xl.16077	ripply2	734201	A8QWV4 /// Q25QX6		NP_001089164	NM_001095695	0000122 // negative regulation of transcription from RNA polymerase II promoter // inferred from direct assay /// 0001756 // somitogenesis // inferred from mutant phenotype /// 0006350 // transcription // inferred from electronic annotation /// 0007275 // multicellular organismal development // inferred from electronic annotation /// 0045449 // regulation of transcription // inferred from electro…	0005634 // nucleus // inferred from direct assay /// 0005634 // nucleus // inferred from electronic annotation /// 0017053 // transcriptional repressor complex // inferred from physical interaction	0005515 // protein binding // inferred from physical interaction	---	---	---
Xl.16079.2.S1_at	0.00017186	downregulated	TAGTTTTGCTGAGGACACTGGTTCAGTGTTTGAAAGCAGGAGAAGGAAACCNANCTGCACCAGAATGTAGGGAGGATGGTGCCACAGCTTTCCCTCTGCCCACTGAACTGGTGCTGCCATTCCAATTTCCATCCTACCCAGAGGAGCAGGACTGGGAGACTGCAGGAGGCCTCACTTCAGTGCCTCCTAAACCTACAGATGTTCAACTGAGGCACATACTTCCATTGTACGACCTTAAGGTGCCCCAGTATTACAGAATGATGGGGTATGAGCCAGTCCGAGTACTTGAAGCATCTTCCAGCCATAAACCAAGACATTTTGCAAGACCCCTGAAACGAGGGGCAGAGGATGAGCTGGCGCCAGCTATTGGGGCCCCTAAAGTGCCTTTCAAGCTGGATT…	---	---	N/A	---	-	no IPS match	---	primary ciliary dyskinesia protein 1-like	0	Xl.73228	---	---	---		---	---	---	---	---	---	---	---
Xl.16080.1.S1_at	-2.15e-05	downregulated	GAGGCACAACATCTATGCAAGTCCTTCAGCAATGGGGATCCAGGACACCGATTCACCNCCATCCACTGCAAGCTCCTGTGTCTTCCACGATGGCCTGAGAATCATGGGAGTTTTATTCCCCNGACACTTGAAAACAAAAGGACTAGAACATCTTAATGCAAAGAAAGCTGGTGGGCTACAGGCTAGGGACCCCCCTAGAGTCCTGCTGCTTTAAGCAGTGAAGCCCAGTGGGTGGTATAAATATTCTGAGATCTCCTGTGTTGGCTTGTAAAACTCTTTCATATTCCTACTACTGCTCAGTTGGCCTTTATCTTGAATTTATTTGGGTATGTATCTGAACTCGACCCCCTTTCCCCAGTCGGTTCCACCCTGGCGTCCCCTGTATGACAGTTTTTCAGA…	SET and MYND domain containing 2	smyd2	N/A	SET and MYND domain containing 2	-	tmhmm (TMHMM)	---	---	0	Xl.70992	smyd2	379943	Q7ZXV5		NP_001080251	NM_001086782	---	---	0008270 // zinc ion binding // inferred from electronic annotation /// 0046872 // metal ion binding // inferred from electronic annotation	---	---	---
Xl.16120.1.S1_a_at	-0.0078444	downregulated	CGTCAGCACGGCTCCGGAAATGGTGAGATTTACAGTGCAGGCCTACCNTTGGAGAGTCACTAGCGTGGATCAGACTGAGACTGCACGGTCTTGTCTGAGTTCAGCTGAGAGGCTGGGTTAGCGCCACTATTGCACATGATAGGGAGCAAGAGGATGGGTAACCGTAGGTCACAGAGTGCGTTTTGCCCTGAATCTCTGCTCCCTGTAAGTCGGTAAAGGTATGGGCGGAGGCCCA	---	---	none	---	-	seg (SEG)	---	---	0	Xl.16120	---	---	---		---	---	---	---	---	---	---	---
Xl.16148.1.S1_at	3.87e-05	upregulated	ATCATGCAGATCAGTTCGGACGTACAGCAATGAGAGTTGCAGCAAAAAATGGGCACAGTGAAATAGTTAAACTACTAGAAAAATATGGTGCTTCAATACCAAGTGGATGCAGTCCATCACCTGTTCATACTATGGAGCAAAAAGTCTTAAATCTATCCTCAAAAGTACAGTCGTCAACAAATAAATCAAACAGTTCTTCTAGCACAGGAGGTGGTGATGTGCATCCCACTATGCGTGGTTTGTGTAATGGGCCTGCTCATGCCTTTAGCTCTCCGTCAGAATCTCCAGATTCTACAGTGGATCGGCACAAGTCCTCTTTATCAAATAATTCCTTAAAAAGTTCTAAGAATTCTTCTCTTCGTACAACGTCCTCTACAGCAACTGCCCAAACTGTGCCTA…	---	---	ankyrin repeat domain 50 (ankrd50)	---	-	IPR002110; IPR020683; PTHR24151 (PANTHER), seg (SEG)	---	ankyrin repeat domain 50	0	Xl.63602	---	---	---		---	---	---	---	---	---	---	---
Xl.16154.2.S1_a_at	6.58e-05	upregulated	CGCCTTCCCAGAGAGTCTGATGAAGATTTTGCATGTCGTGTGCAGCAGATTGTGTCTCTGTCGTTGGGAGTCGTAGCAACAAGACACACAGCCGCAGACAGAGCCGAGTATGTGAAGAGGAGAAGGTGTGAGCTGCCGGCTCCCAAATCTCAGCCCCTCTCCCCCACACACATCCAGATGGCACAACATGTGAAGGAGGTGCTTCCTCAGGTGCCCCTCTCAGCCATTCATAGAGATCTGGGCCACACAGGGTGCGTCGATACAACAATCAACCAATTTCCTGGAGGGGCGAGTGACTTTTGTAGCAGAAGAAGAAACAACGGGGGCGGCTGAAGGGACTTCAAAATGCAAGTCAGTAGGCCGCTTCCACAAGGATTTGCCAAGAAACATGAGGATAGT…	ancient ubiquitous protein 1	aup1	N/A	ancient ubiquitous protein 1	C:endoplasmic reticulum membrane; C:integral to membrane; P:metabolic process; C:membrane; C:endoplasmic reticulum; C:intracellular membrane-bounded organelle; C:nucleolus; C:nucleus	no IPS match	---	ancient ubiquitous protein 1	8	Xl.16154	aup1	100036951	B1H1N7		NP_001116255	NM_001122783	0008152 // metabolic process // inferred from electronic annotation	0005783 // endoplasmic reticulum // inferred from electronic annotation /// 0005789 // endoplasmic reticulum membrane // inferred from electronic annotation /// 0016020 // membrane // inferred from electronic annotation /// 0016021 // integral to membrane // inferred from electronic annotation	0008415 // acyltransferase activity // inferred from electronic annotation	---	IPR002123 // Phospholipid/glycerol acyltransferase // 0.0025	NP_001116255.1 // span:20-42 // numtm:1
Xl.16158.3.A1_at	-4.7e-05	upregulated	GGGAGCAAATGCAAATCCTCTCAAAATATTCCAGCACCGAGTGTCCCTTCTCCTTTTTAATCATGGAAAAGGATAAAATGCTTCTTCAATGTGACTCCATGTTGCAGGCGTGCCATGAGTTTGCAGAAGGATTACCCACTATGGAGACAGGCCGAAAACCCGATGTCTGTAACGGCGTTCTTCCAGTACAAACTGCCGCCACCGAAAGCATTGCATCAGCCAGTAATAATAGCCAGACTGGTATAACTGATTTCTGCAAGCAAATGACTGATAAATGCACTACTGACGAGCAAACATAAACTTGCCACTTTGAAACCTGATTTGCTTTTAGAGCCGAGATCTGAAACACCCAAAC	---	---	BTB and CNC homology 1, basic leucine zipper transcription factor 1 (bach1)	---	P:regulation of transcription, DNA-dependent; P:transcription, DNA-dependent; F:sequence-specific DNA binding; F:protein dimerization activity; F:transcription factor activity; F:DNA binding; F:helicase activity; C:nucleus; F:hydrolase activity, acting on acid anhydrides, in phosphorus-containing anhydrides; P:regulation of transcription from RNA polymerase II promoter; F:ATP binding; P:DNA damag…	no IPS match	---	btb and cnc homology basic leucine zipper transcription factor 1	20	Xl.16158	---	---	---		---	---	---	---	---	---	---	---
Xl.16168.1.S1_at	0.00029461	downregulated	GAGGACGAAGCTTCACATTCAAGAGGAGGAAAGAGGACAGAACGCAACGTTGCAATGTACATGAAGCCTGGAACCATTTATGTATATCAAATATATGGTATATATTTCTGTATGAATGTTTCAAGTAAGGGAGATGGAGCTGCAGTTCTTTTAAGGTCCCTTGAGCCTTTAGAGGGCCTTGATATGATGAGAAATTATAGGAATGGACGCAGACATGAAAAAGCAAAACCTCTGAAAGACTCNGAACTTTGTAATGGACCTTCCAAGCTTTGCCAAGCCCTGGATTTGAATAAGAATTATGACAGAAGAGACCTAAGCGATGACCAAGATACATGGATGGAGGCTGGCAGCAAAATACTGGATCAGGACATTGTTTCTTGTGCACGAATTGGAATTGGG…	---	---	cDNA clone IMAGE:7682402, containing frame-shift errors	---	P:base-excision repair; F:catalytic activity; F:alkylbase DNA N-glycosylase activity; F:identical protein binding; C:cellular_component; F:DNA binding; F:damaged DNA binding; F:hydrolase activity; P:DNA dealkylation; C:nucleus; P:base-excision repair, AP site formation; P:depurination; P:DNA repair; C:nucleoplasm; F:protein binding	IPR003180; IPR011034	---	n-methylpurine-dna glycosylase	15	Xl.16168	---	---	---		---	---	---	---	---	---	---	---
Xl.16169.1.S1_at	-0.00012818	downregulated	TGAATTTGGCCTTATGAACTGCATAATGTACTNAAATATCCAGAGTAAACATTAACAGGTATTTTTTTNAANGAAAACANGAAAAAGGCTTCTTTAACCTTCCAAGGTTTACANACAGGATTCCTTCCAAAACANNAACTGTTAAATGGTGGTGGATACTGTGAAAACCCTATGGCCTGTGTAGAAGTTGTGTATTCANTTTTTTTNTTGTTTTTTGTTNTTNTTCCAAGAAACCACTTGTNAAATGCAGCCTATTTAANGGAATGGAAATGCAGGAAAANCGCAACAAAAAAGGGGAATCTTTACAGTATNAAACATAACCATCAAATCTTCTCAAACAAAGCTTCCACACAAAAAAAAANAAAAGATAACAGTTTTGAGCTGTAATTTCGCCTTAAA…	cadherin 11, type 2, OB-cadherin (osteoblast)	cdh11		cadherin 11, type 2, OB-cadherin (osteoblast)	-	seg (SEG), SignalP-NN(euk) (SIGNALP)	---	---	0	---	cdh11	100337621	O93264		NP_001165705	NM_001172234	0007155 // cell adhesion // inferred from electronic annotation /// 0007156 // homophilic cell adhesion // inferred from electronic annotation	0005886 // plasma membrane // inferred from electronic annotation /// 0016020 // membrane // inferred from electronic annotation /// 0016021 // integral to membrane // inferred from electronic annotation	0005509 // calcium ion binding // inferred from electronic annotation	---	---	AAC28073.1 // span:615-637 // numtm:1
Xl.16173.1.A1_at	-2.65e-05	downregulated	ATAACCATAAGTTGCCTATCGACCCTGCCTTGGTAACAAGTGTNCCCGACCAACCTGCGTGTGGGATATTGGTGCATTGTTGCACTTATAAAGCATATGCAGTGTGGTGATGTTAATATAGCTGCCGTGCAAGGATGCTGGGAGTTGTAGTCCACATCGCTGGTGTTGTGTTCTCTCTTTCTCTCTCTCTGTTTTTATGTTGTGTCTAAAGTTCCATTCATGTTCCCGATCCGATGCTGGAAAGGATGATCCGGTTCAGATACGGTTACCCAATCATNNNNNNGCTCAGGGAGACTTCTAGAAAATACAGCTGGCAGGGCTGATGGTATTTAACTTAATTATAATCTGTTCTTGGTCAGTGCAGCCCTGCCATCTGCATTCATTAGGATTATCCCCGAT…	---	---	N/A	---	-	seg (SEG)	---	---	0	Xl.16173	---	---	---		---	---	---	---	---	---	---	---
Xl.16216.1.A1_at	-1.94e-05	upregulated	GAACATTGTGGTTCCTATAACCGCCTCACAGATGTCGGATAACCCGCTACATGTTGAAAGAGTGGCCGTTCTGTGCGCATCAATGTCATCCTTTGCTTTGGGGACACTTCATCCTTTAGGAAAGCTGGCAATGAAAATAAGGCATCTCAAGGCTCTTGGTTATAAAGCTGTATTGGTCCCTCTACATGAGTTTGGAAGATTAAATGAGACTGAGAGAATCCAGTTCCTTCAGAGCCGAATTTTCATTGGAAAATCTTCTGCTGATAAAGCGCCTGAGATGACAGAGACAGAAAGAAATGAGGAAATAAGCAACCAAAACCCTAGTCTATAAAGTCAGCTAGTTGTTGGCCAGGGGTGAGGCTTTTTCTTCCTTAATGCTTTGTTCGACCTCTGGTGAAG…	---	---	FAST kinase domains 2 (fastkd2)	---	P:apoptosis; C:mitochondrion; F:ATP binding; F:protein kinase activity; P:cellular respiration; P:protein amino acid phosphorylation	IPR013584; PTHR21228 (PANTHER), PTHR21228:SF1 (PANTHER), SignalP-NN(euk) (SIGNALP)	---	isoform cra_b	6	Xl.71891	---	---	---		---	---	---	---	---	---	---	---
Xl.16219.2.S1_at	7.43e-05	upregulated	TTATAACACCTTCGTCATTGTCTCGTCGCCATCAAAAGCCTACTATGTTTATGTGGACAATGAAGAAACCATGATCAGTACAGGTGCAGAAGTTCTGGACTGGAAGCACACCNTGTGTGACCTGGGATTCAGAGACAGGAATAATTCAGCTTTGGCTCAATGGTAAACTGTTCCCNCGAAAGATTTCTAAGAAAGGCTTCACCATCAATGAGAAGACCAGCATCATCTTGGGGCAAGAGCAGGACAACTTTGGTGGTGGTTTTGATCCCAAACAGTCCTTTGTGGGTGAAATGAGTGATGTCAACTTGTGGGATTATGTTCTGACACCACCTGACATAGAGAAGCTCTTGCTTAATAGCAAGGATGTGACTGGGAATATAATAAGCTGGAAATCGCTGA…	---	---	uncharacterized LOC496737 (LOC496737)	---	F:metal ion binding; P:acute-phase response; C:extracellular region	IPR001759; IPR008985; IPR013320; PTHR19277 (PANTHER), PTHR19277:SF21 (PANTHER)	---	hypothetical loc496737	3	Xl.72644	---	---	---		---	---	---	---	---	---	---	---
Xl.16222.1.S1_at	-3.3e-05	downregulated	AAAAGATCCTTCTCAGCCATTTTACATCGGCCACACTATGAAATCCGGAGACTTGGACTACGTTGATATCACTGGCGGAATAGTATTGAGCATTGAGTCGCTGAATCGCCTTTCCGCCGTTTTCGAGGAGCCGGAGAAATGCCCCGAGCAGGGCGGCTTGATATTTAAGATGGCCGAGGATAAGCAGCTGGCGATGTGTCTCAAATACAAGGGAGTCTCGGCAGAGAATGCAGAAGACTCCGAAGGTAAAGATGTCTTCAACACGAAATCTGTTGGCTCGCTCATTCAAGAAGCCATGGCCAAAAATCCCCAGAAAGTGGTGGAAGGATGTTGCTCAGACATGGCAATCACTTTCAGTGGTATATCCCCCAACGTCATGCACGTCATGATGTACGGCGT…	C1GALT1-specific chaperone 1	c1galt1c1	N/A	C1GALT1-specific chaperone 1	C:integral to membrane; C:membrane	no IPS match	---	c1galt1-specific chaperone 1	2	Xl.68788	c1galt1c1	495031	Q5XHD4		NP_001088206	NM_001094737	---	---	---	---	---	---
Xl.16228.2.A1_a_at	-6.41e-05	upregulated	CGTCAATGGGATGGCTCATTGCCCATTCATATCCGTTCTCNNNNNNNNNNNNNNNNNNNNNNNNNNNNNNNNNNNNACTTGGCAGTACATCAATATCTATTAATAGTAACTTGGCAAGTACATTACTATTGGAAGTACGCCAGGGTACATTGGCAGTACTCCCATTGACGTCAATGGCGGTAAATGGCCCGCGATGGCTGCCAAGTACATCCCCATTG	XTimeless interacting protein	xtipin	N/A	XTimeless interacting protein	-	seg (SEG)	---	---	0	Xl.16228	xtipin	394376	Q0IHI4 /// Q8JJ38 /// Q8JJ41		NP_001081090	NM_001087621	0000076 // DNA replication checkpoint // inferred from sequence or structural similarity /// 0006417 // regulation of translation // inferred from electronic annotation /// 0006468 // protein amino acid phosphorylation // inferred from electronic annotation /// 0006950 // response to stress // inferred from electronic annotation /// 0006974 // response to DNA damage stimulus // inferred from elec…	0000790 // nuclear chromatin // inferred from sequence or structural similarity /// 0005634 // nucleus // inferred from electronic annotation /// 0005634 // nucleus // inferred from sequence or structural similarity /// 0005737 // cytoplasm // inferred from electronic annotation	0004672 // protein kinase activity // inferred from electronic annotation /// 0004674 // protein serine/threonine kinase activity // inferred from electronic annotation /// 0005524 // ATP binding // inferred from electronic annotation /// 0016301 // kinase activity // inferred from electronic annotation	---	---	---
Xl.16263.1.A1_at	-1.56e-05	downregulated	GATTGATGTTTTTCACTTAAAGCAAGTGTTGGAAAGGTGCTAGCTTTTACAGTCCATTTGGGCTCCAAANAANAAAAAGACATACTCAACATGCCATAAAATAAACAAAGGATTCCTCCAATAANCCCCCCCCCCAAGTGTCCATTTGCAGGAGTTGTTTCCTAGGCAATGTAGAAATACGCAGGTCTTTATGCCTTCAATGCCTTTGTGTCTTCAACAATCAGTGGTTTATGAGATTAACAATGCCCCTTCCTGTAATGTCCTAACGTTTTTATGTGTACATGTACATTTCCCATGCTCTGTTTGAACAAGTGCATTTTTTTTAGCAGATGGAAGCAATTTGCCTTTGCACTCCTCGCTTCCTGGAAAGGGGGAAATGATTAGTGCAACGGACATGCT…	---	---	N/A	---	-	no IPS match	---	---	0	Xl.16263	---	---	---		---	---	---	---	---	---	---	---
Xl.16276.1.S1_at	-0.017103	downregulated	TTGACTGAAGAATGCAATCCAACTCATTAGCAGGAACATTTACTGATCGCTGGGACTGAAGTTATTTACTTTACAGTATTGTCACCTATTTGTGGGAAAACAAGTAACAAAAATCACCCTGTCTTTGAAACATGTTTAGTTTTGAACTACAATTCAAATTTTGTTNGATTAAAATAGCATTCACATGTTCCTGTTGAAGAGCCCATTTTAAGTTTGTATGCGTTTGTAAATAACGGCTGTAACTAAGATTTATGCTTTATACTATACGGTGGATGTCCGCTAGATCCAATTATACAAATGTCAATACTATTAATAAAGTACAATTGTAAATATACAGTTTTGCTTTTAGATTGGAGGTGGAACAAATGAAACTTTAAAGGAGGAAACTAGATTTACCAT…	transmembrane 9 superfamily member 2	tm9sf2	N/A	transmembrane 9 superfamily member 2	-	SignalP-NN(euk) (SIGNALP)	---	---	0	Xl.77090	tm9sf2	495462	Q5U4N1		NP_001088583	NM_001095114	---	0016021 // integral to membrane // inferred from electronic annotation	---	---	---	NP_001088583.1 // span:289-311,352-374,384-406,422-444,459-481,508-530,545-567,580-599,619-641 // numtm:9
Xl.16294.1.S1_at	2.92e-05	upregulated	GAATGCCGCATAGACGGGCAGACTTCTGTATCCCAGANNTNNNNGNNCNANANNTNNCAGAATTCCTCCATCAGATGGTCTGGTGAAAGNATCAACCCCCAGTTGCCAGGCAGCCTGTAAATTTCANCTAATATTTAGATTGCTTNGTTGTTCAGTTCATTCATGCCGCAGGCACCNTGCAAAATTTGAAGTCAAAATAGCATTATTTTTTTAATACGTTTATTTTCTTTTGAAATGTGAGGCGGAGCGAGAAGCAAAATTCAGATGAAAATAAATTTGTACTCAGATGATAAAGTATTTACAGAGAGCTATATAGAGTAAAATAAAGCTATTTTTGCAAATGGTCCAAAGGCGCACATAATAGGAGAACCTACTGGGAATGTGAAGAGAATCAAATGT…	family with sequence similarity 102, member A	fam102a		family with sequence similarity 102, member A	-	seg (SEG)	---	---	0	Xl.16294	fam102a	444316	Q6GNM6		NP_001085889	NM_001092420	---	---	---	---	---	---
Xl.16300.1.S1_at	-0.00021008	downregulated	TAAGTCCTGTCTTATACGTGGAGAAAAATCCTGCTCAACTGTTTGTGGCTGATTCTACGGTATCTGTTCAATGTTAGCGCTTGGCATCTCTTTATTGCTATTGGCAAAACAATTATCAAAAGTGCTGTTACAATCAGGGGCTTAGTGAGCCTNATNCTGTATGTTGACCATACGCTGTTTAATGATAGCCACAACTCTCTCGGGTGCTTAAATGTTTCAATTCAAGGAGTCGGCGCACGCAGGAAGAATAGACATGACCCGGCTGGACGCTATGGAATTTCCTTTTCCTCCATCTTTGGGAAATGGTCTACATATTGGGATTTAAAAGGTTGAAAGTTCTATTCTAATTTCTGTCTAAAATTTAACGGCCGCTGTTAAAACTATTAAAGAAAAATATAT…	hypothetical protein MGC80171	MGC80171	N/A	hypothetical protein MGC80171	-	no IPS match	---	---	0	Xl.16300	MGC80171	432237	Q6INW4		NP_001085155	NM_001091686	0007264 // small GTPase mediated signal transduction // inferred from electronic annotation /// 0015031 // protein transport // inferred from electronic annotation	---	0000166 // nucleotide binding // inferred from electronic annotation /// 0005525 // GTP binding // inferred from electronic annotation	---	---	---
Xl.16301.1.A1_at	0.00031562	downregulated	ATTTTTGACTCTCCAGATTTAAGTATTAACAGAATGATTGATTTAATGGTAGAGCAGTGGTAAAACTGAGGACAAAGGAAACACATCCAAAAATATCACCCCCAATGCAATAACCAGCATGAAAGGAAGATAATCTTTCTTTCTGAGGAAAGCTTTTGCTAGCTGGGGATAAAAAAAAGGTGCAATATGCTGCTGAATCCCATAACACATCGTAGGTTGGATTGTGAAGGAGATGACCACAGATGCTGCACTGCCTTTGCTCTGATACAGAACATAGCTTGTTGAGAGTGGATTCACCTCTTAATAAATGTAATTTCTTAACAAAGGAAGTATGTTTTGGAAAAGAATCTGTGCAANNANNAAAAGTGCCTAATCTCTTCTTGTTATGCAGTATGTACA…	myoskeletin	myos	N/A	myoskeletin	-	tmhmm (TMHMM)	---	---	0	Xl.73183	myos	100037250	A1Z2Z2 /// B0ZE99 /// B7ZR81		NP_001091394	NM_001097925	---	---	0003676 // nucleic acid binding // inferred from electronic annotation	---	---	---
Xl.16307.1.S1_at	9.38e-05	upregulated	AAATAATAATCGTCTCCCCAGGACCATGACAATCCTTTGGGGGGCTGCCTCTCACTGGAAAGCACTTTAGTGAAAGGACATACAGACCATGCTGATTAACACCGATCTCTCAGGCAAAATCTTATGACTGACAAGTATGATGGCACATGGCCAGTTTTGTGCCAGAAAATGCCCAGTCTGTGCCATTCTCATTGTCTACAATGGGAAGTGATTGTTGGCAGCAGTAGGATTTTCCCAGTGTCAATCAAAAAGTCTTGACTGCAATTGCACTTAAACCCACAGTCCATAAAGCCAATGGTAAACTCCTTGTGTCNGTGCACTAAAGTCTAATTGGTTTCAGGGGTTAAATGAAGTAAGCTGTCAGNNNNNNNNNNNNNNNGCTGCAATAAAGTCTAATCA…	---	---	N/A	---	-	no IPS match	---	---	0	Xl.71468	---	---	---		---	---	---	---	---	---	---	---
Xl.16321.1.S1_at	0.071802	upregulated	GAACTTGGTTAGTCTAAAGAGCACATGGGGCACATAGCTTAAGCTATATTCCGTTCAGTTTAACAGGGGAAGTTAAGCAAAATATTGTGAAAATATTATTGCATATGCTAACCAATGTAAGGCTCAATTAAATGTAGAATATTTCTACAATTATGTTTGTTTTTCATAAAAATAGCATAAGTATATTTGCTTTATAGTAAAGAATATATGTAAGAGATTCAATGTATTTCATTATGGAACCAGTTCCCTGTTTTCATGGCAAAATGTTTTGTTGAGGGAAAAATATGTTAATGCATATTGTATATGCCAAACGTGTATCTTTATTTAACTGAGAAAATACATTTATTTTTGTTATAATAAAAATCAAGCTGCATGTTCNTCTTTGTAAATGTCCCCACT…	enhancer of split related protein 3/7b	esr3/7b		enhancer of split related protein 3/7b	-	no IPS match	---	---	0	Xl.68431	esr3/7b	733286	Q53U32		NP_001089095	NM_001095626	0006350 // transcription // inferred from electronic annotation /// 0006355 // regulation of transcription, DNA-dependent // inferred from electronic annotation /// 0045449 // regulation of transcription // inferred from electronic annotation	0005634 // nucleus // inferred from electronic annotation	0003677 // DNA binding // inferred from electronic annotation /// 0030528 // transcription regulator activity // inferred from electronic annotation	---	---	---
Xl.16325.2.S1_at	-7.95e-05	downregulated	ATCAAGATCACTTAAAGCTGTTCAAAAAGGAGGTGATGAACTACAGACANACNCGNCATGAGAATGTGGTTNTGTTNATGGGAGCATGCATGNNTCCTCCTCACTTGGCCATCATNACCAGTTNTTGCAAAGGGAGGACACTTAATTCATTTGTAAGAGACCCCAAAACATCCTTGGATATCAACAAAACGAGACAGATCGCTCAAGAAATTATCAAGGGAATGGGCTATTTGCACGCCAAAGGCATTGTCCATAAAGATTTGAAATCCAAGAACGTTTTCTATGAAAATGGGAAGGTNGTCATCACTGACTTTGGGCTGNTTGGCATTTCANGGGTGGTTCAGGANGGAAGACGTGAAAATGAACTGAAGTTGAGCCACGACTGGNTATGTTATTTGG…	---	---	N/A	---	; C:membrane; F:protein serine/threonine kinase activity; F:protein kinase activity; P:protein amino acid phosphorylation; C:cytoplasm; F:ATP binding; C:intracellular; F:protein binding; F:metal ion binding; P:Ras protein signal transduction; F:transferase activity, transferring phosphorus-containing groups; F:mitogen-activated protein kinase kinase binding; P:phosphorylation; F:kinase activity	IPR000719; IPR001245; IPR002290; IPR008271; IPR011009; IPR020635; G3DSA:1.10.510.10 (GENE3D), G3DSA:3.30.200.20 (GENE3D), PTHR23257 (PANTHER), PTHR23257:SF90 (PANTHER)	---	kinase suppressor of ras 1	15	Xl.19154	---	---	---		---	---	---	---	---	---	---	---
Xl.16343.1.S1_at	3.14e-05	downregulated	CCTGAGGTACATGGAAAGCAGCTTTCGAGAGCAGCAGAAAGAAGAGGCAAGAAGCCTGCGATTGGGCATCCAGGAAGACTTGGAGGAGTTGAGGCGTGAGGAGGAGGAGCTAAAGCAGAAAGCCAAGCAGTTAAAGTCAGCGAAGAAGATGAAGAGTCGATAGCGAGGAATCCCTGGCTCATGGGAAGCCGAGTGCACAGACAACATACGGTGGAAAAGCACTCGATCCTATACAATGACATGTAGACTCCTCTTTGTTTTTTACCAGCGGATTTACTAATGCAGGAAACAACCATTTTTATTTTAAGTTTTTTGGCANATGTTCTCACAGGTCAAAGATTGAATGTGCAGGAAGCTGCCGTTGTGATGGAGTGAAA	SPT2, Suppressor of Ty, domain containing 1	spty2d1	N/A	SPT2, Suppressor of Ty, domain containing 1	-	seg (SEG)	---	---	0	Xl.16343	spty2d1	398281	Q6NU13		NP_001131040	NM_001137568	---	---	---	---	---	---
Xl.16344.3.S1_a_at	2.85e-05	upregulated	CATTCTTTCCTTTCTGTGCAAGTCAACTAAGAAATCCCTCTAAGCAAAACCTTAGTCCCGGTAGACCTCACCCCCTCATGCAAGCCTTGCTGACCAGGACACACAGTGACAAAGAAAGATCCCTATCTCTGGAGGAAGCGGAGAAGGAGCAGGGATATTACCTACAGCAGTTATTTCACTTATATGGGGAGAATGACACTCTATCGTATGAAGGGCTCACCCTGCTGCTTCAGAATTTGGGACTAGGAAAAGTACAGGTGGTGGAGATAGAACACACGGATCTGGGACATGATCATGTCTCTCACCTGGACATCCTAGACGTCCAGGGCAACAAGCATAGCCATGCGCACTCCAGCCGGGAACACTTGCAGTCATCTACCACTATGCCCTTGCCTGTGA…	---	---	N/A	---	C:membrane; P:transmembrane transport; P:metal ion transport; F:metal ion transmembrane transporter activity; C:integral to membrane; P:ion transport; P:transport; F:molecular_function; P:zinc ion transport; C:cellular_component; P:biological_process; P:ion transmembrane transport	PTHR12191 (PANTHER), seg (SEG)	---	solute carrier family 39 (zinc transporter) member 10	12	Xl.79207	---	---	---		---	---	---	---	---	---	---	---
Xl.1636.1.A1_at	0.00023423	upregulated	AGGAATCCCAGGTGGCGTTTTTTATGATGATGTATTGTAAATGGAATCGTAATAGCGAGCTGCCGATGTGAAGTTCTTGAAAACAAGAGTAGCGTTCAATCGTAATTCTGTAGCAGCAAAAGCAGGCGTAGACTGTCACAAGCGCCAAATCTAGAATTGCCATTTTATTTTACCCTTCAGTGGGTATATGTA	Casein kinase I delta	ckIdelta		Casein kinase I delta	-	SignalP-NN(euk) (SIGNALP)	EC:2.7.11.1	---	0	Xl.1636	ckIdelta	380361	Q5BP74		NP_001080669	NM_001087200	0006468 // protein amino acid phosphorylation // inferred from electronic annotation /// 0016055 // Wnt receptor signaling pathway // inferred from electronic annotation	0005634 // nucleus // inferred from electronic annotation /// 0005737 // cytoplasm // inferred from electronic annotation	0000166 // nucleotide binding // inferred from electronic annotation /// 0004672 // protein kinase activity // inferred from electronic annotation /// 0004674 // protein serine/threonine kinase activity // inferred from electronic annotation /// 0005524 // ATP binding // inferred from electronic annotation /// 0016301 // kinase activity // inferred from electronic annotation /// 0016740 // transf…	---	---	---
Xl.16366.1.A1_at	-0.0008122	downregulated	GCAGTAACAGAATGACTTGGACACAAGGAACTAGTGAGACAGACAAGGGCAAAGTGCAATGCTCTGCAGATGTAGAAGAAATGCTCTGCTGGGTTCCTGCAGCAATAAATACAAAGTGCAGGTTCTGAACTATAGATATGGGGAATACTCTGCAGAGGGTGAGGGGCTGTAGGAAGAAATGCTCTGCTGGGTTCTTGCAGAAATAAATACAAAACGGAGGGTTCTAAACATTAACCCCTCTGTAGCCAGAGCTGCTACATTGCTCATCTCCTGGGGCGGGGGTTAATATTTCTGATCACAAATGACCCCCCTTTTTCTACTGATGCACTTTGGCAGCACTTTAATATTAACCCTTGAATAAGTGGTCAGCAGACGGGTTTCATAACGTTCTACTTTGCG…	---	---	N/A	---	-	seg (SEG)	---	---	0	Xl.57109	---	---	---		---	---	---	---	---	---	---	---
Xl.16374.2.S1_at	0.00010097	upregulated	ACAGCACGAGGGAAGCCGAGGTATACACGGCAATCATGCTTGAAAAGGAGTATTATATTTTCTACTGAGAAAGAACTTCTAGACTTGCAGACCTAAGTGGNGTGGACAGTGGGTTTTATGATGGATACCACCCAAGCAGGTTGCACAGGTCCAAGAGCTTTCAAAGACTTAGCTTGCCAATCAAGGATTTCCAATGTGGCCAGAGGAATATTAAGCCAGGATA	---	---	N/A	---	-	no IPS match	---	---	0	---	---	---	---		---	---	---	---	---	---	---	---
Xl.16375.1.A1_at	6.19e-05	upregulated	AAAACACAGTGAAAGAGATTGGCAGAATTAATACATTCAAACACTACGACTGGCCATACATTTTACTTCCAAAACAAGCTGCAGTACATGTGCCTGCGTTGGTGCCCTTGTGCCCCATAATGCATTGCAAATGTCAGGGGGCAAAATAAAGCAATGTTTCCATTCACATGCACAGGCTTGGGATCTATCTTTATACCTCAGAAAAGAACCACCTAACAGCCAATACTCCACTTGTAAACCATCCTGGAGAATCTGGTACCTTATTATGTTTACACTTTGTTTTTGGAACCAGCCCAAAGGGATCACTTCCTGTTTCAATCACATGACATTCCATGATGGTTTTGTTTCTTT	---	---	N/A	---	-	no IPS match	---	---	0	Xl.16375	---	---	---		---	---	---	---	---	---	---	---
Xl.16387.2.S1_a_at	-1.43e-05	upregulated	GAATGAACTGAAATCTAAATTCCAGTGCACCCCACCAGCAACATTACAAATTCCTGCTGAAGTTGCAACCTCCAAGTTCTATATGTCACCTGCTGATGACTTTGATGTGCAGATTGCCAACCTGGTGGAAGTGTTTTTGGTTGAAA	---	---	finished cDNA, clone TEgg135m20	---	-	no IPS match	---	---	0	Xl.72842	---	---	---		---	---	---	---	---	---	---	---
Xl.16387.2.S1_at	-2.57e-05	upregulated	ATCGCTTGCGTGTGACGTCAGCGGANGNCANCNCCAAACTAGGAACTAGCAGTCGTAACCGTGATGCATGCTGGGTGCGTAGACCGGCAAGAAGAAGAAGAGACAGAACNNGNNNNNNNGNNNNGTCTGTTAAGAAATGAATGAACTGAAATCTAAATTCCAGTGCACCCCACCAGCAACATTACAAATTCCTGCTGAAGTTGCAACCTCCAAGTTCTATATGTCACCTGCTGATGACTTTGATGTGCAGATTGCCAACCTGGTGGAAGTGTTTTTGGTTGAAANTNATAGGTGCAAGGTATGCCAGTTTACTAGCAGCCTGAAAAATAAAATGTGTCTNCATGTGTCAGATGTTCACCAGCTAGACCAACTACAGTTCCTTTCTAGGGACTTGGAAAT…	---	---	clone TEgg135m20	---	-	no IPS match	---	---	0	Xl.72842	---	---	---		---	---	---	---	---	---	---	---
Xl.16389.1.S1_at	0.00010559	upregulated	TTAGTACTTAAGTTATCGAAACATTATGAAAGATATNNNNNGTAAAAGGAGTGGTATTATTATTATTGTATATTATTTACAAGGAGTCTTAAAGGTTGCTTTTCAAGGAGCTGTAGCCATTGTTAAGATTGGCTTACTTAAANGGGTTGTTCACCTTCAAACACTTGTTTCAGATTGTTCACCATAAACAAAGACTTTTTCCAATCACTTTCTAGTTTCTATTTGTGGCCGGTTTTCTGATATTGAAGTGTAAAGNTTTATTTTCACCTTCTAAAGCAGCTCTGGGGGGGGTCGNCGACTTTTTAACTGATCTANATTGATACATTNAGTNGATACATTTGTTATNTTTGTCCCTGCTGAGCAGAATCCCTGAGTTTCATTACAGGCAGCTGTTAGACT…	coiled-coil domain containing 47	ccdc47	N/A	coiled-coil domain containing 47	-	no IPS match	---	---	0	Xl.16389	ccdc47	446893	Q6AZI2		NP_001087058	NM_001093589	---	0016020 // membrane // inferred from electronic annotation /// 0016021 // integral to membrane // inferred from electronic annotation	---	---	---	---
Xl.16395.1.S1_at	-0.00042827	downregulated	AAAACTTAATATGGACTGATCTGCAGAAGGAAAGATTGGTGCCAGTGTGAAGCCTCCCAAATCACTGGGAGGACAGTCATGCATTGAAGTTGGAGGAGTTTTGCATGCGTGCAGGACTGATGGGACGTTTTGCAAAAAAAAATGGAAGCTTTTAAGGTGGATTTGAGGCAAATGAAGCGGCTGTTTAAAGGAAAATACCTGTTCTGTATCTGCTTGTGGAGTTTGCTTGAGATATGAAACATGAACTTTATACACGTAATGGAAGAGTCTGGGACTATGCAGCTCTGGATTGAAAATTGAGACTAAAATTCTGTTCATTGCAGCTTGCCATTGGTCATTTGGCAACTACCCAGAATTCATAGAGAATAAAACAAAACAAACTTTCTGTATTCAGAATCT…	hypothetical protein MGC53682	MGC53682	N/A	hypothetical protein MGC53682	-	no IPS match	---	---	0	Xl.16395	MGC53682	379285	Q3KPP5 /// Q7ZXC4		NP_001079598	NM_001086129	---	---	---	---	---	---
Xl.1642.1.S1_at	0.00066169	upregulated	GAATAGTCACCATTAGCAAACATGAAACATGGTTCATTGCATCCTCTTATCGAGCTGGATGACAAGTATCTTTGATGGCAATGATGCTGTAAGAGACTGATTCCTGCTAGACTAACTATATCTGACTTTCAGAATAGAATGAAATTAGGGAGCAGTTTTATAACAAAGGTGAAAAAGAGAAACATTTCCAGCAGTAGCTACAAGCAAACATGTATTGATGGCAAAGCCATTCCAAATAGAGAGTAGGCTCAGAACCCACCCTGCCTGGGAAAACTGATCTTAAGGCTGAGGACAAAGACACTATTTAGCATAGCTGTGTACATTTAATGTTGTTGTACGTACACCTGTAGGTAATTTGTGCTTAAGTATTGGAAGAATTTGTTGTTAGTCTCCTAGACC…	keratin 5, gene 7	krt5.7	N/A	keratin 5, gene 7	-	no IPS match	---	---	0	Xl.1642	krt5.7	397878	P16878 /// Q6INP5		NP_001095227	NM_001101757	---	0005882 // intermediate filament // inferred from electronic annotation /// 0045095 // keratin filament // inferred from electronic annotation	0005198 // structural molecule activity // inferred from electronic annotation	---	---	---
Xl.16424.1.A1_at	-0.00027254	downregulated	GACACAGCAGCAGCTTTTAGCACAAACTTATGTCTATAAGACAATAAGTAGGTCTGTTTTGTTATAATATTGCTATTANTTTACATTGACTTATTCATGGATCCAAAGATGATGCATTTGGCTAGGTCTACAATGCCATTGTATGACATAGAATATTTAAGAAAGGGCTAAAAAGATTTTAAAATTATGAGCCCACTTGTCCGCTGCCAATAAAAAAAAATAACAATACTCTTGCTTAAATTCTGTAAAGTTAAATACTTTTACTCCGCTTCATGTTTTCCAAATCATCACAACATCTTTAGGCCTTATAGTTTTACTTGTGGAACAAAGTTTGTTTCCTTGCATAACAACTCATTATGTGTGGGCTGTGTGACACACCAGAAAGTGTTTGCCCTGTTG…	---	---	none	---	-	no IPS match	---	---	0	Xl.72284	---	---	---		---	---	---	---	---	---	---	---
Xl.16447.2.S1_at	-0.00013255	upregulated	AAAGCCCGTGCCAGTCCCAGCGGTAGCTTGGCTCTGCCTATCTGGGAAGTAGCCGGGGGGCTGCGGTTTTCAGCGCGTTGCACTGATTGCACTGAGACCGGGGGGTACCACAGTGAATCCCACGCACATCCATCTCTGCTGGGCTGCACAAAGCGGATCTGCGAGAAGCGATCTGGTGTTTCATCAGCTCGGGAAGACCTCAAGTGCATTTTCCCCAATGTTGGGAAATGCAAACTGAATTCTGAGACTCTGCATATCCACCTGAAGGCATTTACA	---	---	CDC42 small effector 2 (cdc42se2-a)	---	-	no IPS match	---	---	0	Xl.78414	---	---	---		---	---	---	---	---	---	---	---
Xl.16449.1.S1_at	4.3e-05	upregulated	AGCTGTGTCTAAATCATGAGTTCCAGGTGTCTTGCTCACTACCAGCTTCCCAAGTTCTTATCCCAGTCCATAAAGTATCAGAACCGAGGGGATATCTGTAACCTTGAAAGCACCAAACCCACTGCTTCAGGAGTTGTCCTACATTGTAGGGAAAGGCTTCCCAGCAAAGGTGGTGAGCAGTGTAAATATTATATTATAATATGGTGCAAACAGGATTGAGAGTTTGTGCAGAAAAAATCCATAATAATAACCCAGACTGGGGTAAGAGCACAATTTTGGGTGGGACCAGCTGCTGTTTAACTGTAATTTATGGGAGCTTGGCACCTCCACAGAATGACAAGATTGATAAAGGGAGTTAATTATCTCTTACATATAAGAGATACGTGTAAAATAGTATTG…	msh homeobox 1b	msx1b		msh homeobox 1b	-	tmhmm (TMHMM)	---	---	0	Xl.45216	msx1b	399464	Q04281 /// Q3B8L1 /// Q642R5		NP_001084367	NM_001090898	0006355 // regulation of transcription, DNA-dependent // inferred from electronic annotation /// 0007275 // multicellular organismal development // inferred from electronic annotation /// 0045449 // regulation of transcription // inferred from electronic annotation	0005634 // nucleus // inferred from electronic annotation	0003677 // DNA binding // inferred from electronic annotation /// 0003700 // transcription factor activity // inferred from electronic annotation /// 0030528 // transcription regulator activity // inferred from electronic annotation /// 0043565 // sequence-specific DNA binding // inferred from electronic annotation	---	---	---
Xl.16451.1.S1_at	4.34e-05	downregulated	GATTGACTCGAAAGTATGCAACCAGTCTTCCATGTACAATGGGGAAATTACATCTTCTATGATATGTGCTGGTTATCGTTCGGGGGGTGTCGACACATGCCAGGGTGACAGCGGAGGTCCATTAGTAACCAAAACCAGCTCTATTTGGTGGCTCGTTGGTGACACCAGCTGGGGATATGGTTGCGCCCGAGTCAATAAACCTGGTGTATATGGGAACATGACAACATTCCTGGAATGGATATATTTACAAACAAGGANTAACAGTTGATGAATGCTCCTATGTTTTTATTCTAACAATTTCAAGAATCTGTAAAAATAAGAGAACAAATCTGATTATTTATCCCAAAATGTGCCTTAGAATGAGAATTGTTGGTTGAACTGAATGAATTTGTTGAAGAA…	hypothetical LOC495248	LOC495248	N/A	hypothetical LOC495248	P:proteolysis; F:serine-type endopeptidase activity; F:scavenger receptor activity; C:membrane; F:catalytic activity; F:peptidase activity; F:hydrolase activity; C:cytoplasm; F:serine-type peptidase activity; C:plasma membrane; C:integral to membrane	seg (SEG)	---	transmembrane serine 2 precursor	11	Xl.16451	LOC495248	495248	Q5XG00		NP_001088395	NM_001094926	---	0016020 // membrane // inferred from electronic annotation	0005044 // scavenger receptor activity // inferred from electronic annotation	---	---	NP_001088395.1 // span:67-89 // numtm:1
Xl.16459.1.S1_at	-6.09e-05	downregulated	TGGTAACAGAATCACCCCATTTTATAGACTTTTCTACCTTTCCTGGACACTCTACTTGAACTTTTTAGATTTTTGAAGAACCTCCCATTGCCGACAGCAGAGTGTAAGCGCCTCCTCCCCCCCNACAGCACTGGAGCTTGCACTCGTTACGTCAGATGATTCTTTTTGCAGCGTGTGGTAATCAAAGTCTGCGGGGGCTCCCGGCCTCATTTCAAAGGGCAGCTAACAGGAGGGTTTATAGGATACTGATGAGAAGCCTTGATACATCACTGGGAGTAGTCTCTGATCTGTAGACATCAGTATGGCAGTTTCCACTGCGACTATTAACTCGACTCACGGACAACATTAATGTGAGAAATAAATGTACCAATGGATGTGGCTCCTGTTTATCCATAACAA…	hypothetical LOC496208	LOC496208		hypothetical LOC496208	-	seg (SEG)	---	---	0	Xl.16459	LOC496208	496208	Q5M7G1		NP_001088865	NM_001095396	---	0016020 // membrane // inferred from electronic annotation /// 0016021 // integral to membrane // inferred from electronic annotation	---	---	---	NP_001088865.1 // span:21-43,63-85,92-114,171-193,214-233,261-283,309-331,351-373,394-416,431-453 // numtm:10
Xl.16480.1.S2_at	2.07e-05	downregulated	ACTTTGTCTCCAAACAGCTGTTCTGGTTGCAGGAGGGTTAGTACCTGACCTGTGCAGTATTATTGTAGATGGTAGTGTGCATCACTTGGCTTACATTGAAACCTAAATGCATTACAAAGTCATTGCCCCATGTGGGCCGGGCAAGGTAGTTATTATTTTTGGAGACATGGGACAGCTTTGAACAGCATGGCTCTTGCACAAGGCAATAGAGTCTTCCATGCTTACTACGGGAGCATGTATTATGACAGGGGTCCCCAACTTTTTGTTCCCATGAGCCACATTCAAATATATATAAAAAAAAAAAAGAGTTGCAGAGCAACACAGGCATGAAAATAGTTCCTGGAGGTGCCAAATAAGTGCCGGGATTGGCTCTGGTAGCCCCCTTTGTGGACCGGCAGC…	FK506 binding protein 2, 13kDa	fkbp2	N/A	FK506 binding protein 2, 13kDa	-	tmhmm (TMHMM)	---	---	0	Xl.16480	fkbp2	379180	Q7ZYC8		NP_001079493	NM_001086024	0006457 // protein folding // inferred from electronic annotation	---	0003755 // peptidyl-prolyl cis-trans isomerase activity // inferred from electronic annotation /// 0016853 // isomerase activity // inferred from electronic annotation	---	---	---
Xl.16485.1.S1_at	-8.83e-05	upregulated	AAATGCACTGTATTTGCACTCCCAGCTCCCTACTGTATTGGNTTNAGTGCAGGGAGTTGCAGTCCCAAAGAACATAGAGCTGTGACTTTATGAACTGTACCTAATGCCCCAGATCACCATTCATGTCTTGCTGCAGGTTCCAGATTATCCAATGACAATCTTCACAATGCTGAGTGGGGCTTTTGTACTGTAACTGTAACAATACTTTCACTCCATGAGTCTTAATCCCCTTCATTAATGTCTGAGCTAATTACTGGGTGTCTATTTACTCTGGTAACGTTCCACTGAGCCCCTAGGCTGTCCTATTCCTCCTAACTGTGACACTGCTTAGGGGTTCCAAGCAAGAGCATGGGTGGCCTTTTAGCAAGCGGTTAGCCTTCCTCTGTAACAGGACATGCT…	---	---		---	-	no IPS match	---	---	0	Xl.58171	---	---	---		---	---	---	---	---	---	---	---
Xl.16500.1.A1_at	0.00045311	upregulated	GTAATAACAACTGCTCTCCGATGAGTCAGATTTGTTCCCTGCATGTGGATGACTGAGTTTGCCAAATAACTACTATTTTGTTGACTGGGACAAGCAAGCTGACCTTATGTGCATGGTTGCTTTAGTCCTGTGGGCAACACATCTCCAAAAACACCTCTGCCTTGGTATCTCTGACACTAAAACATATGAATCATGTAGTCTCCGAAGACAATTCTGGTGATTATACAATTCATAGATTTAGGTACATATGTTTTTATCCATTCTTCTGTTTACGTGATATTTGTGCTTGTTTCAGATGCATGTGACCAGTTCTAATCCTCTTGAAAGCAGATGGTCCAGTAGTCATACTGTATATTGAGCAGAGCAGGTGCCACATATAGGTGCCTAGCTACCAGTTTT…	---	---	N/A	---	-	no IPS match	---	---	0	Xl.16500	---	---	---		---	---	---	---	---	---	---	---
Xl.16504.1.S2_at	9.35e-05	downregulated	TCCGCAGGCTCAACAGCCAATTTTATGAGGCCCTTGCAAAGATCCTGCATGATGGACATGTTGGAATGGATACTGATTGGTCAAGCTTGAATATCCTAATCGTGATAAGCGATTTTTTTTTCACCAGGCATGGATTCGCAGCAAATTTCAACACTTTGCCAGATTTTTCACAAATTTTTGTGCAGCAAAAATCCTCATTGGCAAAATTGTCACTGAAACAAAAAAGTCACCATAAGAAAAAAAATACGCCCGATGACTTTGTAAAAGCATTTTTGACGCCAATTGGCTTCAATTCGTTTTGCAAATTTTTTGCCACCTTACGAACTTTCTCACCGTTTCGTGAATTTTCCGGCAAAGTGAAACGGGACAGATTCGCTCATCACTAGTGTTTAAAGCTGA…	fucosyltransferase 6 (alpha (1,3) fucosyltransferase)	fut6	N/A	fucosyltransferase 6 (alpha (1,3) fucosyltransferase)	-	seg (SEG)	---	---	0	Xl.16504	fut6	399049	Q3KQ28 /// Q7SZU7		NP_001083664	NM_001090195	0006486 // protein amino acid glycosylation // inferred from electronic annotation	0005794 // Golgi apparatus // inferred from electronic annotation /// 0016020 // membrane // inferred from electronic annotation /// 0016021 // integral to membrane // inferred from electronic annotation /// 0032580 // Golgi cisterna membrane // inferred from electronic annotation	0008417 // fucosyltransferase activity // inferred from electronic annotation /// 0016740 // transferase activity // inferred from electronic annotation /// 0016757 // transferase activity, transferring glycosyl groups // inferred from electronic annotation	---	---	AAQ96639.1 // span:12-34 // numtm:1 /// NP_001083664.1 // span:12-34 // numtm:1
Xl.16505.1.S1_at	-5.66e-05	upregulated	GTATGTGACGCTACCTGACAAGGAAAAGCGAAAGATAACAAGAGAGTTAGTNCAAATCATTTTGAGTCGAAGTCCAAAAATGAGCAGTTTTGTGGACTGGAAAGACTTAAAACTTGTGTATAAGAGGTACGCCAGTCTGTACTTCTGTTGCGCTATTGAGGATCAGGACAATGAGCTGCTGACGCTGGAGCTTGTACACAGGCTTGTGGAGCTGCTGGATAAGTACTTTGGAAATGTCTGTGAACTGGATATCATTTTCAACTTTGAGAAAGCCTACTTTATATTGGATGAGTTCCTAATGGGNGGTGAAATTCAAGAGACTTCAAAGGAATCTGTGGCGAAAGCAGCTGAGGATTCTGACATGCTACAAGAGACAATGGAGGAGTACATGAGCAAACC…	adaptor-related protein complex 1, sigma 3 subunit	ap1s3	N/A	adaptor-related protein complex 1, sigma 3 subunit	C:membrane coat; P:vesicle-mediated transport; P:intracellular protein transport; P:protein transport; F:protein transporter activity; P:transport; C:membrane; P:endocytosis; C:Golgi apparatus; F:molecular_function; C:cytoplasmic vesicle; C:coated pit	IPR000804; IPR011012; IPR016635; IPR022775; coil (COIL), G3DSA:3.30.450.60 (GENE3D)	---	adaptor-related protein complex sigma 3 subunit	12	Xl.16505	ap1s3	443609	Q3KQD9 /// Q6GPT3		---	---	0006810 // transport // inferred from electronic annotation /// 0006886 // intracellular protein transport // inferred from electronic annotation /// 0015031 // protein transport // inferred from electronic annotation /// 0016192 // vesicle-mediated transport // inferred from electronic annotation	0030117 // membrane coat // inferred from electronic annotation /// 0030130 // clathrin coat of trans-Golgi network vesicle // inferred from electronic annotation /// 0030131 // clathrin adaptor complex // inferred from electronic annotation	0005515 // protein binding // inferred from electronic annotation /// 0008565 // protein transporter activity // inferred from electronic annotation	---	---	---
Xl.16509.1.A1_at	-0.0001431	downregulated	AACGTACACACAAACGTCTTGTCCACTGNAAGGGAGAACAAGTTGCCCNTCTGGTGGAGTCAAGGTTTTAAGTNACGCTCCCCCTAAAGAGNGGATGGAATTGAATTCTAAACCTAGTGTGTTAGCTCTTAGCGTGTGTAAGATGAT	---	---	none	---	-	no IPS match	---	---	0	Xl.72130	---	---	---		---	---	---	---	---	---	---	---
Xl.16512.1.A1_at	7.31e-05	upregulated	ACTCAATAATTTGTGACGGCTTCTGAAATCATTGTTTGTATGATTAGTTCTGTGGAATGTTCAGCTCATGTTTTGCTGTTTTCTCCTTTATTTGTTCTTCTGTTGANACCAGGCATGATAAGCCTTTGGAACTGCAGCTGTTACACAACTATTCTTCCCAAAATCCCCTTCCCCCGAGGAGTAGTTCTACAACAGTTGGAGCACCTAAGGTTTTCTGTGTCTAGCCTATACTCAATAACGATCATGCCAGTGAAGAATTTTTATAAAAGGGTCACTGTGATTGGTCTGGCATCATCTGCACATTGGGAATTCAATAGGGAGTTGTTATTCATGTAAACTAGTTATGTTGTTATTCCTANAATTANAATAGATGNCCANTCATATANCCNTCAGTCTNTT…	RAS-like, family 10, member B	rasl10b	N/A	RAS-like, family 10, member B	-	seg (SEG), SignalP-NN(euk) (SIGNALP), tmhmm (TMHMM)	---	---	0	Xl.55872	rasl10b	100036832	A1L104		NP_001090589	NM_001097120	0007264 // small GTPase mediated signal transduction // inferred from electronic annotation	---	0000166 // nucleotide binding // inferred from electronic annotation /// 0005525 // GTP binding // inferred from electronic annotation	---	---	---
Xl.16519.1.S1_at	4.92e-05	upregulated	AACTTTGTTGATTCGATGCCAGCCTCTGGCCCAATGTTCAACGTTGGCCACCTCTCCCATCCTTCTTCTGCCAGTGTGGACTACAGTTGTGCGGCTCAGATTCCAGGCAACCACCACCATGGACCGTGTGACCCCCACCCAACATACACAGATCTAAGTTCCCATCACACAACTCAGGGAAGGATGCAGGAAGCCCCCAAACTCACACATCTCTAAGAAACTGTTGGCTGAAGAGAGAGAGAGCAATGATGTAAAACATACTCCTTTTAATTACCTCACTTTTTTCTGAAGGGAAATTAATGTACCTTATTGTGATTGTGCCAACGGCTGGAAGGAGGGTCTGAGCTTCTTCAGCAGATCCATCCCTTCCTCCACATCATTTAACCAGTCCAACAAGCA…	homeobox D3	hoxd3	N/A	homeobox D3	P:regulation of transcription, DNA-dependent; P:transcription, DNA-dependent; F:sequence-specific DNA binding; P:multicellular organismal development; C:nucleus; F:transcription factor activity; F:DNA binding	no IPS match	---	homeobox protein 3aa	7	Xl.15901	hoxd3	100036911	A1L2P5		NP_001091156	NM_001097687	0006350 // transcription // inferred from electronic annotation /// 0006355 // regulation of transcription, DNA-dependent // inferred from electronic annotation /// 0007275 // multicellular organismal development // inferred from electronic annotation /// 0045449 // regulation of transcription // inferred from electronic annotation	0005634 // nucleus // inferred from electronic annotation	0003677 // DNA binding // inferred from electronic annotation /// 0003700 // transcription factor activity // inferred from electronic annotation /// 0030528 // transcription regulator activity // inferred from electronic annotation /// 0043565 // sequence-specific DNA binding // inferred from electronic annotation	---	---	---
Xl.16531.1.A1_at	-6.16e-05	upregulated	TTGTAACACTCACTGCTTGCATTGCCAGGAGGGATGTGACCCTAGCTTGTCCGTCATTTTACTCCTGGTTTATTCTGTTCTAAGTGATGCCATCATGAGTAGCAATTTATGCAGTTGCAATGTAAATAGCANNNTGTTTCTGTTAAAATCTGCCACATGCTTGTTTGCGCTCATAGTATACAATCAAATTAAGCAATGGAGGCTGAAACTGTCATTTCCTGTTGTCAGCTCTGTACTTAAAACTGAATCCATTCCTGCAGGAAACATCAGCAAAATATTCTGCTTTTCAATTTAGACTAAAATACACTTTTATAATGTAATTAATGGCAAGCATTTTCCTGTATTTTAAGTTGCAGCAACTATATTTGTGATGGCTTCTATAGTCTCAAAGTGCTGCCN…	---	---	none	---	-	seg (SEG), SignalP-NN(euk) (SIGNALP), tmhmm (TMHMM)	---	---	0	Xl.80347	---	---	---		---	---	---	---	---	---	---	---
Xl.16543.1.S1_at	-0.0013486	downregulated	CTCCCAGTCCATCACTGGTGGAGAAGAGAAGTCACCCTTGCCAACCAGGTGACACTTAGTGACAGCAAAGTGCCAAGTATNCCAGCCACAAAGACTCTACTGGCTGATAAAAGAAGCCATCACTTCCAACTTGATATCACTGACTAAGAGTACTAAATGAGTGCCAAGTCTCCCAGTCACAAAGACTCTACTGGCTGATAAAGAAGCCATCCCTGCAATCCTGATATCATTNANTAAGAGTACNAAATGGGTGCCAAGTCTNCCAGTCACAAAGGCAGGGCCCTCCCTAGGCTGTGCTTGCTCAAAAGGCATTCTAGGGATAAGAGATCGGAAATAGCTGTTCTTCTAGGAAGAAATAAGAATCTGTTGTTGGGCAGCAAAATATTTGCTTAGTGTGAA…	ras-related protein ras-dva	LOC398404	N/A	ras-related protein ras-dva	-	no IPS match	---	---	0	Xl.16543	LOC398404	398404	Q32NK2 /// Q8AYE6		NP_001082322	NM_001088853	0007165 // signal transduction // inferred from electronic annotation /// 0007264 // small GTPase mediated signal transduction // inferred from electronic annotation	0016020 // membrane // inferred from electronic annotation	0000166 // nucleotide binding // inferred from electronic annotation /// 0003924 // GTPase activity // inferred from electronic annotation /// 0005525 // GTP binding // inferred from electronic annotation	---	---	---
Xl.16548.1.A1_at	-0.00029848	downregulated	GATGTCAAGTTCAGAACCTCCCAGCTGCTATGGACTGCACACCAAGTATACTTTCAGTTGTAGTCCATATCAGCTGGAGAGCAGTAAGTCTGTCATTAATATTTTACAGGTTGTGCTGGGGATCATTCGTCTCACAACCAGACTTCACNTAGATTGAAACGCTAACTGCTAGCTGCACTTGCACATAATGATATGTGTATTGCTACCTCCGTAATACAGAAACTCTTCAACTGGGAAATTTGGCTAAAACACAGGCTAAACAGGCACCCGANCATAAATCTCGAGTAGATAATGTACTCCNAAGCTGCAGAATGATTATTTATATTCTGTGATCCCAGCAGGANAGTTATGCGTCAGCATCCAGCAAATCATTTGATTTTCTTTCCATGTATGATG	hypothetical protein LOC100127305	LOC100127305	N/A	hypothetical protein LOC100127305	-	no IPS match	---	---	0	Xl.16548	LOC100127305	100127305	A9JS48		NP_001106343	NM_001112872	---	0005578 // proteinaceous extracellular matrix // inferred from electronic annotation	0005515 // protein binding // inferred from electronic annotation	---	---	---
Xl.16552.1.S1_at	-8.03e-05	downregulated	AGGAGGGCCGCTAATTCATGTAAATAATAAATGTATAATTCTATTCCTGTCTTGCTGCTTCCTCCTGCATTTTCACTCTCGCCTTAGTGACCATTGTCTCTGCCTCCTATTGTTTTATAATGGCAAGAATATCTCACACCAAGGACAGACTTATTGCAGGGGCGCCTGATTGTGAGCCGTGGCCCCACGTGTGCCCAGCATTTCATCCCATGNACTAAGCACAAGTCACTACAGTGGAATAAATATTAGAAAGCAGAATATAAGTGTAAGTGATATGGCAGCACCCGTGTGTCTGAGACTAGTGACGTGTGCTGCTGTGATACAATGTGTGTATATCACTAACGAGCATCTCTGGAATAAAAGTGCAATTCACGGGGNTTAAGGAACGAGATTACTTTA…	Yip1 domain family, member 4	yipf4		Yip1 domain family, member 4	-	seg (SEG), SignalP-NN(euk) (SIGNALP), tmhmm (TMHMM)	---	---	0	Xl.77069	yipf4	446509	Q6DE49		NP_001086674	NM_001093205	---	0016020 // membrane // inferred from electronic annotation	---	---	---	AAH77293.1 // span:114-133,137-159,166-188,192-214,223-242 // numtm:5 /// NP_001086674.1 // span:114-133,137-159,166-188,192-214,223-242 // numtm:5
Xl.16553.1.A1_at	0.00052924	upregulated	GAATCACCAACTTATGCGCAGTTCCCTACTGAGCAGCTTGAAGAGTTGGTTGAGCAAATACTTTGTGTACCTTCTCCCAGTTCTTCAGAAGTGGATGTCGGTGGTAAAAGCCCAGTTCCCACTAACTATGTAGGTGTGTGGCCTGATCCATCTTCAGAGTCAGACACAGAGGTTGATATTTTGTAATTAAAAACAACACTGTAAAATCATACAGTTGTATTTCAACTTATCTTGCCAATATTTCCTTAATTTATAATAGAAACATCTTGACAATACCAATAGCATACTAGGATGTGTACCTGTTCATTAAACCAGTCATTTTGCCTCTTAATTAATGCTGGTGTACAAGTCAAAATTCCTCTTTGGGGGGAAAAAAATGAGAGGTTTAAATTTTCTTTT…	---	---	N/A	---	-	no IPS match	---	---	0	Xl.16553	---	---	---		---	---	---	---	---	---	---	---
Xl.16565.2.S1_at	-0.00044276	upregulated	GCGATATCCACAGTTTCTGCAGTTGTTAGGCGCTGGNNGNACTCCACTTTATCGTAGTGTAGGAGTTAGCCATAGGNAAGNAACAAAAGTACAGNAACAGNAGNAAGCACGGACATCGGGTGGCAAAGATGAACATGCTATTAAGAAAGTTCCCAATCTGCTTATCCTGTCCTATTACCATANAATCGGTCATGCATACAGTTCTTCCAGAACAGAAGTGACTTTTGTTCTCATAAATATGATCAAAATCTCAAGANCTCTTTTTCTAATGTCAAGTTTGGGCACTTATCCATGAACAATTTACTGAANANAAANAAGAATATCCAGTACCACAGATATTAATGAAAAGAGGAGGCATCTGAGTTTTTCTGCTGCTGCGATTGTGGGTTCAATGCCAAA…	---	---	N/A	---	F:transferase activity; F:4-hydroxybenzoate decaprenyltransferase activity; P:biosynthetic process; C:integral to membrane; C:membrane; C:mitochondrion; P:isoprenoid biosynthetic process; P:glycerol metabolic process; F:4-hydroxybenzoate nonaprenyltransferase activity; C:mitochondrial membrane; F:prenyltransferase activity; P:ubiquinone biosynthetic process	seg (SEG), tmhmm (TMHMM)	---	coenzyme q2 prenyltransferase	12	Xl.16565	---	---	---		---	---	---	---	---	---	---	---
Xl.16589.1.A1_at	-4.33e-05	downregulated	GAAGAACCTGGAGTACCCCGATATAAAGCATTACGCCAATGAAACCAGGACCAATGACTTAATAAGCAAAGACTATTTCAGATCCCTCCCCAAAGAGCTATTTAAAAAACTCATGAATGTTTACAGATATGANTTCCCCATGTTCGATTACAATCCTTACATTTATTTACAAATTAATATTTAAATGGGAAGCATACACAGCTAATGGCTGGATTACATTTATATTTCTAAATAACTTCTGTTTATTTAGCAAGTAATTATAAATTGTATTTTTGTGCAAGTTGAGAATGTTATCTTCTCAGTGTTTTAATTGCCTTCATAAATAATTATCATTTAAAGGTTAAAAATGCACCCTGCCCATAGAATTACNTTTATTTTAGAAAACTTCAGAGGTACCTG…	---	---	N/A	---	-	IPR018011; PTHR12137:SF13 (PANTHER)	---	---	0	Xl.16589	---	---	---		---	---	---	---	---	---	---	---
Xl.16592.1.S1_at	-0.0011475	downregulated	ACAGGGACATGACCCATTTGTGTATAATATTTAACCCTTTCCTTGCTGAATTACTGCTTCCTGTGAAGTGAAAGTGTCTTTTATATCCCCCGAGTCGGACCCTTTTTATCTGCCCCAGTGCCCCACTTTATTGCCCCTAATTATTCTGTATATATTTTATGCTTCTCTTGCACTGTAGGGGTGCGGGGAGTGACGCCCTGGCTGGCGCCTCCCTTTATGCCCTCCCCTTTTGTTGTCATTTGCAGGTCTTCCTTCTGCCCTGCCCCCTACTCAGCCTGGGCTCTCGGGGGTCCCTGTCATTACACGGTGCTATTTCACCAGTTTTGGGGTAAAAGGAACATTTTCAGTGTTTTTTCATTCTCAGTCATGTCTTCCTGCCCCGGGGTCCCACTTACCTCA…	immunoglobulin superfamily, member 3	igsf3	N/A	immunoglobulin superfamily, member 3	-	seg (SEG), SignalP-NN(euk) (SIGNALP), tmhmm (TMHMM)	---	---	0	Xl.16592	igsf3	495320	Q5U5A3		NP_001088456	NM_001094987	---	0016020 // membrane // inferred from electronic annotation /// 0016021 // integral to membrane // inferred from electronic annotation	---	---	---	AAH84781.1 // span:1096-1118 // numtm:1
Xl.166.1.S2_at	-6.42e-05	upregulated	ATGGACTCTATGCTTCTGACTCGGACCCAGCTTGGCCTGCCCTTCCTTTTTTGAAACAGGTGGTGAAACCATAACGGAGAAAAGTTGCTACCATAGCTTGTCAGGGTGGAACACTCTGCAAGATGCCACCATAATTACTGGAGCCTTTTGGCTGCATGACTTCAGGCATTGTTTGACGAATGTTTATCCAGTGCAATATGTCCTGTAAATCCATCAGGGTGCCTTATTTGCAAGCATGCACTGACTGTTTGATACCTTGTACCTTCGTGCACACTGTNGGNCAATCTTATTATACTGCATTAATTGTACTGCTTTTTTCTATGATCATGGTAGCCTTGNNTTAGTCATGCCCAGCACTCAGNNNNNNATGTAAATGACATAAAGGACTAGACAGTTCAG…	ADAM metallopeptidase domain 33	adam33	N/A	ADAM metallopeptidase domain 33	-	no IPS match	---	---	0	Xl.166	adam33	386623	B7ZQW9 /// B7ZQX1 /// O12960		NP_001080914	NM_001087445	0006508 // proteolysis // inferred from electronic annotation /// 0007229 // integrin-mediated signaling pathway // inferred from electronic annotation	---	0004222 // metalloendopeptidase activity // inferred from electronic annotation /// 0008233 // peptidase activity // inferred from electronic annotation /// 0008237 // metallopeptidase activity // inferred from electronic annotation /// 0008270 // zinc ion binding // inferred from electronic annotation	---	---	---
Xl.16644.1.S1_at	-0.00014528	upregulated	GTCGGTGACACCTTTGGAAACCCACCGTTCAGACTAAATTGGGAACCCTTAAAGGTCAATGACATCAAGTGGAACTTTGAGAAGTTTCTTGTGGGACCAGATGGCCATGCAGTGAAACGCTGGCACCCGCGCACATCTGTCGCCCAAGTGAGAAGAGATGTTGTGTCCTACATAAAGTTACAGCAGGGAACGCAGAGACTTCTTATGCTTGGATTGGAGCAAAAGTAAAAAATATTACAATCAATTCCTTGTAGTTCAATCTGTGATTTTGTTTGCTGTGATTATATATGTGTTTGAGTGGTCAGTTGGAGATCCAAGGGAATCTAGAACCTTTCTGTATGAAGGCCAAGTCAAAAAGCACTCATGTGTGGGACTTGGCTAGAAACCAGTGCTGGGGCA…	glutathione peroxidase 3 b	gpx3b	N/A	glutathione peroxidase 3 b	P:protein homotetramerization; F:glutathione peroxidase activity; P:hydrogen peroxide catabolic process; P:glutathione metabolic process; F:glutathione binding; P:response to drug; P:response to oxidative stress; P:response to molecule of fungal origin; C:extracellular space; F:selenium binding; P:response to lipid hydroperoxide; P:response to selenium ion; P:response to organic cyclic substance;…	IPR000889; IPR012336	---	glutathione peroxidase 3	22	Xl.79157	gpx3b	444571	Q6GM37		NP_001086142	NM_001092673	0006979 // response to oxidative stress // inferred from electronic annotation /// 0055114 // oxidation reduction // inferred from electronic annotation	---	0004602 // glutathione peroxidase activity // inferred from electronic annotation	---	IPR000889 // Glutathione peroxidase // 1.4E-9	---
Xl.1665.1.S1_at	-7.09e-05	upregulated	ACAGTTAATTTCTCCTTGCCTGAGTAACTGCTTGAAATGAAACATGCTTTCCTTATGCCGTGGCTTTTCCTTTTTCATCNCCCATTTTAGCCAAAACACAATTGAAAGATTTGGATTTTTTTTTTTTTTTTGAGTTTTAATTTATTTTTNGGAACTGTCCAATCTCTGCATTNCAACAGAGCGGTTCCCTACACCTGCGTCTGCACAGATANCCCCACAACGCTGAGATCAGTGTCTCTATGAGTGTGGGTTTGGAGCAGTACAATTCTAGTTCAAAGCAAGAAAATCTTCCCTCGTACACATTGAGGATAAGAAGCAAATGGTGATTGGGAAGAGAAAGATATTTCCTTTCATTACGCATAATGCATAAACTTGTTATCCAATCAA	Ets transcription factor	xer81	N/A	Ets transcription factor	-	seg (SEG)	---	---	0	Xl.43240	xer81	399135	Q9W696		NP_001083817	NM_001090348	0006355 // regulation of transcription, DNA-dependent // inferred from electronic annotation	0005634 // nucleus // inferred from electronic annotation	0003677 // DNA binding // inferred from electronic annotation /// 0003700 // transcription factor activity // inferred from electronic annotation /// 0043565 // sequence-specific DNA binding // inferred from electronic annotation	---	---	---
Xl.16654.1.S1_at	2.12e-05	downregulated	TCGCGCGTATGGGACCAACTACATAGAGACGTTGCGTGTGCAGATTCACGCAAACTGTCGGATCCGTAGAGTTTATTTCTCTGACCGTTTGTATTCCGAGGATGAGCTTCCAGCTGAATTTAAACTCTATCTTCCTGTACAGAATAAAGCCAAGCAATGAGACCGTGTGNGGTCACCGATCAGAAAGTGTTTTTATATAGTGACAGATCCATCAGCGCCCCCTTCCTCCCAGTCAAATGGATTTATTCAGCCCATAATCCTCTGTTTCTATTGGCTGGCCCCGTGCGCTGACTTAGGGCCCGACTCCAGCCGACCACAAGCAGCTCAACCCGCCATTGAATTCTGTGCCTTGATCAATTATGGATTTCAAAAGAAAAATCCCAGTCCGACCCTTTAACT…	MGC82513 protein	MGC82513	N/A	MGC82513 protein	P:multicellular organismal development; F:molecular_function; P:biological_process; C:cellular_component	no IPS match	---	chromosome 16 open reading frame 80	4	Xl.16654	MGC82513	444004	Q6GPY6		NP_001085578	NM_001092109	---	---	---	---	---	---
Xl.16658.2.A1_at	7.4769	downregulated	AAGGAGGTCCTTAAGCTGTTAGTTATGGAATATCTGTTACAGGCAAGCTATATAAGGGATCACAGTCAAAATTCTGGCATAATAAGTAGTAAGCCTGATCGAGCAATTTGGGGAAAAAAAGCAAAAAATTGTATGATTTGGATTTTTGCTCGATTTTATCAAGTTTTTCCCCGATCCGATTAAATTGGTTTTTTTTAATATTAGATAAGGTCAAATCGTGAATTCTAGTTTTGTCTGACTTTTTTCAAATGTAAATTATTGCTGTAATCAATGTAAATGATAAATAAGGCCCCATATCTTTTTAGAAAGTGAGAAAATACAAAGTCCCCAAATGTAACAAATTTAGTACAAATTTAATCCAGGTACTGTTCTGATTGCCCTTCAGAGGTTTTTTACTTT…	---	---	none	---	-	no IPS match	---	---	0	Xl.63400	---	---	---		---	---	---	---	---	---	---	---
Xl.1668.1.S1_at	6.81e-05	downregulated	CAGTGTCAGACATATACCTGCAGATAAACAATGTATAATATGTATCAAGGCTATTTCCATTCTTTACATTACTCTATAGAAATATGAAACAAGAAATGTTCTTGATTATGGAGTGCCGGAGCCTAAACCTGCTGACAAGCTCTTTGGCGTGAGTAGAACAGAAACCAATGCAGCTTCCTAGTGGGTGTAAAATGAAACCTCTGCAATCACATTGTGGCTTTCCTGAAACCTTCTCACTTGTCTGTGATTATTAAAAACCAAAATGCACTCAAGCCCTTCCTAAGTGACTGAATGTATGTTTTCAGGTTGTTTTTAGATAATATATGTGTTTGTGAAAAGATACCCACCACTGTGATTTAACCGCCTGCTTTGCCTCTTTCACTCTGTATAGTTCTGCCT…	elastin microfibril interfacer 2	emilin2	N/A	elastin microfibril interfacer 2	-	SignalP-NN(euk) (SIGNALP)	---	---	0	Xl.51394	emilin2	447411	Q66KH7		NP_001087587	NM_001094118	---	---	---	---	---	AAH80388.1 // span:17-39 // numtm:1 /// NP_001087587.1 // span:17-39 // numtm:1
Xl.16688.1.S1_at	1.33e-05	upregulated	ATGACAACATTTCTATGCTCAGCCCCCACCATCACTTGTTTATTTGGATTCAGAATTGCTTGGTCTTGTTTCTACGTGAAGCGTTTCCTCTGTAACAGTAAGTGAAATGGAAATAGGCAGCTGTCCAACCTCCATCTCTCTGTGTATTATCAGTGAATACACAGCATGTTTTGTTAATATCAAATCTAAACGACTGAGCATCTTTCTGCATGACCAGCCTCCAAGTGATCATACTGTATGTCTCTGCACTGGATCAGATGTGATCACCCACAACTGAACTTGTAGATACCAAGTGACCAACCTTTGTGTGAAGTCATTTTCCAAGTCAGTCTGTATAATACAGGCAGCTAAAATTAATCACTGGCCAAAAAAACAGCAGNGTAATAGAAACCATGCTTG…	chromosome 9 open reading frame 72	c9orf72	N/A	chromosome 9 open reading frame 72	-	seg (SEG), SignalP-NN(euk) (SIGNALP)	---	---	0	Xl.56456	c9orf72	496290	A1L2I1 /// Q5I045		NP_001088919	NM_001095450	---	---	---	---	---	---
Xl.16689.1.S1_at	-0.00011149	upregulated	AAAAGCATAAACCTGGCTATCTGGAAGCAACTGTTGATTGGCTTAGGACTTACAAAGTCCCTGATGGGAAGCCTGAAAATCAGTTTGGGTTTAATGGAAAGTTTAAAGGCCAGGAATTTGCTCTTGAAGTGATCAAATCCACTCATGAACATTGGAAAAATATGTTGCACAAAAAGTCTGATAAAGGTGAAATTGAATGTAAAAATGTAACTGTGAACGAAAGCCCTTTCTGCTGCCCTGAAGATGAGGCTGCATCCATTGTACAGTCTGCTCCATCACCAGGAAGTCCAAATAAAGTTACAGCAGATGTTGATACATGGCATTTTCTTAACCAATGAGATCTCAAACAAGTTATTAGAGCACATTCTTCAGTTACGTCAAGAATCAAATCAAGAAGAT…	hypothetical protein MGC81379	MGC81379	N/A	hypothetical protein MGC81379	P:phosphate metabolic process; C:cytoplasm; F:magnesium ion binding; F:inorganic diphosphatase activity	IPR008162	---	mgc81379 protein	4	Xl.71209	MGC81379	431992	Q6NRU5		NP_001084935	NM_001091466	0006796 // phosphate metabolic process // inferred from electronic annotation	0005737 // cytoplasm // inferred from electronic annotation	0000287 // magnesium ion binding // inferred from electronic annotation /// 0004427 // inorganic diphosphatase activity // inferred from electronic annotation	---	---	---
Xl.16704.1.S1_at	3.95e-05	downregulated	TGGACATCTGCTATATCCAGTCACCTTGCAACAAAGCACTTAAAGGAAGGGGGCCTGCTGACACTCTCTGGGGCGAATGCTGGATTATCNGCAACACCAGGAATGAGTGCTTATGGTATGTCAAAAGCAGCCGTTCACCAACTGTGCCAAAGTCTTGGTGCAGAAAAGAGTGGCATGCCAGTTAACTCAGCAGCTGTGGCCATCCTTCCGGTTACCTTGGATACNCCTGCCAATAGAGCGTCTATGCCTGATGCAGACTACACTTCCTGGACACCGTTAGACTTTATCGCTGAAACCTTTTACAACTGGATCAACGGACAAAACAGACCACAGTCCGGGAGTCTCATTGAAGTGAAAACACAGAAAGGGATAACGGAACTGGTTCCAGCTCATCTATAA…	hypothetical protein MGC115198	MGC115198		hypothetical protein MGC115198	P:oxidation reduction; F:binding; F:oxidoreductase activity; P:metabolic process; P:response to aluminum ion; F:electron carrier activity; ; C:synaptosome; P:liver development; P:cellular nitrogen compound metabolic process; F:protein homodimerization activity; P:dihydrobiopterin metabolic process; P:L-phenylalanine catabolic process; P:response to glucagon stimulus; P:tetrahydrobiopterin biosynt…	IPR002198; IPR016040; IPR020904; PTHR15104 (PANTHER), SSF51735 (SUPERFAMILY)	---	quinoid dihydropteridine reductase	24	Xl.16704	MGC115198	734473	Q52KN0		NP_001089423	NM_001095954	0008152 // metabolic process // inferred from electronic annotation	---	0003824 // catalytic activity // inferred from electronic annotation /// 0005488 // binding // inferred from electronic annotation /// 0016491 // oxidoreductase activity // inferred from electronic annotation	---	IPR002198 // Short-chain dehydrogenase/reductase SDR // 2.3E-4	---
Xl.16712.1.A1_x_at	5.2e-05	upregulated	ACTTGCACTTTTTGTCTGTTGTCCGGTACATCTATGTTGTGTTGTGTAGCACCATGGTCCTAGAGGAACTTTGTTTCATTTCACTATGTACTGTACAAACTTATATGGATGAAAT	---	---	N/A	---	-	SignalP-NN(euk) (SIGNALP), tmhmm (TMHMM)	---	---	0	Xl.16712	---	---	---		---	---	---	---	---	---	---	---
Xl.16721.1.A1_at	-1.57e-05	upregulated	GTGACCCCCAAAACCCATGTGAGAGATGAGCGGTTGCTGCTGCTGAATGTCTCATTGTATATTAGGTTTTCTTAGTCTTTCTTTTATTTAATGGCATTACTAGGTGCATAAAGACCTCAGGAAGAGATCACTTATCACCCTGACGTCAGGCGCCACTTTCACCGTTAGCGCATGTCAACCCTCCTCAGGTTAGTACGGCGCCCCACACTGAGGAACNAAGCCACGTAATTGTCACCGCATGTCACCTTCCTTATCAAAGCACAATGTCAATCAATCCTGCTGATGATATACACACGTTAGCCAATAGCCTATCACTCACCCGATGCAGAATGAAACCTAATACTGAGTATTGATACAGGACATAGTGTCACTTTATTCTGTACAAAATGCTGTTTTCTA…	---	---	leucine-rich repeat neuronal protein 1-like (LOC100492182)	---	-	no IPS match	---	---	0	Xl.60779	---	---	---		---	---	---	---	---	---	---	---
Xl.16727.1.A1_at	-3.2e-05	downregulated	TTTTATGGATATCTAATGCGGTGGGGTTTTCCGTTACACTATAAATTCAGCTTGATAACATAAAAATATCCAGCAGTGATGCAAAAAAGTAGATCTCTCACAAAATAGCNGTCCTGCCCTGCTTTNTGGCTGAGATTCTGGCTATCTTTATAACAGAGCATTCAGACCAGTGAACCAAAACAGAATGTTCTGTTGTACAGATATCTAGAGTCTCAGTTGCCATNAAGCAGGGCAGGACTGCTGCTTCCAATGGGGATCAGATAGGATCTGTGCAGCCACTGGGACAGAATGTTCTGTTATACAGATAGCTAGAATCTCAGCTGCCATAAAGCAGGACAGGAGTGCTGCTTCCAATGGGGATCAGATAGGAAGGAATGCATATAATTATGCTAACAACGC…	---	---		---	-	seg (SEG), SignalP-NN(euk) (SIGNALP), tmhmm (TMHMM)	---	---	0	Xl.84727	---	---	---		---	---	---	---	---	---	---	---
Xl.16777.1.A1_a_at	0.00070532	downregulated	ATGCTGTCACTACAGTTGTACATCCTTATCCTGTCCGATATCACAGCAGTCATCAATAAACCTTGACGGCCAGCAATTGGAAGAGTTGCATAATTATAGATCGCGATGGCGTCAGCTGCTTTAAAACAGGGTTATTAGGCCCTGCAGCTGTTATGAGGTTATAATATGATGCCAGGGCAGTTGTTGCTATGCTGATCTGGGACAGCTGAAACTCTACTGCCCCCACTCTTTGTTAATCCAGACTGGGTAGGGGCATCTATTAGTACACTGATTATGGTTACTTTATTTTTGTATTTTATTTATTTACTTTAAAAAATTGTATTAACCTCCTAATCCCAGTCCATTATGTTGAATATCTCATGGCCAATGTACACTGTG	---	---	none	---	-	no IPS match	---	---	0	Xl.12097	---	---	---		---	---	---	---	---	---	---	---
Xl.16778.3.S1_a_at	-3.67e-05	upregulated	ATAACGTTGTGCAAAATGGTGAAGCATTCCAGCACACTGAAGCCAGATTCCAGTCGATTAGAAAACATTAAATCTTGGGTTCTTGGAGCCTTCGCTCTTTTGTGTCTACTCGGCCTTACATGGTCTTTCGGCCTGCTGTTCGTCAATGAGGAAACTGTTGTGATGACATACCTCTTTACAGTCTTTAACGCTTTCCAGGGAATGTTTATTTTTATATTTCACTGTGCCCTTCAAAAGAAAGTCCGGAAAGAATATAGCAAATGTTTCAGGCACTCGTACTGCTGTGGTGGTCTTCCAACAGAGAGCCCCCATAGTGCAGTAAAGGCGTCAACTGCAAGAACTAGTGCTCG	---	---	N/A	---	F:latrotoxin receptor activity; C:integral to membrane; F:sugar binding; F:G-protein coupled receptor activity; P:neuropeptide signaling pathway; F:receptor activity; F:signal transducer activity; P:G-protein coupled receptor protein signaling pathway; C:plasma membrane	IPR000832; IPR017983; PTHR12011 (PANTHER), PTHR12011:SF61 (PANTHER), seg (SEG), SignalP-NN(euk) (SIGNALP), tmhmm (TMHMM)	---	latrophilin 2	9	Xl.16778	---	---	---		---	---	---	---	---	---	---	---
Xl.16781.1.S2_at	5.32e-05	upregulated	AAGCATCGACTTTCCAGGTACCTGATTAGAAAACCATAGTGCGACACCGAGTTCCTGCTTAAAAACCTCCTTTCCCCTGGCATTTCTGTGCCCCGGGACCGGCCTTTAAACTTCATCGCCCTTGTCAAGATATGGCAAGCTTTCNGATCGAGAGCTCGTGCATGCAAAGCCTCTTTGGCTTTATTGAAACACAGCCATGTTTTTTTTTAGGTAAAGATAAAATACTTCACTTTGTTTTAATTCTGTTCCCCCACCACCAACAATGGTGTAGATACGGTGTGCAGTGGTCTGAATCAATGGCTTGCTACACCAACCCCATAGTCACAGCAAGTAATTACCCAACACATACTGGTGCTCTCCCCAAAACAGAAGGAAGCGAGCAATCACTTTTTTTTTTAA…	dystroglycan 1 (dystrophin-associated glycoprotein 1)	dag1		dystroglycan 1 (dystrophin-associated glycoprotein 1)	-	no IPS match	---	---	0	Xl.16781	dag1	398500	Q6GNK8 /// Q804C7 /// Q8JFZ1		NP_001082480	NM_001089011	---	0016020 // membrane // inferred from electronic annotation	0005509 // calcium ion binding // inferred from electronic annotation /// 0005515 // protein binding // inferred from electronic annotation	---	---	AAH73500.1 // span:744-766 // numtm:1 /// NP_001082480.1 // span:744-766 // numtm:1
[truncated: 1,943 more rows]
