# Supplementary material for: A Regression-Based Differential Expression Detection Algorithm for Microarray Studies with Ultra-Low Sample Size
Source: PLoS One. 2015 Mar 4;10(3):e0118198. doi: 10.1371/journal.pone.0118198 (PMC4349782; doi:10.1371/journal.pone.0118198)
Supplement: S3 Table — (XLS) [file pone.0118198.s003.xls]

## Sheet: annotated_notch_time_series_28_
# PED Selections for Stage 28, DBM vs GFP
Gene	Weight	Regulation Direction	sequence	Affy Name (full)	Name (Affy)	Combined Hit IDs	AFFY_Gene Title	CUGI_GO_TERMS	CUGI_INTERPROSCAN_ACCESSIONS	AFFY_EC	AFFY_EC	CUGI_GO_TERM_COUNT	AFFY_UniGene ID	AFFY_Gene Symbol	AFFY_Entrez Gene	AFFY_SwissProt		AFFY_RefSeq Protein ID	AFFY_RefSeq Transcript ID	AFFY_Gene Ontology Biological Process	AFFY_Gene Ontology Cellular Component	AFFY_Gene Ontology Molecular Function	AFFY_Pathway	AFFY_InterPro	AFFY_Trans Membrane
AFFX-r2-TagO-3_at	8.01e-05	upregulated	TGACCTTATCGACGCGCATGTGAGCCTATAGACAGCGATGTGAGCACTCTCATCTGCGGATCAGTCTATCCTCGCTGATGCTCAGTGATACACGCTGATGCACGTAGTGAGCATCCTGTGCTCGCATATACCGCTGCTGCACTGATATGAGCCAGTGCTGCTGCTCTCTACGGAGTGTGCTCGGCTATAACAGCGAGTGCTACGCCTAAACTGGCTGTCTAGCACTGTAGCTGGTGCATGTACTCGACTGCCGCTGCATCTACTATAAGACTCTGACATTAGCGTATAGGCTGATACATTAGCTCGGATGCTATCAGCTTGCGCCTATTATATGCCTGACGCGGGATCTATCAGAACGACTCGGTAGCTCATATACTGGATCACGGTGCCACAACATGC…			N/A	N/A	N/A	N/A	N/A	N/A	N/A	N/A	N/A	N/A	N/A	N/A	N/A	N/A	N/A	N/A	N/A	N/A	N/A	N/A
RPTR-Xl-AY056050-1_at	-3.23e-06	upregulated	GACTTTGACCAAGTCAGATCCCTGATGGAGAACTCTGACAGATGCCAGGACATCAGGAACCTGGCCTTCCTGGGCATTGCCTACAACACCCTGCTGCGCATTGCCGAAATTGCCAGAATCAGAGTGAAGGACATCTCCCGCACCGATGGTGGGAGAATGCTGATCCACATTGGCAGGACCAAGACCCTGGTGTCCACAGCTGGTGTGGAGAAGGCCCTGTCCCTGGGGGTTACCAAGCTGGTGGAGAGATGGATCTCTGTGTCTGGTGTGGCTGATGACCCCAACAACTACCTGTTCTGCCGGGTCAGAAAGAATGGTGTGGCTGCCCCTTCTGCCACCTCCCAACTGTCCACCCGGGCCCTGGAAGGGATCTTTGAGGCCACCCACCGCCTGATCTAT…				N/A	N/A	N/A	N/A	N/A	N/A	N/A	N/A	N/A	N/A	N/A	N/A	N/A	N/A	N/A	N/A	N/A	N/A	N/A
RPTR-Xl-J01347-2_at	8.8e-05	upregulated	CATTCTCACGTTTTCATGTCAAGCATATTGGGCATCTGGCCCAAACTTCTCCGCCTTGAAGAATGTTATTAGGTGCTCCATAATTCATGAATACATTTCTAAGTTTGTGGAAAGAGAACAGGATAAAGGTCATATAGGAGATCAGGAGCTACCGCCTGAAGAGGACCCTTCTCGTGAACTAAACAATGTACAACATGAAGTCAATAGTTTAACGGAACAAGATGCGGAGGCGGATGAAGGATTGTGGGGTGAAATAGATTCATTATGTGAAAAATGGCAGTCTGAAGCGGAAGATCAAACTGAGGCGGAGATAATAGCCGACAGGATAATTGGAAATAGCCAGAGGATGGCGAACCTCAAAATTCGTCGTACAAAGTTCAAAAGTGTCTTGTATCATAT…			N/A	N/A	N/A	N/A	N/A	N/A	N/A	N/A	N/A	N/A	N/A	N/A	N/A	N/A	N/A	N/A	N/A	N/A	N/A	N/A
RPTR-Xl-X17220-1_at	-4.32e-05	upregulated	GGGATCTACCATGAGCCCAGAACGACGCCCGGCCGACATCCGCCGTGCCACCGAGGCGGACATGCCGGCGGTCTGCACCATCGTCAACCACTACATCGAGACAAGCACGGTCAACTTCCGTACCGAGCCGCAGGAACCGCAGGAGTGGACGGACGACCTCGTCCGTCTGCGGGAGCGCTATCCCTGGCTCGTCGCCGAGGTGGACGGCGAGGTCGCCGGCATCGCCTACGCGGGCCCCTGGAAGGCACGCAACGCCTACGACTGGACGGCCGAGTCGACCGTGTACGTCTCCCCCCGCCACCAGCGGACGGGACTGGGCTCCACGCTCTACACCCACCTGCTGAAGTCCCTGGAGGCACAGGGCTTCAAGAGCGTGGTCGCTGTCATCGGGCTGCCCAA…			N/A	N/A	N/A	N/A	N/A	N/A	N/A	N/A	N/A	N/A	N/A	N/A	N/A	N/A	N/A	N/A	N/A	N/A	N/A	N/A
RPTR-Xl-X58791-2_s_at	0.00098974	upregulated	ATCGACCAACGGATTCTCAGTTTCAGTTGTTCAGTGAGTGTCACAAGATCATCAATGATGCATTCACTACTGGGTACTGCCATCCAAACAATGATTTTTATAGTTTTCCTAAAATCTCTGTTAACCCACACGCGTACACTGAAGGCGGTCCTGCGCAATTTGTGAATGCGACGAGCAAAGAAGTGGTTGAATGGGCGGCTAAGTTAGGGCTTCCACTCGTGTTTAAATGGGACGACTCAAACGCGCAAAGAAAAGAATACGCCGGTTTGTACCACGAAGTTGCTCAGGCACATGGTGTCGATGTTAGTCAGGTTCGACACAAGCTGACGCTGCTGGTCAACCAAAATGTAGATGGTGAAGCAGCAAGGGCAGAAGCACGCGTGTATTTGGAAGAGTTTG…			N/A	N/A	N/A	N/A	N/A	N/A	N/A	N/A	N/A	N/A	N/A	N/A	N/A	N/A	N/A	N/A	N/A	N/A	N/A	N/A
Xl.10.1.S1_at	-0.082726	downregulated	GAACAAAAATAATCTAGCGTCACGATAATGTATTTGCCCTAGTTTGTCAGGTCTCCGAAGCAGGTATAGCCAAACTGTGGAACTCTAGACAGTCTATCCCGGCTCTAGAGCTTTCTAAGTGTGGATTTATATGTTATTAAGATGGATGCTGAATGCAGAACACAAAACAGACAATTAGAATTTGTCTTAAAAATATAGTGGCTTTAGATTTGCATCAATAGCTACTATTTGTTACTCTGGAAACAACATTGTGTTTCCTGTTAATGTGCTCTAGGGATTATGTGTAGGCTTAATAATGGAGTCTGTAAGAGAACTCTTGAGTTGTTAAAAATGGACAACAGTTCTAAGCCTTCTTC	stathmin-like 2	stmn2	N/A	stathmin-like 2	-	no IPS match	---	---	0	Xl.49734	stmn2	494676	Q09001 /// Q640G8		NP_001087990	NM_001094521	---	0005737 // cytoplasm // inferred from electronic annotation /// 0016020 // membrane // inferred from electronic annotation	---	---	---	---
Xl.10.2.S1_s_at	-5.3965	downregulated	GGCCAGGCTTTTGAACTGATTTTGAAGCCGCCATCCCCNGTCTCTGAAGCGCCCCGAACCCTTGCCTCNCCAAAGAAGAAGGACGTTTCTCTAGGAGAGATTCAGGCCAAGCTGGAGGCAGCAGAGGACAGACGAAAGTCTCAGGAAGCCCAAATCCTGAAGCAACTTGCAGAGAAGCGAGAGCATGAGAGAGAAGTGCTCCAAAAGGCCCTGGAAGAGAATAACAACTTNAGCAGGATGGCAGAGGAGAAACTCATACTCAAAATGGAACAGATCAAAGAAAACCGTGAATACTATTTAGCTTCCCTCATGGAACGCCTCAAGGAGAAGGAGAGGCATGCCGCCGAAGTGCGCAGAAACAAGGAACAACTAGAACTTTCCGGCTGAAAACTATACCAC…	stathmin-like 2 /// stathmin-like 2b	stmn2 /// stmn2b	N/A	stathmin-like 2 /// stathmin-like 2b	P:negative regulation of microtubule depolymerization; P:negative regulation of microtubule polymerization; ; P:positive regulation of microtubule depolymerization; C:axon; C:soluble fraction; C:membrane fraction; C:vesicle; F:protein binding; P:positive regulation of neuron projection development; C:growth cone; C:perinuclear region of cytoplasm; P:negative regulation of neuron projection develo…	no IPS match	---	stathmin-like 2	15	Xl.49734	stmn2 /// stmn2b	494676 /// 780757	B7ZP90 /// Q09001 /// Q09002 /// Q640G8 /// Q6DJD4		NP_001087990 /// NP_001090229	NM_001094521 /// NM_001096760	---	0005737 // cytoplasm // inferred from electronic annotation /// 0016020 // membrane // inferred from electronic annotation	---	---	---	---
Xl.10063.1.A1_at	-6.18e-05	upregulated	GTTAGTTGTTTTTAGTATGGACCTAACCGGGGTACGGGTGGATCTTATAGCCCTTCTTTTATAATGAATGTCTGGAGATTTAGGACAGATATAAACTATGTCCGTGTCATAATCTGTTTTATCAGTAGTGTCTTATTGGATATATTTTCTGCCTCAAAACTTTTAATTCTTTTACTTAGGTTATGCATCTAATTGTGAGTATTCAATATGTGAAGTAAAGGAAAGTGCTTGCATCTGAAGTTGTATCAGGTCATGCTTAATTGTGTTATAAGTGCTTTTTGTATTTTCTAAGATCAGT	---	---	N/A	---	-	seg (SEG), SignalP-NN(euk) (SIGNALP), tmhmm (TMHMM)	---	---	0	Xl.10063	---	---	---		---	---	---	---	---	---	---	---
Xl.1007.1.S1_at	0.00050471	downregulated	CAACGTCCATCGTACTCTTCCTTAATAAGAAGGATGTCTTCACAGAGAAGATCAAGAAGGCCCATCTGAGCATCTGCTTCCCAGACTATGACGGGCCCAACACATATGAGGATGCAGGAAATTACATCAAGACACAGTTCCTGGAACTGAACATGCGACGAGATGTCAAGGAGATTTACAGTCACATGACTTGCGCCACTGACACGGAGAACGTTAAGTTTGTGTTTGATGCAGTCACAGACATTATCATCAAGGAGAATTTGAAGGACTGTGGTCTGTTCTAAGGAGACTGCTACAGCATTTACCATGGTGACTCTATCCTCAGCCCTTTACCCCATCACCCAATGGTGAGCAACTCATCGATGGATCATTGCTGCTACCCTTGTGGGGCCCCCACCT…	transducin alpha subunit	gnat	N/A	transducin alpha subunit	F:guanyl nucleotide binding; F:nucleotide binding; F:GTP binding; P:response to stimulus; P:signal transduction; F:signal transducer activity; F:metal ion binding; P:G-protein coupled receptor protein signaling pathway; P:visual perception; C:photoreceptor connecting cilium; P:detection of light stimulus involved in visual perception; P:cell proliferation; F:G-protein beta/gamma-subunit binding; …	seg (SEG)	---	guanine nucleotide binding alpha transducing 1	46	Xl.1007	gnat	399262	P38407		NP_001084030	NM_001090561	0007165 // signal transduction // inferred from electronic annotation /// 0007186 // G-protein coupled receptor protein signaling pathway // inferred from electronic annotation /// 0007601 // visual perception // inferred from electronic annotation /// 0050896 // response to stimulus // inferred from electronic annotation	---	0000166 // nucleotide binding // inferred from electronic annotation /// 0004871 // signal transducer activity // inferred from electronic annotation /// 0005525 // GTP binding // inferred from electronic annotation /// 0019001 // guanyl nucleotide binding // inferred from electronic annotation	---	---	---
Xl.10101.1.A1_at	-8.97e-05	downregulated	AATATTGTATTGTTCGCGTTCGCTTTAGTTTATTTGCCTTTATGAGTGACCATCATATCAATCTTACTGCTCTGTTTCATTAGCAACAATATGACTTTTCCCACTTGTAAATGCAGATATGGGAAGAAAGAATGAACCGTGTGCACAGAAGTGGATTNTAACCATTATTTTACTTTGCAGAGCAGTACGTTGCATGTGCATCTTATCTGCAAATCTCTATTTGCACTAGTGCTGCAGTTACAAGGGACACTACTGGCCAGTGAACTTTAATTCTGCTTATTATACATGAGGGCATTTATGAACTATTAGCCTGTAAATTAATATATTGTAGACAATTAGTGCATGATGTAGCATTCACGTCCAGGATACCAAGATCTAGAATACTACCTTTACTGGTCA…	---	---	N/A	---	-	no IPS match	---	---	0	Xl.10101	---	---	---		---	---	---	---	---	---	---	---
Xl.1013.1.S1_at	4.56e-05	upregulated	AGAGTGTAACATAACCGTGGTCAACAAATTTTGCAATAAGACAAGAGGAGGAGCTTTGAGCCATTTCTTACTCTACCTCAATACTGTCTTGTTGGACATGCCTTACTGTCAGTAGGCACAAGACTTTAAGCAATTATTTGTTGCCCTACTTCTCACTTTCATACCAGAAAAGGACAATATACATCAGTTAAAGAATGGGAAAATTCTGCAGGCTTCAACCTTGTTACTAACGGGGAGAAGCCACAAAGATGTCACGTAGTAGGACACGAGAAAATGCACTCTGATTTGGAAGTTCTCTGAAGTATAGTGGGGGCAAGGAGCTGCAATAAGGGAGACCAATGAAATCCTGAACTGCCCTTTAACTGAAGAACTAAAACAACAAATCCACTGCTTTATTTC…	suppression of tumorigenicity 14 (colon carcinoma)	st14	N/A	suppression of tumorigenicity 14 (colon carcinoma)	-	SignalP-NN(euk) (SIGNALP)	---	---	0	Xl.51368	st14	394363	Q6GR54 /// Q9DGR1		NP_001081066	NM_001087597	0006508 // proteolysis // inferred from electronic annotation	0016020 // membrane // inferred from electronic annotation	0003824 // catalytic activity // inferred from electronic annotation /// 0004252 // serine-type endopeptidase activity // inferred from electronic annotation /// 0008233 // peptidase activity // inferred from electronic annotation /// 0008236 // serine-type peptidase activity // inferred from electronic annotation /// 0016787 // hydrolase activity // inferred from electronic annotation	---	---	AAH71077.1 // span:44-66 // numtm:1 /// BAB08218.1 // span:44-66 // numtm:1 /// NP_001081066.1 // span:44-66 // numtm:1
Xl.10173.1.S1_at	-6.2e-05	downregulated	AAACAGATTGGTAACGGGTCCTTCTGATAGGTCAGAACTGCATTTTTATTCCCTTTAATGTGTCTCTTTCCCTTTATTATGAAGTCTCGCTGCAACTGCCACTTTGCCTCTTATAGGCATAACTAGGGAAAGGGCTGTCCATTCTGTCTGTGATCCATGTGACCCCCTCATAGGCTGGATAGAGCCACCAATCAGCATCATCCCTCAGCCTGTGGCTTTACATTCCACTAAACCCCACCCTCCCCCACGCATGTCCCCTTGCTTATGAAGGACAGAATGTGTGTATTATACGTGTGGCAGTTGCTCCGCACTATATGGGGGGGGGNTTGTTTATGCTGCTCCTGTCATCACTACGGAAAGACGGTGCTGCTCATGTGCAATTGGTTGTTATTTTCAGTA…	hypothetical protein MGC64450	MGC64450	N/A	hypothetical protein MGC64450	-	no IPS match	---	---	0	Xl.10173	MGC64450	379480	Q7SYW1		NP_001079790	NM_001086321	0006897 // endocytosis // inferred from electronic annotation	0016020 // membrane // inferred from electronic annotation	---	---	---	---
Xl.10287.1.S1_at	-0.00014837	upregulated	AACCCACCTATGATTCTACAAACCGAGTGACGGGATTTGCGTGAGCTTTTTATTTCACAGAACTCTGACACCTCCAACTCTTGTCCCCCCTTATTTGCTGCTATAGACTTGAAGAAGAAATGAGGAGCACTAAGAGATGACATCTGCAGTATCTATAGTCTCCATTCTAGGAAGAGGAGGGGGTTATCAACTCAAGCAATTTTCTTTGATTTCAGTGGCTTCTAAGTCCTTTCTGTTTTAACAGCTTTGCTTTTTGTTGCCAAATTGTACTTGCACCTAGCGTTGCATGGCATCGTTTGCAATTCACACATAAAAAGATACAAAACTGCTAAAGGTATCTGACTTTGGGTCCTTCTTTTAAACAGTTGAATGTGTGTATATTTCTTTCCATGTGTAATC…	WD repeat domain phosphoinositide-interacting protein 2	wipi2	N/A	WD repeat domain phosphoinositide-interacting protein 2	-	no IPS match	---	---	0	Xl.10287	wipi2	380011	Q7ZWU5		NP_001080319	NM_001086850	---	---	---	---	---	---
Xl.103.1.S1_s_at	8.5e-05	downregulated	AGTGTGGACCAATCTGACAGAGGCCAGAGTCAGGGTCTGGTTTAAGAATCGCAGGGCCAAGTGGAGAAAGAGGGAGAGGAACCAACAAGCCGAGCTCTGTAAAAATGGTTTTGGCCCCCAGTTCAATGGACTGATGCAGCCATATGATGACATGTACCCCAGTTACTCGTACAACAACTGGGCAGCCAAGGGCCTGACTTCAGCCTCTCTTTCCACTAAGAGCTTCCCCTTCTTCAATTCTATGAATGTCAACCCACTGTCCTCCCAGAGTATGTTCTCCTCGCCCAATTCCATTTCTTCCATGAGCATGTCCTCTGGCATGGTCCCCTCTGCTGTTACTGGGGTGCCAGGCTCTGGTTTAAATAGCTTGAATAACCTGAACAATCTCAGCAACCCTTC…	paired-like homeodomain 2 /// paired-like homeodomain transcription factor 2	pitx2 /// pitx2-A	N/A	paired-like homeodomain 2 /// paired-like homeodomain transcription factor 2	P:regulation of transcription, DNA-dependent; P:transcription, DNA-dependent; F:sequence-specific DNA binding; P:multicellular organismal development; C:nucleus; F:transcription factor activity; F:DNA binding; C:transcription factor complex; F:transcription factor binding; F:protein binding; P:organ morphogenesis; P:determination of left/right symmetry; P:superior vena cava morphogenesis; P:regul…	IPR001356; IPR003654; IPR009057; IPR012287; IPR016233; PTHR24329 (PANTHER), seg (SEG)	---	pituitary homeobox 2	49	Xl.103	pitx2 /// pitx2-A	373586 /// 398033	Q6GNM5 /// Q9PT65 /// Q9PT66 /// Q9PWR3		NP_001079055 /// NP_001081756	NM_001085586 /// NM_001088287	0006355 // regulation of transcription, DNA-dependent // inferred from electronic annotation /// 0007275 // multicellular organismal development // inferred from electronic annotation /// 0045449 // regulation of transcription // inferred from electronic annotation	0005634 // nucleus // inferred from electronic annotation	0003677 // DNA binding // inferred from electronic annotation /// 0003700 // transcription factor activity // inferred from electronic annotation /// 0030528 // transcription regulator activity // inferred from electronic annotation /// 0043565 // sequence-specific DNA binding // inferred from electronic annotation	---	---	---
Xl.10305.1.A1_at	9.54e-06	downregulated	GAAAAACGCCCATTACATGTGAGAGATATATATATATTCCCTTTCCGCCATGTACCTGGCACCTACAAGCCCCGCCCATGTGGTTTCCTGTCCAATGAGAACGCTGCAACTGGAATGCTTTGCAAACCCACGTGTCATAACTGTGGAATAAGGTTAGAAATTCCTTTTCTTGGCTCATGGGAAAAAAACATGTGTTTGGCAGCTAGAATATAAATCTAAATAAAACCAGATCAGTTCAATAACGGAGAGGGGGGGGAATCAGCGTGAAAATTGTGGGTAATTTGTCTTTTTATTATTCTTTAAAACTCCNACAGTTTCATTAACCTACAAAGTGTGTAATATTTTGGAATTCCCCCTTCTGGATATTAAAATGTCCCTATTTCAGAAAGAATATTTTGT…	---	---	N/A	---	-	no IPS match	---	---	0	Xl.10305	---	---	---		---	---	---	---	---	---	---	---
Xl.10313.1.A1_at	-0.00010446	upregulated	ATACACAGGTCGAGTACATTATCCGAATCCTGAAGAAATGGGGCAAAGAAAATCGAGTACCAGTTTGATCATCACCCAAAAAATCATCCTGGAAATAGGAAACGCAGGATCCTTCTGACGCAGTCTTTCTACCAAAAACAAAAACCTGTAATAAAACAGTGATATATAGTTAACCCTATATATTAGCTTGTGGCATAGCTGGAACATGTGGTGAGATCACTTTAGGTCATGCCAAAGACACCTGTAAAATAGATGTACTTGGATCTTTGTACTTACGACTGGAAGTATTTGTGGAACTGGAGTTTTTTTAAGAAGAGGATTTAAACTCCTTGGAGGGAAATATAAAACATGGAACTATTTGCTATAATCTNGATGGTATATGGACTCCATTTTTATTGT…	---	---	N/A	---	-	SignalP-NN(euk) (SIGNALP), tmhmm (TMHMM)	---	---	0	Xl.10313	---	---	---		---	---	---	---	---	---	---	---
Xl.10326.1.A1_at	-6.14e-05	downregulated	GCTTCTTCTGGCATTTGACTTTTGGTCAGTCAAGAATGTAACTGGAAGACTACTGGTTGGATTACGTTGGTGGAACCAGATCGACGAGGATGGGAAAAGTCACTGGATCTTTGAGGCTAAAAAGGCTTCACCAAATATTACAACATCGACAGAGGTTGAAGCTCGGATCTTCTGGCTGGGTCTTATTATATGTCCAATGATCTGGACAATATTTTTCTTCAGCACTTTGTTTTCTTTGAAACTGAAATGGCTGGCTCTTGTGATTGCTGGGATGTCTCTTCAATCAGCAAATCTTTATGGCTATGTTCACTGCAAAACAGGAGGCCAACAAAATGTTAGCAAGTCGGCATCAAGNATTTTTATCCCAACAGCTCTTCCAACGAACACTATGATGTTCGA…	---	---	N/A	---	C:integral to membrane; C:membrane	IPR008564; seg (SEG), SignalP-NN(euk) (SIGNALP), tmhmm (TMHMM)	---	fam18a protein	2	Xl.10326	---	---	---		---	---	---	---	---	---	---	---
Xl.10347.1.A1_at	8e-05	downregulated	TATACACATTTCCTGCTTGCCACTAGCAGCCAATCAGTAGTTAACTGGCATCCCCCCCCCTTTCTTCTTTTTTAACCTTTCCTTGCCTTCCCAAACTTATTCTAGGTGTGTGTCACTGGGATGAAATCTGCCTTTGGTTATTGGACTAAAATGGCGACAGGTTTGTCTGTTGTTGGGACTTGTGATCATACTAGAAAACCAAGTTCATACATTTAGTTGAACTGACGATGTAACTATCTTCTCCAAGAATGACTTCCATCTGTGATGCAACCGCTTATTCTCCTGTTTGTAGCTTTTTCCTACTATGCAGGAATTCCATAAAACTGTGTTTGTATTGTCATAAATCATCATTGTAACCCTTTGTGNCGCACAGGCTCACCAAAAGTGATATTAATGGAT…	---	---	N/A	---	-	no IPS match	---	---	0	Xl.10347	---	---	---		---	---	---	---	---	---	---	---
Xl.10383.1.A1_at	9.7e-05	upregulated	TTTACACCTTTCAGACATGGACAATATAAAAATAGTTTTAGATCAGAAATTCAATGACTATATTGACCTTGTTGTAAAGCAGCTTAATGAACTGAAACCTGTTGTTGTTCTTAGAAGATGTGAAATGTTGAGGAATGAACCGACTAGCACATCCAAGGAAAACATTTTAGCAGTAGCTGAGGAAGCTACAGCATAAAAAGTTTCAGAAAAGCATGCAAGTTAAAGTATTTTTTTNTTTTTAATTAAACNTTTTTTTTATTTTCTAGGGGTTATCTTGGCCAAAAAAATCATGGCACAAGTCATGCAATGTTTTTACTCCATTTTATCCCTATGGGACTTAAGTAATGGGATTGTTTTAAGTTGTGTAAATATTGTTTTAAAACCTCAATATTTCTATTG…	---	---	N/A	---	-	no IPS match	---	---	0	Xl.61783	---	---	---		---	---	---	---	---	---	---	---
Xl.104.2.S1_a_at	-8.58e-06	downregulated	GGAACCAACAAACTGAGCTCTGCAAAAACGGCTTTGGCCCCCAGTTCAATGGACTGATGCAGCCATATGATGATATGTACCCCAGTTACTCGTACAACAACTGGGCAACCAAGGGCCTGACTTCAGCCTCTCTGTCCACTAAGAGCTTTCCTTTCTTCAATTCTATGAATGTCAACCCACTGTCCTCCCAGAGTATGTTCTCCTCGCCCAATTCCATTTCTTCCATGAGCATGTCCTCTGGCATGGTCCCCTCTGCTGTTACTGGAGTGCCAGGCTCTGGTCTAAATAGCTTGAATAACCTGAACAATTTGAGCAACCCTTCCCTCAATACTGCAGTGCCAACGTCGGCCTGCCCTTATGCTCCCCCAACACCTCCCTATGTCTACAGAGACACATGNA…	paired-like homeodomain transcription factor 2	pitx2-A	N/A	paired-like homeodomain transcription factor 2	P:regulation of transcription, DNA-dependent; P:transcription, DNA-dependent; F:sequence-specific DNA binding; P:multicellular organismal development; C:nucleus; F:transcription factor activity; F:DNA binding; C:transcription factor complex; F:transcription factor binding; F:protein binding; P:organ morphogenesis; P:determination of left/right symmetry; P:superior vena cava morphogenesis; P:regul…	IPR003654; IPR016233; PTHR24329 (PANTHER), seg (SEG)	---	pituitary homeobox 2	49	Xl.104	pitx2-A	373586	Q6GNM5 /// Q9PT66 /// Q9PWR3		NP_001079055	NM_001085586	0006355 // regulation of transcription, DNA-dependent // inferred from electronic annotation /// 0007275 // multicellular organismal development // inferred from electronic annotation /// 0045449 // regulation of transcription // inferred from electronic annotation	0005634 // nucleus // inferred from electronic annotation	0003677 // DNA binding // inferred from electronic annotation /// 0003700 // transcription factor activity // inferred from electronic annotation /// 0030528 // transcription regulator activity // inferred from electronic annotation /// 0043565 // sequence-specific DNA binding // inferred from electronic annotation	---	---	---
Xl.10591.1.S1_at	4.18e-05	upregulated	CAGCACTTTGCAGCCAGCTTTGTAGTGTCCCTACATTGACTTTAATAAGCCACAAATTATATGAATGTGAGGGTCAAATGCCAAATATTTTACAATGTTTGAATGCACAATTACATATTCTGTTAAGTTCTCAATATTATTATTTTTTGAAGTTGGTCTTTAATGGCCCAACGTAGACCACCGCTATTGGCTGCTGACTTGACATCTTATTGGCTAAAAGAGATCAGAGCTGCTCAGGCTCAGAAAGATATTGGTCAACAATCTGTTGCTTAAAGACCTCATTGGATCCATTCCCAACTGGTCAATAACAACCCCCCTGTGTGATCCAGTCGCATTTTGGGTTGATGTGGCCAGTCTATNACTGCTTTTNATTCTCTCCTTGTGCCAAGTGATTTCTCT…	calpain 5	capn5	N/A	calpain 5	-	SignalP-NN(euk) (SIGNALP), tmhmm (TMHMM)	---	---	0	Xl.10591	capn5	380502	Q7ZWK6		NP_001080808	NM_001087339	0006508 // proteolysis // inferred from electronic annotation	0005622 // intracellular // inferred from electronic annotation	0004197 // cysteine-type endopeptidase activity // inferred from electronic annotation /// 0004198 // calcium-dependent cysteine-type endopeptidase activity // inferred from electronic annotation /// 0008233 // peptidase activity // inferred from electronic annotation /// 0008234 // cysteine-type peptidase activity // inferred from electronic annotation /// 0016787 // hydrolase activity // inferr…	---	---	---
Xl.10592.2.A1_a_at	-6.4e-05	upregulated	TTTGAGTGAAAAACAGCAGGGCCAGAAAATACAAAAACAATAATAAAATTGAAAACAATGTCTACATTTGGCAAGAAAATTGAAAGATGTTCACTGGTACCTCTGTTAGGGCAATGATACACAAGGCATCTGCAGGCAATTTTTTTGAGTGCCACTTTCATTGACATTCCCAAACTGATTTAAATACCAGTGATTTTATTCCAGTGACAAA	---	---	N/A	---	-	seg (SEG), tmhmm (TMHMM)	---	---	0	Xl.71396	---	---	---		---	---	---	---	---	---	---	---
Xl.10670.1.S1_at	0.00022837	upregulated	GACAGTAGAATGAGTCTCTTCCCAGACTCATAGGCATCTATAACCTTCTTTCCTAAAGGCTCTTTCACTCTAGGCATGGTGATACCAACAACAAAGAGAAAACCAACGTCAATATGTCTAAGATATTATACAGGTTGCCCCAAAATCCTATCTAAACTGATGTTTTAATAATTTGTATGTTATCTGATGCTTCTGATTCTTATTTTAGATATTTGAGCTAGTGATAAATCTACTGTTCTTACTGTTTTCACGCGTGAAATATGCAAATACATGATATTTGTTACGTCTCCATTATTACTATTGTTGAAAAGAAGATTAAACCAAGCCTTGATAATTGGTCCAGAGAGGCCTGAAACATTGTCCTTGATGCAGATGTAAATAGGCTAAATAAATCATCTT…	cappuccino homolog (mouse)	cno	N/A	cappuccino homolog (mouse)	-	seg (SEG), SignalP-NN(euk) (SIGNALP)	---	---	0	Xl.10670	cno	733368	Q3KPX1		---	---	---	---	---	---	---	---
Xl.1071.1.S1_at	0.00014337	upregulated	AGGAGTCTTGTGAAAGAGCAGCTAAAACCATGACCCTCTCTGANNNNNANNNNNTTNNNNNNNNNNNNNNNNNNNNNNNNNNNNNNNNTCAGTATAAAAATTAAAAACTGGGTAAATAGGCTGTGCAAGATAAAAAGTGTTTCTGATATGGTCGGTTAGCCAAGGGTGTGGTGTGTGGGGGCTGGAGTGGCTGGATGTCTGATGTGGTGGCCGGGGCACTGCTTCTTGCTTTTCAGCTCTCTCGGTTTCCACTGACTGGTTACCCTGGTAACCAGTGACTTGAGGGCACATGGGCCATAACTGTTGCTTTTGAATCTGAGCTGAATGCTGAGGATCAATTGCAAACTCACTGAACAGGAATGTACCATGTGGTCCTCCTTAAAGTCACTGACTAACTCA…	polymerase (DNA directed), gamma	polg	N/A	polymerase (DNA directed), gamma	-	seg (SEG)	EC:2.7.7.7	---	0	Xl.1071	polg	397851	Q91684		NP_001081464	NM_001087995	0006260 // DNA replication // inferred from electronic annotation /// 0006261 // DNA-dependent DNA replication // inferred from electronic annotation	0005739 // mitochondrion // inferred from electronic annotation /// 0005760 // gamma DNA polymerase complex // inferred from electronic annotation	0003677 // DNA binding // inferred from electronic annotation /// 0003887 // DNA-directed DNA polymerase activity // inferred from electronic annotation /// 0016740 // transferase activity // inferred from electronic annotation /// 0016779 // nucleotidyltransferase activity // inferred from electronic annotation	---	---	---
Xl.10738.1.A1_at	0.00018203	upregulated	GCAACTTCGCACTCTAACAACAGGCGAATTTTCGCTCTGGTAAAAGAGCGTTTTTTGTGTGTGTGTATATATATATATATATATATATATATGTATATATATATGTGTATATATATATATATATATATATATATAAAATCCTTGGTAGTCCGCACTCCACTGGAATCAGCAAGGCACCCAGGTGCCACTCATATAACAAAAAGCATAACTAATCCAGAAAGCATGAGTGCACACTGGGATTTTAATTAAAAATCAAATATTTATTAAGTTACATTAAAACTGGTCAATGTTTCGGTCCACCTCTAGGACCATTATCAAGACACTGAA	---	---	N/A	---	-	seg (SEG), tmhmm (TMHMM)	---	---	0	Xl.10738	---	---	---		---	---	---	---	---	---	---	---
Xl.1075.2.S1_a_at	-0.030233	upregulated	ATTCCACCCTGATAAGGATTATTGTCACCAGAAGCGAGATTGATCTTGTGCAGATCAAACAGGCTTATGTACAGATGTACCAGAAATCTCTTTCTGCAGCAATCTCGAGCGATACCTCCGGGGCCTACAAGCGCATGCTGTTAGCAATTTCTGGCCACTAGGATCTATCCTGTGAATGAAATATATGTCAGATAAATACTATATGTCCATATCTATATATAGATCGAAATGATATACTGCAACTCATTCATAGGAAATTGATCATGTCATTTATACCATAAACGTAATGTTTGTCATGTTACAGATTTTGTGCATATTTTTACACACATGCCGTATATATAAATATAAACTATAGAACTGCGTTTTCACATTCAACCAAAAATGTCGGCATAATATACA…	annexin VII /// annexin A7	anxa7 /// anxa7	N/A	annexin VII /// annexin A7	F:calcium ion binding; F:calcium-dependent phospholipid binding; P:regulation of cell shape; P:cell proliferation; C:nuclear envelope; C:nucleus; P:response to calcium ion; P:cellular membrane fusion; F:calcium-dependent protein binding; P:cellular water homeostasis; P:response to salt stress; P:response to organic cyclic substance; C:insoluble fraction; P:cellular calcium ion homeostasis; C:solu…	IPR001464; IPR018502; PTHR10502:SF31 (PANTHER)	---	annexin a7	21	Xl.1075	anxa7 /// anxa7	397854 /// 779373	Q6DCF9 /// Q92125		NP_001081470 /// NP_001090460	NM_001088001 /// NM_001096991	---	---	0005509 // calcium ion binding // inferred from electronic annotation /// 0005544 // calcium-dependent phospholipid binding // inferred from electronic annotation	---	---	---
Xl.1081.1.S1_at	4.87e-05	downregulated	TGTTTTTTCACTGAGGGCTAAATATATATATACACTGTATATATATATATATATATATATATACACTGTATATTATATACAGACCACATTTGCATTTACCTTACCATAATATTTCCTCTGTCTTTATGTAAATGCTGATCTATCCCACTACATTCAACATAAATTCATTCCTGATTGTACCGAGTGCAGAGATTCTATTTTATATTTGTAATTATGGACAGTGTTGGAAATGCTCATGTTCCTTGTAAATAGTCATTTCTTACTGTTCTACAAGCACTCAGATTATTTAAACTAT	myogenic factor 6 a	myf6		myogenic factor 6 a	-	SignalP-NN(euk) (SIGNALP), tmhmm (TMHMM)	---	---	0	Xl.1081	myf6	397858	A7UCI1 /// B7ZQB0 /// Q92020		NP_001081477	NM_001088008	0006355 // regulation of transcription, DNA-dependent // inferred from electronic annotation /// 0007275 // multicellular organismal development // inferred from electronic annotation /// 0007517 // muscle organ development // inferred from electronic annotation /// 0030154 // cell differentiation // inferred from electronic annotation /// 0045449 // regulation of transcription // inferred from e…	0005634 // nucleus // inferred from electronic annotation	0003677 // DNA binding // inferred from electronic annotation /// 0030528 // transcription regulator activity // inferred from electronic annotation	---	---	---
Xl.10873.1.A1_at	-1.68e-05	downregulated	ATATCTGCCCCACACATTTATGTGAATCCAACCTGGAGTTCCACCCACTTTTATAGGGATGGGGAATCCGTGGGGTTTTTAATTGGGGGACTTGTGTCTTCGCTTCAGGACAGATATACAAACGCCACATTCCAGACTCCTGTACCTTTCAATGTTTTCCCTTTGGTAAGTGTCCGACTCTCTACTCCAAATGGCTGCCTACCATAATCTGTTTCCGGAAAAGGATCACGTGACCAATATGGCCGCCGCTCAACTTTGTAGCTTTTAAGACTACAGACTGGATGTACCGGCGCTGATTGTGTTCCTTTTGCACCCGAAAAGCTGTGTTTTGTACCCAAATGTGAGCATCTGTTAGTAACGTGTGTGGGGGGCACCCATCTTGCATGTACACCCCCGAGT…	---	---	N/A	---	-	no IPS match	---	---	0	Xl.78399	---	---	---		---	---	---	---	---	---	---	---
Xl.10911.1.A1_at	2.15e-05	downregulated	AAGTGAGTCAAAAACAGCAATCTACTCATGATGTTATATCCTCTGATGTCTTCAATTGTGATGTGGTCTGACCTCAGGATGCCTCTATATCCGTCTGTCCTGTACTTATATGAAATAATCATAGACCAAAGAGTTCAGGAAGCTACTACAGTAGTCAAAATACAGCATGCACATTATTCAGCTAACCTACGGACTGCTGCTGAAACCATTACCATATTTA	hypothetical protein LOC100037203	LOC100037203	N/A	hypothetical protein LOC100037203	-	SignalP-NN(euk) (SIGNALP)	---	---	0	Xl.10911	LOC100037203	100037203	A2VDA7 /// A9ULT7		NP_001106900	NM_001113429	---	---	---	---	---	---
Xl.1099.1.S1_at	0.00016989	upregulated	CAATGAATAACTTGTGCCTTTTGGGGGACAACTTGTAATCTATGTGTCATGTCAAGACTAACTTGACCACTTGCAGTGTTTTTATAAATATATTGTCATATGTTTTCCAGTATTAGTTTATTATTAATATAAAATACATATTTCTAGATGTGTTTTTTTTTTCGCTTTGGAAGAAAAGCGATCTGTCAGTGTCGCAATGAATTGCGCTTTGGTAGGAATTTATTAGGAATTCTTGCATTTGCTAGCTTTTGACTTTTCTATATTCTGTTGGAATGCAAATGACATTTTTCTCTTTATAACATTTCAAAGCTTAAAGCTGGTATAGGGGACAATAATCTAACACTTCCTATAATGTACATATTGTTATAGTGACTCCATGGACCAAATTTATATTTATAA…	protein tyrosine phosphatase, receptor-type, Z polypeptide 1	ptprz1	N/A	protein tyrosine phosphatase, receptor-type, Z polypeptide 1	-	no IPS match	---	---	0	Xl.1099	ptprz1	399352	Q9I908 /// Q9I909		NP_001084180	NM_001090711	0006470 // protein amino acid dephosphorylation // inferred from electronic annotation /// 0016311 // dephosphorylation // inferred from electronic annotation	---	0004721 // phosphoprotein phosphatase activity // inferred from electronic annotation /// 0004725 // protein tyrosine phosphatase activity // inferred from electronic annotation /// 0004872 // receptor activity // inferred from electronic annotation /// 0016787 // hydrolase activity // inferred from electronic annotation /// 0016791 // phosphatase activity // inferred from electronic annotation	---	IPR000340 // Dual specificity protein phosphatase // 8.9E-4	---
Xl.1099.2.S1_a_at	0.00052352	upregulated	TGGGCTGTGCTTACTGATGAAGAGAGTGGTTCTGGTCCAAGCACATCTGATAGCCTTTGTGATAACGAAACCTCCACAGATTTCAGTTTTTCTGATATTAATGACAGAGACAAAAACTATGAGGTTGCAATTCAGCCAGGTAAAGCAGATTTAACTCCTGGATCTGAAATTACATCACCCCCATCTGTTACTAGTGAACGTTCACCAGTAGTCAACGTGTCTGA	protein tyrosine phosphatase, receptor-type, Z polypeptide 1	ptprz1	N/A	protein tyrosine phosphatase, receptor-type, Z polypeptide 1	F:phosphatase activity; P:dephosphorylation; F:receptor activity; F:hydrolase activity; P:protein amino acid dephosphorylation; P:peptidyl-tyrosine dephosphorylation; F:protein tyrosine phosphatase activity; F:phosphoprotein phosphatase activity	no IPS match	---	protein tyrosine receptor- z polypeptide 1	8	Xl.1099	ptprz1	399352	Q9I908 /// Q9I909		NP_001084180	NM_001090711	0006470 // protein amino acid dephosphorylation // inferred from electronic annotation /// 0016311 // dephosphorylation // inferred from electronic annotation	---	0004721 // phosphoprotein phosphatase activity // inferred from electronic annotation /// 0004725 // protein tyrosine phosphatase activity // inferred from electronic annotation /// 0004872 // receptor activity // inferred from electronic annotation /// 0016787 // hydrolase activity // inferred from electronic annotation /// 0016791 // phosphatase activity // inferred from electronic annotation	---	IPR000340 // Dual specificity protein phosphatase // 8.9E-4	---
Xl.11.1.S1_at	0.044869	downregulated	TAGAGCTTTCTAAGTATAGGTTAATATATTATTAAGCTGGATGCTGAATGCAGAACACAAAACAATCAGTTGGAATTTGTCTTACAAATATAATGGCTTTAGAGTTCCATCAATGCCTACTAAAACTATTNTACCTCTTAATCAAGTTAGCCTATCTGTTACTCTGGAAACAACATTGTGTTTCCTGTTAATGCGCTCTAGGGATCATGTGTAGGCTTAATAATGGAGTCTGTAAGAGAACTGCTGAGCTTTTAAAGGCTGGACATCCACGTCCGAGCAACAGTTCTAATTCTTCTTCAGCAAAAAAAAAAAATTGAAATCAGTAAATCTACAGGGAT	stathmin-like 2b	stmn2b		stathmin-like 2b	-	no IPS match	---	---	0	Xl.11	stmn2b	780757	B7ZP90 /// Q09002 /// Q6DJD4		NP_001090229	NM_001096760	---	0005737 // cytoplasm // inferred from electronic annotation /// 0016020 // membrane // inferred from electronic annotation	---	---	---	---
Xl.11005.1.S1_at	-0.00015497	downregulated	GAAAGGCATCATCTTGTTTGTGAGTCGCAACCGGCAGTTCACCTATCTGATTGAGAGCACAGCCAAAGACTGTGGGGAATATGCGCACACACGCTACTGGCAAGGTGGGCTGCTCACTAACGCCCCTGTGCAATACGGCGTCGGTGTCAGACTTCCGGACCTGATCATCTTCCTCAGCACCCTCAACAACGTATTCGAGCAGCACATGGCAATCCGCGACGCAGCCAAGATGAATATCCCGACCATGGGGATAGTTGATACCAACTGCAACCCCAGCTTAATCACTTACCCCATCCCCGGGAACGACGACTCCCCGCCTGCCATGGAACTCTATTGTCGCCTCTTTAAAATGACCATCAACCGGGCNAAAGACAAGCGCAAACAGATGGAGCTGCTACA…	hypothetical protein LOC733351	LOC733351	N/A	hypothetical protein LOC733351	F:structural constituent of ribosome; P:translation; C:small ribosomal subunit; C:ribonucleoprotein complex; C:ribosome; C:intracellular	IPR001865; IPR005706; IPR023591	---	loc733351 protein	6	Xl.78458	LOC733351	733351	Q0D265 /// Q3KPZ9		NP_001089112	NM_001095643	0006412 // translation // inferred from electronic annotation	0005622 // intracellular // inferred from electronic annotation /// 0005840 // ribosome // inferred from electronic annotation /// 0015935 // small ribosomal subunit // inferred from electronic annotation /// 0030529 // ribonucleoprotein complex // inferred from electronic annotation	0003735 // structural constituent of ribosome // inferred from electronic annotation	---	---	---
Xl.11082.1.A1_at	3.45e-05	downregulated	ACATCTGATTCGGAAAATGAGGGAGAATACAATCCCGGGAAGAAACCTACAAAACCTGCATCTTCTAGCAAAAAATCCAAGAAAGCATCATTGGAGCAGGATTCAGATGCTGATCTCTTCTCTTCAGAAGTCGCCTCTGAGACCACGTCGCGGCAAAGGCCTGGCCGGGCAAGGAAAGAAGTCAAATATTTTGCAGACTCTGATGATGATGATGATTTTGTTATGTTTTAATTATGTGCCCGAAGAGCACAAACCATCCCCCCCCCCAACAAGTATCTTGTGTAGTCCTTTTTGTCTCCCCCCCTCCCGTTGCAAACTTTTGTACATTGTCTTATTTTATGTGATGATGTAATTGATGGTTTTTATTATTGTGTAGAACATTTTAACATTTTGTTGTCA…	---	---	N/A	---	P:mitotic recombination; P:DNA topological change; C:nucleus; C:DNA topoisomerase complex (ATP-hydrolyzing); P:DNA-dependent DNA replication; C:chromosome; F:ATP binding; P:regulation of transcription, DNA-dependent; P:resolution of meiotic recombination intermediates; F:DNA-dependent ATPase activity; P:decatenation checkpoint; F:chromatin binding; F:protein kinase C binding; F:nucleotide binding…	seg (SEG), tmhmm (TMHMM)	---	topoisomerase ii beta	30	Xl.78514	---	---	---		---	---	---	---	---	---	---	---
Xl.11091.2.S1_at	-0.00015132	downregulated	TGGCAAACGACATCATTCAGAACTGCAAAAGGAAAAATGCCATTGTGTATCGGGAGGCATTTGCAGAAGTTTTACCTGAGGCTGCTTCTCTAGTAAAGGATGGATCTGTATCAAAATCTGTGGAGAGAATTTTTAAGATCTGGGAAGAGAGAAATATTTACCAAGAGGATTTAATCACATCTTTAAAATCTGGTTTAAGAGATGGAAATTCAGGAAAACGAAACAGAAGCTCTCGTCCTAAACCAGAAAAAGTACAAGAAGCTCCTCCTGTAACTCCAAAAGCTGCATTAAAATCGAAGATTGTGGCTGAATTTAGGCCGCAGAAGCTAATTGACGATCTGCAGGGATATAAGCGTTCGGTAGATAATGCTGAACTTAAGGAAAAACAGCTTTCAAACA…	---	---	N/A	---	-	IPR006569; IPR006903; coil (COIL), PTHR12460 (PANTHER)	---	regulation of nuclear pre-mrna domain containing 2	0	Xl.75444	---	---	---		---	---	---	---	---	---	---	---
Xl.111.1.S1_at	-0.00010653	downregulated	GTAGAAGAACCACAGGAGAGATGTTTCATCGGCCGGTCCTTCAGGTGTTTCGCCAGTTTGCAAGATGTCAGTCCACGGACTCCCTGTCTGCCATACTGGAGCGATCNNNGAATAAAGTGCAGCTCTTGGGCAGAGTCGGGCAGGACCCNGTCATGAGACAAGCGGACGGGAAGAATCCAGTGACCATCTTCTCTCTGGCAACCAATGAGCTGTGGAGATCAGGGGAAAACGAGGTGTTCCAGCCAGCTGGAGACGTGAACCAGAAAACCACGTGGCACAGGGTATCCGTGTTCCGACCTGGGCTCCGGGATGTGGCCTATCAGCACGTGAAGAAGGGAGCACGGCTATTGGTAGAAGGAAAGATTGACTATGGGGAATATACAGACAAGAACAACGTGA…	single-stranded DNA binding protein 1	ssbp1	N/A	single-stranded DNA binding protein 1	C:mitochondrial nucleoid; P:DNA replication; C:mitochondrion; F:single-stranded DNA binding; F:chromatin binding; F:DNA binding; P:mitochondrion morphogenesis; P:positive regulation of helicase activity	IPR000424; IPR011344; IPR012340; IPR016027	---	single-stranded dna binding protein isoform cra_a	8	Xl.75198	ssbp1	100037159	P09381		NP_001091326	NM_001097857	0006260 // DNA replication // inferred from electronic annotation	0005739 // mitochondrion // inferred from electronic annotation	0003677 // DNA binding // inferred from electronic annotation /// 0003697 // single-stranded DNA binding // inferred from electronic annotation	---	---	---
Xl.11107.1.S1_at	-2.57e-05	downregulated	ATCCTCAAATGATCGGACTTTCCCATCTCCCGACCTGCCACTAACCTTTCAGATCAAATAAAGTAGAAAAAGAACAGAAGAGCCGATGTTCTGCCCCTGACAGCAATCGTACGAAAGTTATGTCCAACAAAGCTGGTGAAATCGCCCACTGAAAATCGTANGATCGGCAATACTTATTATAATATTATATAATACATATTATCGGCCGCCGACAGGAATCTTTTAACCTGTCCGATTGACCAAACGACTGATCTCCGTGGGACGAAAAATGTAGGGACTCTCCACCACCGGTCCGAAAATCGTACGAATCCTCGATTCTTACGATCGGATCTTTGCGTCTATGGCCAGCTTAAATCTCGCTGGACAAAAGTGCAAAAGATTTTTATTTCTTTGTCCGGC…	---	---	N/A	---	-	no IPS match	---	---	0	Xl.78521	---	---	---		---	---	---	---	---	---	---	---
Xl.11114.2.S1_at	-1.32e-05	downregulated	GTACTACTATGGTCAACAGAAAGGTCTATTTTGGAATTTAAACCAACAGTACACGGTGGGCATGTAACCTCAGAACATGAATTTCATAGGCTGCTTGATCCAGCAATTAATGCAGACCAAAAAACTATCATCCTATTCCTCCAGGAAACGTTGAGTATGGAAGACTTCAATTATTTCAGTTCTTTCAGTGGATCTGAAGACATATTCTATAATGTGAAGGCATTATTGAATTCCTCACCGTCTTCTTTAGTTCTACCAGCAGTGAACTGGAAAACAATTCACCATCTCCCAGGTTACTTTAAAAACCAGGCAAACTGGAACTTAATCAGAGCTGATGCTCTCAGTTTATCATCTGTGGAACTGGAGAAAGAAAAGTCTAACCTTATCATAGTAAAATTA…	V-ATPase accessory subunit Ac45-like protein	LOC100337617	N/A	V-ATPase accessory subunit Ac45-like protein	C:proton-transporting V-type ATPase, V1 domain; F:proton-transporting ATPase activity, rotational mechanism; P:ATP hydrolysis coupled proton transport; F:hydrogen ion transporting ATP synthase activity, rotational mechanism; P:cell death; C:integral to membrane; C:membrane; C:vacuole; P:ion transport; P:transport; F:nucleotide binding; P:ATP catabolic process; F:ATP binding; P:proton transport; C…	IPR008388; IPR024722; seg (SEG)	---	h+ lysosomal accessory protein	18	---	LOC100337617	100337617	D2WPH1		NP_001165702	NM_001172231	0015986 // ATP synthesis coupled proton transport // inferred from electronic annotation	0033180 // proton-transporting V-type ATPase, V1 domain // inferred from electronic annotation	0046933 // hydrogen ion transporting ATP synthase activity, rotational mechanism // inferred from electronic annotation /// 0046961 // proton-transporting ATPase activity, rotational mechanism // inferred from electronic annotation	---	---	ADB20256.1 // span:7-29,408-430 // numtm:2
Xl.11115.1.S1_at	-0.051916	downregulated	AGGAGGAACCTCCTTTTCCAGCCAGTGACACAACTCAAGGACGAAACAGACTTTAAGCACAGGATTCCCAGGGAACAGTGGTGGCTGAAGATGAGGCCTCTGATGAAGATTCTGGCCAAGTACAAGACGAGCTACGACATTTCAGACGCAGGAAAACTGGAACACGTTAACATGTGCAGACGGAAAGATGAAACGGGAGCAATTTGATCCTCNNGCTCCAGCCTATTGTTACCCCTCCCTACACTGTGTGCTGTAGTTACCTCTTTGTATTTATTGCTCNGNCACTTTCTGTCCATGCAGTTTCCATTGACCAAGTCCAAGTCATATCTACGTATACGTCCACCTGTATCCACTCTCCATTTTTACTCCGGCTCCAATATTCCCTTTTATTTTTTTTGT…	hypothetical protein MGC68847	MGC68847		hypothetical protein MGC68847	F:transferase activity; P:phosphorylation; F:nucleotide binding; C:cytoplasm; F:ATP binding; F:kinase activity; C:6-phosphofructokinase complex; P:glycolysis; F:6-phosphofructokinase activity; P:protein homotetramerization; P:carbohydrate metabolic process; F:fructose-6-phosphate binding; C:soluble fraction; P:glucose metabolic process; P:fructose 1,6-bisphosphate metabolic process; F:metal ion b…	no IPS match	---	mgc68847 protein	18	Xl.75410	MGC68847	379632	Q6PF67		NP_001079941	NM_001086472	0006096 // glycolysis // inferred from electronic annotation	0005737 // cytoplasm // inferred from electronic annotation /// 0005945 // 6-phosphofructokinase complex // inferred from electronic annotation	0000166 // nucleotide binding // inferred from electronic annotation /// 0003872 // 6-phosphofructokinase activity // inferred from electronic annotation /// 0005524 // ATP binding // inferred from electronic annotation /// 0016301 // kinase activity // inferred from electronic annotation /// 0016740 // transferase activity // inferred from electronic annotation	---	---	---
Xl.1115.1.S1_at	-67.591	downregulated	CTCCCTGGAGAAGAGCTATGAGCTTCCCGACGGTCAGGTCATCACCATTGGAAATGAACGTTTCCGTTGCCCTGAGACCCTCTTCCAGCCTTCCTTCATTGGTATGGAATCTGCCGGTATCCATGAAACTACCTACAACAGCATCATGAAATGCGACATTGATATCCGCAAGGACCTGTACGCCAACAACGTCCTCTCTGGTGGTACCACCATGTACCCTGGTATTGCTGACAGAATGCAGAAGGAGATCACTGCCCTGGCCCCCAGCACCATGAAGATCAAGATCATTGCCCCACCTGAGCGTAAATACTCCGTCTGGATCGGTGGCTCCATCTTGGCCTCTCTGTCCACCTTCCAACAGATGTGGATCAGCAAACAGGAATACGATGAGGCAGGACC…	actin, alpha, cardiac muscle 1	actc1	N/A	actin, alpha, cardiac muscle 1	P:vascular smooth muscle contraction; C:smooth muscle contractile fiber; P:regulation of blood pressure; C:actin cytoskeleton; F:nucleotide binding; C:cytoplasm; F:ATP binding; P:muscle contraction; C:cytosol; P:response to virus; C:cytoskeleton	IPR004000; IPR004001; G3DSA:3.30.420.40 (GENE3D), G3DSA:3.90.640.10 (GENE3D), SSF53067 (SUPERFAMILY)	---	alpha cardiac muscle 1-like isoform 2	11	Xl.1115	actc1	379752	P04751		NP_001080060	NM_001086591	---	0005737 // cytoplasm // inferred from electronic annotation /// 0005856 // cytoskeleton // inferred from electronic annotation	0000166 // nucleotide binding // inferred from electronic annotation /// 0005515 // protein binding // inferred from electronic annotation /// 0005524 // ATP binding // inferred from electronic annotation	---	---	---
Xl.11177.1.A1_at	0.00026166	upregulated	GCAACAGCTCCAATCACATACATTAGACCTTGGATTGCCTCTTCAAAACAGCACTTTCTTGCAGTGGGTGATGACCAGGGAACTCTGCACGTCTTAGAAATCCCCTGGAACCTGCGTAATCCTTCTGCTAATGAGAATGCCAGCGTTCAGCATTACTTTGAGAGAGAAGTCAAGCACTTGGAATCTGCCAACCATAGGGAAGGACTGCGAGCAGCAGCAAAGAGACAGTTGGAACTAAAAGATCTCAGTGCAAAAACTGAAATTAACCCACCAGTTAAAACAAAGGAACAAACTGAAGTGGAACAAAGCAAGGAATATGAATTATATCTTCAGTTTGAAAGCTCCATCCTTTCTGGACTAGGACTGAGTAAAGAAAAAGAAGAAAGCACAGAGAAAACA…	---	---	WD repeat domain 63 (wdr63)	---	F:molecular_function; P:biological_process; C:cellular_component	PTHR12442 (PANTHER), PTHR12442:SF5 (PANTHER), seg (SEG)	---	wd repeat domain 63	3	Xl.11177	---	---	---		---	---	---	---	---	---	---	---
Xl.11184.1.A1_at	0.00010948	upregulated	TGCCCCTTGTTCTGTCTAGTGGCAGATGTGTATCACTTGAAAATACAGGGCTGCATCTCTCTGAATAATGAGCAATTCCATCCACTTTGTACAGGAGGAAGGAGTTGTAGGGGGTTATTTATTAAACTCTCAAATGCCAAAAAACTGAAAAAAATAGTTTTTACTATAAAAACCCACAATTNTTTGGGGATTTATTATACCCCAAGGATATAACTATGAAGATTTTCATTGATCCAGGTCATGGTATATCTAGTACAGGTAAATACTAGATATANCCCCAAGGATGGAAAAAGTCTAAATCGAAAATCCAGCATTTCAGAACTGCGGCAGTTGCATATAAGTCAATGGGAGAAGTCCTGAAGATGCAGTCCTATCAAAAAGTTTGGGAACCCAGCTCAG…	---	---	cytochrome b5 type A (microsomal) (cyb5a)	---	-	no IPS match	---	---	0	Xl.11184	---	---	---		---	---	---	---	---	---	---	---
Xl.11226.1.A1_at	-0.00015705	downregulated	CAAATCTATGGTAGCTAAGGTGAGAAAGCCTAGCAACCAGGTGTAAATTCCAAAAAGACTGAGGAATACCCCATAGCAACCTAGAAGAGAAGGCAGAGNNNNNNNNNNNNNNNTTATACTAAAAGTCCATCCCCCAGTGATTGGAACGTTCCATANGGGTGGATAGATTAGAGGGGGGCTCGTTATTATTCGGGGTAANTCCAGTGGCTTCTGTTACTAAATTAATTCTAAACCTATGGGGAGGGGGGGGGTCTTTGTTTATAAACTTCAGGTTATATTGCAGATTTTTATGTGTATGTATATATTTAAACTTTTTAAAAAGGAATATGAAACACTGATAATATTAACTGTGACTGTATAATATGTACTTGGCTAATGGTTTTGTGGTCACTGGACCTG…	solute carrier family 25, member 44	slc25a44	N/A	solute carrier family 25, member 44	-	SignalP-NN(euk) (SIGNALP)	---	---	0	Xl.57872	slc25a44	779135	Q6DFD6		NP_001090232	NM_001096763	0006810 // transport // inferred from electronic annotation /// 0055085 // transmembrane transport // inferred from electronic annotation	0005743 // mitochondrial inner membrane // inferred from electronic annotation /// 0016020 // membrane // inferred from electronic annotation /// 0016021 // integral to membrane // inferred from electronic annotation	0005215 // transporter activity // inferred from electronic annotation /// 0005488 // binding // inferred from electronic annotation	---	---	AAH76803.1 // span:20-42 // numtm:1 /// NP_001090232.1 // span:20-42 // numtm:1
Xl.11282.1.A1_at	3.78e-05	upregulated	AGTGCATCCCTACTGTCAACTATTTCTTATAGCTAAACCATATCAGTAAATATGAATGGTGAATGGCAGGACGGTCCAGAAAATTCTGAAATAATTTTAGGTTNTTGTTCTTCCAAGTGAAGTTGCCGAAAAATCTCCTTTTTATCATTAANNNGTAAAATTTGGAAATATAATTTTTATTTTTCCNTTAAAAGTTTTATCATATGGCTGTNTCTGTAAAGCATATATTTCAGTATACATTCTCNTGCAGAACCNCACCATCCTGAATCGGGATCCCAGCATTTAATTTCTGACNCACCCATGCCATCGACTTTGTTCAATCATTTAGTGTAAATCAGTTCTCTCTGNAATTAATTATTTTTATAAATACGGGAAATGTTTATATCTTTGCTACAGATA…	---	---	N/A	---	-	SignalP-NN(euk) (SIGNALP)	---	---	0	Xl.11282	---	---	---		---	---	---	---	---	---	---	---
Xl.11294.1.A1_at	0.00014453	upregulated	GAACAGTCAATAAAGCCACCTCAGTTGTATGCGGTCTTGATACAAGATTTAATTAGCCTTGTTTGCCGCTCAAATATTAGGCCTGCAGGTTTATGTAGTGCACACAATGGATTTACTAGGTATAGGGAGCTATTTTGATGTTACACTACATAAAAACAATCCGTTCCCATGAGTGGACATGGAAACAATCCATGGTGTCCTTTGCTTCCTGTAGGATTGCAAAGGCTGCACAAGAGCATATGGGAAACCCGGCATCATCTAAATTATTGGCCTTGCAACTCTGTTTTTTATTTTTGGTAGGCAATATCCATGATATACAGTTAGGTCCATAAATCTTTGGACAGACAACTTTTTTCTGCTTTTATCTGCTTCATTGATAATGACATAACGGGAATTGCC…	---	---	N/A	---	-	no IPS match	---	---	0	Xl.76441	---	---	---		---	---	---	---	---	---	---	---
Xl.1133.1.S1_at	4.39e-05	downregulated	TCTTGGACTCCATTCTTCCAAACTCCCCCTTATCTCTTCTTCTCTCGGTCTCGCTCCTCANGTGGNTTCCTCACTCCTCTCCCCTTCCAATTTCTCTCTGTGTGGCAGAACATGTAAAGGCAGGGAAGTTGCAGCCGAGCAGTGTGGCTTAAACATTTTTAAGTGTCTTTTGGTGTTGTTAATGGCGAGTTTTCCAGTACGGTCCAATCAAATTCATTCTGGGCATTCACTTGCACTGTATACAAGTTTTATTCCAACGCCCGCGCTCTCTCTCTTTCTCTCTCTGTTTGACTGTGTGCAATGTTCCGTTTAACCTATGGATTCCACAT	growth associated protein 43 a	gap43	N/A	growth associated protein 43 a	-	seg (SEG), SignalP-NN(euk) (SIGNALP)	---	---	0	Xl.1133	gap43	380030	P55860		NP_001080338	NM_001086869	0007275 // multicellular organismal development // inferred from electronic annotation /// 0007399 // nervous system development // inferred from electronic annotation /// 0030154 // cell differentiation // inferred from electronic annotation /// 0040008 // regulation of growth // inferred from electronic annotation	0005886 // plasma membrane // inferred from electronic annotation /// 0016020 // membrane // inferred from electronic annotation /// 0030054 // cell junction // inferred from electronic annotation /// 0032584 // growth cone membrane // inferred from electronic annotation /// 0042995 // cell projection // inferred from electronic annotation /// 0045202 // synapse // inferred from electronic annota…	0005516 // calmodulin binding // inferred from electronic annotation	---	---	---
Xl.11348.1.S1_at	-0.07773	downregulated	AGAAGAACCCGCAGTGGAGGCCACAGAAAGCATTGAGCAGGTCGGTGATGGAGAGAATTAATATTTCACCCTGTGTGCTGCTGGGAATCTTTGAAAAACTAGCTAAGGACATAGAAAAGAAGTAATTCATACCACAAGAATACCACAGGCTGAAAGCCAAACAACGCGTGAAATTTTCCTCTTGAATTATCAAGTCCGTCAGTGTATGCATTCATGTTATAATTGTGAATGTACAGCTTTGTAACCCAACCGATATACCACCAGTCACACATCCTTCACATCTTCATGTGATTTATTATACACAACTTTGTTTGACCCTGAGCTCTGGTTTTACTAACAGTCTATTTTTACCCCTATCAATCTTCATTTGTATGTGTTTTTATTTGACGCACCTACTAC…	synuclein, gamma (breast cancer-specific protein 1)	sncg	N/A	synuclein, gamma (breast cancer-specific protein 1)	-	tmhmm (TMHMM)	---	---	0	Xl.11348	sncg	380522	Q7SYT8 /// Q90WV3		NP_001080828	NM_001087359	---	0005737 // cytoplasm // inferred from electronic annotation	---	---	---	---
Xl.11349.2.S1_at	-8.1e-05	upregulated	GAACATGCGGATGATGCAACTTCAAGAAAANATGGCAGAGCAGAAAAACATTAAAGACAAACTCGAAAATGAGCAAGAAAAACTTCACATTGAATATAACAAGCTTTGCGAAGCATTAGACGATCTTCAAAATATGAGTGGCAGCTTAAGAAATGAAGGACAGACATTATGGATAATCATGAATAAAATTGCTGGACAGAAAACAAACATACCAGCAATTTTACGTTNNCCAANAGAAAGAAAANCCANNTAAANGGGAAGGNGGANCCCANAAAGACGTCACCATTGCCAGCAGTTTTGTATAGTTGCGGTATATGCAAGAAGAGCAATGATCAGCACCTACTTCTGTTGTGCGATACTTGCAAACTGCATTATCATCTTGGATGCCTGGATCCTCCT…	---	---	N/A	---	F:metal ion binding; F:zinc ion binding	coil (COIL), PTHR13793 (PANTHER), PTHR13793:SF10 (PANTHER)	---	phd finger protein 14	2	Xl.62408	---	---	---		---	---	---	---	---	---	---	---
Xl.11349.3.S1_at	0.018887	upregulated	GGTGCATTGACATGCTCAGCTGGAAGTGAACATGAGNTNNNNNANNNGNGTAAAGAAGAACAAAAAAAANGATGAAAATGAAAAATCTCGAAAAAGAAAGGAGAGGATCTCTGATGTTGACATTAGCACTGATGATCAAACTAACGAACCAAAAAANTGGAATCTGCGCAGAACAAGACCTTTGTTAGATTTTATCACTATGGAAGAATTAAATGCAATGGATGATTATGACAGTGAAGATGACAATGACTGGAGGCCTTCTGCTGGCAAACGAAAAGGGAAAACTACATCCCTAGGTGATGCAAGTGATGGTGAGGATGATGAGGAAGAGGATGGAAGTGATGAGGGATCTAACTATCATGCTGGTCATGATGATAACAGCAGTAGCTCTAGTGATGA…	---	---	N/A	---	F:metal ion binding; F:zinc ion binding; F:molecular_function; P:biological_process; C:cellular_component	coil (COIL), PTHR13793 (PANTHER), PTHR13793:SF10 (PANTHER), seg (SEG)	---	phd finger protein 14	5	Xl.74010	---	---	---		---	---	---	---	---	---	---	---
Xl.11404.1.S1_at	-9.48e-05	upregulated	AGCTGTCGTGTATACCCTGTGATTACTAGGTGGTTCTTTATTAACCTACAGGTACTCGGTCATACCTAGTTTTCATGATGATAATCTATTCTGTACACAGCAGTGCTTATTACCACCAGAGATAACTTACCTTAATCAGTGCAGTTATCTATATCAACCNATCNGCAATTACCTTTGATTGGTCTGCAAGCTTTTGCAAAGGTCTGGTTGCTATGAGTTATTGCACTGGTACAGTTTTTCACGTATACTAATGTTTGTCCCTNTATTTACCTCTTAANTAGCTGCATAGTTTAATGCACATTAAAACTTTTNTATAAATGTTCCTATTTTCTTCTACAAATCTTGAGTGACCACTATGAAATTGTGATCTCCACTGCTCCGTCCTTTGACTGCAGTCCC…	FERM domain containing 8	frmd8	N/A	FERM domain containing 8	-	no IPS match	---	---	0	Xl.11404	frmd8	379363	Q7ZWP1		NP_001079676	NM_001086207	---	0005856 // cytoskeleton // inferred from electronic annotation	0005488 // binding // inferred from electronic annotation	---	---	---
Xl.11405.1.S1_a_at	87.9662	downregulated	GGATGAACTGTTGAAATTTGTTGCCCGNAACTACNTGGAAGAAAAAAAGTAAAGTAAAGNGAACTCAACTTTGTACTGATTACAAAAAATCAGATCTCAGCCCAAATCCTCATTTNTATTTTTCTTNNTCCCCCAACCAACAACTCATCTTNTTCNNCTTCTTCATCACTGCCAAACCTTTCCCCCAAACCCCTTCTCCAGAGNCTTCCAANTTGGGGTTCTCTAAACCTGGTCCCGAGGGTGATGGAATTCNTGGGCTGTTGTTCTGTAGCCAAGTGCCTTAATCTTCCATACATGACCCTTTTTATAAAGNGACCCCCCNATAACCACACCAATATACTGTACATATAGAACCGGTCTCCCCAATCCGGACATCNCAGAGCTAAATTCTAGTCGAAC…	ATPase, Ca++ transporting, cardiac muscle, slow twitch 2	atp2a2	N/A	ATPase, Ca++ transporting, cardiac muscle, slow twitch 2	-	seg (SEG), SignalP-NN(euk) (SIGNALP)	---	---	0	Xl.2029	atp2a2	380096	Q7ZXY6		NP_001080404	NM_001086935	0006754 // ATP biosynthetic process // inferred from electronic annotation /// 0006812 // cation transport // inferred from electronic annotation /// 0006816 // calcium ion transport // inferred from electronic annotation /// 0008152 // metabolic process // inferred from electronic annotation	0016020 // membrane // inferred from electronic annotation /// 0016021 // integral to membrane // inferred from electronic annotation	0000166 // nucleotide binding // inferred from electronic annotation /// 0003824 // catalytic activity // inferred from electronic annotation /// 0005388 // calcium-transporting ATPase activity // inferred from electronic annotation /// 0005524 // ATP binding // inferred from electronic annotation /// 0015662 // ATPase activity, coupled to transmembrane movement of ions, phosphorylative mechanism…	---	IPR013200 // Haloacid dehalogenase-like hydrolase, type 3 // 2.1E-4	AAH44063.1 // span:60-78,88-107,260-279,299-321,760-782,837-859,928-950,965-987 // numtm:8 /// NP_001080404.1 // span:60-78,88-107,260-279,299-321,760-782,837-859,928-950,965-987 // numtm:8
Xl.11428.1.A1_s_at	-0.00079189	upregulated	CTGAGAATTTCTGTGACTGTAGGCTTTTTATTTTTGTATTGGTGAAAAAGGTTCAGGGTCTTCTTGCCCAGTGTGACACCGTTGAAGGAAATATTGGTCAACCCACACACAAACTGCAATCCAAAAATTTAGCNCTGTCCAAAAAAAAATTGCTGATGTGGCAATGAAGAATAACAATTGCTCTGTGAGCAGGCTCTTGTATTGGAGCATCTATCCATATTATATTCCGGTATATAAAGTTTGTTCGCACTAATGCATTATTTTTTGCATGTATGAGAACTTTGTTGTGCTTGTGTCTT	---	---	N/A	---	-	no IPS match	---	---	0	Xl.11428	---	---	---		---	---	---	---	---	---	---	---
Xl.11454.1.S1_at	0.001077	downregulated	GGACATTGGGATTAGACCCTACAATGCAAACTGAATCCTGCTGACATCTGTTTTATTAACCACTCATAAGAACCTGTAGTTGGATATTGCCTCTGTATATAAATGATTTTTCTAAGTCTGGCTACCACAGGAAAACTTAGATTGGAAAGATAAAAAGGTCCATGGCACACCAGCTGGTGTAGATTTTGTTGAATAAGATCAAAAGCCTGTCTTTTTGCCCTTTTATGGTGTAATGTGAACAATGAATGTTTTTAAATATGCTCTCTAGTTAAAAACCCTACCCATGAATTCATCTCTGCTCACAAACCTTGTAATGGGTCAGTACTGAAGTAGTTGGTCAGCCAGTTTATTGCGACTCAAAAACAAACATGGCTGCCCATTTTCAATGCCGGCCCAAAA…	inhibitor of kappa light polypeptide gene enhancer in B-cells, kinase gamma	ikbkg	N/A	inhibitor of kappa light polypeptide gene enhancer in B-cells, kinase gamma	-	SignalP-NN(euk) (SIGNALP)	---	---	0	Xl.11454	ikbkg	735069	Q58EW6		NP_001089998	NM_001096529	0006468 // protein amino acid phosphorylation // inferred from electronic annotation	---	0004674 // protein serine/threonine kinase activity // inferred from electronic annotation /// 0005524 // ATP binding // inferred from electronic annotation	---	---	---
Xl.1147.1.S1_at	-0.00025902	downregulated	AGCACATCAGGCAACAGGTTCTTTGGGTGAAGATGCAGTGGGCACTGAAATGGACCAGCTGAACCTTTCACAGCTCCCACGATATGCCCGGGCATCCTCTGCTGGTCAGAAAAAATCTTTTCAACGCACTGATGGCGACCAAAGATCGAACATTGGGAATGCGTTGGTCAAATATCTGCAGCAAAGCAGGAAAGCAGGTCCTTCCGGGAGATATGTTGTCCTGCCAAACCGACCTATTTTTGATCAGTCCCATCGAATAAATGACAGAGACTACATGGGCTGGATGGATTTTGGCCGTCGCAGTGCTGAAGAATATGAATATTCCTCGTGAAAACTCAAAATATATTAAATTTTCCCCTATTTCTGTACAGATTAAATAAAATCATTTGCTGTCTTTAC…	cholecystokinin	cck-b	N/A	cholecystokinin	F:hormone activity; C:extracellular region; P:axonogenesis; P:neuron migration; C:axon; P:digestion; F:neuropeptide hormone activity; P:eating behavior	IPR001651; IPR013152; IPR015499	---	cholecystokinin (clone cck-cg) preprocholecystokinin	8	Xl.1147	cck-b	378612	P50145		NP_001079304	NM_001085835	---	0005576 // extracellular region // inferred from electronic annotation	0005179 // hormone activity // inferred from electronic annotation	---	---	---
Xl.11474.1.A1_at	0.00038068	upregulated	TTTGGCTAATAAAAGGGACATCCTGACAAAAACCAAACAGGCGAGAGACAGCNTAAGGAGAGACAATTTAAAGCTTAAACAACAAAGTGGNCTGTTAGACAACAAGTTGCTATTAAAGGACTTTGAAGACAAAGTAGATGCAACAGAAGTGATGTNTCAGAAGNTGGNAAAGCCTAAAGCGCCGCCATGCTGAGCTGTCTCTGTCCAGTAAAGGGTTAATGAAGAAAATAGAGGAAGGAAATCTTACCCTGAAAAACTGATGGCAGTCTCTGTAATCTTCAAGTTGTTTTCNNNNCAGAAGAAACCACTCTCAAATGGTAACCGACACTAACATTATGG	---	---	coiled-coil domain containing 96 (ccdc96)	---	F:molecular_function; P:biological_process; C:cellular_component	coil (COIL), PTHR15654 (PANTHER), seg (SEG)	---	coiled-coil domain containing 96	3	Xl.11474	---	---	---		---	---	---	---	---	---	---	---
Xl.11487.1.S1_a_at	-0.0021671	upregulated	ACTGCTGCTCAATGGTTACCGTGGGTCACATTTTATCAAAACAAACTTGCCAATAATTGAGTTAATTTTATTAGGCATGCAAAACAAACTTAAATATCTCGCCCACCCAAGAAACTTAAATGCTTTGCAACTATTTGTATACATTTTTTTTTTTTTATCTTCCCTTTTGAGGTAAAAATAGAAACGGTTCTGGTCATCAACAAAAACAACAAATCAACGAATCACTTTTTGTTGATATGTTTGGAGATATGTTATTGGCCCCATGTGTTATTGGTCAGTTGTTTTGTTAAGAAATGTGGTTCATTGTGTCCCCTCGTGTAAGTATTTCTATAAGTAGAACTTCTTTCATTGGGAACACTATATAATAACGTGCACACGTGCTGCCTT	wntless homolog (Drosophila)	wls-a	N/A	wntless homolog (Drosophila)	-	tmhmm (TMHMM)	---	---	0	Xl.11487	wls-a	447540	Q66IZ4 /// Q6AX55		NP_001087716	NM_001094247	0007275 // multicellular organismal development // inferred from electronic annotation /// 0016055 // Wnt receptor signaling pathway // inferred from electronic annotation	0000139 // Golgi membrane // inferred from electronic annotation /// 0005794 // Golgi apparatus // inferred from electronic annotation /// 0016020 // membrane // inferred from electronic annotation /// 0016021 // integral to membrane // inferred from electronic annotation /// 0030659 // cytoplasmic vesicle membrane // inferred from electronic annotation /// 0031410 // cytoplasmic vesicle // infer…	---	---	---	AAH79747.1 // span:5-27,131-153,166-188,203-220,233-255,275-297,330-352,372-394 // numtm:8 /// AAH81130.1 // span:13-35,231-253,265-287,302-319,332-354,374-396,429-451,471-493 // numtm:8 /// NP_001087716.1 // span:13-35,231-253,265-287,302-319,332-354,374-396,429-451,471-493 // numtm:8
Xl.11560.1.S1_at	1.62e-05	downregulated	TACCCAAGTGCTGCCAAAGCCATGATCTCTCTCTGCCACCCCCTTTATGGCAGACACGAGTGGTTTGGGTGCACTGATGGAATGTGTGCTGCCCTTTTTACCCCAACCAAAGCCATGTCCGTGTGGGATGAGCAATACAGTTTCTTTTGTAAACGTTGCAGTGAGATCTGCATGGTGGTTCAAGCAGACGTTCTTCTCTTTACCCCCTGCCCTAATGTGCCATTCTGGGAGGGATTAGACATCTTATTACTATCCCAGAAATGCCTCCCCAACCCCTTCGCCCTCTTTTAAATATGAGCTGTCGCCATATGTCCCTGTGAAATCCTACCTCTTTCCCTGCTGGGAAGTGGCCGTTGAGGTTACCACCACCTTAATCATGTTCATGGGCAAGACCTGCTC…	casein kinase 2, alpha 1 polypeptide	csnk2a1	N/A	casein kinase 2, alpha 1 polypeptide	-	no IPS match	EC:2.7.11.1	---	0	Xl.11560	csnk2a1	399319	P28020 /// Q6INV5		NP_001084124	NM_001090655	0006468 // protein amino acid phosphorylation // inferred from electronic annotation /// 0016055 // Wnt receptor signaling pathway // inferred from electronic annotation	---	0000166 // nucleotide binding // inferred from electronic annotation /// 0004672 // protein kinase activity // inferred from electronic annotation /// 0004674 // protein serine/threonine kinase activity // inferred from electronic annotation /// 0005524 // ATP binding // inferred from electronic annotation /// 0016301 // kinase activity // inferred from electronic annotation /// 0016740 // transf…	---	IPR001245 // Tyrosine protein kinase // 0.0011	---
Xl.11572.1.A1_at	8.85e-05	downregulated	ATCCCTAACCTAACTCAGCTAATTACAGGGGAGTTAGTAAATGTAAAAGCAAAACTATGTTCCGTCACTGCTTTATAATTCTGCATCCCATGGGAAGAAGCGCAGCAGCCCTAAGATTATTTAAATAAGGCATTGGTTAAATTGGGATTTTCCCCCCTTTACTACAGTAAAGCTTTCACTTGCAATTGTGTGCTTGCAGCTAAATGCACCCCCCTTCAATTAGTTGTTTCTCGAACTGTATTATTTAATATAATATTTTTCCATATATCTGTTTTGCAATCACATCTTATATGTTACCACTACAGTACGATACCATCCACCCATTACATATCCGGAGTATAAAATGAGATCACATTGTTGGTAGCACCTTGTTCTGTAAGTGTTGCACACACGCAGCAT…	---	---	N/A	---	-	no IPS match	---	---	0	Xl.11572	---	---	---		---	---	---	---	---	---	---	---
Xl.11633.1.S1_at	6.28e-05	upregulated	GTTTGATCGAATAGTCCCGACCTGAAAATTTGAATCAAATTCGAATAGAGTTTTCCTTCTGACAAAAACTCTGATCTCAGGAAGGCTATTTACGTTTTCAAATGGTTCAACTGACCTCTGCCATTGACTTGTAAATTAACTTGGCAGGTTTTNGGTGGCNAATATTCGAATTAGATCTGATTNAAANTACATTACATTACAGTGAAANGCTGACATGAGTTATTACATTCAAACAGATGGATTAAAATTCANATATGTNAATTTTGACACNAAAATGTTTTTTNAAAATGCNNATTTACAATTTGACCCTTAATAAATCTTCCCCTTAAAGTGACCATACGGCTTATGAATGCCTTATTTTGGGTTAATATTTTTCTCTCTGTTTGAAACTGCTGTTAT…	chromosome 16 open reading frame 33	snrnp25	N/A	chromosome 16 open reading frame 33	-	seg (SEG), SignalP-NN(euk) (SIGNALP), tmhmm (TMHMM)	---	---	0	Xl.11633	snrnp25	398918	Q6PA98		NP_001083423	NM_001089954	---	---	---	---	---	---
Xl.11656.1.S1_at	4.87e-05	upregulated	ACTGCTAGGTGTATATATCTGCCAAGGTAAGAACCTTATTTCTGTTGGAGAAGCACTTCTGGAGAACCCGAATCTGGAACTCCAAATTCCTTTAAAGAACAAAAAGTCATTACCGCAGGATGTTTGCAAACTTATATTGGACATGTTGGCTCTGAATTGCAAAGAGAGACTGGATGCATTCCAACTGGAGATTAGAATCGAACAGCTGTCGTACGGAGAGAAACTGCAAAGATCTGGATCATAGGATCTCAAGTCGGGATGCCCAGAGTCTGTATCAAGACAAACCTAAAAACTAACAACATACTTTTTCTACTGGCCGTTAGCCTGAAGCAGTTTTGATTGAGTGGGTACGTATGCACCGTTGTTGTACACTTACCCGTTGGTTCAGTCTAGATAAAA…	serine/threonine kinase 35	stk35	N/A	serine/threonine kinase 35	F:ATP binding; F:protein kinase activity; F:nucleotide binding; P:protein amino acid phosphorylation; F:transferase activity, transferring phosphorus-containing groups; F:protein serine/threonine kinase activity; F:kinase activity; P:phosphorylation; F:transferase activity; C:nucleus; C:cytoplasm; F:molecular_function; C:cellular_component; P:biological_process	no IPS match	EC:2.7.11.1	serine threonine kinase 35	14	Xl.11656	stk35	734544	Q4QR09		NP_001089492	NM_001096023	0006468 // protein amino acid phosphorylation // inferred from electronic annotation	---	0000166 // nucleotide binding // inferred from electronic annotation /// 0004672 // protein kinase activity // inferred from electronic annotation /// 0004674 // protein serine/threonine kinase activity // inferred from electronic annotation /// 0005524 // ATP binding // inferred from electronic annotation	---	IPR001245 // Tyrosine protein kinase // 1.9E-5 /// IPR001245 // Tyrosine protein kinase // 1.4E-11	---
Xl.11703.1.A1_at	6.9e-05	upregulated	TTCATATCCCTTAACTTGTTTCTCTCCACCTCATCGCCTCCTCTTTCAGGGAAGAGGACACAGNGCATTTTTGATTGCACTTCTAGCTTTAGGGGTGCAGCTATTTAGCCTCCTTGGGGGGAAAAGAATTGTGTGTGCCTGCTGGAGTGTGTGGGAGGCTGGAATGCCCCATCACTGATAGAACTAGCCATTTCTATTTAATCACACTGGCCAGAAAAGCATTTCTGAATAATATTAATAAATAACTAAGCCAACTTAAATTATGTCTGNGTAATATATATTAGATTGACTGGAGACTTCAAACTGATGTCATAGAATCTATTATCCAGAATGCTTGGAGTTTTTCATATAAGGGTTCTTTNCTGTTATTTGGATCACCATACCTTAAATATGCAAAAA…	---	---		---	-	SignalP-NN(euk) (SIGNALP), tmhmm (TMHMM)	---	---	0	Xl.77863	---	---	---		---	---	---	---	---	---	---	---
Xl.11841.1.S1_at	0.00060367	upregulated	AAGAAATCCTGTTTATTGCCTTTTTAGCTTTCCACCACTCATCCCNTGAGTTTTTAGCCCTTTGCTAGGAACACGGCCACCAAGGAGAGATATTTTATCCAGGGGGGTGATAATACAGGGATGTTCATTTCTGACATATCTATATACAGACAAAAAAAAANNNNNNATCCTGTTCTTAGGGCTTTTATCAACACTATTCTCTTTGCTCTGGATTCTACTGAAACCAGTTAACATTCATCTTAACCTGCAATGGACAGGATAGCCCAGGGCTCCATAACCAATCACACAAAATGGAAATCTGGTGCCATCATTGTCTGTTCTTGCCAAGAAAATATTGTAGGTATTCTTGCAGAATTAACGTTGCAGATTGTAGAATTAAAACCCTATGATATTAATGTA…	---	---	N/A	---	-	no IPS match	---	---	0	Xl.11841	---	---	---		---	---	---	---	---	---	---	---
Xl.11883.1.A1_at	-0.00015753	upregulated	AGGACCCGAGGAGATTGGCTCTATTGTGGGCAAATGTGATAGGGACCTTAGATAGTAAGAGCCACTGGTGCAGGGACTAACGTGAATGATATATAATCTCTATATAATATGTCAGCACTGTATTGATGAAGGTTTATAATAAAATAGCACCCTGCATTCTTTGGATTTTTCAGCTCTTAAAAGACGCAGAGAGCTGGAGTATGGAAGTGCTGGTTTGCATTACCTGCCCGGTGGTAAGGTCCTTGCANTTTTTAGCTGCCATAGAGAATATTTTACTTGTCTGGTATAAACCTTCATGTATATGGTTCCATTGCCTTTTTCTTTTTTTGGCTACAATTCCTAACAATTGGAAATGTCCATTTGCATTGTGTATTTTGCTTCACTTGTTTTTCTTAATTT…	---	---	N/A	---	-	seg (SEG), SignalP-NN(euk) (SIGNALP)	---	---	0	Xl.78952	---	---	---		---	---	---	---	---	---	---	---
Xl.11978.1.S1_a_at	-0.00032754	upregulated	GATGATGGTCCTTTGAATGTAACTAAAATAGAGAAATCAGATAAGAGTACGCAAGATGAACTTTCAACAAAATGTGTGCACTGTGGCATTGTCTTTCTGGATGAGGTTATGTATGCTCTACATATGAGTTGCCATGGGGAAAGTGGACCTTTTCAGTGTAGTATATGCCAACATCTTTGCACGGACAAGTATGACTTCACAACTCATATTCAGAGAGGCCTACATAGGAACATTGCACAAGCTGAAAAGAATGGAAAAAATAAAGATTAAAACTTTAGCACTTAGCACAATTTAGTAGAAATGGGGTTTCTTGAATAGAAATTCAGTAGCTTGTGACTTCTAATGAGGGCCAGTAAAGCACTTCCTAAAGCATGTTCAAAGACTCATGTTCTCCGTAAC…	trichorhinophalangeal syndrome I	trps1	N/A	trichorhinophalangeal syndrome I	F:sequence-specific DNA binding; F:transcription factor activity; F:DNA binding; C:nucleus; F:zinc ion binding; P:regulation of transcription, DNA-dependent; C:intracellular; F:metal ion binding; P:transcription, DNA-dependent; P:negative regulation of transcription from RNA polymerase II promoter; P:negative regulation of transcription, DNA-dependent; F:protein binding; F:molecular_function; C:c…	SignalP-NN(euk) (SIGNALP)	---	trps1_xenla ame: full=zinc finger transcription factor trps1	15	Xl.11978	trps1	399173	B7ZSB1 /// Q90ZS6		NP_001083884	NM_001090415	0006350 // transcription // inferred from electronic annotation /// 0006355 // regulation of transcription, DNA-dependent // inferred from electronic annotation /// 0045449 // regulation of transcription // inferred from electronic annotation	0005622 // intracellular // inferred from electronic annotation /// 0005634 // nucleus // inferred from electronic annotation	0003677 // DNA binding // inferred from electronic annotation /// 0003700 // transcription factor activity // inferred from electronic annotation /// 0008270 // zinc ion binding // inferred from electronic annotation /// 0043565 // sequence-specific DNA binding // inferred from electronic annotation /// 0046872 // metal ion binding // inferred from electronic annotation	---	---	---
Xl.1199.1.S1_at	0.00012803	downregulated	TAATGTGGCTTGTGATCTCGGCTACATAANGTGCCTAATACTCCCTCTGCTGAGCATAATCATTACTGCACTATTTAACTGTCTGAGCAAGAGGTTCTGTCTTATTTCAGTGTTCCAGTGAGCTGAATACATGTCCCAGTGCCTTATTAGAGTGGAAGGCATCACTTTGATTAGTTACTTTGCCCATGATGCCAGGATTCTAAGTATGTGAGAGAGTCTTTGTGTGTGTGCAGCTAGAGCCAGGCTCTTTGGGATGTACCATTGAGCGGAACATTCCAAACCATCTTGGAACGGCTACCGAAAAGTAGATTCAGGTGCATTAGATCCCCATAATTGCTGTGGTTTCAATACAAATTAATCAAAGACTGGGTGGACAGACAAAAGGAGTGGGGCGGGGAC…	glutathione synthetase	gssls-a	N/A	glutathione synthetase	-	no IPS match	EC:6.3.2.3	---	0	Xl.1199	gssls-a	394329	P35668 /// Q6DCN4		NP_001081013	NM_001087544	0006750 // glutathione biosynthetic process // inferred from electronic annotation	---	0000166 // nucleotide binding // inferred from electronic annotation /// 0000287 // magnesium ion binding // inferred from sequence or structural similarity /// 0003824 // catalytic activity // inferred from electronic annotation /// 0004363 // glutathione synthase activity // inferred from electronic annotation /// 0005524 // ATP binding // inferred from electronic annotation /// 0005524 // ATP …	---	---	---
Xl.12079.1.S1_at	-0.00011432	downregulated	ATCCTGCTACCCCAATCGAAAGAAATGTATCTATTTATAAAGTGTAAATGTGTAATGTTGACGCCACCCTTACCTGATCCATCACTGAAATGCCAAAGCGTTTAATTCAGCACCATTATTATTTGCCATGGGGACAGAATTTGAAGGCGAATTTACGCATTTGCCTGAAGCCCTTTACAAAGAGACTATTGCACAGCGCAGTACTTGTTCAGCTCTTATCCAAACGATTTCTATGTTACAAGCACTGCTACCAAAATCTCAGGATTAGAACACTTTAACGCATTGTTGNTTTTTGTCACAAGATGTCTTAAAACTATGAATAATCTGCTTACCCAAATAAGTTCCAGTTTTATTACAGATNCCCCCNTTTTTTTTNCTACCTGTGTTTTNTGTATATGT…	forkhead box D2	foxd2	N/A	forkhead box D2	-	seg (SEG)	---	---	0	Xl.12079	foxd2	378641	Q90WN4		NP_001079322	NM_001085853	0006350 // transcription // inferred from electronic annotation /// 0006355 // regulation of transcription, DNA-dependent // inferred from electronic annotation /// 0006355 // regulation of transcription, DNA-dependent // non-traceable author statement /// 0045449 // regulation of transcription // inferred from electronic annotation	0005634 // nucleus // inferred from electronic annotation /// 0005634 // nucleus // non-traceable author statement	0003677 // DNA binding // inferred from electronic annotation /// 0003677 // DNA binding // non-traceable author statement /// 0003700 // transcription factor activity // inferred from electronic annotation /// 0003700 // transcription factor activity // non-traceable author statement /// 0043565 // sequence-specific DNA binding // inferred from electronic annotation	---	---	---
Xl.12091.2.S1_at	-3.44e-05	upregulated	AGTGGCTGGATGTCGAACAGAACACGACTTTCTGCTTTTCAGTTCTCTGACTCTGAGTTAGTCGGTGACTCTGAGGGGGGCCGCATGGGACATGGCTGTTCAGTGGGTTTGCAGTTGGTCCTTGGTGTTCAGCTCAGATTCAAAAGCAAACGGTTGTTACCCATGTGCCCCCCCTCGGGTCTCTGATAACCAATCTGTGGAAACCAGGGGAGCTGCAGAGCAGAAGGTGGTGTTCTGGCTATTATGTTACATATCCAGTCAGTCCAGCCTTTGTGCATTGCATTTTTGGCTGACTAACTATATTGGAAAAACTTTTTATTTTGCACGGGCTATCTATCCAGTTTTTATTTTTATACTCAACAATTCCTTTAAAATGATAAAGGAATATAGCTTTTCTTT…	mannosyl (alpha-1,3-)-glycoprotein beta-1,2-N-acetylglucosaminyltransferase	mgat1	N/A	mannosyl (alpha-1,3-)-glycoprotein beta-1,2-N-acetylglucosaminyltransferase	-	SignalP-NN(euk) (SIGNALP), tmhmm (TMHMM)	EC:2.4.1.101	---	0	Xl.12091	mgat1	379038	Q6DFG7 /// Q90W56		NP_001079358	NM_001085889	0006487 // protein amino acid N-linked glycosylation // inferred from electronic annotation	0000139 // Golgi membrane // inferred from electronic annotation	0003827 // alpha-1,3-mannosylglycoprotein 2-beta-N-acetylglucosaminyltransferase activity // inferred from electronic annotation /// 0016740 // transferase activity // inferred from electronic annotation /// 0016757 // transferase activity, transferring glycosyl groups // inferred from electronic annotation	---	---	AAH76770.1 // span:5-27 // numtm:1
Xl.121.1.S1_at	5.7815	downregulated	GATTCCCAACAATGTGAAGACCGCAGTNTGTGACATTCCACCAAGAGGCCTCAAAATGTCTGCAACCTTTATTGGTAACAGCACTGCNATTCAAGAGCTTTTNAANAGAATCTCNGAGCAGTTCACTGCCATGTTCCGTCGCAAAGCTTTCTTGCACTGGTACACTGGNGAGGGCATGGATGAGATGGAGTTCACAGAAGCTGAGAGCAACATGAANGANTTGGTGTCNGAGTATCAGCAGTACCAAGATGCAACAGCTGATGAGCAAGGCGAGTTTGAGGAAGAGGAAGNNNNNNATGAAGCTTGATGACAAAGGCTCCTAGCATTTTTAGAAATNAAAAGGCACAGTTTTTAAATAGCTANAGCATTTGCTCAGAATTTTGTTNCAGCATGCTTCTT…	tubulin, beta 2B	tubb2b	N/A	tubulin, beta 2B	P:microtubule-based movement; P:microtubule-based process; P:protein polymerization; P:GTP catabolic process; C:microtubule; F:nucleotide binding; F:GTP binding; C:protein complex; F:GTPase activity; F:structural molecule activity	IPR000217; IPR002453; IPR008280; IPR018316; IPR023123; coil (COIL), seg (SEG)	---	beta-tubulin c terminus (aa 1-111)	10	Xl.121	tubb2b	379220	P13602		NP_001079533	NM_001086064	0007017 // microtubule-based process // inferred from electronic annotation /// 0007018 // microtubule-based movement // inferred from electronic annotation /// 0051258 // protein polymerization // inferred from electronic annotation	0005874 // microtubule // inferred from electronic annotation /// 0043234 // protein complex // inferred from electronic annotation	0000166 // nucleotide binding // inferred from electronic annotation /// 0003924 // GTPase activity // inferred from electronic annotation /// 0005198 // structural molecule activity // inferred from electronic annotation /// 0005525 // GTP binding // inferred from electronic annotation	---	---	---
Xl.12122.1.S1_at	0.0041676	upregulated	CCAGAAAGCTATGAAATGTCCGTCTCCCATAATTTTATCCAAATAATCCACATTTTTAAAAATGATTTTCTTTTTCTCTGTAATAATAAAACAGTAGCTTGTACTTGATCCCAACTAAGATATAATTAATCCTTTTTTGGAGGCAAAACCAACCTATTGGGTTTATTTAATGTTTACATGATTTTCTAGTAGACTTAATGTATGAAGATCCAAATTACAAAAGATCCCTTATNTGGAAAACCCCAGGTCCCAAGCATTCTGGATAACAGGTCCCATACCNGTAATTGGAAAAAGTCTTTGTTTATGGGGAACAANNNTCTGAAACCAACTGAACTGAAAAAAAAAGTGTTGGAAGGTGAACAAGCCGTTTAATACAGTATATCAATGTATGAGGCTTAA…	solute carrier family 25 (carnitine/acylcarnitine translocase), member 20, gene 2	slc25a20.2	N/A	solute carrier family 25 (carnitine/acylcarnitine translocase), member 20, gene 2	-	no IPS match	---	---	0	Xl.56169	slc25a20.2	495458	Q5U4N6		NP_001088580	NM_001095111	0006810 // transport // inferred from electronic annotation /// 0055085 // transmembrane transport // inferred from electronic annotation	0005743 // mitochondrial inner membrane // inferred from electronic annotation /// 0016020 // membrane // inferred from electronic annotation /// 0016021 // integral to membrane // inferred from electronic annotation	0005215 // transporter activity // inferred from electronic annotation /// 0005488 // binding // inferred from electronic annotation	---	---	NP_001088580.1 // span:13-31,74-96,108-130 // numtm:3
Xl.12145.1.A1_at	0.0011274	downregulated	CACTTTTGTTACTATCCATGCTTAGCACTAATCAATTGGAGATCTTTTACCAAATAAAGGAAAAAGAAAAGAGTTGTACATTTGCTATTTTATTACTTTGTTTTTTGTGCACACACTGAATGTGGAAACTGGGACTGCAAATCACTCATTCCCCATAGTGGGATCATGTGAAGAATCACGGTACCAATATACAGAGGTTGTGAGCACAGCCTGCATCAGGTGTTGAAACTTTTTAATGCTGGACGTACTTGGGACACTCTGAAAGTAACCTGTTTCAGGTACGGAGGTGCTAAAAAGGTTANTTTTTTTTTAAATTTCATATTTGTTCTATTCTTGTTGATTCATGCTGCACTGGAATGTTTTACCAAATATGTGGGATCCACATATCTTCATTTTCCA…	---	---	N/A	---	-	seg (SEG)	---	---	0	Xl.12145	---	---	---		---	---	---	---	---	---	---	---
Xl.12243.2.A1_at	-0.15426	downregulated	GCCCTGACCCTAAAACTGCAAAACTCAATATACTGTGGCTTTACCCGTCNATCAGTAAAAGAAGGGTANAAGATCTACGTTCGTCACACTCCCTTTGAAGTGTCAATCATTAGCTGTTTGCCATCCTCTTTGTGTTCTGTTTGTCCCATGTTAACAGCCATTTAGTTATCCCTTGGGTGAGCTGATCCTGTGACTGTACCACACATTGCNAGGGCTGTACGAATGAGATGTTTANTAAGGANTGTGTTGTGTCCAGAAAAAATAGTAT	---	---	N/A	---	-	no IPS match	---	---	0	Xl.50986	---	---	---		---	---	---	---	---	---	---	---
Xl.12285.1.S1_at	0.00028818	downregulated	ATAAGAAGGGTCTTTTTGCTCTTTTGGGAGGTGTATTTCGGTGGGGAGTTCTGCTGGAGTGGCGCTATTGACTGATGCGTTTTGAAAAAAACATGTTTTCCGATGACAGGATCCCTTTAATTTCTAATATCAAACTAAAAAATGTGTGTAATTATTCTTAATTTTGAAATGATGTCTAGTGACAAACAGAGAAAACCCAACACTCAGAAGAGAATCAAATCCAGCGCCAGGTACTTTTTTTATTGTCCCATTTAGTTATGATTGTTATGATTTTATTTGATTGAACTGTATTAAGATTGTCGTTAGCGATGCCCTTTCCATGGTCTCAAACAGCACATTATGACTAAATATGTTTAACGGCTTCTATGCTTTAAATGGTATTAAAAACAGAAGGTCTGA…	---	---	N/A	---	-	no IPS match	---	---	0	Xl.12285	---	---	---		---	---	---	---	---	---	---	---
Xl.12285.2.A1_at	-5.08e-05	downregulated	AATGCAGCATGTTGCGTCTCAACCTGCGTTCGGCGNCNTGCATGCGCCTGTGTGGGTGCGGCCCCATTTGAAGTGGTGAAATTCTTCTATTCNTGCGCTCCCCTGCGGCTGAACGCCAAAAAACGGAACGCAGGGGAGCGCAGGTAAAGGCGCTCATGAGTTAGAGCCCTAAATGTTTCATTGCTCCGGTGCAGTTTCCAGTCGCAACCAATCGGCAATAAGATTTGAACAGTGAGCTTGGNAAATAAAAGGAANCAANTGATTGGTTGNTGCTGTATTTGTAGCCAAGCCCTGCTGTTTCTAAGTTTTCCTTTTAGGAGCATCAGCTGCACATCCACTGTATTTACTCTGAAGTAACGAGAGCNTATGGGAGGATANANCTGCACTCAAGCAATGCGA…	---	---	N/A	---	-	seg (SEG), SignalP-NN(euk) (SIGNALP), tmhmm (TMHMM)	---	---	0	Xl.12285	---	---	---		---	---	---	---	---	---	---	---
Xl.12358.1.A1_at	-8.89e-05	downregulated	ATATTTCACATTGCCTACATTCTTGCCATTTAATTTACAGGTTACAGTGAGGTTAATAAGGTGCAGCCTGCATACCCAAATTATTCTATAGATGGAGCAAAATTTGCATGCCTTTAGTACCTTGTGGGTCAATAAAAGTTTAGTGAGGACTATTTTCAGAAGCCCCTAAATGGGGCACCATACTAAATTATAACATCAACACTGCTTACCATTTTATGGAATTGTGTTATTTGTTGTAGTACCCTATGCTCCATCTGTATGTTAAACCAAATACAGATGAACTAACAAATTATACCTTTAGTTGGCTTATTTTCATCTTAAGTATTTTATGCCCTGGGATGCCAATAGTGGTGCTTTGCTTTATCCATAGCTGGTTACATGCTAAATGCTTTAGTTATA…	---	---	N/A	---	-	SignalP-NN(euk) (SIGNALP), tmhmm (TMHMM)	---	---	0	Xl.63134	---	---	---		---	---	---	---	---	---	---	---
Xl.12372.1.A1_at	3.91e-05	upregulated	TAATGGCCTGTGGAATTCATGGATAGAGTTTTTATTCCATTCTCAAAATGTATCTATGAGGCCATTTATACAGCAGGCAAGCGCTCTTCTTTCTGTTCTACAGTTGATTCCTAATTACAGCAAACACTTTTAAGAGGGAAAATGAATTGCTCTGCTATGCAAGTTCGGTAGCAATCAGCAGAATATTTGATTAGAAGCATTATCTTGCTAATGTACAGAGAGAACTCAAAGTACTAATACCAACCATAGCTTTCCAAATGACTCCCTGCAAAATGAAGTGAGTTTCTAGCCTCTTGTAATCAATCTATAGTAGACTTCAGTGGCGCAAATCATCAATATCCCTGTGTTTTTTAAAGACAGGAAATATTTCGTAAATTAGCCCATTCAA	---	---	N/A	---	-	seg (SEG)	---	---	0	Xl.12372	---	---	---		---	---	---	---	---	---	---	---
Xl.12382.2.S1_at	6.06e-05	downregulated	AATGGGATTTTAGCAGCACTGAAGCAGAAGTTTATTTTGGTTCATCTCGTTGTATTGTGGAGTGAGAGAGAGAAAGAGAAGTCCTGAGAACTCAACAGGGAACACCATGGCCATTAATACCGACACCCAATATGAGAAGGTACTGGGAGGTTCAGGGAACCCTCTGCCCACAGACTCCCATGAGACTGAGAAACTCCTCACCAATTCCTCAGAGAATAAGGAGGAGAATGGCATGAAGAAGTCCTTTTCTGTCACCATGTCCAGCGAGAAGTCTATGGGAGACCTGGAACAAAATGGCCACAACCTGCCTTACAAATCGGTATCAGCTGGGCAACTGGAGTCTGCCCCTCTCTCGCCCTCCAGGGTCAGCCTTGCCAGGGCGTCCTCCACTGCCACCAC…	---	---	N/A	---	P:response to biotic stimulus; C:integral to membrane; C:membrane	PTHR14948 (PANTHER), PTHR14948:SF1 (PANTHER), seg (SEG)	---	tusc5_xentr ame: full=tumor suppressor candidate 5 homolog	3	Xl.70804	---	---	---		---	---	---	---	---	---	---	---
Xl.12385.1.A1_at	0.0006066	upregulated	GCCTATAATGGTCAAATTGTCTTTAATTATAGAGAATGCTTGCTTTCTTAATATTCCTTTGTTAATCCAATACACTGTGTAAAAAAACATTAGTTCTCTTGTGTATCTAATGCATGTGACACATATAACAATACTGGTCATTGCAAAATGCACCTAAATATATTACATTACTGGCAGTCGGTATTATCATGAAGATGTTTGTACTGGTGATTATAAAACTGGATAGACCAAAAATTAGAAATTGATTTGTAGGCAGTTCGCTGAAATTTCAATTAGCTGAAAGGAAAGAATTTGCATTTTTGCTTCATTTTTGCGTTCATATCCTATTGTATTCCTTTAGAAAAGATTAAATCTTTTGTGCAATGGTGTGGAAAATATACTACTTGTATACATATTTTT…	---	---	N/A	---	-	SignalP-NN(euk) (SIGNALP)	---	---	0	Xl.12385	---	---	---		---	---	---	---	---	---	---	---
Xl.12472.1.A1_at	6.12e-06	upregulated	AGACTTGCTACACTGCTTCTTATAGGAAGACCTTTTGAACACACTCTAAACTATGTCTGAATAAAGGAGGAAGCACATTTTGTTCTTTAGTAGCAATCACTGGTTGGGCGAGTGGTTAGGTCTAAAATAAAGTGCAATATGTCTCACGTCTATTTTATATGTTATGTCAGTATATTTGTTACATTTCAGAGTCCGCTGACTTAGTACTTGGCTCATGTAGAGTTCCTTTGTGTTTAAACACACTGATGAAAAATGACACTTCCAATGTATTTTTACTAATTGATGGCTAGTCGATGGTGAACTCAGATGTGCTATTGCACAGTGTCTCTCTGAAGCCATGGAAAGCACCATCAGTGTGCTACTCTTGTTCAATATAAAGCAATCCTTTAAAAGGGTTTT…	---	---	N/A	---	-	no IPS match	---	---	0	Xl.12472	---	---	---		---	---	---	---	---	---	---	---
Xl.1253.1.S1_at	5.26e-05	upregulated	ACTGCTGGCATCTGTTATTCTCTTTGGTAGCATTACTGCTATCAACTAATATATATTTTCAACTGCAAAGACTGCATTCAAAGTCTTGTACAGACATGCAATGGTTTTCCTGGCAGAGCATAGAAGAACAATGTTAAAAAGTTGCCCTCTATATGCCAGTAGAGAGTGCAGCAGTAAAGGTTAATTGCAACACATGATTTTGTTTTTTTATATGTATATTTTTTTTCTGTACTGTAAAAGCAATTATTTGAGTTTTTCAAGCTTTTCTACTAGCAGCAAATTTACTACTGAAATTCCCAAATGACTGCCGCTTATGCCGAGTAACTCTTTATACATGATCCTGTGCTGGAATTTGTAAGACATCTAATGGGACCAAAACTTCCACTACAGGATATGGTC…	presenilin 1	psen1	N/A	presenilin 1	-	no IPS match	EC:3.4.23.-	---	0	Xl.55408	psen1	399258	O12976		NP_001084023	NM_001090554	0006509 // membrane protein ectodomain proteolysis // inferred from sequence or structural similarity /// 0007219 // Notch signaling pathway // inferred from electronic annotation /// 0016485 // protein processing // inferred from sequence or structural similarity /// 0043085 // positive regulation of catalytic activity // inferred from sequence or structural similarity	0000139 // Golgi membrane // inferred from electronic annotation /// 0005739 // mitochondrion // inferred from sequence or structural similarity /// 0005783 // endoplasmic reticulum // inferred from electronic annotation /// 0005783 // endoplasmic reticulum // inferred from sequence or structural similarity /// 0005789 // endoplasmic reticulum membrane // inferred from electronic annotation /// 0…	0008233 // peptidase activity // inferred from electronic annotation /// 0016787 // hydrolase activity // inferred from electronic annotation	---	---	AAH77762.1 // span:48-66,98-120,127-149,159-178,185-204,209-228,248-265,370-392,397-419 // numtm:9 /// BAA19570.1 // span:48-66,98-120,127-149,159-178,185-204,209-228,248-265,370-392,397-419 // numtm:9 /// NP_001084023.1 // span:48-66,98-120,127-149,159-178,185-204,209-228,248-265,370-392,397-419 // numtm:9
Xl.12544.2.S1_a_at	-8.46e-05	downregulated	GACTGCAGTCTAGGAATGTACAATAGATTCCACAAACAGATTCACCCGGAGTGTTGAATTGAACACTGAAGATCCCTGCACTGTTCCCGTTCCCTTTTTATTAGCAGACTCAGCACACTTTGAAGCTTGCTGCCTTGGATTTACTTTACTCAAAAGTCTTAATATAAAATTATTTCTGGATTTTTTTTTCCTGGTTTCAACTGACATTGCACATCGAGATTCGTCAGCCTTTTATTTTTTAATTTGTATGATATAATTGCTTATTTAAATGTATAATTTTTCATTTAGTAGTAGATTAAAGGAAAAACTATGTGAACCATTTGCTTTTCTAGGATGACTTCCAAGTAAGTGTACTGATAGTCTGCAGTGTTACGACCCTTTTGCCAACCAAAATTTAAT…	Enah/Vasp-like	evl	N/A	Enah/Vasp-like	-	no IPS match	---	---	0	Xl.63457	evl	496406	A8E605 /// Q64GL0		NP_001089020	NM_001095551	0008154 // actin polymerization or depolymerization // inferred from sequence or structural similarity	0005737 // cytoplasm // inferred from electronic annotation /// 0005737 // cytoplasm // inferred from sequence or structural similarity /// 0005856 // cytoskeleton // inferred from electronic annotation /// 0005925 // focal adhesion // inferred from sequence or structural similarity /// 0030027 // lamellipodium // inferred from electronic annotation /// 0030027 // lamellipodium // inferred from s…	0003779 // actin binding // inferred from electronic annotation /// 0005522 // profilin binding // inferred from sequence or structural similarity /// 0017124 // SH3 domain binding // inferred from electronic annotation /// 0017124 // SH3 domain binding // inferred from sequence or structural similarity	---	---	---
Xl.12549.2.S1_at	-9.33e-05	upregulated	GATCCTCCCCACAGTTTGGACATATTGGCACTTTACACTTGGACAAAGAGGACTCGCAGAAAACTTGTAGAGCTGAAGTGAGCAGCAGGCAGAGGTCATGGNCTTTGCAACCNACGGCGTGTTCGGCTAAAACCATGGCTGGTAGCCCAGGTGGATAGCGGATTGTATCCTGGATTAATTTGGTTGAACAGAGAGGCAAAAAGGTTCCAAATCCCATGGAAACACGCAACAAGGCATAGCCCCCAGCAGGAGGAAGAAAAGACAATATTTAAGGCCTGGGCTGTTGAGACCAGTAAATATCAAGAAGGGGCTGATGAACCAGACCCAGCCAAATGGAAGGCCCAACTTCGCTGCGCATTAAACAAGAG	---	---		---	P:regulation of transcription, DNA-dependent; P:transcription, DNA-dependent; ; F:transcription factor activity	no IPS match	---	novel protein interferon regulatory factor transcription factor	4	Xl.71806	---	---	---		---	---	---	---	---	---	---	---
Xl.12551.1.A1_x_at	2.52e-05	upregulated	GATATTGCATAAAATGGCTCACATTTAAAAACCCTGCTTNGTGTAAATAAACCATTTTCATAATTTACTTTTTTTGTAGTATGTGAANACTGCCATTTTNAANATTAAGGGCCGTCCCCTGGGATCATATGATTCACAGTGNACACAAACATACNAAACAAACCATANGTGTTGGGTCNCATGAGCCAATTAACAGCCAGAGTTGTCTTTTGCTTCCACACTTCTTGTTAGAGCTGCAGTNTTTCTGCTCNGGTGNNNTCTGNGGCNGCACACNGACCATCNCANANTGGTGGCTCANGGGAAGAGATGAGANAGGGCANGTTTTACTTAAATATATATTGCAGTTTGGTAAGATTCTTTAATAAACTCGTTANTTTGATATAAACNNTCTGTTGCTCA…	---	---	N/A	---	-	seg (SEG)	---	---	0	Xl.5053	---	---	---		---	---	---	---	---	---	---	---
Xl.12558.1.A1_at	-0.00035686	upregulated	GACTATTCAATCGTGAATGCCAGCGTGGAAGAGGCAGACGATGCATTTGTGGGATTTTCTTATGCACCTCCCTCTGATGACTTTTTCTATTAGAGACTACTATACACATATATATTTTCAAGGGGCCAACTGGAATTTGATATATGACCAAACCACAACTGAAGTGCCTGAAATCTGAACTGCAGGATCCTTGCTATTAAACAATGGAACCAGACAATGCTTATTGCATTTCATCTTTACTAAGCTTATTCATTAACACTGTGCAATAATCATTTTGCAATCTCTATTTTTTCCTATGGACTAATAGCACTGGTAGAGACCAATGTAGGGGCTGCTCAGCTATTGTGCTTTTTTAGTCCCCCCATTTA	---	---	N/A	---	-	SignalP-NN(euk) (SIGNALP)	---	---	0	Xl.12558	---	---	---		---	---	---	---	---	---	---	---
Xl.1258.1.S1_at	-0.00016748	upregulated	TGGGTCTTTGGTTATATTTCATATTTGCATAACAATTTAAATATTAGTATTTTTGCTTCTGCTTTCCACCTGCTACAGAGTTAATGTTTCTTCTCTGTCAGCTAGTGGCATGATACGTTGTAAGTATTACCATTTCAGCAGCAGGTGTCATGTCTCCCTTCCCAATAGTCATTTTAAGGATCCTAAATTGGAACCTGAATAGGTCAAGTCTAGTGTATTTAGCCACCAGCAGGTTTTATCAGCCATAACTATATATGGTTGTAGGCCAACTATGTCTTATCTGTATATCAAATGTACATAAAGAGACTACTTTAAGCATTTCTATTATCTGGAAGAATCAATATATTCTGTCTTAATCATGTCTATAAATAAATAAATATATGACCTTATGTAACTTCT…	presenilin 2 (Alzheimer disease 4)	psen2	N/A	presenilin 2 (Alzheimer disease 4)	-	no IPS match	EC:3.4.23.-	---	0	Xl.1258	psen2	397713	O12977		NP_001081211	NM_001087742	0007219 // Notch signaling pathway // inferred from electronic annotation	0016020 // membrane // inferred from electronic annotation /// 0016021 // integral to membrane // inferred from electronic annotation	0008233 // peptidase activity // inferred from electronic annotation /// 0016787 // hydrolase activity // inferred from electronic annotation	---	---	AAH72862.1 // span:91-109,141-163,170-192,207-226,233-250,255-277,388-410,414-431 // numtm:8 /// BAA19571.1 // span:91-109,141-163,170-192,207-226,233-250,255-277,388-410,414-431 // numtm:8 /// NP_001081211.1 // span:91-109,141-163,170-192,207-226,233-250,255-277,388-410,414-431 // numtm:8
Xl.12580.1.S1_at	-5.12e-05	upregulated	AGGTTTCTGATTCTCAATCCATCCTGGAATGAGCAGGCACACGGGTTGGCTCCTGATGGTGATGTCTTTCTGACAGATGAGCAGGTGGCAAACTTTCAGGTCCCAGCATGTACTAAGTGTGGGGGAATTCTNAAGCCCCAAGTCACGTTCTTTGGAGACACTGTGAGCCGAGGTTTTGTGTTCTCCATATATGAGCAAATGAACCAGGCTGATGCTGTGCTTGTAGTTGGCTCCTCATTGCAAGTTTATTCTGGTTATCGGTTTGCACTTAAGGCCCAAGAACTACATCTTCCAATTGCAATCCTCAACATTGGGCCCACTCGTGCAGATCACTTGGCAACTGTTAAAGTCATTGGCCGCTGTGGAGATGTATTGCCACACATATTGCTACGGGATCAA…	sirtuin (silent mating type information regulation 2 homolog) 4	sirt4		sirtuin (silent mating type information regulation 2 homolog) 4	P:regulation of transcription, DNA-dependent; P:chromatin silencing; F:NAD binding; F:hydrolase activity, acting on carbon-nitrogen (but not peptide) bonds, in linear amides; F:zinc ion binding; P:protein amino acid deacetylation; P:negative regulation of insulin secretion; C:mitochondrion; C:mitochondrial matrix; F:NAD+ ADP-ribosyltransferase activity; F:transferase activity; F:metal ion binding	IPR003000; G3DSA:3.30.1600.10 (GENE3D), G3DSA:3.40.50.1220 (GENE3D), SSF52467 (SUPERFAMILY)	---	sirtuin (silent mating type information regulation 2 homolog) 4 ( cerevisiae)	12	Xl.12580	sirt4	414591	Q6NTL8		NP_001084634	NM_001091165	0006342 // chromatin silencing // inferred from electronic annotation /// 0006476 // protein amino acid deacetylation // inferred from electronic annotation /// 0045449 // regulation of transcription // inferred from electronic annotation	---	0008270 // zinc ion binding // inferred from electronic annotation /// 0016811 // hydrolase activity, acting on carbon-nitrogen (but not peptide) bonds, in linear amides // inferred from electronic annotation /// 0070403 // NAD binding // inferred from electronic annotation	---	---	---
Xl.12620.1.A1_at	-0.00030725	upregulated	CAGTTCTTAAAGTTACCAGGAGCGGATTTTTGCCTCCCCTGGTAACTTCTGGGGAGCTGCCGCCTGAGGCAAGGTTCTCACCTTGCCTCATGGCAGAAACGCCTCTGGGAATAGATTTATCAAAATGTGAGGTTAGAGTTCACCACCGAAAAACTCACCCACTTTCTATTTATTCCTATGGGATTTTGAGAAATGTATTTATCAGTGGGTGAAAGTTTAACTACACATAGGAATGAATAGAACGTTTTTCTGCGGGGAGCTCTAATCTCATGTTTTGATAAATCTGCCCTGTAGATTATACCACATGCCAAAGCCTGACATGGCTGCTGGGCCTTGCATCTGGAGGGTTGAAGGCTGGATATCCATGAATTAAACATTCCCTTTGGGTTTTTTGTTCCT…	---	---	N/A	---	-	no IPS match	---	---	0	Xl.12620	---	---	---		---	---	---	---	---	---	---	---
Xl.12622.2.S1_at	5.55e-05	downregulated	GGTACAACAACCACGTGATGTCAGTGAGCGTAAAGAGTGGCATATGGGTAGTTTATGAGCACAGTGATTTTAGGGGTAGACAGTGGTTATTGGAACGTAAGCAGATTCCTAACTGGCTGCTTTACAGTGGACTCCAGCGAATTGGATCACTCTGCCCCATCCGACAGAGGACTGTGTATTTCCGACTTCGGAACCGTAATCTGGGACTTTTTCTCTGTGTTGCTGAACTGACAGAGGATATGAAGGCAGCCCGTGTGCTTGTGACTGAGCCACAAGATGGAAGGTGTTTACTGTGGTACTACGAGGAGGGTCGTCTTAAAAACCAGATGGCTCCTCACATGAATTTGCAAGTGATTGGCCAGTCATCCTCTGGAACCAAAGTGGTGTTATGGTCCGAGA…	---	---	N/A	---	F:sugar binding; F:molecular_function; P:biological_process; C:cellular_component	IPR001064; IPR008997; IPR011024; G3DSA:2.80.10.50 (GENE3D), PTHR11818 (PANTHER), PTHR11818:SF21 (PANTHER), seg (SEG)	---	absent in melanoma 1-like	4	Xl.72879	---	---	---		---	---	---	---	---	---	---	---
Xl.12674.1.S1_at	-0.00017	upregulated	AAATCAGCTGGCTCATTGGCCCAGGTATGGGCTACTTACAGCCTGACCGACTGAATAGCTGAATGCAAATTGGATTTCTGTTGGTCAGAATAGAAGTAAGGACTGCATGTGCTTGTCAATGCAGCTCTCTCCTGATTGGTCTGCATAGACCCTTATTGGGATCTGATCATTGGCCTACATACTCATTTTATCATGCAGTACAGCAATAACACACATTTACCATTTACATTTTANNGTCACTGACAAAAGGCCACACTGCCTTTAAGCCCTTAATGGTCCCTGAAATCACTGAATCAGTAGGTGCTCGCTATGTGGTGAGATGTACCAAAGGGACTGCCTAGTAATGTCTTTTCAAACTAGTACTGTAACTGTTTTTATATGTGTATGCCTGATCTGTAG…	G protein-coupled receptor 157	gpr157		G protein-coupled receptor 157	-	SignalP-NN(euk) (SIGNALP)	---	---	0	Xl.12674	gpr157	443993	Q6GQ05		NP_001085567	NM_001092098	0007166 // cell surface receptor linked signaling pathway // inferred from electronic annotation /// 0007186 // G-protein coupled receptor protein signaling pathway // inferred from electronic annotation	0016020 // membrane // inferred from electronic annotation /// 0016021 // integral to membrane // inferred from electronic annotation	0004872 // receptor activity // inferred from electronic annotation /// 0004888 // transmembrane receptor activity // inferred from electronic annotation /// 0004930 // G-protein coupled receptor activity // inferred from electronic annotation /// 0030552 // cAMP binding // inferred from electronic annotation	---	---	AAH72945.1 // span:18-40,49-70,85-107,120-142,170-192,226-248,258-280 // numtm:7 /// NP_001085567.1 // span:18-40,49-70,85-107,120-142,170-192,226-248,258-280 // numtm:7
Xl.12678.1.A1_at	2.12e-05	upregulated	GAGTATGTGAACGATTGTGTGCAGTTTGGGTGTATGTATGAATAAGACCTGCATTGTTTATTATACAGCATGTCCTGCATAAAAAATACCAAACCTAATTCGTTTATTAAAGGTGTTCTGACTTATTAAATTCTATTATTGGAGATTTTAAAGGGTAAGTAAACCCAAACTTAAGAAAAGAAAATGTAATTCTAATATAAAGTTATTTGCAAATGTAATTGCAGTTAAAATCAATCAGTAGCTGTCCTTTTCACTGCTAGCTTTGATTTTGTATTATTTATATTATTGAAACAATGTAGCAAAAGCCATTTGATTCCTGTCTTGGCTGGTGAAGAGCTGACTGCTGCTACGTTGTTTCAATAGTCAGAACCAGGATGCAAAAAAAGTTACTTTTAAAAT…	---	---	N/A	---	-	no IPS match	---	---	0	Xl.12678	---	---	---		---	---	---	---	---	---	---	---
Xl.12686.1.S1_at	5.06e-05	downregulated	TACTGTTCACTAATACCCGCTTGTGTATGTGTGTGTGTGCCTTTAAATACGCTGCCCTGGGGCTGACATGGGCGTGGCCTGTGTATGTCGTCTCCTCCCCCTTTGTATCAGGGGCCACACTCACCCGGGATCCCTAAACACCATCTGATCTGCCCCAACTGGTGGAGGAGACGAGTGATCCTATTGGTTAATATCCGACGCCCATGGGAAGGAGGGCCCCCAGAAGGTGCAGGGGTGTCTTTGTTCATGTTGGGGGGGGCCCTCGTGTCTCAGCTCAGGGTTTTAGCGTCCGTGTGTCTGTTCCCTAAAACTGCTGTTCACACTTTTGTTTTCTGTAATAATGTGTCTTGTCCCCTTCTCTGCCTGTGGGGGGGCTGTTTGTTGTCACTCACTGAGGGG…	secretory carrier membrane protein 3	scamp3	N/A	secretory carrier membrane protein 3	-	seg (SEG)	---	---	0	Xl.12686	scamp3	446723	Q6DDF8		NP_001086888	NM_001093419	0015031 // protein transport // inferred from electronic annotation	0016021 // integral to membrane // inferred from electronic annotation	---	---	---	AAH77610.1 // span:170-192,202-219,232-254,277-299 // numtm:4 /// NP_001086888.1 // span:170-192,202-219,232-254,277-299 // numtm:4
Xl.12687.1.A1_at	-3.72e-05	upregulated	TAACATGTATGGTTTCTTTCTTTGGTATGTTTGTGTGCACCGTAAATCGTACGATCCCA	---	---	N/A	---	-	no IPS match	---	---	0	Xl.12687	---	---	---		---	---	---	---	---	---	---	---
Xl.1270.1.S2_at	0.0019413	upregulated	CGTGCCAACGCACTGTTGATTGTGTGCTGTGACATAGATGCTTTTGCATTTCTCATCTAGTTATCGAAGGAATATTTAGCCATGGCCTTCTGCTGAGACTTCAGTGATCACAAGGGAAGTACCAAGTAGATCATGAAACCAAGAAAGATTATATAAAGACGTTTATTGCATAAGCTTCAAGTGTTACTGGTAAATGCACTGAAACAAATCATCTGAAAAACTTACAGAAAGAGGAACCAGAGTTTATTTTTTTTAAAGAACTGAACATTTTATACAAGGCCTGTAGCAAACTCCCTGCTCATCCTGCTGACCTATCAGGGGCAACTACTAAAATGTCTAAGATGAAATCATTTAACCTCCTGGTTATCCAAAGTTGCAAGGAATATGGTGGTGTAACCA…	apoptosis-inducing factor, mitochondrion-associated, 3	aifm3	N/A	apoptosis-inducing factor, mitochondrion-associated, 3	-	no IPS match	---	---	0	Xl.1270	aifm3	394337	O42346 /// Q5U240		NP_001081029	NM_001087560	0006917 // induction of apoptosis // inferred from sequence or structural similarity /// 0008635 // activation of caspase activity by cytochrome c // inferred from sequence or structural similarity /// 0045454 // cell redox homeostasis // inferred from electronic annotation /// 0051882 // mitochondrial depolarization // inferred from sequence or structural similarity /// 0055114 // oxidation redu…	0005737 // cytoplasm // inferred from electronic annotation /// 0005739 // mitochondrion // inferred from sequence or structural similarity /// 0005743 // mitochondrial inner membrane // inferred from sequence or structural similarity /// 0005783 // endoplasmic reticulum // inferred from sequence or structural similarity	0008656 // caspase activator activity // inferred from sequence or structural similarity /// 0016491 // oxidoreductase activity // inferred from electronic annotation /// 0046872 // metal ion binding // inferred from electronic annotation /// 0050660 // FAD binding // inferred from electronic annotation /// 0051536 // iron-sulfur cluster binding // inferred from electronic annotation /// 0051537 …	---	IPR003953 // Fumarate reductase/succinate dehydrogenase flavoprotein, N-terminal // 6.1E-4	---
Xl.12709.1.A1_at	0.00012443	downregulated	GACACTAGTTGTTTTGTCATTCGGGATCAATACAAACAATTCTCATGCTATAAGCTCCCCCTCACTTTTTCACTCTACCAAAGAGTCCAAGCAAATACAATCATTGGTAGAGCCAACTCCTTTCCCTTGTGGGATTTAAGGGAACATCTTACTACAGAGGAAGAATTAACTGTTTAATTCAATGCTGATTCACCTCAATCTGTTACTCTGTGAATTCATGTTTTTATTGCAAAGAAGCAACTCCTCAACATGAAATATGAAGTCTGCACTTTCTTTGCTAATATCAATCCGCCTGGGAGTCACTTGTGGTAATGGAAAGTTTAGACAGAGACAAGCAAGCATTGCAATCTGACTCCACAAGGCAAATAATCAGCATACAGAGAAAGTAATAATAGCATA…	---	---	N/A	---	-	seg (SEG)	---	---	0	Xl.72295	---	---	---		---	---	---	---	---	---	---	---
Xl.12717.1.S1_at	4.4e-05	upregulated	ATATTTTTCTGTCAACTCGTTCAAAAGACCAAAATGAAACCCTGGATGAAGAGCTCTTCCATAAATTAACTGGAGGTCAGGAGTGAGGAACAAAGACATCAATCCAAGTTCAAAGACTTGCCAGATAATGAGCATTTCAATGTATTATAAATATTACTGCTCCAGCACTGGAAATGTCAGATTTTGATTATAATTCATGTGAATACTTTGTTTTTATTAGCCGCTGGAATCCAGAGCAAAATGAATCCTTGAGCCCTGCTATAGTTCTATATGCAGCTGGATTCTACAAGAAGAACACTCAGGGAGGGCCACATTCTCAATTATATATGAATATGTAAACGGTTACATATTGCGTCAGNACTTATGAATCCTAAAAATACTGGGCTGTGCTTCAGCAGA…	fermitin family homolog 1	fermt1	N/A	fermitin family homolog 1	-	no IPS match	---	---	0	Xl.3315	fermt1	379119	Q7ZYR0		NP_001079432	NM_001085963	---	---	---	---	---	---
Xl.12760.2.S1_at	-0.00016125	downregulated	AAGAACCGAGCATCGCGGGAGGCACATCCACACAGGCTGACAGCTATACATTGTACACGAAGACATTGCACTCACTTATCATTATCAGCAAACCCATATTTACATCAAAAGAAATCCAGTATGCCTCCAAAGTTCAAGAGGCACCTCAATGACGAGGAAGTTACAGGTTCAATTAAATGTGAAAGGAGGAATCTGTTGGAAGAAGACTCGGATGAGGAAGAAGATTTCTTCCTGAGGGGACCTTCTGCACCTAAGTTTGGACCAAGGAATGACAAGATCAGACATGTACAGAACCAGGTGGATGAAGTCATTGATGTTATGCAAGAAAACATCACAAGGGTGATCGAACGGGGAGAAAGGTTGGATGAGCTGCAGGACAAGTCAGAAAGCTTATCANAT…	---	---	N/A	---	P:vesicle-mediated transport; C:integral to membrane; F:molecular_function; C:membrane; P:biological_process; C:Golgi apparatus; C:lysosome; C:Golgi membrane; C:endosome	IPR001388; coil (COIL), G3DSA:1.20.5.110 (GENE3D), PTHR21136 (PANTHER), PTHR21136:SF18 (PANTHER), seg (SEG)	---	vesicle-associated membrane protein 4	9	Xl.72580	---	---	---		---	---	---	---	---	---	---	---
Xl.12764.1.A1_at	-0.00017859	downregulated	ATGCTCAAACACCATATTTTCCTTTTTTTTATTTCTTAGAAATTTAAATTGCAATATTAATTTTTTTTATAGCGCAAATGAGATTTTTTTTGCAGGACTACATAAATAGAATATTCTTTACTTCACTGTGATCCCAATATCCATCAGATTGATTGCATGGCTTCAAGAATGTGAGAAGGCCAGATTCTGTGTTCTATAAAGGGAATTGCAGGAATTATATCTTTTTAACAAATTTAGCATGGAGTTGCAGCTAATTACCTGGAGATCTGAAGCCAGTTGCAGGGTGAATGGACCTGCACTCACAGGTGGATTAATGAAGATTTAGGGAGGCGACCTATATATTAAAATTTGAAATTGTGGATTTTAGATTTTTATGTTATTCGAATAAACTCAAAATGT…	---	---	N/A	---	-	SignalP-NN(euk) (SIGNALP), tmhmm (TMHMM)	---	---	0	Xl.12764	---	---	---		---	---	---	---	---	---	---	---
Xl.1282.1.S1_at	-4.82e-05	upregulated	TGGGTATCATGGCTGAATTCCCTTTTTACTAGACAAGAATGGGTTCCTTGTTGCCCTGGGTTATAGTGCCATGGTTTTTAAGGAAGGTTGGAGACCTGGTTAAGCATTTCCATCTGACCTGACCTGGCAAACCCACTTAATGCACTTTAGATGCCAACAAGTAAGTTATCCAGGGCACTCGGGAGAGAGATTGTAGGTGAATAGGAATGAAGAGGGACATAGTTTTATAGTTTGTATAAAGCACCAGGGATGGGCACTGTAGGCATTAGACCAATCAAACATAATGGTAAGGGCCCCAGTATGTGTCCCCAACCTCTCCTACATGAATTCCGTGTGATGGAACTATCTGATGGCACAGAAGAAGTGTTGAGCTATAGGGGCTTTTACACACCTCAAGTG…	---	---	N/A	---	-	no IPS match	---	---	0	Xl.1282	---	---	---		---	---	---	---	---	---	---	---
Xl.12825.1.A1_at	-0.00015083	downregulated	GGGCATGTCCTTATATTCAGATCCGGTGAATACGGGCATGAGTTGTGCCATCACCCTGACCGGCCTCCCAGTCTACTTCCTTGTGGCANACAGAGCCAGACTGCCCGGGCCATGGAAAGAAGCCATCAATGGTCTGACGGTGAAGCTGCAGGTGCTGATGGAGGTGATGCCGCAGGAGATTGCCACTTACTAAANCCAGATGCCAGTGCCAAGTACCCGCCAATCAGTTGCCCTGATACCCTTCTGGCTTGGGAGACTCNAAATCACTACGATCCTTGCCATAAAGCAAGGCAGGACTGCTGTACTTTTGCCAAACAGGAAGTANGGACAGTCACATGATTATGTCATCAGCATTACTTTACATAGTGTTTCCTATTGTTTCGCACCCTCCTCTCCTAG…	---	---	N/A	---	-	seg (SEG)	---	---	0	Xl.12825	---	---	---		---	---	---	---	---	---	---	---
Xl.12855.1.A1_at	-5.56e-05	downregulated	GATAGCTATGGTGCCAGAAATCCTACACTGTGCATCTACAAGTATGTTTATTTATCATCTTCTGTTACATATTGTAAATGATAGTCCTGCTTTTATTAACTTTACTGCAGACNACACCTTGTTAGGTAGCCAAACACTTCTTGTGATTTTTTAAAGGGAAACACAAATGAAGCCTACGGCTGGCAGCAAAGTTTTACTTGCTTGTCTGAATTGTCTCCAAAAGTAACATTTTATTGACCAAATACAGATTTTGGAAAATTATATAAAACGTCTGACAGAAGGTTTGTTCAAATGCTTTTGATATCTATTGCCATGGAGGCATTTNCCGTTATNCTGGGGGAAGAGGTATTTTATCTTCACCTTTACAGAAGAAGCAGCATGGTAACTCCCACTTGCATT…	---	---	N/A	---	-	no IPS match	---	---	0	Xl.12855	---	---	---		---	---	---	---	---	---	---	---
Xl.1286.1.S1_s_at	-2.1798	downregulated	TACAATGCCTTGGAAGATGGCTGCAAGAAACACACTGGCAAATGGAGCAAGACAGTTATTGAATATAGGACACAGAAAACATCTCGCCTGCCCATCGTAGACATTGCACCTATGGATATTGGTGGCGCTGATCAGGAATTTGGTGTTGACATTGGCCCAGTCTGCTTCTTGTAAAAACCAAAAAAAGCATAATAAAAATAAATAAAACCCTAAGGACCTGAGTACTTTCCAATCACTTTTAGGACTTCTGCACTGAATGGCTGAACCGACCCCAAATTTCCATTCATCCACGCGCTTACATTTTGGACTTTTTTATTTTGAATTGCAAGGCCAGAACTGGGCAGACTGAAAAATAAAATCACGGTATTATTTATTTATTGTCTTCCTGTAAGACCTATG…	collagen, type II, alpha 1 /// collagen, type II, alpha 1	col2a1 /// col2a1b	N/A	collagen, type II, alpha 1 /// collagen, type II, alpha 1	F:extracellular matrix structural constituent; C:collagen; C:proteinaceous extracellular matrix; C:extracellular region; P:cartilage condensation; P:skeletal system development; P:limb morphogenesis; C:basement membrane; P:cartilage development involved in endochondral bone morphogenesis; C:collagen type II; P:embryonic skeletal joint morphogenesis; F:identical protein binding; P:sensory percepti…	IPR000885	---	col2a1a protein	31	Xl.606	col2a1 /// col2a1b	397738 /// 397739	Q7ZTM4 /// Q91717 /// Q91718		NP_001081258 /// NP_001081260	NM_001087789 /// NM_001087791	---	0005576 // extracellular region // inferred from electronic annotation /// 0005578 // proteinaceous extracellular matrix // inferred from electronic annotation /// 0005581 // collagen // inferred from electronic annotation	0005201 // extracellular matrix structural constituent // inferred from electronic annotation	---	---	---
Xl.12922.1.S1_at	-3.97e-05	upregulated	AGTGAATCAGCCCCCTAGTGACTAAGNGCAGCCCACAATTTGTGCAGTGAATCAACAGAAAAGAAGATNTGGNAGCTAGTGGGGCGTCTTCAGAGGCACAGATAAAGGACTGGGCTGGCCTTTGGTTGGCCCTGAAACCAAATGTGAAACATTTCTACCTGAATTATTGTTAAGTTTTAGTTTTTTAAAACTGTTAAAAGTAGTGCTACAGC	sororin-B	cdca5-b	N/A	sororin-B	-	seg (SEG)	---	---	0	Xl.75427	cdca5-b	495231	Q5XG21		NP_001088380	NM_001094911	0007049 // cell cycle // inferred from electronic annotation /// 0007067 // mitosis // inferred from electronic annotation /// 0051301 // cell division // inferred from electronic annotation	0005634 // nucleus // inferred from electronic annotation	---	---	---	---
Xl.12937.1.A1_at	5.61e-05	downregulated	TAAGTTATTTATGTTGGCGGGGAGTTGGGGACAGACTTCCTGATGCCTCGGCCTCTGTTCTTTTTTTTTCGTCCTTTTTTTAAATAAAATCCATGGCATTTTCTTTTTTGGGAAAATTTAAGTTAATTTACAATTGTGGTTGAAGCAATAGAAAATTGAAATATGGATTGTGCATGACTGTGTCTTGAGTGTAAAAAATATTGCAG	---	---	p21 protein (Cdc42/Rac)-activated kinase 3 (pak3)	---	-	no IPS match	---	---	0	Xl.12937	---	---	---		---	---	---	---	---	---	---	---
Xl.12942.1.A1_at	-1.84e-05	downregulated	AGCCAATATGCAGATCAGATTCCCAAACTGAACTCCAGTGTCACTTATATGTGGTCCCTTCAGAAAACCCTCCCCTGCTGTTCTCTAGTTTGGGAGACTGGGCTGCATCTTGTCCATGGAAACTTTAAGAGCCATACTGTCTTTGCTTTTCAACTGCCAATGACATTTGCAGGCCTGGGGACTCTGTTGGCGCGAGGAAGTGGTTTAAATTTATTTTGCCCAATTTACTGCCGCCTTTAGAGGCTCATAGAACCCGGCGGGTGAGTCGGACAGAGCCAACTTATACACGCGCTCCCCAACGCTCATTGAGAAACAGGTTGAATTCCACTTATGGCAGAGGTTTTGCAATGGACGCTTCCCTCATTGTGGTACTGGCTGTTTTT	---	---	N/A	---	-	no IPS match	---	---	0	Xl.12942	---	---	---		---	---	---	---	---	---	---	---
Xl.12947.1.S1_at	4.78e-05	upregulated	TTTCCCTAATGTGCTTTAACTATACAGGAACAATTGGTGCTTTGTGATATGGATTTTTAGGGACAAAACACTAATTTTTTGGATGTCGCCCANGGGACCTACAACACTGCCAACACTATTTCTACAGCCCTCCAGCACCAAAATAGCCTGTCTGTTNTATGGCNTTGTNTTTGCAGTGCTCTGTACTTTTGCTGGGAGTTGCCCAGTGCTTCCAGAATTAAAGGATCAGTAAACCTTTAAAANNAATGTAGNNTTGACGTGAGTGCTNTTCGAANCACTTTTGCAGTGTACCTTTATTTTT	---	---	N/A	---	-	seg (SEG), SignalP-NN(euk) (SIGNALP), tmhmm (TMHMM)	---	---	0	Xl.79132	---	---	---		---	---	---	---	---	---	---	---
Xl.12955.1.A1_at	-0.0010061	upregulated	TGATCTCTCTGTTGCCTCCCTTACAGAAAGGATACATAAAATGGAAGAAAACCATCACAGTACAGCAGAAGAGCTTCAGGCAACACTGCAGGAGTTGTCAGACCAGAACCTTATGGTGCAGGAGTTGACAATGGAAAGTGAAAAGCTAGTAGAAGAAAAGGCATTTCTGGAAACCTCCTTACAGCAACAAAGACAAAGGGCAGAGCAACTTAGTAAAGAAAATGAGAGACTGATGGGGCTCTTAAAAGACAGGGCAAANACTGAAGAAACAGAGATCCATGGCAAACTTATGGAGACAGAAAAGAAGTATTCAGAATTAGTTGAGAAATCACAATTTGAAAGGGAGAAGCTGCTCAATATTCAGCAGCAGTTAACCAGCAGCCTTAGAAGCTTGGAGAA…	---	---	N/A	---	C:nucleus	coil (COIL), PTHR23167 (PANTHER)	---	tpa_exp: nsp5alpha3alpha	1	Xl.12955	---	---	---		---	---	---	---	---	---	---	---
Xl.12988.2.S1_at	-7.51e-05	downregulated	GGAATCTCCGCAATCAGATGTTGCAGCTGTGCACTCTGGTGCAGCACGGCACCCACCCACAAGTGGNAAACCTCCAGGCTGTCTGTACTGCATTCTCAGGTCCGCCTTTGGGTATGAAGAGACTTGATGTTCAGCAAATGAAAGCCCTCAGCCGCGTCATGTTCCTGACACCCCACCTCCCAGCTTTCCTGCTACAGCGTCGGCTTGGGAGCCATATATGTGAGATACAAAATCTTGACTGTGCACTTCTCAAGCTTGGTGTGAATGAGCTGTCAGAGGAAGAACTCAAGCGGGCTTGTTATGTCAGAGGGTTGAATTCTACTCATCTTAGTAAGGAAGACTGCAAGACATGGTTAAATTGTTGGCTCCAGCTATCCAGCAGGTTAAAAGTGTCGGAGG…	---	---	N/A	---	C:mitochondrial outer membrane; C:mitochondrion; C:integral to membrane; C:membrane; F:protein binding; F:molecular_function; P:biological_process	IPR011685; PTHR14009 (PANTHER), PTHR14009:SF2 (PANTHER)	---	letm1 domain containing 1	7	Xl.24903	---	---	---		---	---	---	---	---	---	---	---
Xl.13102.1.S1_at	-7.45e-05	upregulated	GGTATCTCACGATGAACGTTTTATTAGACTCGTGTGCCAAGAGCTCTGGGTTTGTGAAAATGGTGGTGTAACACGAATTGAAGGTGGCTTTGACGAGTACCGAAACATCTTACAAGAGCAGTTTCGCCGTGAGGGATTCCTATAGAATGGGCTCTGTGGGATCCTGGCATTGCTGCTGTCTGCCTACCAAGCCTGATGCTGCGCCCTAAGCGTTGCCATGGTAAAATGTTGGGGAGCAGAGGACTGACCGTGTAATGGAGCAAGATGCTATACCAAACTCAGATACTCCAGTTGTTTGATCTGAGACATTAA	hypothetical LOC495035	LOC495035	N/A	hypothetical LOC495035	F:ATPase activity; F:ATP binding; F:nucleotide binding; F:nucleoside-triphosphatase activity; P:ATP catabolic process	no IPS match	---	loc100145696 protein	5	Xl.76637	LOC495035	495035	Q5XHC9		NP_001088209	NM_001094740	---	---	0000166 // nucleotide binding // inferred from electronic annotation /// 0005524 // ATP binding // inferred from electronic annotation /// 0016887 // ATPase activity // inferred from electronic annotation /// 0017111 // nucleoside-triphosphatase activity // inferred from electronic annotation	---	IPR003395 // SMC protein, N-terminal // 6.0E-5	---
Xl.132.1.S1_at	-0.00022868	downregulated	AATAGGGAAGCCCACCTTGCGGCCATGCTTGAACGCCTACAAGAGAAGGNNNNATAAACATGCAGAAGAAGTGAGGAAAAACAAAGAAGCCACAAGGTAGAAGGTGTTGGCTGACAAAACTTGGACTGAGGACTCCATTGGGCGTCTGAGAGACCCGGCACAATATTAAGTGACTCAGATTCTCTTTTGCTTTATCTGTCTGTGAATGTCCAGAGAGGACCTGCTAAGACACCTTTTTGTAAGGAGTTTTTAAGGTGGGGGACGCAGTTTATGGGAGGATCTGTCCACACCATTTGCAAGTCCTAAGAAGTCGTCTCCATGAGCTCTTCAATGTTCTCACATTTGTCACCCCTCAAGTGTGATCCATTCACAATCACTAAACCAACTTGCTGTGGTGGT…	stathmin-like 4	stmn4	N/A	stathmin-like 4	-	no IPS match	---	---	0	Xl.132	stmn4	380531	Q09004		NP_001080837	NM_001087368	---	---	---	---	---	---
Xl.13244.1.A1_at	0.00056292	downregulated	CATTATATGCTCCTGCTTTCTCATCCCTCCCCCCTTTTCCTTTCTGGTATTTAAAACAGCACAAGCATTTACCATTAAAGTCAATGGAGGGACAATTCCATTCCAACACTAGGAATTGCCCCATGCCCAGTGCTTTAATAACTAATTCTTACGGAACTTCCCTTTCAATCAAAAGCAAAGTTGCACCGTTTTATTATTTGCTTCTGAACTACAATGCCTGGCATTTGCAGGCTGGGGATTCTGGGAGTTGTAGTTCCCAACAGTAGGTCAATAAAGAAAAACAAGTGTGACATTAGTTATTGATGCATTAAAGTGCCGCTCCTTCAAATTGAACTGCTCTTGCACAATAATGGTATTTGCACGATTTNACCCACAATTCCAAAGTGTGAATTCTGATTG…	---	---	N/A	---	-	seg (SEG)	---	---	0	Xl.13244	---	---	---		---	---	---	---	---	---	---	---
Xl.13257.1.S1_at	0.00028331	downregulated	TTTGATTTATCATTTCCTAACAGAAAAAAACAGTATAAAGAAAAAGCTTTTATGACACCAGTGTTATTTTATAGGCCAACATGTNGATTGTTGAAGCATGAAGTTCCTCCTATGTANTAGGCCTCAGTGTATTAGTTAGACTCTTACATGTTTTACATNCTCTTTCAGAACAAGGTTGNCTTNACTTGTCGATTTTATTTTCTAAACATTATGGCACATTATGAAAATGTTTTACCTCCTGTTTAATGCAGTGTTTCACTACTAATGTATCAGCCAT	---	---	N/A	---	-	no IPS match	---	---	0	Xl.13257	---	---	---		---	---	---	---	---	---	---	---
Xl.13260.1.A1_at	0.0001002	upregulated	TTGCAGTGAAGCTAATCCTGGCATGCTCAGCCATTGCATTCTGCTGACCTAAATAATTTATACTGGTTTGCATTTTTAATGAATTTCTCCTTGGGTTTAGTTACACTGGCGAGTCAGTAAAAGCACTTTCCATCCTCTACTTAGAAATTCTTTCATTGCCTTTTGCATGGGCAAGTGTTTTAGTTCTGATCTGATGAGAAAAACCCTTCATATATATTTAGCCTTTAATAATTGAATTCAATATATAACACTTTACCCAGAGTGCTGNTTTTTTTTGAGGAAAATGAACCGATAAATACATGCCTGATATTTTTGTGTGAAAACACAAAAGAATGATTTATTTTTTTCCCCTTTATACCTATAGGAGGGCAATAAATACACGTCAGAGATCTTATTTTC…	---	---	N/A	---	-	no IPS match	---	---	0	Xl.13260	---	---	---		---	---	---	---	---	---	---	---
Xl.13288.1.S1_at	0.0001224	upregulated	GCTACGTTGTGCCTGAACAGCTGATTGTTATCTGGGTCCTTAGAAATAATCTCTTGGTTACTGGATCAGGACAAACTTTGACTATATTACTACTTTGCTGGCACTCTATAAATAGATATTAGATCATTTCTGTAGGTTTCTAAACTACGGGAAAAGTAGGGGCCTAATTAAAACCTGCCAAAGCCTTTTCGGGTAAAAAGATGGAAATTGCCAAGGTTTTTCGGCCTGAAACCACGTCAGTTGCTTGTGCCAAAAGGCACGAGCAATCTTAAATAGGTCCCTATACTTTACATCGTTATTTATATAGTGCCACCTACTGGTGAATTGCTATTATAACAGACAAGTGTAAAACAGTAGCATTCTAGGGCCCTGCTCACAAATATACCTAACACTGCAGAG…	---	---	N/A	---	-	SignalP-NN(euk) (SIGNALP), tmhmm (TMHMM)	---	---	0	Xl.13288	---	---	---		---	---	---	---	---	---	---	---
Xl.13297.1.S1_at	0.0018629	downregulated	GTATATTTTGAGTCAGTCCCTAAGCTCAGTAAGTGACAGCATCATGGAGCATGTGCAATGAATCAGCAGAAAAGAAGATGGGGAGCTACTGTGGAATCTTTGGAAACACAGATTTTCCCTGCGAAAGGATTGTGTGGTTGCCTGAGGCTGCTACAGAAGCTCAAAACATAANGTACAACGTTTCTAGCCTACTTCTTTAGTTTCTTTCCTTGCCCTTTAACAAAATCCAAGATGGAGAAGCTCATGTGATACCTTTGAAGGCCTGAATCATTATTACTATAGAGATGCTGAAACTTTAGGCTCGTTCAGTCTGTAAAATATGCCATTTCTATCATATTTGTTTCTAGGGTTTAGTTGTCTTNNAATCACAAATGCGCCTGTAAGTGGATCAAAGAAACT…	---	---	N/A	---	-	no IPS match	---	---	0	Xl.13297	---	---	---		---	---	---	---	---	---	---	---
Xl.13316.1.S1_at	-1.84e-05	upregulated	AGGCGTAATCTGTATCCATGGTGAAGATCTGAGCCTAATAGCAAGGCAAACAGCGATCAATGGCTGCAGAAGATCAACTCGCACCTTCAGCGCAGAGACTTATTTAAATTCTTTCTGTGCAGTGCCTTNAGCCATGCCTTTAAGGATGTGGCCTTTTGAGCCGTCCGGTGATAACATTTGTCTGTTTCATAATGGCAACTTCACACTGTGCCCAGAAATGAAAGGCCTGCAGAAGAGTGGGCTTATTGGAAAGATGACTGTTACATATCACATAAACTTTTAGATAGCTCAGATTAAAAAAAAGGCAGAGATAACCCTCANTTATCAAGAGGTTCATTTCTTTGGTTAGGGAGTTTCTGTACTGAGAACTCTCCAGAACGCAGACTTGTGTATGTGTGC…	mitogen-activated protein kinase kinase 5	map2k5	N/A	mitogen-activated protein kinase kinase 5	-	no IPS match	EC:2.7.12.2	---	0	Xl.13316	map2k5	414694	Q6NTN3		NP_001084729	NM_001091260	0006468 // protein amino acid phosphorylation // inferred from electronic annotation	---	0000166 // nucleotide binding // inferred from electronic annotation /// 0004672 // protein kinase activity // inferred from electronic annotation /// 0004674 // protein serine/threonine kinase activity // inferred from electronic annotation /// 0005524 // ATP binding // inferred from electronic annotation	---	IPR001245 // Tyrosine protein kinase // 1.2E-8 /// IPR001245 // Tyrosine protein kinase // 3.0E-9	---
Xl.13377.1.A1_at	3.91e-05	upregulated	GTGCTAAACAGCTAACGTTTGCCTGTTCNTGGTATCACAGATTTCTTAGCTCCAGATTTATTTCCTTTTTATCAGGGTTTACAGATGAACAGACATTTTGATAAATCCTGTTTTTAAACATGTTCTTTAAACAAGTATTTATCCTTATGCTCAGGCCCACGCATATTAATTTATAGCATTTAATAATGACTTGAACAGACATATATGGTAAGCTAATGTATATAACAATTGTATGACCAATCTTAGATGCCAAGAATGTTTTAATGCAATAGTTCTGACGTTGCTTGCAGTAGCAGAATCCTTCAGCCCTGGAAGTTGTATTCGTGTACAAAGGACAATAGATCACTACATGATTAGCATCCAATATAACCATTTTGAAAATATTTTGTGCGACAGTTT…	potassium channel tetramerisation domain containing 15	kctd15	N/A	potassium channel tetramerisation domain containing 15	-	no IPS match	---	---	0	Xl.13377	kctd15	446822	Q6DCX3		NP_001086987	NM_001093518	0006813 // potassium ion transport // inferred from electronic annotation	0008076 // voltage-gated potassium channel complex // inferred from electronic annotation /// 0016020 // membrane // inferred from electronic annotation	0005249 // voltage-gated potassium channel activity // inferred from electronic annotation /// 0005515 // protein binding // inferred from electronic annotation	---	---	---
Xl.13388.1.A1_at	-1.7e-05	downregulated	TGCTGGACTACGACAATGGTTCATTGTCTTTTTATGATGCTTTGAACTCCATTCACCTCTACACTTTTGACATTGCTTTTGCACAACCTGTGTGCCCAACCCTCACCGTGTGGAATAAGTGCTTGACAATTTTAACAGGTCTCCCCATTCCGGATCACTTGGACTGCCTAGAGCAGCTAGCATAATGCCATTGGGAATCCATTGCAATGCACATGTCAAACTGAGTCTACAGAATGACTGGATCTCAAATTTGTTTTAGAATTGTTTATCCCTTAAGGTGTAATCCAATACACAAGCAAGTGCACAAGGCATATTTCACATTCACAGGTTTCCCCAGTAAAAAAAAATAAAAAAAACTACAAGGGTTTATGAATTATTTATGAAATGATTTTAATTAGT…	---	---	N/A	---	F:metal ion binding; F:zinc ion binding; C:intracellular; P:positive regulation of stress-activated MAPK cascade; C:cytoplasmic microtubule; F:ubiquitin protein ligase binding; F:hydrolase activity; C:nucleus; P:depurination; P:pattern specification process; F:ligase activity; F:alkylbase DNA N-glycosylase activity; C:spindle; P:DNA dealkylation; F:damaged DNA binding; C:microtubule associated co…	IPR001870; IPR003877; IPR008985; PTHR25462 (PANTHER), PTHR25462:SF67 (PANTHER)	---	midline 1 (opitz bbb syndrome)	24	Xl.13388	---	---	---		---	---	---	---	---	---	---	---
Xl.13410.1.A1_at	-0.00027507	upregulated	GCTCCCTCCTTTGCAAACTGTGAGAAAGATGTTTTGTTTTCTTCATGTCCAAATTATACATAATTTATAATCCCCATCAGAATTTTACATAAATCCTGCGCTTGTAAGGAAAAGGTGGGGAGATCACTTTACGGTACCTTTGTGTGGCCTTGAAAGAATATTGTTGAGTTTATAGAGGCATGTAAAATAGTTATATATAGATTTTGTAACTGTAAACGTTGCTGCATCTCATTTCTACCCTTATGATTTATTCATTTTCCATTTGTTGTAAAAGTATAATGTTTGCAAAGACCAAAACCTACTGTTCAGGTAAATAATAAACTGGAAAGAAGTTGTTAATCAATGAGTATGATGTGTTTATATGATTAAGATTAGACTGTATTCTCAGGAGGCAGGAAC…	---	---		---	-	no IPS match	---	---	0	Xl.63794	---	---	---		---	---	---	---	---	---	---	---
Xl.13425.1.S1_at	-0.00018022	downregulated	GGTTTAATGGACCTTCCTGGAAGACGCAAGGGCTACGCCATCTTGGTGAGGGAGGGGTGCTTTTTTTTGTTGTTGTTTTTGTTACTATTTTGGCATNANNNANAAAAAAAAAANCTAGTGTCTTGGCTCTTTGGGGCAGGTTCTATGATTTGTGTTGGTGCTATGAAACAAAGGGCAAGTTAACCTCTCAGACTCTGCAACTAAAAAACATTAACGGACTTTNCTTCGTCGGACAATTGGCGATTATTTTTGTTTTCNTCTCCAAAGAGAAGAAACGTCGCTACACTAACGACTCAAAGGCTTCGTTTGTNNNNNNTTTNTTTCCTTTTTNGGAAAAGCTTTAAAGACNTCGCAGCCTTTTTTTTTTATACAACAACTAACGAGGATCTCAGGGTAATT…	jumonji C domain containing histone demethylase 1 homolog D	jhdm1d	N/A	jumonji C domain containing histone demethylase 1 homolog D	-	seg (SEG), SignalP-NN(euk) (SIGNALP), tmhmm (TMHMM)	EC:1.14.11.-	---	0	Xl.13425	jhdm1d	444005	Q6GPY4		NP_001085579	NM_001092110	---	0005634 // nucleus // inferred from electronic annotation	0005515 // protein binding // inferred from electronic annotation /// 0008270 // zinc ion binding // inferred from electronic annotation /// 0046872 // metal ion binding // inferred from electronic annotation	---	---	---
Xl.13432.1.S2_at	-1.96e-05	upregulated	CAGATTGTAGTATTAGTTGCCCTTATGCGCTAGAGCCATTTCCCCCCCCCNTCCGCAAAAACTTGGTTGCTTCTGCAGCCCANGAAAGGATCATCCAGTTTACTGTGTACTTGCATCTTTAAAGGGGTGGTTGACCTTTAAGTTAACAATTTTTTTTAGTATGTTGGCTAATTCTGCGCAACTTTTCAATTGGTCTTCATTNTTTATTTTTAATAATTTTTGAGTTATTTGCCTATTTCTCCTGATTCTTTCCAGCTTTCANNTGGGGGCCACAGACCCCATCTTAAAAACAAAAGCTCTGTAAGGCTACAAATGTATTNTNGNTTGCTACTTTTTATTATTCATAGTTCTATTTAAGACTCTCCTATTCATACCCCAGT	hypothetical LOC495964	LOC495964		hypothetical LOC495964	-	no IPS match	---	---	0	Xl.79801	LOC495964	495964	Q5PQ69		NP_001088700	NM_001095231	0045449 // regulation of transcription // inferred from electronic annotation	0005634 // nucleus // inferred from electronic annotation	0030528 // transcription regulator activity // inferred from electronic annotation	---	---	---
Xl.13462.1.A1_at	0.0001125	downregulated	TATAGTTTGAGCAATGATAACCTTGCTCACTCTTATTTCAGGGAGGGTTTTTATTTTTAAACTGTGAACGGGTTTAATAAAATGATTTGCAAGCATATTTTGCAGAAGGTTGCTCTGCAAGAAAAGTATTAACAGAATGATGCAGAGCTATGGTCAGCGCTATACTCTGCAAAGGTTGTATTAACGCAGCTGAACTGGTAGAAGGATGTTCTGCATTGAATAACTTTGTAAATATAAATGTCTTCCGGCAATTTTAAACTTTCCAGCTACAGTGAATGCATTCCTGGAACAACAA	---	---	none	---	-	no IPS match	---	---	0	Xl.13462	---	---	---		---	---	---	---	---	---	---	---
Xl.13462.2.A1_x_at	-1.9e-05	downregulated	TCAGGTAATCTTTCTTACAAAGTCACAGAGCTGGAACTACAGCTAAAAAGACTGCAGGAGGAACTGAAGAGGGAGCAAGAAGGCCGAGCCCAGCTTCAAGCAGAAGTGCAAAGTCTGAAGAGGACACAGGAGGAAGCTTTCACTGGAACCTTGCCCCATGGGGGTGGAGCCAAAATACTCAGGGGTGGTGCCACCAACTGTGAAGAACTATCCAATGACTGTACAGAAACAGCCAAGGACTGAGTGTGTTTGGGGCTGGGACTGGTGCAAAAGGATAAGGAAAAGTTATGTNATTAAAAAGGATCAATAACATTTATTTTTTGGCCACCAAACAAATGATACACTTAAAGCATAAAACTGCCAGAAGTNAAAAAAAAATAGTCAGAGAAGAATTTAACG…	---	---	N/A	---	-	coil (COIL), PTHR15711 (PANTHER), seg (SEG)	---	---	0	Xl.13462	---	---	---		---	---	---	---	---	---	---	---
Xl.13474.1.S1_at	-0.00016804	downregulated	TGGAAGAAGCTCCACCACAAGCACCATCAGTATCAGGAGAGAGGAGAAGAAAGAATCATCAGAGGGCGGGAAAGGAGGAAGTTCTAAATCAAAATCAGGGGAAACAATTCAGGAAAAGACCCCTCAAAAATCTGCAGCAAACTAAACGTGCAAAGCCCCAGACGTTCCATTGGAAGAGATTTAAATAAATGATACAAACCTGCTTTACTGACACTGAATTAAACCTTAACCATAACACATTTTTGCTGTATGAATTCTAACATGTCCAGCTGTTGTACACGGTTCTACAGGGGGTCTTAGGGGGACCCTACGATATAACTAGACAAGCAGAATAGGGCAAATATATCTGACATTAAATGCTTTCCCTAGNAACACGCAGCATATCACAAAGCTCTCATC…	low molecular weight neuronal intermediate filament a	nifa	N/A	low molecular weight neuronal intermediate filament a	-	seg (SEG)	---	---	0	Xl.13474	nifa	446639	Q6DDQ8		NP_001086804	NM_001093335	---	0005882 // intermediate filament // inferred from electronic annotation	0005198 // structural molecule activity // inferred from electronic annotation	---	---	---
Xl.1354.1.S1_at	2.12e-05	upregulated	ACCTCGATAGCTGCTGTTACTGTTAATTGAATTCTAAAGCTTTGTTCCAGGAGAATGATGGCAGTGGGATCAATTTAGCATTGATCTTGACAGGCTTGGGTAAGGAGACGTGGAACTCAGGATATATTTTGTCATTAATACAGTCTGCATAAAAGGCACAGCATTTTTTAATGATGATGGGAACGCTTGCTTNTAGGCACAGAAAAAAAACATAAAGCTTGCTGTGTCACACCTCACCCGATGTGGTGGTATCCATTCTTGCTTGTTGGATNAATTTNTGGTTACAAACAACGTATAATGACTAATTCTGTCACCAGAGAGGTTTTTAATGTTTGAAAGAGACAAATCAAAACGTCACATTCCTTTTAAGGTCTCTTAAATTTTACTTTTTGACCAATT…	PAP associated domain containing 4	papd4-a	N/A	PAP associated domain containing 4	-	seg (SEG)	EC:2.7.7.19	---	0	Xl.1354	papd4-a	447753	Q641A1		NP_001087892	NM_001094423	0006397 // mRNA processing // inferred from electronic annotation /// 0007275 // multicellular organismal development // inferred from electronic annotation /// 0030154 // cell differentiation // inferred from electronic annotation /// 0043631 // RNA polyadenylation // inferred from sequence or structural similarity /// 0048477 // oogenesis // inferred from electronic annotation	0005737 // cytoplasm // inferred from electronic annotation	0000166 // nucleotide binding // inferred from electronic annotation /// 0004652 // polynucleotide adenylyltransferase activity // inferred from electronic annotation /// 0004652 // polynucleotide adenylyltransferase activity // inferred from sequence or structural similarity /// 0005524 // ATP binding // inferred from electronic annotation /// 0016740 // transferase activity // inferred from ele…	---	---	---
Xl.13540.1.A1_at	-7.11e-06	upregulated	AAAGATCCCACTGTAATTTGCAGCAGTGCCATTTGTCACTTGTTGCTGGAGGCAAATCCCTTGCATAGACAGAAACAGAACAGTGCAATCAGCTATGAGATCTGTTGCAGAGAAACCACTGACATTTAAAATGCAATAACTTTGGGATGAATCATCTCACCAGAATGGCAGAGCCCTCTTTTTAATCAGCATAAACTCTACATCATATCGCACATCCAATACTGGCAGAAATGAATATATTCCAAATACATTAGGTACATTTCCCAGAAGCTAAGGGTAGCAATTTTCTCTGCTGTCCTCACTCACCAAACACCACTCAGGGAAACATCCTTCCCATAATGGCTGAAAATAGCCTGTTTGTTTCAAATGCCATTATTTGCAGTGAATTAATGTACATTA…	---	---	N/A	---	-	no IPS match	---	---	0	Xl.13540	---	---	---		---	---	---	---	---	---	---	---
Xl.13551.1.A1_at	6.8e-06	downregulated	ATTCCCCAGGGATATGTTGTGTTACCAGATGGACATCATATTCAGGTTCAGGATGGTCAGATAACACACATTCAGTATGAATCAGGCACCCCTTTCCTGCAAGAACCCCAGATCCACTTTGTCCCCATGTCCCCTTCTCAGCAGCTCATAACCCAAGAACAGCTCCAAGCTGCAGCACACTCTGCTGTTACAGCCGTGGCAGATGCAGCGATGGCCCAGACGGTGTTCAGTACAGAGACGGAGCAGCCTCTCCNGCAAGAGATTGAATATGATATTATCACATTAGGGGAATGAGTACATCTCTGCTGGGGCTGACATCGGCCTGTGCTGGGATTGAATCCCTACAGCAATGCCTTTCAATGCACTTTGTTTTATTCTGTATAAAATGTACCTAACCAA…	---	---	N/A	---	F:zinc ion binding; F:protein binding; P:biological_process; C:cellular_component	no IPS match	---	zinc finger protein 335	4	Xl.64976	---	---	---		---	---	---	---	---	---	---	---
Xl.13581.1.S1_at	-0.004533	upregulated	GGTAACATCTGTTTCAAAGCGCACAAATAACATCAGTTTTAATTTCCTTTTTTGTACAGTTTATCTAAACTGTAGGTTTCAAGAATGATTGTATTTTTCTACCTCTCATAAATTTGCTATAAGGTAGGTTTGCCAACCTGAACTATTAAACTGCTGTCAGCGAAATGCCAGCAACTAACAGTCTGTCACAGACTTTTGTAAAGCTCCAGGAGCATGTTTAGTTGGAAAGAAAGATTATCATGCTACCGAGCACTGTAAATGTATTATCAAAGTAATTAATCTGACTTACTGATCTGTGCTACTGGAAAATATGGGAGGGAGAAAAATTCATTATTAAAACTTAAATAATAGAGAACAGTAGAGAAAAGGCTTATTTTGTGTGTGCTATTTGAAACTGAT…	---	---	N/A	---	-	no IPS match	---	---	0	Xl.57954	---	---	---		---	---	---	---	---	---	---	---
Xl.13585.1.S1_at	-0.0001145	downregulated	CACATTTGCGAAGGGTTTTCCAGGAATTTATCAAGCAGACAAATCATGATGTGGAACATATCATTAAGAAAGAAATGTCTGGAAATGTAAAGGATGCATTTGTGGCCATTGTACGCAGTGTGAAGAACAAACCGGCCTTCTTCGCAGAGAGACTCTACAAAGGAATGAAGGGAGCAGGAACAGATGAGAGAACCCTCACAAGGATTCTGGTATCCAGGAGTGAAACTGACCTACTGAATATCCGGCAGGAGTTTAAGACTCTATATGAGAAATCACTACACCACTGTATTGAGAGTGAAACTTCTGGAGATTATCAAAAAGCCCTGCTGGCACTTTGTGGTGGTGACGACTAAACCAAAGAAATCCTCTGCATCGAATGCCTGTCTTGGGTTCACTGGC…	annexin A6	anxa6	N/A	annexin A6	F:calcium ion binding; F:calcium-dependent phospholipid binding; C:melanosome; P:calcium ion transport; C:cytoplasm; P:secretion; C:perinuclear region of cytoplasm; P:regulation of muscle contraction; C:protein complex; C:apical plasma membrane	no IPS match	---	mgc80902 protein	10	Xl.13585	anxa6	444274	Q6GNT0		NP_001085847	NM_001092378	---	---	0005509 // calcium ion binding // inferred from electronic annotation /// 0005544 // calcium-dependent phospholipid binding // inferred from electronic annotation	---	---	---
Xl.13594.1.S1_a_at	0.00011197	upregulated	ATTGAACTTGGTGTGAGAGCCTCTAGTTTCATATGTTCATTTGTACTGTGGGGTCACTTTGTTGACTAGTCGCCCATCCAATGCATAGTTACAGTTTTCTTGGCATAGTAAAGTAGTAGTCTAAATAGTAGTCTATTGAGTGCCACTACATGTTTTGGGCCACAAGACCTTTCTCTCACTTGAAAGAGAGGGAGCATTGTGTAGTACATATAGGAATTTGTTTTTTTATGAGGTTTATTCTACCCCAGAGTGTAGACTGAACATTTTTAATGAATGTGTATTGGAAAGTGGCTTAGAAAGACGTGTTTTCACACTGCAAATGTGTTCATTTGGATTTACAAACCCTTTAAATAACTGGCTTTAAAATTTAGTGAAATTGGGATATAAATAGTAATTTTA…	cytochrome P450, family 4, subfamily B, polypeptide 1	cyp4b1.2	N/A	cytochrome P450, family 4, subfamily B, polypeptide 1	-	SignalP-NN(euk) (SIGNALP)	EC:1.14.14.1	---	0	Xl.13594	cyp4b1.2	100036771	Q6AZQ1 /// Q766Y9		NP_001090538	NM_001097069	0055114 // oxidation reduction // inferred from electronic annotation	---	0004497 // monooxygenase activity // inferred from electronic annotation /// 0005506 // iron ion binding // inferred from electronic annotation /// 0009055 // electron carrier activity // inferred from electronic annotation /// 0016491 // oxidoreductase activity // inferred from electronic annotation /// 0020037 // heme binding // inferred from electronic annotation /// 0046872 // metal ion bindi…	---	---	NP_001090538.1 // span:13-35 // numtm:1
Xl.13650.3.S1_a_at	-1.48e-05	downregulated	AATGTTGGCGGCACGTACTTCCTGAGCACCAAGCAGACCCTTTGTCGGGATCCCAAATCCTTCTTATACCGCCTGTGCCAGGAGGACCCGGACCTGGATTCGGACAAGGATGAGACGGGGGCATATCTCATTGATCGAGACCCCACCTACTTTGGGCCCATCCTGAATTATCTCCGGCATGGGAAGTTGATCCTTAATAAAGAGCTAGCAGAGGAAGGTGTCCTAGAGGAAGCAGAGTTTTATAACATTGCCTCTCTGGTCCGGTTAGTTAAGGAGCGGATCCGAGATAATGAGAATAGAACTTCGCAGGGTCCTGTGAAACACGTGTACAGAGTATTACAATGTCAAGAGGAGGAGCTTACACAGATGGTGTCGACCATGTCCGATGGAT	---	---	N/A	---	F:voltage-gated potassium channel activity; C:membrane; P:potassium ion transport; C:voltage-gated potassium channel complex; P:interspecies interaction between organisms; C:nucleus; C:cytoplasm; F:protein binding; C:cytosol; F:molecular_function; P:ion transmembrane transport; P:biological_process; F:ion channel activity; C:cellular_component	IPR000210; IPR003131; IPR011333; PTHR14958 (PANTHER), seg (SEG)	---	potassium channel tetramerisation domain containing 2	14	Xl.77351	---	---	---		---	---	---	---	---	---	---	---
Xl.13659.2.A1_at	0.0003202	upregulated	AAGTGAGGACATAGCGGCACTGGAAAGCCAGCCGTTGCTTGGATTCACAGTCAAGGAAGTAAAGGATGACATTACTGAATCTACGATCATTCATTTACTGCACAAAAACACTTTATTTTACATCTTTAAAGCTGATGATGCCCACACAACACAAAGGTGGATAGAAGCATTTCAGGAGGGAACGGTGTTATAACAAGTTTCCATCTTTGCATGCAAAGAAGAAATGGATCCTGTGCTGCGACATCCACCTGCTGGCTGTAATTCCNTCGCTTTATGCAACGTTTTATTGTTATTTGTTAGTATGTACAGTAAATTAGGGCAAAACTCGATTATTTTATATGCCAAGTTCTCT	---	---	N/A	---	F:metal ion binding; F:Rho guanyl-nucleotide exchange factor activity; P:regulation of Rho protein signal transduction; C:intracellular	tmhmm (TMHMM)	---	and ph domain containing 6	4	Xl.79380	---	---	---		---	---	---	---	---	---	---	---
Xl.13664.2.S1_at	-0.00059026	downregulated	CCATGGGATCTGTAGGTTTGTTGTTGTTTTAATATGCCTTTTTAAATAAAAGTAGCTTTTTATGGAAATAAAANNNNNNGCTAAGACTTTTAAGGAAGCCATTGTGCAAAAAAGGGCATTTGCGCCTGATTTTTGTACTTTGCAGACTTCCTTTTTATAGTAAATGCCCCTTCTGACTTTATCAATAAGCAGCTTCCTACATTCATACATCCATGTAATATTACAGTACAGCCAATATTTCAAGCTCCAGTGTGTGTGTCTGTAGTCTTTAGCTTTACTGTCAAGATTTGGGTGCTTAAAACCCTACCAGGAGACCTTGTATCTTCTTTGTATTCGTTTTAGTGGGGCTCGTTTATCAAGACATGGGCAGGTACCTATAGCAACCAATCAGCGATTAGC…	---	---	N/A	---	-	tmhmm (TMHMM)	---	---	0	Xl.16104	---	---	---		---	---	---	---	---	---	---	---
Xl.13672.1.S1_at	-2.21e-05	downregulated	TGAAACTACCAATCCACCACAGGTTAGAGAGGAAGTGAGCCGTCAAGTTACATAAAGTACCGCCATGAGGATCAGTCTGTTGTTGAACTAATGTTTCTGGTGTACGTGTTATAACAATGTGACAATCGGTGTGGCTAAAAGTTACTAACACAACTATGCCATTTTGTCTTATACGGTAATCAGACTATGCTGCTAGCTTTTGAAAAGTGTAAGATGTTCCCACTACGTTTGTAAAATGTGTTCCAAATCCAATTCGTTTTTGTCTTTTTAAAGCTTTGTTAATGACACAGTGCTGCAACTGGGTCACAATCAACTGAAATCACCTCTTGTATCTAGCGTTCCTAAAGGATT	---	---	N/A	---	-	no IPS match	---	---	0	Xl.13672	---	---	---		---	---	---	---	---	---	---	---
Xl.13684.1.A1_at	-4.97e-05	downregulated	AGCAGCTAGAGGGTTCTGGTAGTAAAGTAAAACAGCACTGGAATCGGATTCTGCAGATACAACTGGTTGGAATTACTGTTGAATGAAAGGTTTCCCAGGAATGGCACCTATTTGACTGACTGATGTTATTGACTTCTTCTTAGATATATTCCTGCCTCCCTGTTCCAGTTCATGTGTTCCAATAAACCTTTAGGCCACATTTTATTGCTCTGTATCCCAGGCACCCCCGTTTCATTATAGGGTGCAGGTTTAGGTAACGGCAGGGGACCCTGAACTTTTTTGCTGCTGTTGATTTTATACCGAGCTCCTCAGGGAGAAGTGACATTTATCGTTTGCTGACGCTTCTTTCTCTACTTTTCAGTTAATNCNGGAGTTTATATTCTTTGTGCTTGTGTGT	---	---		---	-	no IPS match	---	---	0	Xl.84999	---	---	---		---	---	---	---	---	---	---	---
Xl.13701.1.A1_at	3.66e-06	downregulated	ATTGTGCCATTGGTATCTCCCTGCAGGGTACAGAGTATAGGGAAAGAGCCATTAGTCAATAGTTTCACCTATAGCACAGGCCATGTCCGGGATAAAACTGCTTCCCCCGTAAATGCTTCAGTTGTTAGTGGCTTGTGCCAATCAGAGGCTTGTTTATTGCCGNCCCCCCCCCTTTCAGAAAGCTCTACCGTTCNTAGTATTTCATATTCGGGGGTTATTTTGCANAGTCGTAACCTATTCACTGCTACACAGACTTGTTCCAAATCACACTGAACAGAGTTTGTCCTCAACCCAGTGTTATATTTATATNCGGAACCACGTTCCTCAGCATTTTGTACAGAACCACGTTTACAGGACGCGCAGGAATATCCGGCTGACGGTCATGAAGGAGCAGGGGGC…	---	---	N/A	---	-	no IPS match	---	---	0	Xl.13701	---	---	---		---	---	---	---	---	---	---	---
Xl.13701.2.S1_at	0.00011929	downregulated	GAAAGTGTACCTTCAAACGTAGTGTATTGTCTTTGCACCTTGGATGTCTTGCATTGTTTATATGTCGTTCTTTTTCGCCACAGCCTGGCAATCCCATTGCTCTCTGGTTCTCTTTGTGTCCTGGTTCTGTTCTCTTTGTCTTGTAGTCTCGATCCAATCAGTGTTAGTTTGGCAGGGTCAGCAACCACATAGCAGCAGTTAAATTCCAAGTATGAGAAAGGCAGAATAGGAAGCAATAAAACCCACCAGGGCAGAGGCCCATTGTAACNTTAGGCTGATCATACACAGGCCAATAAATGCTGCTCACTGGGAACCT	---	---	N/A	---	-	seg (SEG), SignalP-NN(euk) (SIGNALP), tmhmm (TMHMM)	---	---	0	Xl.13701	---	---	---		---	---	---	---	---	---	---	---
Xl.13716.1.A1_at	-0.0001497	downregulated	TTCAAGGGAGCAACCACAAGGCGTTGANNANGCATTCCCGCGTGGATCTGAAGAGCCAGGAGGCCTATGAACTAGCGGTAGAAGGGAAGCTCCGCCCAATGGTGAAATCTCCTCCTATTATTCTAGGNGTGCGCTGCCTTGAGTTTTCACCACCTGACTTCACACTTGAGATCCAGTGCATGCATGAAACGCAGCAGTACCTGCGCAAAATGATTCACGAGATCGGGCTGGAGCTGCGCTCATCTGCTATTTGCACCCAGGTGCGTCGAACTCGGGATGGACCCTTTACCCTGGACTGTGCCCTGCTCCGGACTCACTGGGACCTCCGCAGCATTCAAAGGGCAATAACGGAGTGCAAGGCCCGATCTGANGAAGTGAGTAGAGGGAACCCAAACACGA…	TruB pseudouridine (psi) synthase homolog 2	trub2	N/A	TruB pseudouridine (psi) synthase homolog 2	F:RNA binding; P:RNA modification; P:pseudouridine synthesis; P:RNA processing; F:pseudouridine synthase activity; P:tRNA processing; F:isomerase activity; F:molecular_function; C:cellular_component; P:biological_process	IPR020103; PTHR13195 (PANTHER)	---	pseudouridine synthase homolog 2 ( coli)	10	Xl.13716	trub2	100036957	A1L2U6		NP_001091191	NM_001097722	0001522 // pseudouridine synthesis // inferred from electronic annotation /// 0006396 // RNA processing // inferred from electronic annotation /// 0009451 // RNA modification // inferred from electronic annotation	---	0003723 // RNA binding // inferred from electronic annotation /// 0009982 // pseudouridine synthase activity // inferred from electronic annotation	---	---	---
Xl.13762.2.S1_at	-0.00015125	downregulated	GGATCGAGAACCTCATCTGTTAATTGATACAGTCCTCAATCCGACTCCCTGTATTCTTCTAATTGTGATCTAATCGTTGGGCCATAGGACCCACAATCTGATCAGCATGAGGTGGGCGTATATGGGGGAGAGATCCACTCATTTGGTGATGTCTCCCTATGTATGGCCAGCTTTAGGGATGATGGGTTTTTTCCCCCAGTGTACAAGTAAGTTGGATTTATCAGTCGTCTCATTGATCGGCCAAGGTGGAAAATTTCAGGCGCCTTCAACATCAACAAAGGGTTACTGCTGAACCATCAGAGGTAGAATTCTATTGTTTCTACCTGCATATCTAATGATTCAGCTCTTAAAGTTTGATCATGTGACATGTTCCCAAACTCTCTTCTACAAATAAATGCT…	---	---	N/A	---	-	no IPS match	---	---	0	Xl.34453	---	---	---		---	---	---	---	---	---	---	---
Xl.13793.1.A1_at	-0.0033162	downregulated	TTCCATCTTTTTTCTAATCCTACCAGCCTAATAAAATACAAAAAGGAAAAATGGAAAAACTCATTTCANGGACTCTATTATACATTTATTTCACGGTCTTGGGTCTCTGCTATCTGGATAAGTGTTCGGACAGAAGGAAATCACAATACAAAGGAAGGAAAAAGGAATTCCTAAAGCTTCTCTGCACTAATATAGCTTCAGGCTCACAGGAAACGCTAAGGAGCAACAAGTAACATTCCCTCGAGACTGGGCTGTGTTACTCAAGGAACCAATAGCAGCTAAGAACTATTGCTTTAACACTTATGCATGCAGCCGTCTGCCTTCCACTCGTTGGAAAGACCCAGTCTGGTGGCTGGCGGGAAGCTCCTCACATTCCTCTCTTGTTCTGAATGGTGTTAG…	---	---	N/A	---	-	SignalP-NN(euk) (SIGNALP), tmhmm (TMHMM)	---	---	0	Xl.8859	---	---	---		---	---	---	---	---	---	---	---
Xl.13812.1.S1_at	-3.03e-05	upregulated	TAATTGCTGCAAATTGTAGCTAGGGGGGTGCAAGTGATTCGTNTATGAACTAGAGGCAGTACTCAGGGGCGAGGGAGATGGTATATCCNCACACACACACTGCATTTCATTCAGATAATTNNNATAAANGTTAGAGNTNCTGTAGAAACAACATNCTTNTNATGTTTNTTGGTAGATAAATGNGAGTTGTTTCCCAAGATTGTGACTTNTTTTTTTTTNGGTACCTTTCANACTGTGCAATATTTAGAAAAACAAANTAGAACTTTTTATATCATTCCAGAGCAGGAAATATGCTCTCAATACTGTNTACAACTAGANNTNNTTTTTTTTTNATTGGTTTCTNTTTTNCCCCCCACAATGTAATAAAGTGTTTTGTTTAAGGTAATNTACNAACTGTGT…	TGFB-induced factor homeobox 1	tgif1	N/A	TGFB-induced factor homeobox 1	-	seg (SEG)	---	---	0	Xl.13812	tgif1	380112	Q7ZY20		NP_001080420	NM_001086951	0006355 // regulation of transcription, DNA-dependent // inferred from electronic annotation /// 0045449 // regulation of transcription // inferred from electronic annotation	0005634 // nucleus // inferred from electronic annotation	0003677 // DNA binding // inferred from electronic annotation /// 0003700 // transcription factor activity // inferred from electronic annotation /// 0043565 // sequence-specific DNA binding // inferred from electronic annotation	---	IPR001356 // Homeobox // 6.9E-4	---
Xl.13850.2.S1_at	0.00011683	upregulated	TGGCAACAGTCAATACAGCCCATGTGTCTTTTACTACAATATATCTGTGTAAACAGAATTNNNNNCNNNNNNGGAAATACCAATATAATANATTTTTTAGCCTACCTTTTGCAGTGAAGACCAGTAATGTATCCTTTTCAATCTTTTAACCTACTGCCATGCATATATTTAACCTCATATATAGCTCCATTTTCTTATGTTGATATTTGTAATTTAAAAAAATATATNNNAGGGGTATGTTCACCGTTCTATTAACCTTTTAGTTAATGCTTAAAGTAGGTTCTCAGTCAGTCTGTTTTGTCTGGTTTTTATGTTTGCATTTCTGTACTCCCTTTTTTCAGCCTACAAATGAATATCCATATTTAGGGTCAATGTTTTAACCCCAATGCAAAAATGCTT…	---	---	N/A	---	-	no IPS match	---	---	0	Xl.71692	---	---	---		---	---	---	---	---	---	---	---
Xl.13862.1.A1_at	-4.66e-05	upregulated	GGATTAATATGCTCCCTGATGCAAATGAAATGGCCCTTATAGTCTTCTGCAGTGGGCTACCAGTCCATCTGATCACCTAAACATAACCTAGCTTGCAGACTGTTTTCTCTTTTTATCTTCCCTTTGGGTATAAATCCCTTGCATTCAAGATCATTTATCCAATTTAATAATTGCTCTACTGCAGTGATTTTTCTAGAAACACTGTGAGATCTAGTCACTGAGACACTGAGATTTACAACGTATAACTCCGCAAATAAACTGGCCTTTGGGCTGGTCCCCAGATCTACCCTAACTGCCACTCCCCAGTTAATGTATATAAATGTCACACGTTCAAACAGAATGAGGGTAAGTGGGCAAATCTGATTCTTAACACA	---	---	N/A	---	-	seg (SEG), SignalP-NN(euk) (SIGNALP)	---	---	0	Xl.72993	---	---	---		---	---	---	---	---	---	---	---
Xl.13877.1.A1_at	7.31e-06	downregulated	TTTTTAATTTAACCATGCGCTTTCTCAGCTTTCATTCCTTCTTTCATTCTTTCAGCCATTTTACAGTGTCTTCTTAATCTTTGTTACGCCTCATGGACAGTGAATTGGACAACGAGGAAACTAAATGAGCTAACTGTTCCTGCCTGCAGTCAATTTCAGGGTATATCTTGCTCCCTTTTTGAAACTATTCAACCCAAATATATATGGGAAGGGAGGAACATGAACAATTCCAGGTTTTTTACATGCATTGAAGAGACTTGAGAAAGTGTAACCTTAGCACAGAACAAGAATTTTCCTCACTATGTCTGCATTTTCCAGTGT	---	---	N/A	---	-	seg (SEG), SignalP-NN(euk) (SIGNALP)	---	---	0	Xl.13877	---	---	---		---	---	---	---	---	---	---	---
Xl.13913.1.A1_at	-1.35e-05	downregulated	ATAGACCAACTGCATTGTCGCTTTGTAACTCCTATACAGCAACCNCNANNCCGNAGTTCTGCTTTGTGGAGCTGCTAGGGTTAAGCTAACGAGCCAGTGTGCGGGTAATTAGCTAGACTTTCTCATCTCAGATGANTCTACTTGAACCTGAAATCCTTTTTGTTGCGACTTCGAGCAATTGTAGCAATATGGGGCGGAGCTGGAAGGAATGCACTACTATTGCAGCAACGGTCATTTGCACTTAATCCATGAATAAATGTGCCAATCACTCACACTCACTGTGCTTCACTCACACTCACTCTTTCTCTGACTATGCTATTGGGTCAATGATCGCCAGCCGTGNGACTCAGAAATCGGGCCACTCCCCCTTCCNGGAGGNTTGAGGATAAAAACAATAAA…	---	---	N/A	---	-	no IPS match	---	---	0	Xl.13913	---	---	---		---	---	---	---	---	---	---	---
Xl.13938.1.S1_at	-0.00018206	downregulated	GATCTACCTCCACAGTGACGTGCGACTTCTCTTCTCCAGAAAGTCAATGGAAGTTGACAGCGGTGCAGCATATGAGTTGAAATCTTACATAGAAACTCCAACAAACCCTCAGTATTCACCCAGATGCTGATGGAANGGCAGAAGAGAGAATNTTTTGGCTCTAGAATAAAACTCGCTTGATTATAAGGTGCAGAGAGAAGCTGAGACTGTGGCCTGAAGGAAAGTAACTCGTGCAACAATGGACCAGCTCCAGATATTTTCTTAAATGAACTTCCCTGTATTTAATGTAGACTGGAAATAAAAAGTGCTAATCCATTTTTTTCTACTAT	hypothetical LOC496170	LOC496170	N/A	hypothetical LOC496170	-	PTHR13199 (PANTHER), PTHR13199:SF3 (PANTHER)	---	k1370_xentr ame: full=uncharacterized protein kiaa1370 homolog	0	Xl.6950	LOC496170	496170	A2BD53 /// Q5M984		---	---	---	---	---	---	---	---
Xl.13944.1.A1_at	-0.0001875	downregulated	TTCAGGTTACCCAAAAGTGCTGTGGGGCACCCAGACCCACTTCTTTTCCTATTCCAGGCAGTGTAAAGCAATGGCCAGCTTTCCATGCCATTCATACTGAGTAGCTTCTCTTCACCAGTTCTCTCCCCATCCCCAAACATTTCATCATTAAATGGGCATTGCATTCTCCCAGACTGGTAACCCACCCAACACACACATTGTTTCTTACTGTTAATAGCTAATGNGTTTAGGGCAAAGCATGTGCTTTGATAGAGTCCCATAGCACGTGGCCATGNACACGCAGGGGCTCCTTGTAAATAGGTCTCGGCGGGTCCCCCGCTCCGCAAACGTTCCGTGTGACGGACATTAACCACCCNGAGAATCGATTTCAGATTTTATTTTTGTACCTGTGGTAAAAGG…	---	---	N/A	---	-	no IPS match	---	---	0	Xl.84922	---	---	---		---	---	---	---	---	---	---	---
Xl.13944.3.S1_at	-7.87e-05	downregulated	AACTGCTTGGCCAGGTTATACTCCACTGCCACAGGAAGTAGAAAGTCGTTCCTGCCACAGGAAGTAGGAAGTGTGTGGTTGGCTGAGGGAGGGAAGGGCTCCGGGGCACTTAAAAAGAAAGGGGAGCTCTAANATATCTGTCTCCCCCTTCGGCCNTTTCTAGAAGAGCCACAGCACTTGCTTATGTATTTGACCGTCTATGATTGCTTGTTGCTTCATGCTGCCACAGTTATCCCTGATATGCCATTTCTACATCTTTTTTTCACCATTACAGTCCGTTGTATTCCATTTATATTCCCTTCTACCCACAGTGAAATATGAGGGTGGGTGCATAATATGATTATGATTTAAATCAATACATCAGGATCTGCCACAGCGATTGCCTCTGTTCTGTGTANA…	---	---	N/A	---	-	SignalP-NN(euk) (SIGNALP), tmhmm (TMHMM)	---	---	0	Xl.84922	---	---	---		---	---	---	---	---	---	---	---
Xl.1395.1.S1_at	0.00019573	upregulated	GTACCCATGTTTGCAATTGTGGCAGCTGTAATTCTGAAGCTNTTATAAACNTGGAAACTGGAAAAGCAATGCAGGAAACTTCAGCTGTTGATTTCATCTTATAAACAATATTAAACCACTGTATAATTAGCTGAATTGTCCATAATAGGAATTCCACTTTTTCTGACCATAAATAAGTTGGAAATTATAATTTCTCCCATATTTTATACTAAAGTGTGACTACAAAGTCTTATATTACACAAACCTATAAACTTTTTTAAAAATTTTTATTTTTACGCTTTTGACAACAGCAAATCGAAATCCTTTTTCTGTTTAGAAATTTTCACTGCTAAACATGCAGATACATCATGAGCCGAGTGATGTAAGTAGTGATGTAAGTAGTGATGTAAGGTTTTACCA…	hypothetical LOC496316	LOC496316		hypothetical LOC496316	-	no IPS match	---	---	0	Xl.1395	LOC496316	496316	Q5HZS5		NP_001088940	NM_001095471	0006081 // cellular aldehyde metabolic process // inferred from electronic annotation /// 0008152 // metabolic process // inferred from electronic annotation /// 0055114 // oxidation reduction // inferred from electronic annotation	---	0004030 // aldehyde dehydrogenase [NAD(P)+] activity // inferred from electronic annotation /// 0016491 // oxidoreductase activity // inferred from electronic annotation	---	---	NP_001088940.1 // span:95-117 // numtm:1
Xl.14002.1.S1_at	0.0025422	downregulated	GTTTATAGCCAATATCCACACTGCAAGGGCAGAGACACGTTATTCAGGGAGATTGCCTGGCGACAAATCTCCTCTAATTCGTTTTCCGAAGTTTTCCTCGTGAGGCATCTTCGGGCGACTTCGGAAAACGAAGNGCTTCGAGTGCCATCCCGCCGGCGATATACATTCTAGCCGGCGGGGAGGCAGGTCAGGGAGAATAGTCGAAGAAAAGGAGATTTGTCACCGGGCAACTAATCTCCCCGAATCGCAGCGTATCTCTGCCCTAAGGGCGAAACCATATTTGGGGAGGGCAGTCCCTGAAGAGTGCAGCAGCATTCAGAAATGTAATAAAACTTTTCACAGCAGTCAGTCGGATTGCAACAAGCTCGCCCCGGCCATAGATTATGGTTACAGCAGCGC…	---	---	N/A	---	-	no IPS match	---	---	0	Xl.52996	---	---	---		---	---	---	---	---	---	---	---
Xl.14022.1.A1_at	-8.78e-06	downregulated	GCATTAATATCAAGCTCCTGTTACAAAAAAAGAAGCACCTACGCTTAGGAATAATCTGCACTTGTAAGCTCGTTAATGCATATTATGCTATAATAAAGCTACACCCCTTTGTAATTTGGGGGCTGAAACATTCTAATTTAAACGGCTCTTCTCCCTAGATCATGCATGTAATCCTTTAACTCCTGGGCAAATAAAGGGGCATTAATGTGACCTCTGGGGGTGCGGGGGATTACAAGAAAAGCACATTCTTGCCAGATAAAAAAGGATTAATTGGCTCTAACATAGGGGCGTGAAACCTGCACAGCTTCGAGCGGTTGTTGGACTACAGCTCCAGGGAAATGTTGGGAGGTGTAGTTTGACAGCATCAGGTTGCACATGCTTGATCTAACAGTTCTACCT…	---	---	N/A	---	-	seg (SEG), SignalP-NN(euk) (SIGNALP), tmhmm (TMHMM)	---	---	0	Xl.26360	---	---	---		---	---	---	---	---	---	---	---
Xl.14036.2.S1_a_at	-0.00012388	upregulated	AACAGTCTGAGTGGCCTTCAGGACTCGGAAATCGCACGCATGTCCATCTGCTCTGAAAGTAGTCTCATTGCCAGCAGTCCTGAGGAGAACTGGCCTTCAAGTCAGAAGTCCTTCAATCTGAACCGCACTCCAAGTACAGTTACCCTCAACAATAATACTGCCTCTACTAACAGAGCCAACCAAAACTTTGAAGAGACAGAAGAGGCTAAAAGTGATTCTCCAATCATCGTAGTCCCTGGGTCAAGCCCTGTTCAGAATGAGAACATGAAACGTTTAAAACGAGGTCAACGTGCGGGTTACAGCCGGATGGCCAAAGAAGATTCA	---	---	N/A	---	F:protein kinase binding; P:regulation of catalytic activity; F:protein kinase regulator activity; P:regulation of phosphorylation	PTHR24116 (PANTHER), PTHR24116:SF97 (PANTHER), seg (SEG)	---	loc100145198 protein	4	Xl.66891	---	---	---		---	---	---	---	---	---	---	---
Xl.14057.1.A1_at	8.64e-05	downregulated	GAATTGTACTTGTGAAACTGAAACCACAGATCACTCATTCAACCATAGCGGGATCATGTAAAATATCACTGGGTACCAATATACAGAGGTTGTGAGCACAGCCTGCATCAGGTGTTGAAACTTTTTAATGCTGGACATACCTGGAACACTCTAAAAGCAACCTGTTTCAGGTACGGAGGTGCTAAAAAGGTTACTGTTTTAAATGCCATTATCTTTCTTAGAGTCTTATTTCATATTTGTTCTATTCTTGTTGGTTCATGCTGCACTGGAATGTTTTAAAAAACATGTGGGATCCACATATTTTAATTTTCCACACAAAAAAAAGACACGAGTTTGCTGATTACACCATGTTAGCTTAAAGTTCTG	---	---	N/A	---	-	SignalP-NN(euk) (SIGNALP), tmhmm (TMHMM)	---	---	0	Xl.12145	---	---	---		---	---	---	---	---	---	---	---
Xl.14057.2.S1_at	0.00077053	downregulated	AAGGCATAAAACATGCTTCCTTTATGTACAGTCAGGAAAAGAGCAAAGATGGAGGGAGTCTACTAACAAGGAAAGATATGTTGAGTGATCGAGTAAATGGAAACTCTACAACAGAGAAAGCAGACATTACTCCTTCAACAACNTCTCCTCCATCCTATGACAGTGTTACAAAACCAGATAANGAAAAACACGAAAAAGACAAAATAGANAAGGAAGACAGGGGCAAAGANGTCAGGGAGNATAAAAAATAATTTCAGTGGCAAACTGTTTACAGCCTGTGAACATTNTTTNTTGATGTNATCAGGACTACTTCCAGANATTTATGCCAAACTGACAGTTCTTANAATNATGTACTTTTGGTCAGTGCCTACAATAAGACNGTGACCCCTTGTNNNNCAG…	---	---	N/A	---	-	PTHR10037 (PANTHER), PTHR10037:SF70 (PANTHER), seg (SEG)	---	---	0	Xl.72759	---	---	---		---	---	---	---	---	---	---	---
Xl.14125.1.A1_at	-0.00051257	downregulated	ACAAGCGATGTGTGTCCCTTTTTATTGCTCATTCATAATTATCTGTTCTGAGAGGTATAACTGTTACTCCTTCCTGCTACCCTAAGCATTGTGTCCTATTACAGGGGAGCAACCAGCTTACCACTGGGGTGAGATGGGACCAAACTGGTTTGGGAAATTAGGTTTGTGAATTGGGTTATTAGGGTAAATTAGGACAATCTATAATACATATACCTGGCCTTTTTTTCAAGTAAGGATGTTCAATTTTACAGGAACCTTGCATAACCTGGTTGCTCTTTTGTCTTTTCCCATAGCAGGTGATTGTGACTTTGAGTGATTTGCCATTTGTCTGTATAGCCGTATCTCTTGTTCTAAA	---	---	N/A	---	-	no IPS match	---	---	0	Xl.14125	---	---	---		---	---	---	---	---	---	---	---
Xl.14153.2.A1_at	0.00020261	upregulated	CCTAGCCCATCTTCTAGCAGTGGAAGCAGTACACCCTCTTGGTACAGAACCTGCAGCCGATCGAGGAGCCGCAGCTTTTTCAGCCATAGGAGCAGTAGAAGCCGAAGTCCTAGCAGTGGGAGGAGCAGAAGCAGGGACTGGAGCAGAAGCTCTCGAGAGCACAGCCGAAGTCGGAGTTGGAGCCGGAGCTCAGACTCTTGCAACAGCACTAGACGCTAGGTGTATCTGTGACTGCCACATGTCTACTAATAATTGAAAAAGTTTTAAAGCAGGTCTACTCCATGATTTCTAACAGATATCCAAGCCCCAACAATATATTTTGATTGGAGTCAAGCAAATAATTGGACTTTCCCTCTGCACAGTAAAAAAAGAGTTGGAGACTCAAACTTGGCCTTTACA…	---	---	N/A	---	-	seg (SEG)	---	---	0	Xl.14153	---	---	---		---	---	---	---	---	---	---	---
Xl.14161.3.A1_x_at	0.00012562	downregulated	TCATCTGGCCTGTCTCTGCACACAGCGGGGGGGCCATACCTAAGTGCGATGAGCTCACCCCCTTACACCCCGTTTCCCTCGGAATATCTGGCTCCTCTACCCAACTCCACACCCCCCAAACCTGAACGTGCCAAGAAAGATGTGAAGAATCGTGGGGTTAAACCTAAGAAGCCTANNNAGATACCTCTCAGCTCTTCTCCCAGCTGCGGTGGAGTCCTTCCTTTCAGCCCTCGTTCATCCAGTCTCCCGCCCCTTTCCTCCTCTAGCAAGCACACCCCAACCATCCTCAGCACTGTACCCCAACAGATGTTCAGCGACGGAGGAGAAGGAAGTGGGGATGAAGGTCCGGATGGGGACGAGGAGGATGATCTAGTTATAGACATTCCTGAATAAACACGT…	---	---	N/A	---	P:regulation of transcription, DNA-dependent; P:DNA repair; C:Ino80 complex; P:DNA recombination; C:nucleus; F:molecular_function; P:biological_process	PTHR21812 (PANTHER), seg (SEG)	---	in80e_rat ame: full=ino80 complex subunit e ame: full=coiled-coil domain-containing protein 95	7	Xl.14161	---	---	---		---	---	---	---	---	---	---	---
Xl.14194.2.S1_at	0.00017677	downregulated	GTAACTGAGTGTTCCTCGCAGTATTNTCACCCGGGGGGACTGTTGTGAAAAACAAAAGTACAATATAAGGTTCATCTCACTCCCATAAAAGCACATGCAATATACTCAACTTCTATATATTTTTTTTTTTCAATTGTTACTGAAATAATGGTGACTTTCAACTGTCTGAATGATGATCAGAAATATTTGTTTTCAGTTCCCCTTTAAATGGCCTGTCAGCAGTTCAGTGAGTTCCATTGTGAGCAGAGATTAGAGACACTACAGCTTTAAGGCTTGTGCATTCCTCAGCTCTTGTATTATCTCTGCCTGCATTTATCTCTGTGTATTGAGCAAAGCTGCCCCTCCCCCAGCACAAACCATGTGACAACCCCTCCCCCAATGACCCATTAAACTCACCTG…	Hypothetical protein LOC100037001	LOC100037001	N/A	Hypothetical protein LOC100037001	-	no IPS match	---	---	0	Xl.55615	LOC100037001	100037001	A1L3G6		---	---	---	---	---	---	---	---
Xl.1420.3.S1_at	-7.16e-05	downregulated	TGGGTTCAAGTACTACCTCGGCACTGCAGGGAGCTTGTAGTAGGTTTGTGGAAGGGTATGCATGGGCACAGTTGTGGGATAGTAAAATTGAACCATTGACTGGTGGCTCACTGGTTAGTTCTACTGCTCTACAACAGTTGGAATGTTATTAGAATGTCTATATGGGCTTCCAGCCTCAAACGGGCTATTCTATTGGATCCCAATGAAGTTGTGTGCTCTATGGTGTTTTGCCTTATAATGCCGACATCCTGAGTTCAATTCCACAACAAAAGTAGCAGCAGTAATTGCCCAATATCCCCCTCTCAATTCCCTAGAGCAGGAATCCTTTCCTATTGCTTATAAACCCTACCCGCTTCCAAATTCTCCAGTTATTATTCCTTTGGGAAGAGGGAAAGTTCT…	---	---	N/A	---	-	no IPS match	---	---	0	Xl.84902	---	---	---		---	---	---	---	---	---	---	---
Xl.14211.1.S1_at	-2.01e-05	upregulated	TTCCCTTTCCAATATACTTGCAACTTTCTTTACCTTGCAAGAGGCTGTGGAAAAGCATTTTAAATTACCCCATGCATCCAGCAAGCCAGCCAGAAACCCTGGTAGTTTACTGGATTGTTCCTACAAGACACTGAGGTTTTCACTCCGAGCTGCTCTGAAAACCGCAATCTACAGGATGACCACAACCTTTGGAGAACACTTACATGCTGTTCCTGTGTCATCCGAGCATCAGAAGAAACTTCAGCAATTCCTTGACTTCAAAGAATAAATTCAGAGCCCAAGTTTTGTTCAGCACTTTTCCTGCTTCTGTGACCAAGCAGGACATAAATAAATCCAACCAGAGATGTTGGGAGAAGGCAAAACAGAAATATGTAAGCAGCAGTATATGTGAAGATGGTT…	---	---	N/A	---	C:integral to membrane; C:nuclear pore; P:protein transport; C:membrane; C:nucleus; P:transport; C:nuclear membrane; P:transmembrane transport; P:mRNA transport; P:nuclear pore complex assembly; P:nuclear pore distribution; F:structural constituent of nuclear pore; F:protein binding	IPR019049; PTHR13269 (PANTHER)	---	transmembrane protein 48	13	Xl.78879	---	---	---		---	---	---	---	---	---	---	---
Xl.1422.1.A1_at	-0.0003773	upregulated	GTCGCATGGGACTTGATGTTAGGATGCCAACCTTTCACATGGGCAAGCTTTAAGATAAAAAAAACACTTTGTTTTCATTATTCTATAGTGGAATAAATGTTGCAATGGTATAAATCATGTTAAGAAATATCATTTGTAAACTTGATTCCTGATAAATGGATATGTCAGGCTTTAAAACTTGTTTCTATCCAACCCTCATAATCAAGACTGGCATGTTATGTTGCCATTTAAAGCGATAGTGACACTTTTGCTATTGTGATTTTCTTTGATAGCAATACAAACTATTAATCACTAAATCACTGACAT	---	---	N/A	---	-	SignalP-NN(euk) (SIGNALP)	---	---	0	Xl.70289	---	---	---		---	---	---	---	---	---	---	---
Xl.14252.1.S1_at	-0.0012773	upregulated	GAGGTGATGCAACTTCTGCAGCCAATCAACATAACCAGCCTTTATGACTACGCTGAAGGAACCGATATTAATTCCTGGATGCAAGCTGGTGTGCCTGGTGCCAGTCTCTTTGATGACATTAGCAAATATTTCTGGTTCCATCATTCTCAAGGAGACACAATGACTGTCCAGGATCCGGTCTGGATGAACCTCTGNGCTGCCGTTTGGACTGTTGTCTCCTACGTCGTTGCTGACATGGAAGAAATGTTGCCAAGGTAATGAAAACCAAGAAAAAACGATCGATCTTTCACTGTGAAATGTGGAACCACATAACCATTTCATTGAAGGCAACAAAGGGAATTCTAAGCATCCCCCCCACCCATTTTTGTTTTCAAATTTGATTATTTCCATTTCCATTTC…	plasma glutamate carboxypeptidase	pgcp	N/A	plasma glutamate carboxypeptidase	F:metal ion binding; P:proteolysis; F:metallopeptidase activity; F:carboxypeptidase activity; F:hydrolase activity; F:peptidase activity; C:extracellular region; P:peptide metabolic process; C:cytoplasm; P:tissue regeneration; F:metallocarboxypeptidase activity; C:extracellular space	no IPS match	EC:3.4.17.-	plasma glutamate carboxypeptidase	12	Xl.14252	pgcp	443977	Q6GQ29		NP_001085551	NM_001092082	0006508 // proteolysis // inferred from electronic annotation	0005576 // extracellular region // inferred from electronic annotation	0004180 // carboxypeptidase activity // inferred from electronic annotation /// 0008233 // peptidase activity // inferred from electronic annotation /// 0008237 // metallopeptidase activity // inferred from electronic annotation /// 0016787 // hydrolase activity // inferred from electronic annotation /// 0046872 // metal ion binding // inferred from electronic annotation	---	IPR002933 // Peptidase M20 // 3.5E-4	---
Xl.14265.1.A1_at	-4.57e-05	upregulated	GTGATTCAATGAACCTAGTGATTTTAATTGTTAGCCTTAAAAGAGTTTTGCCAAGGCATATAATTTGTAAAATCTGCAAAGTAGGATAACCCTATTTTTTTCCAATAAACTCATTTTATATGGCAGAGTTTTAGATTATTATTTAACCATATTTGTTAGGGAAGGTAGGTGCACATTTCCGTTTACTTAAAAGCCAGATCACTGATCTGCTCATGTTCCTGTCTTCGAGCCTAGGGATAAAAGGGAATTGTCTCATTATAGATGAGCCAAGGGTTGTTTATCTGTAAACTGATTCTGCTTCTTCCAGAAATTAAAACACTACCACTCCAAAAGCATGA	---	---	N/A	---	-	no IPS match	---	---	0	Xl.14265	---	---	---		---	---	---	---	---	---	---	---
Xl.14354.1.S1_at	0.00041511	upregulated	TCATATCTCAATATCGGGTATCCCCCTATCCTCTTTAATTCTGTTCCAATACACAATAATTCACTGTCAGAGCAGAATTCCACTTTTTAACCTCTTTTATTTGGTTTTGGGACCATTTGCACTGTTTTATGTCAAAGTTCATAGTAATGTTAAGCTATGATTACTGAGCAATATTTTATGGGCGTTGGGAAGAGTTTAATATACATTTACTGCCCTCCACCCCTTCTTTAAGAAGGGCACGGGGCTCTTATCACTTGTCTTTTAGCATCATTCACATATGTATTTTAAAACCAAGAGTCACATACTGAGCATGAAACCCTGTAGGACTCTTCAGCTAAGCAACGCAGGGAAAGTGTTAATAATAAGTAGTCTATTACAATATGAAGAACAATATTAAAT…	cell death-inducing DFFA-like effector c	cidec	N/A	cell death-inducing DFFA-like effector c	-	SignalP-NN(euk) (SIGNALP)	---	---	0	Xl.14354	cidec	446635	Q6DDR2		NP_001086800	NM_001093331	0006915 // apoptosis // inferred from electronic annotation	0005622 // intracellular // inferred from electronic annotation	0005515 // protein binding // inferred from electronic annotation	---	---	---
Xl.14355.1.A1_at	0.00012306	downregulated	CTAGTCTGTCTCTTGCATTAGTGCAACATCTCGTCTCGTTCCCTGTTACTTAAGTAGTTGACCAAAAATGTTGTCCCGGCCGTACAGGGATCCCAAATGCCTTCTGTGTTAAAATGACTTTTTTGAACCTATGATTGATCCAATATTAGTCCATAGCAATGTGTGAGCGTGCGGAGGAAACTGCCAATTGTTATATTCTGTTTGCGTTTCACCAGCAGATATTGAATTTCCTCCTGTGGGTGATTGTTGACTTCAAAATGTACATGGTTTACACAGCTGTGAATAATGCCGGTATGGATTTGTCCTGCTTTTTCATTGTAGTGTTTGATCCAGGTAACGTGTATCCACCAAACAACTGACTGTCATTTTGTACAGAGAAGCAAAAAGCATTCGTGATTT…	---	---		---	-	SignalP-NN(euk) (SIGNALP), tmhmm (TMHMM)	---	---	0	Xl.14355	---	---	---		---	---	---	---	---	---	---	---
Xl.14357.1.S1_at	-5.1e-05	downregulated	GTTGCAGACTTGTGCCTGGTTTTATTAACCTTTAAATGTGAATTTTTGTTAGACATTAGCTGCATGGCGGCACAGACCAGGATGTTGTAATTAATGATTTGGCTTTTATACTTGGCGGCTATGCTTCATCATCGTGTTTCTTCATCCATCATGAGTGATGATCCAGGGCCCATATTTATCCAAGGCAGGGTAATTTGGCCATGGAGTATTTGCTCTGTATGTATTAGCTCCCTTCGGGGGAGTTAAAAGTCACCAAGTGCCTAAAGGGACATGTTACACCCAAATATGTGCAATGCCCTTTCTTTNAGCCCAAGAGCTAACATTTAGTATGNAAGGATGAAGGTGCCAAGTCATGAATGTGATATTTTGTTCTGCAATNNNCNTTTATTCTCTCAACTT…	cytokine receptor-like factor 3	crlf3	N/A	cytokine receptor-like factor 3	-	no IPS match	---	---	0	Xl.14357	crlf3	380292	Q7ZX59		NP_001080600	NM_001087131	---	---	---	---	IPR003961 // Fibronectin, type III // 0.028	---
Xl.14372.1.S1_at	-0.0010791	downregulated	GGTGGCGAAGTACTTTTAATTGCTTNTAATGAAACATTTGCTGAACTAGAGCATTCCGGCCCCAAGACAAGCCGCTGGCNCTTATGATTGTGTTTTACTCTACGTGTTGCACCTGTGTTTTTTGTTTTCAATGAATTGTTCTTGATTTTTTGCAAAGTGATTTGTTTACTTATGTGAACATCTGTTACCATCTTTGGACATGTAACCTATCATGTTGTTGAAAGTACTGTACTCATGCAGACAATGAAATGTCATTTTAAATGCTGCTTTAAAAATAAAATACAAAAATCTTTTATCTTGAGGGTTTTACAGAAAAATAGATTGTAAANCAGTTTGATGTATTGTCATGTATAA	solute carrier family 25 (mitochondrial carrier: glutamate), member 22	slc25a22	N/A	solute carrier family 25 (mitochondrial carrier: glutamate), member 22	-	no IPS match	---	---	0	Xl.14372	slc25a22	399054	Q6P4S3		NP_001083674	NM_001090205	0006810 // transport // inferred from electronic annotation /// 0055085 // transmembrane transport // inferred from electronic annotation	0005743 // mitochondrial inner membrane // inferred from electronic annotation /// 0016020 // membrane // inferred from electronic annotation /// 0016021 // integral to membrane // inferred from electronic annotation	0005215 // transporter activity // inferred from electronic annotation /// 0005488 // binding // inferred from electronic annotation	---	---	NP_001083674.1 // span:12-31,287-309 // numtm:2
Xl.14422.1.S1_at	-0.0016304	upregulated	AAAGGATATCGTGTGCGTGGCCCACCAGTCCCAGCATGGTGTGTGGCCAGCCTACCAATGGCTTAATTCAAACATACAAAGTGATTACTGGGATGTTGGATTTTTTTGCTATTTTCAACTGCGTCAGCTACCAAATTTTCTTTTGGCATTACCAGTGATCTTGCTAGCTACTCGGGTAATATGGGAGTATGTCTGTGCAAATGTAAATCTATGCATGACTCTGGGGCTCTTGGGAAAGCGACAAATGTCCTCCAGTGGATATTATGGACCTCGGATATTTGTTTACGTGGCACATCTTACTGCTCTAATGATGTTAGTAGTATTCTGTATGCATGTGCAGGTAATGGAGTGCAATTTACTGCTGCAATATGTCAGAGTAATACGATACCTAAAATGTAT…	phosphatidylinositol glycan anchor biosynthesis, class V	pigv		phosphatidylinositol glycan anchor biosynthesis, class V	C:endoplasmic reticulum membrane; P:GPI anchor biosynthetic process; C:integral to membrane; F:transferase activity, transferring hexosyl groups; P:C-terminal protein lipidation; P:cellular protein metabolic process; C:membrane; P:preassembly of GPI anchor in ER membrane; F:mannosyltransferase activity; P:post-translational protein modification; C:endoplasmic reticulum	IPR007315; PTHR12468:SF6 (PANTHER), tmhmm (TMHMM)	---	phosphatidylinositol class isoform cra_a	11	Xl.14422	pigv	735121	Q4V7P8		---	---	---	---	---	---	---	AAH97783.1 // span:13-35 // numtm:1
Xl.1445.1.A1_at	5.06e-05	downregulated	CATCATCTCACACCCAGAAGTATTTAGTACTACTCCCAGAGACTGTGCTACTATGGCATGAGAACAAGCCCAGCGTATTGTATGCCAATATTTTGCCCTTTCAATTCAACACAAGGATCTAGTGTGTTCTTATACAGCAGTTGGAGTTTTGTTTTGGAGTCCTCACACCAGAACTTTCAGTGTGGGCTTTGCAGAACATTTGCTTGGCACACAGAATGGCTGTGAAGCAAGAGTCCTGGCTCATGACAAATGGAGCACTTGGCTTGATATGGAGACTGACTGCAGGAAGCAACGCATGAAACACATTAAACCTGTAAAAGCTGCAGATGGAAGGATTGGCATTTACTAATGTATGACACGTACATACTCCAAGGCACATCTGCAGCAATGAATGTATCC…	---	---	N/A	---	-	no IPS match	---	---	0	Xl.1445	---	---	---		---	---	---	---	---	---	---	---
Xl.14460.1.A1_at	-0.00017189	downregulated	AAACATTCATGTACAACTGCCACCTGACTGTCCCATTTCATTGGATGGTTTGTGAACAAGTCTTTTGTATTGTCTTAACCTTTGCACTGTCAGACTGGGGGAGGGGGGCAAAGCCTTGTGAAAGGGTTAATGTGAATTCACTGTTTTCAGCCCGCTAGAAAGGTGATGATATTCTCTCTCTCTATATAATTGCCAAAGGTGGCCATATGCAGACGCTCCCTCTCGCTGAAGGGTTGCTAACGACCCTCCCTAGTAACCTAGTTTGCACTATATTTGCAATAAAAGAAACGCTGTAACATTGACAGTTATTTTCCTCTTGTTTTTATTGTTTAGTATGAGAAATTAGGAAAAGAAAAGCTTTCTAGTGAATCTTTCTTCTCCCACCAACTGAAGTGCTGT…	---	---	N/A	---	-	no IPS match	---	---	0	Xl.14460	---	---	---		---	---	---	---	---	---	---	---
Xl.14473.1.A1_at	-0.00011552	upregulated	AAATCCTTATTTTTCGTTGAATACAAATTGCCGGTTTTAAATTCATTTTACCTTTTAATAAAAAACTCATAGTCCAGGTCAGCTGATTAAACCAATGAACCAATTCTGATTCCTTGCTTTCAGCAGGAGGCAGTCCCTCCCTACCAGTACCGAGAAGCAGCCTCTGGCCTCCACCAACCAACAATGCCTCAGCACAGCCCCCAAGGTGAAGGCTGGGTTTATGGAGTCCCCAACCCTTACCACTGGCCCACTGCTCCTCCAGTTCACCACAGTCCAGCTAACAGCCATTATGTCTCTGGGGGCAAAGCAGAATGGCCTGGAGCAGAAATACAAAATGCTTCGTATGATCTAAAGGTAGGTAGAGCTAAGCTTTATTTGCCATAATGTCATTATGACCTG…	---	---	N/A	---	-	no IPS match	---	---	0	Xl.14473	---	---	---		---	---	---	---	---	---	---	---
Xl.14499.1.S1_at	-3.44e-05	upregulated	TGATCACATAGACCTGAAACAGCTACAGTGGATTCTGTGATATAAATTAACCCAGTTTAAAGGGGTTTCTTACAATGTTACTGACATGGTATTTTAGTTTTTCACATAAGAGTCTTGAGTGGACTTTCACTCAGAAAAACAATCATCATTTTATATTAAAATGCTTTTTTTTCAAAAAACTTTTTTTAATGTCCATATAACCGAATCTCACAGATTTTACAATTCCCATCCTTTTCTTGGTATTCCGTTTAGTTCATATTATTAAAGCAGTCAAAAACAGAGGGAGAAATTATTTATATACCAATGGGAGGAAAATACTTTGTATGAATATTTTTCTTTTCTACTTTGCATTTTCTGTGTTATCCTTAAACAATTTGCAAGCATTTGTATGCGATATGA…	ectodermal-neural cortex (with BTB-like domain), gene 2	enc1.2	N/A	ectodermal-neural cortex (with BTB-like domain), gene 2	-	no IPS match	---	---	0	Xl.14499	enc1.2	379372	Q7ZTI7 /// Q7ZUA9		NP_001079685	NM_001086216	---	---	0005515 // protein binding // inferred from electronic annotation	---	---	---
Xl.14533.1.S1_at	-0.00071088	downregulated	GTTTTCCCCCATTTTGTATTTGTGCATTTTAAAACCCATGATATGTTTCTTTTAATTAATGGAATAAATACCCTAGAAATNTCATGCTTGCTCAGAATAACACAATTAGTAACGAAAATATNTAGGTGGCTCCATAACCTCACTGAACTGAAGAAACAAATGCTTTGTGGTTTAAAATACACTGACAAACTGACATAGGGAATAACTGTCAATAAGCAAATAAGTGAAAGTCCCTGAAAAAATGGATTGGAAGCACAAGTTNTGAGTTTCTTTTGTAGTTTCCAAATTTCAGTAACCTGACACCAAGGTTGGACGTGCCCAATGGGGCTGCTGTNTCAGGGGCGCCCCTCTGCCTNTGCCACAAAGCCCCTNTGGGTCCCCCCACTTCCACAACCCCCC…	---	---	none	---	-	seg (SEG)	---	---	0	Xl.14533	---	---	---		---	---	---	---	---	---	---	---
Xl.14565.1.A1_at	-0.00015172	downregulated	AATCAGGACCTGAACCAATGCGTGGCTATACCGCTTTAAAGAATTAAAAATATTTAATATCTAAAAAATACAGGACAAAATTGTGATGTTTTTAAATCAGTGGAAATCAAAGTATTCATGCTCCAATAATGTTGCGAAAAAACATATCTACCCAAAGCAGATACAGTTGGACTGTGGAGTTCATTTTTGCCTTTAATAAACCAAAACAGTCTGAAGTTTGTATATGTTTTATTCAGATTTTTTTCCCTTTCTATTTTACTTATGGATATGTGTAGCATTCAACAAGGCATGCTGGGTAACAAAAATACTATGCAAAAACGTAGTGTTGCATGTTCCGCCCTCCCCTTGCTTTAGTAGCTTACAGAGATACAAAAGTGGTGTTATTTTTGTGATAAAAAG…	---	---	N/A	---	-	no IPS match	---	---	0	Xl.14565	---	---	---		---	---	---	---	---	---	---	---
Xl.14575.2.S1_a_at	-0.00010137	downregulated	GCACGTGGGTTGTGGCTTCTCTAACTCAAAAGTTATTTATTTTCTCATGTCTCCATGGAAACAGTATCATTAACGTTGATGATTTAACTAATGAGGTTTCTCCCGTGTCTCTGTGTAAGTGAAAGGCTTGAGCAGAGCATTGTGAGAGCGCGAGAGAGAAATGTTCTTATAGGGAATTTTATTGTTGCATTCAAATCCTTGTGGGTGGAGACATAGCAGCAGTACGTAACTCCTCCCATGAGGAGCAAAGTAATTGGGTGGTAACGGTTACACACCCCTTTGTGGCAAGAGACCTTCATAGCTGCTCTGTGCAGTCAATGCATATGGTTCCCTGTATGTGGGGGAGAGGCACTTTGTGGGGTGCTTTGCAAGCAATAATCTCCCTGTTTATTTCCCCTT…	pygopus-2beta	LOC398407	N/A	pygopus-2beta	-	tmhmm (TMHMM)	---	---	0	Xl.14575	LOC398407	398407	Q8AXY7 /// Q8JHB8		NP_001082328	NM_001088859	---	---	0005515 // protein binding // inferred from electronic annotation /// 0008270 // zinc ion binding // inferred from electronic annotation /// 0046872 // metal ion binding // inferred from electronic annotation	---	IPR001965 // Zinc finger, PHD-type // 1.5E-8 /// IPR001965 // Zinc finger, PHD-type // 6.4E-6	---
Xl.14597.2.A1_at	-0.00019764	downregulated	AACCGAAATAAAGTACATACGATGAACATGTAGAAATAGACTGTGAAATCCCAAGCTGCTCTCACCAGATAATGAGATTATTTCCTCTGTACACAGCAGTGACGATCACAGTAAAGGGAGAGAAAGACTAAGTAGCAAAGATGTATTATTGAGAAAGAGCAGATGTATGTTGGGGTGCTTTTAAGACAGCGTAATAGACGATGCTATTCCAGCAGGGAATAATATGGGTAAAGGTGTATGGTAATGGGAAATATTATTGNCCAGCACATTGTGTTGGGCACTGTTATGCCAGGTACTAAGAGTTG	---	---	N/A	---	-	no IPS match	---	---	0	Xl.72051	---	---	---		---	---	---	---	---	---	---	---
Xl.14622.1.S1_at	-4.72e-05	downregulated	GCAAATTGCATTGACTTCACTGGGATAGATGGGCCCTGAAGAAAATTACCCCACACAGTGTTACTTGTCCTTTAAGGAAANNNANNNACATGGAACTCAATACAAAGGAAATAGTAGTCTTTGTGCTTTCACGTCACTTTTAATAGGCTCCAGTTGCACTCATGCTGCATTCCCAGTTACAGCTAACATTACACATCATGTGATCTCATAACTCATACGATTTTCTTCTGGGTGTAGAAACCTCCAATTGTTGCTTTATTACATTTACAACTGCCAGTATTCCAAGTGTAGGGTGGGAGTTGTAGTATAACAAGAGCAGGTTGTTTACAGGGTTACATATCCCTACTTTGTGGGGTCCAACTTGTGCTGCCAAAAGACATTGAACTGTTAATGAGCCTC…	zinc finger, DHHC domain containing 6	zdhhc6	N/A	zinc finger, DHHC domain containing 6	-	tmhmm (TMHMM)	---	---	0	Xl.14622	zdhhc6	446797	Q6DD05		NP_001086962	NM_001093493	---	---	0008270 // zinc ion binding // inferred from electronic annotation /// 0046872 // metal ion binding // inferred from electronic annotation	---	---	AAH77827.1 // span:21-43,58-80,144-166,193-224 // numtm:4 /// NP_001086962.1 // span:21-43,58-80,144-166,193-224 // numtm:4
Xl.14623.1.S1_a_at	0.0021488	downregulated	CTCCTTATAAACACAAGAGGTGTCTGAATAGAGATGTTCCCATATTACTTAGTTGGCAGGGCCCCCACTTCAAGGAGTCCACCATTCTAAATCCTCTGACAGATTAGTCCCTTTGGGGGCTGTA	kelch repeat and BTB (POZ) domain containing 10	kbtbd10	N/A	kelch repeat and BTB (POZ) domain containing 10	-	no IPS match	---	---	0	Xl.14623	kbtbd10	398449	A1L2H1 /// Q7ZY68		NP_001082404	NM_001088935	---	---	0005515 // protein binding // inferred from electronic annotation	---	---	---
Xl.14656.1.A1_at	0.26635	downregulated	ACTCATCTTTTCATGTGTCAAGGCCATTGTCCACTCGGATGCTTCTAAAAATTAGGGACGACAATGGGCACTTATTTTCCAACTTTCTGTGCTTAAGCACTCATGTTCAGACCACATATTTATGAAGACTGCAACAGTGTTACATATATAGTATAAGTTCCATAACCTGATAACTATATTTGCATATTTTGTGATCGATATGGTGGCCTTTTTTGTATTTTGCTCCATGCTTTGCTGATATATCCATTCAAGGGCAACAGTGTTGCCTGAACAGAGGTAGGGTTCATCAAGCTGAGCTTCCACAAGTTCCTTACCATGCCCAGAGAGAGCTGTATATATATTTCATCTCATTCAGTTGCAAAATGAGTTCCTGTCGAGCGACAACCGTAATCCTATAGT…	chromosome 7 open reading frame 52	c7orf52	N/A	chromosome 7 open reading frame 52	-	SignalP-NN(euk) (SIGNALP)	---	---	0	Xl.14656	c7orf52	100158414	B1WBB1		NP_001121326	NM_001127854	0008152 // metabolic process // inferred from electronic annotation	---	0008080 // N-acetyltransferase activity // inferred from electronic annotation	---	IPR000182 // GCN5-related N-acetyltransferase // 5.6E-7	---
Xl.14695.1.A1_at	-8.82e-05	downregulated	CCCCTTCTGGAGAGATGCTAGGTATTGTTTGTGTTATAGGTTGTTTTTTGTTGCTGCAGATAAACATCATGTAGTTATGATATNTATGGGTATATGCCNTGTTGTCACTCTTGGAAGGAGTTAAGAGGTGTGATTGATAGATGTGTACAGGAAGGTAAGAGGAACATTAAAGCTAATTCACGCCCTTGGTATTGGTGCATTAGGAGAAGGCAAGTGGTGAGTGATCTTTTTCACTANTAACANTTATAATGACAAAAATGCACATTATGCAAATTTACCTCAATTTAGTCTCTACTCACTAATTTAAATAAATTGCAATTTAGACATTTCTGGCAATATTTTTGGTTTGTTAAATTGTAATTTAAGTATGTTTGTATTTTTTTTGCAAGCTAAAATGCT…	---	---	N/A	---	-	SignalP-NN(euk) (SIGNALP), tmhmm (TMHMM)	---	---	0	Xl.14695	---	---	---		---	---	---	---	---	---	---	---
Xl.14705.1.S1_at	-0.001871	downregulated	TCTTTTGAAGTCCTTTTGCCCCCGAGGAATTATTTCTGCTTCCCTCCCAGAGAATAATTGTCGGGGGTTCAGTGAATTTTGTGTCTCAAATTTATTTTGTAAGNTGTTTTTTTTCTCGTTTGTTCTGACGTAATAGCTGATTCTGTGCCAGGGGGGCCTGCAACTCCCTGCACCTGGCCCAGCTAATGCTACAGCCTGTCTACCTTCATAAAATAAGCATGTTTTATCTTTTTATATACATATGGTGCACCAACACCACCAAAAACTACTTTTCTGTTTAACTTCTCATTTGCCAAGAATTTGCACAAGGCGCATCTTTTGGGCATTTGTGGACTTAGACTGGAAACCAAAAA	MGC80089 protein	MGC80089	N/A	MGC80089 protein	-	no IPS match	---	---	0	Xl.14705	MGC80089	443875	Q6GQG2		NP_001085449	NM_001091980	---	0005737 // cytoplasm // inferred from electronic annotation	---	---	---	---
Xl.14705.1.S1_s_at	0.0040228	downregulated	TTTTGCCCCCGAGGAATTATTTCTGCTTCCCTCCCAGAGAATAATTGTCGGGGGTTCAGTGAATTTTGTGTCTCAAATTTATTTTGTAAGNTGTTTTTTTTCTCGTTTGTTCTGACGTAATAGCTGATTCTGTGCCAGGGGGGCCTGCAACTCCCTGCACCTGGCCCAGCTAATGCTACAGCCTGTCTACCTTCATAAAATAAGCATGTTTTATCTTTTTATATACATATGGTGCACCAACACCACCAAAAACTACTTTTCTGTTTAACTTCTCATTTGCCAAGAATTTGCACAAGGCGCATCTTTTGGGCATTTGTGGACTTAGACTGGAAACCAAAAAAATTTAGTTGTGGATGACTGACCTTTGACATAGTTAAATCAGTGTTATAATGTGACAGT…	MGC80089 protein /// synuclein, beta	MGC80089 /// sncb		MGC80089 protein /// synuclein, beta	-	no IPS match	---	---	0	Xl.6203	MGC80089 /// sncb	443875 /// 495448	Q5U4S4 /// Q6GQG2		NP_001085449 /// NP_001088570	NM_001091980 /// NM_001095101	---	0005737 // cytoplasm // inferred from electronic annotation	---	---	---	---
Xl.14799.1.S1_at	-9.3e-05	upregulated	ATTTCAGCCAGATTTGCTCCAGGTTTTTAAGGGTCATTAGATGTCTTTGTGCACTGAAATTTCCAATTGGATTTGACTGAGCTAATTAGCCATTCACCTTTTAGTTCATGAGTCACTCCAATATTACTTTGCTTTATTCTGGCCTTGTATTTGGGGACATTGTCCTGCAGAAATATTACATTTTGCTAAACTTTCAGTTGTTTATCAGACAGATTTGTGGTAAAATAACATCAAATATATATAAATATATATATATATATATATATATATATAAATATACATAATTTCTTCTAGATAGCATTATGGACTGAGCACAGAATTGTATTTACTCCCATTAAAAAACGTTACCCAAGGCACCTGAGGCAGTTTTAAAAGGATTTTATTTTGGGACAAAATGGT…	RAS guanyl releasing protein 2 (calcium and DAG-regulated)	rasgrp2-b	N/A	RAS guanyl releasing protein 2 (calcium and DAG-regulated)	-	seg (SEG), SignalP-NN(euk) (SIGNALP)	---	---	0	Xl.14799	rasgrp2-b	447008	Q6DCK3		NP_001087119	NM_001093650	0007264 // small GTPase mediated signal transduction // inferred from electronic annotation /// 0051056 // regulation of small GTPase mediated signal transduction // inferred from electronic annotation	0005622 // intracellular // inferred from electronic annotation /// 0005737 // cytoplasm // inferred from electronic annotation /// 0005829 // cytosol // inferred from electronic annotation /// 0005886 // plasma membrane // inferred from electronic annotation /// 0016020 // membrane // inferred from electronic annotation /// 0019717 // synaptosome // inferred from electronic annotation /// 003005…	0005085 // guanyl-nucleotide exchange factor activity // inferred from electronic annotation /// 0005509 // calcium ion binding // inferred from electronic annotation /// 0046872 // metal ion binding // inferred from electronic annotation	---	---	---
Xl.14813.1.S1_at	2.23e-05	upregulated	ACCATGCGGTTTTTCTTTTTCGTGAAAGATGATGAGAGGTTAAAGGAGGGTCCAAAAATGTTTTTCCAATCTTCAAAGCTGACAGAGCTGGAAGAAGCCTGGGAACAGCGTAGAGACTATCTATTGGAGGAATGCAAGAAAAGACACAAAGATGCCAAGAGGAAAGTTAAAGCCAAGTATTAATGCAATGTCTNTCATATGGCATTGGATCCAGAAGGGCACATATTCCATGACATCGGCTCCACTGCAAAATGCTTTTTNTTTTCTCNNNAATCCGTTTCTGCTGTGCGTTTCTGCTAAACAGATTCACAAGGGAAATGCTTCCTATGGAAGTGACATTTAGTGCCCAAGGTATCGGAGGCTAATAAGTCTATTTATACACACAGCCAACCTCAACAG…	---	---	N/A	---	-	seg (SEG)	---	novel protein	0	Xl.14813	---	---	---		---	---	---	---	---	---	---	---
Xl.14830.1.S1_at	-2.63e-05	downregulated	GGCATGGAAACCGTGAAGCTCTAATAACCTATATCGATAAGGTTCACCAGGGAATAAAAGGAATGATCACAGATGAAAATGGCAATGGAATAGCCGATGCAGTGATCTCAGTCAGTGGCATTTCCCATGATGTTACTTCAGGTGTAGGTGGTGATTATTTTCGGCTATTATTACCTGACACATATGAAGTAACTGCATCAGCAGAGGGCTATTATTCCAAGACTTTGTCTGCAACTGTTGGCCCAGCTGATGCCACTTTGGTTAATTTCCAGCTAAAGCAGCAGAAAGCAACAATAGAGTCAAGGAACCTAAATCACAACCTAAATCACAAAGACAAAAACAATATAAGGAAGGTTGTTCCAAGAGCGGCCAACAAANNNNNNNCCAGCTGAAAGCAGT…	carboxypeptidase N, polypeptide 1	cpn1	N/A	carboxypeptidase N, polypeptide 1	P:proteolysis; F:metallocarboxypeptidase activity; F:carboxypeptidase activity; F:zinc ion binding; F:metal ion binding; F:metallopeptidase activity; C:extracellular space; F:peptidase activity; C:extracellular region; F:hydrolase activity; P:response to glucocorticoid stimulus; P:metabolic process; F:transporter activity; P:lipid metabolic process; F:calcium-dependent phospholipid binding; F:pho…	IPR008969; IPR014766; PTHR11532 (PANTHER), PTHR11532:SF7 (PANTHER), seg (SEG)	EC:3.4.17.3	carboxypeptidase polypeptide 1	17	Xl.14830	cpn1	398791	Q6PAY9		NP_001083188	NM_001089719	0006508 // proteolysis // inferred from electronic annotation	---	0004180 // carboxypeptidase activity // inferred from electronic annotation /// 0004181 // metallocarboxypeptidase activity // inferred from electronic annotation /// 0008270 // zinc ion binding // inferred from electronic annotation	---	---	---
Xl.14862.1.A1_at	-0.00031884	downregulated	AAATCATTTTGACTTGTTCAAGGCCTTAAAATTTGGTATGCTGTANACAATAGTGAAATAAATTATGTTGCAAACTGGCCTTTATATTTGGCAGCTTGGAACAGTGAGAAGGTGACAATGAAATAAAGGATGGTAGATAATTAGTTAAGGAAATATTATATAGNNATATATATATATATGGTTGCATTGATACCTAACCTATCGTCCCATTAAATACCATGTAGTATATGAAGCAGTAAAAATCATTCTGCTATTGTCTACAACATATGAGTTGATCTTTAAGAGAGCATCCCTTTAACATAATGTTGTCTTTCANTGACNGGTTACATTCCAAAAGCTTTATCTCCAACACAATCAAGATGCTTT	---	---	N/A	---	-	no IPS match	---	---	0	Xl.14862	---	---	---		---	---	---	---	---	---	---	---
Xl.14868.1.A1_at	2.61e-05	upregulated	ATTATTTTGTTTACTCTGCCTTCGCTTCAGGATTTTTAAAAAATATATAAACACTTTCATTGCTTTCACCAAGGCTGATTTTTTTTNNNNNACAACATTTCACTAGTTTTGACCTTCTGAAAAGCTGCATGGGGGTTGCAGAAGGAATGGATTGCTCTGTGCAACCATACTAATGTTTCCAGTAGTAGATAAAACTTTACCAAATCTGCACTACAAGTTATTTTTCAAGCAAATTAACACTATCCTGATTACGTATCCTTTACACTGTATTATTTCCTGCTCTGCTGTGAGGACAGGGCATACAATTCTAGTACGGGATACTTGCCTTTCTGTA	---	---		---	-	no IPS match	---	---	0	Xl.72139	---	---	---		---	---	---	---	---	---	---	---
Xl.1500.1.S1_at	0.00041588	downregulated	GATGCCTAAATCACAGTTCTCCCAGCTGCCAAAATGGAAGCAACAAAACCTGAAGAAGCAACACGGCCTGTTCTAAAGAAATTCCATGGANGACTCCCACTTCCTGCCAATGATAAGAACTTTATGGCCCCGCCCCTGTCCCCAGTTTCTGAGAAATCCCGCCTTCTCTTTAAGCTTTAAGGGTGTGGATAGGTGGAGCAGAGGAGGNGGGATTGATANCAGCGCTGCCATTAGATTCTGTATGTGGGAAGCCATTTTTCACCAATGAAAGGGTCACTACCCATCGTCCGGCAGCCAAGTACAAATTAAATCTAATAATATATAGAGTTTATGCGTGGGGTCACTTCTTTGCCAATCCTTTGAATAATACTAATATTTGCCACCNTGAGATGTTACGAC…	similar to villin	LOC398504	N/A	similar to villin	-	seg (SEG)	---	---	0	Xl.1500	LOC398504	398504	Q6GMC0 /// Q7ZXJ5		NP_001082488	NM_001089019	0007010 // cytoskeleton organization // inferred from electronic annotation	---	0003779 // actin binding // inferred from electronic annotation	---	---	---
Xl.15010.1.S1_at	-2.71e-05	downregulated	GAGTGACACTCTTCAGGTGCACAGACCTACCTGTGGACACTGCAATGTAATGGACTGACCCACGGGGATGGGGGTGTAGGGTTAGGATAATGGGGCTCAGATTTTTTTCTCAAGGTTCCGGCTCTGGTGCAGGTTCTGGGAGTTTNACACTGAGGGGCAACTTTCAAGTGGCCAGAGGACTTATNGGAATAGCCCGTCCCTAATAAACGTCATTGCACCTTCCTGCAGGCCACAGGAGCATTCTGGGTAATGGTGCATTATTTGTGGGGACAACAGAAAAGTGCATTAAAATAATGTTTGTACTTCCAGCACCTGCCAGAGGTGGCGCCACNNNNTGCCCTNATTAACTGCCCATTGCTGGGAGCGACCTGAATGTGTTTATTTTATGTGGCAGGAATT…	---	---	N/A	---	-	no IPS match	---	---	0	Xl.71689	---	---	---		---	---	---	---	---	---	---	---
Xl.15044.1.A1_at	-7.46e-05	downregulated	GTAACCTAGGCTATATTGTAGACCTATATTGTAGTACTGACCGCGTCCATACAGTTTATCAGAAGTACATTTGTATTGGGTTGGGCTTCTTTGTGTGTGTTAAAGTTTTTACTTTGTCTGATAAGGCAACATTCACATCAGACAGTTGTGTAGGATAGTATTCATAGGAAATTCTCCACTTCGTGCTGTGCAATTATTCCTTTATTTAACCATTTTACCACTCAAGAACAACATTTCGGGGGTCTACACCTCCCTTCACCAGGTTACACAAGTGAGCTAAATTAGTCCTTAAATTCATTCCAAACACCCCACCTCTATGACATCATTCGTGTAGGTGTTCAATCCAATTATTGTCCATTTTGAAGTCCGCCTATAGTTGTATGGG	---	---	N/A	---	-	no IPS match	---	---	0	Xl.15044	---	---	---		---	---	---	---	---	---	---	---
Xl.15094.1.A1_at	9e-05	upregulated	GGATTCGTTGCATTCCTAAAGACGTATCTGCATAAAATCACAATTTACATGTTTAAAGGAGAACTNNACCCTCTTTAACTGAAAAGCCCCACTACCCTCCATAGTGCCCCCTCCCCGCATGGTGCATTCGCGAGANTGTGTCCCTNGTTGTGAGTTTCACTCNTCTGTGCACAGTGGCGCAGCGGAGCATAAGGGTGCCATCTTACACATCTACAGTTTTCTTCAGGAATGGACCAGACACAGAAATATTTGGCCCATGCACAATTGGAGCCAGTCTGGAAATAGCCGAAGGGAAGGAAGAGTATCCAAAAAAAAAATGAAGATGCGAAATATGGTGCCCTTGAGCTCCGCTGCTCTACTCTGTACGGATGCGTGGGATTCACAATTNGGGATACATTT…	---	---	N/A	---	-	no IPS match	---	---	0	Xl.72095	---	---	---		---	---	---	---	---	---	---	---
Xl.15106.1.A1_at	-0.00028348	downregulated	ACTGGCCGGCTGCTTTGTTTCTGTGTGCAGCCCTGTTTAAATCGGGAGTCACACTGGCTGTGGCCACCCGTTACCCGTTTTCAGCCACATTTGACATGGTAACGGATGATTTTGGACGGTATATGGTCTCACAGTGGTGGGCATTCAGAATCGCTATATAAAAAAGGGGCCAACAGTACAGTTAAACTATTTATCGTGTTTGACTGTCTCTAGGAAGGATGCTTAGGGAAGAACACATTTTCTTTCTATTTATTAAGGGAACAATATAAAAGTATTATGTACTGCTGTAATTTGACCAGNGATGCTCGTTTACACCTTTACACATGTTCCTGCCATGTGTAAGTCCATAAGGAAACCCTTTACTCTACACTTGCACTTTGTCTGTACAGATCCTTGTGT…	---	---	N/A	---	-	no IPS match	---	---	0	Xl.15106	---	---	---		---	---	---	---	---	---	---	---
Xl.15151.1.S1_at	-0.0011382	upregulated	TTGGCTCTTATGTGCAGCATTCTGTATACTTTCATTGTTCAAAATGATTTTGTAAGTGGTTTAGTGCTAATAACTGTGGTATGAAAAAACACGTTAATCGCCCATATTTAAGTACATTATGCTACATATTTTCTCACAGAACAAAAAGGACAAGCTTTGTCTAGAGCTAAATGTTTCTCACACCCTAATGTGACTTAGATATAGTTATCATTTTCCCACTAAGTGCCACACCAGAAGCCCCTTTCATGGTTGCAGAGGTCTGCAATGATTTTTGTAACTCCTNAGCCTTTTCACTAGNGAATTGGTTGGACATCTGCAGGCGCTGTGTACATTACTGTAAAACAATTCATTTCTTGCTCTTTCTCAGCTTGTACTGCCGGTTTAAGTCAATGCTCCGCA…	ubiquitin-like modifier activating enzyme 2	uba2	N/A	ubiquitin-like modifier activating enzyme 2	-	tmhmm (TMHMM)	EC:6.3.2.-	---	0	Xl.15151	uba2	399235	Q642Q1 /// Q7ZY60		NP_001083988	NM_001090519	0006464 // protein modification process // inferred from electronic annotation	0005634 // nucleus // inferred from electronic annotation	0000166 // nucleotide binding // inferred from electronic annotation /// 0003824 // catalytic activity // inferred from electronic annotation /// 0005524 // ATP binding // inferred from electronic annotation /// 0008641 // small protein activating enzyme activity // inferred from electronic annotation /// 0016874 // ligase activity // inferred from electronic annotation	---	---	---
Xl.15159.1.S1_at	-6.99e-05	upregulated	GATAGATAACTATCGGGCGTCTCTCACGGATGTTGCAGAGCTGCAAGCTGAAGTAGATGAATTTATGAAGGGATACGACGAGAGGGTGGCAGAGGAAGAGGAAAAGGCTAAGGAGGAAGAGGGGGTCCCTGATGAAGAAGGTTGGGTGAAGGTGACAAGGAAGGGCCGGCGTCCTGGCTTGGCAAGAACAGAGGCAGTAAATATTCGGGTGACAGAAAGAGAAAAGCGAAAGAGAGCCCAGAAGGAACTCCTCAATTTCTATGCTTGGCAGCACAGAGAGAGCAAACGAGAGCATCTAGCTGAGCTACGTAAGAAGTTTGAAGAGGACAAGCAGAAGATTGCACTGATGAGGGCACAGAGGAAGTTCCGCCCTTACTGATGTAGGCCAGTGTGGAGAAT…	ribosomal RNA processing 7 homolog A	rrp7a	N/A	ribosomal RNA processing 7 homolog A	F:nucleic acid binding; F:nucleotide binding; F:RNA binding; F:molecular_function; P:biological_process	IPR024326; coil (COIL), seg (SEG)	---	loc495988 protein	5	Xl.78494	rrp7a	495988	Q5PQ41		NP_001088724	NM_001095255	---	---	0003676 // nucleic acid binding // inferred from electronic annotation	---	IPR000504 // RNA-binding region RNP-1 (RNA recognition motif) // 1.5E-4	---
Xl.15171.1.S1_at	6.81e-05	downregulated	GACGGATTATAACAGTTACGCCATCCTGTACTACCAGAGACAGAGGAAACTGAGCATNAAACTATATGGGCGCAGGNCGGATCTGAGCAATGACATCTTCAGCCGATTCGATGAGCTGGTCGCTAAGCAGGGGATGGGTCTGGGATCCCTGTACGCCTTCCCCTCGTATGGTTTCTGTGAGTCGGCGGATGAGTTCCATATCCTTGATGAGGTGCCCGAATGACCCACTGCTCAGTCTGGAGGGGGACGTCATGCACCCACCTGCCTAGGGCACTGCCCGGCACACTCACCTGCACCGACAGTCATCCTGCAATGTATGTCCTGTATCCATTAATAAAG	---	---		---	F:binding; F:complement binding; C:extracellular space; P:cytolysis; F:protein complex binding; C:extracellular region; F:transporter activity; P:transport; F:retinol binding; C:membrane attack complex; P:innate immune response; P:complement activation, classical pathway; P:complement activation, alternative pathway	IPR000566; IPR011038; IPR012674; PTHR10083 (PANTHER), PTHR10083:SF91 (PANTHER)	---	complement component gamma polypeptide	13	Xl.15171	---	---	---		---	---	---	---	---	---	---	---
Xl.15182.1.S1_at	-6.18e-05	upregulated	CCTGGGTGCAGGAAACTCTATGGAATAAAGAGTACTCTAATGCAGAAGAAGACTTAATTCTCTTCCAAAAGCTACTGCAGAAATGTAAAGCTGGGAGGGAGAAAAGGANGCAGGATTTTATATGTGCTCTGGAGAAAAAAAGAACTGATCTCCTTCAAACTCTCTGTGCATCTTAACAGGGAAGTGGCCAGAGAGTGTTGGGTTTAGAACACTGCATTTATATACGTTTGTGATCAACCTAGGACTTACACACCTCACATCTGCTGTGCATAGTCCAAAAGCAGGAAAAGCATATCCAGTCTCTGTCAGGTGAATGCTTTGCCGATACAATGGGCCCACATACCTGTTGCATTTCAGATTTGTCATAGATATTTAGAAAGGGTAGAAAATGGGTTCCAT…	dehydrodolichyl diphosphate synthase	dhdds	N/A	dehydrodolichyl diphosphate synthase	F:transferase activity, transferring alkyl or aryl (other than methyl) groups; F:transferase activity	no IPS match	---	loc398626 protein	2	Xl.15182	dhdds	398626	Q6IP04 /// Q7SYQ1		NP_001082651	NM_001089182	---	---	0008834 // di-trans,poly-cis-decaprenylcistransferase activity // inferred from electronic annotation /// 0016740 // transferase activity // inferred from electronic annotation /// 0016765 // transferase activity, transferring alkyl or aryl (other than methyl) groups // inferred from electronic annotation	---	---	---
Xl.15195.1.A1_at	4.38e-05	upregulated	GTGATTCTACACTTGTTACCAGGGTTATTATGTTAACAACTTATACTCACATTTTCCTTACAAAAAAAGTAACTTTGTCTTTAGGTAGATATGCTGATATGTAAGGCTGCAGATATTTTTACTGGAAGTTATTTTTAAATTAGGAAGTTTCTAATTGCTGAATTGAACTGTGATGGCGTTCCACTATGTGGAGCAGATAACTTAACCTTCATAGTATTATATAAGTGCTTTTCTTCNGTATCTGGCAGGTTAACACAATNGCCAGCTCCTCTAGTTGAGTAAAAATTCTATAACTTGTTATGACAGTTCATTTTACNTAAAGGGATGTTTTAATTAAGACTGAATACTTTTAGTATGTCTTCCTCATATCAAAACATGGTGAAACCTTCAGATTTACTG…	---	---	N/A	---	-	no IPS match	---	---	0	Xl.15195	---	---	---		---	---	---	---	---	---	---	---
Xl.1520.1.S1_x_at	-9.92e-05	downregulated	TCTCTGGGGCGGAATGCTGGTGCCTNTTGGAGACCGGCCNTCCAGTATNGCAGACCGGTTTTACCTGGGGGGACCCACGAGCGTGCGAGGATTCAGCATGTACAGCATTGGNCCCCAGAGCGAAGGAGACTATTTGGGNGGAGAAGCTTACTGGGCTGGGGGCTGTGCACTTATACACCCCTCTACCCTTNCGGCCGGGACGCGGGGGATTCGGGGACCTTTTCAGAACCCACTTCTTCCTCAACGCTGGGAACCTCTGCAACCTGAACTACGGGGAGGGCCCCAGGGCCCATCTGCAGCGATTGGCTGAATGTATCCGCTGGTCCTATGGGGCGGGGCTAGTTCTGCGCTTGGGGAATATCGCCAGACTGGAGCTGAATTATTGTATCCCTATGGGGG…	Sorting and assembly machinery component 50 homolog B	samm50-b	N/A	Sorting and assembly machinery component 50 homolog B	C:mitochondrial outer membrane; C:mitochondrion; C:integral to membrane; C:membrane; C:outer membrane; C:mitochondrial sorting and assembly machinery complex; C:integral to membrane of membrane fraction; F:molecular_function; P:protein import into mitochondrial outer membrane; P:biological_process; C:mitochondrial inner membrane; C:cytoplasm	IPR000184; PTHR12815 (PANTHER), seg (SEG)	---	sorting and assembly machinery component 50 homolog ( cerevisiae)	12	Xl.1520	samm50-b	398869	Q6PA35		NP_001083329	NM_001089860	---	0005739 // mitochondrion // inferred from electronic annotation /// 0005741 // mitochondrial outer membrane // inferred from electronic annotation /// 0016020 // membrane // inferred from electronic annotation /// 0016021 // integral to membrane // inferred from electronic annotation /// 0019867 // outer membrane // inferred from electronic annotation	---	---	---	---
Xl.15206.1.A1_at	5.53e-05	upregulated	TCAGCATTCTGATACAATCTCCATGTGCTCATAATGTGAAGCTATTCAAATGTACCCTTGTCGTGTGCCTTAGATGACAGAATACCCTAATCAATAGAACCTAATAGTTTTTGCAGTAGCATGAAAGACTGAATGCTAGAGAATTAGAATATAGTCTTAGGGAAAATAAAGCATATTACCTCAAAATGACTATAAATCTTTTCATAGNATCTGTACTATACTCNAACTATCCCGTTGCACACTTTTCAATTTGCTTCTATTTATTGTTAGTTAGATACAAAAATACAGTGTTATATGGTATCTTAGTAA	---	---	N/A	---	-	SignalP-NN(euk) (SIGNALP), tmhmm (TMHMM)	---	---	0	Xl.72313	---	---	---		---	---	---	---	---	---	---	---
Xl.15273.1.A1_at	9.69e-05	downregulated	ATTTATGTTATTTCAACGTGGCTGGTTAACAGTAGTTGGGAGGGAGGAAAAAAAAAGTCAAGTACTGCGTTACCTAAGGCTGAATGGAAATGAAATTGTTTGATAAAATATTAAGGAGTTTTAAAANGCCNTTTGTTTGATTTGCTAAGGGGAAGAAGAAAAAAAAAACAATTATTGGGGGGGGGGACATATTTATTATCTTCCACAA	---	---	T-cell leukemia homeobox 3 (tlx3)	---	-	seg (SEG), SignalP-NN(euk) (SIGNALP)	---	---	0	Xl.15273	---	---	---		---	---	---	---	---	---	---	---
Xl.15328.3.A1_at	0.00018294	upregulated	CCTGCCGAACAGGAAGACGAATGCTGGAAAATAAAATTAAAATGCACATTGATGAGAGTCATAGCAATTATATTAAATTCCAAGCAAATGAAGCCAACACATTGACTCCGGACAGGAGATCCCTATTCCAAGAAGTCAATAATGAACCTTACACTGATTCGTTATCTGATGAAACAGATGCTGGTAATGGAATCGGCACATCTGAAAGTCATGCAGACAACTTTAAAGTCGGGGAAGGAAGAGGTAGAAGACGTGTTGTGGCCCAAGGAAAATTGTGTTACATATTAAATAAATACCACAAACCATTTCACTGTATCCATAATGCCTGTAATTCCTCTTTTACATCCCAAAAAAGCTTAGTTCGT	---	---	N/A	---	F:nucleic acid binding; F:zinc ion binding; C:intracellular; P:negative regulation of cell proliferation; P:positive regulation of cell proliferation; P:in utero embryonic development; C:nucleus; F:DNA binding; P:cell-cell signaling; F:metal ion binding; P:regulation of transcription, DNA-dependent; C:perinuclear region of cytoplasm; F:receptor binding; C:extracellular space; F:signal transducer …	PTHR15507 (PANTHER), PTHR15507:SF6 (PANTHER), seg (SEG)	---	rearranged l-myc fusion	33	Xl.72792	---	---	---		---	---	---	---	---	---	---	---
Xl.15347.1.S1_at	0.00018473	upregulated	GGATTCTCTACATACCTATAGCACTGACCCTCCTGCGTCATCTCTTAAAGATTCCTACTCTTTTACTTGGAATTACAGTGCTTCGTTCTATCGCTTCTGGGCTTACAGAAATTGAAGAATTTCAAGAATTTTCCATGAACTGGGATTCTACATATGGTCATTTGGGAGCTATGAGCTACAGTGCAATAAGATATATATAGACTGGTAACGTAACAATAGGTGCCAAAATTGCTCCAGTGCTAACAGCCAATTNCAATAAGGCAGCATATTCTGGACTTCCTCTTGCCCATATTATTATCTTGTCATCTTTTGTAGTCACACAGCAAAGATAATAAGCACTCCCCAAATTGTGCCCAATCAGGGCACTGCTACATTTGTCCAATCAGGACAGAACAGTTA…	EPS8-like 1	eps8l1		EPS8-like 1	-	SignalP-NN(euk) (SIGNALP)	---	---	0	---	eps8l1	100381072	---		---	---	---	---	---	---	---	---
Xl.15389.1.A1_at	-4.9e-05	downregulated	AGCTCCAGACATCTTGTACTTCTACTGTTACATTACAATAATNAAGCAGGCTTCTGGGAACATTAACTCATGAACTGCATAAAGAAACATTTGCAGGAAAGTGTCTTGTGACTTTTCTTTGCCCACACCCTAATGGAGCAAATTTCAGGCTGCGGCTGTCAGGGGGGCTGGGAATTTTAGTCCAACAACAGCCTGAGAACTGCAAGTTTTTCCATGTCCTTCTTTTTGTGTATTTATGTTGTGTCCGTATGCAAGTGTTCCATTTTCCATAGTTTGTTTTTCGTTCTGCAAGTTCTTCTTGTATGTATATGTATCTACTGGTGTTTGCATATGTGTATCCAATAGGTAAATGCGTGTGAACTCTCCCACCTGCACACTTTCTATATATACAGTATTTGT…	---	---	none	---	-	SignalP-NN(euk) (SIGNALP), tmhmm (TMHMM)	---	---	0	Xl.15389	---	---	---		---	---	---	---	---	---	---	---
Xl.1539.1.A1_at	-3e-05	downregulated	GTGGGCTTTCAACTGGATATTACTCGAACTCGTTGCCTTGATTTGGATGAATGCAGGCAGAAAAATCCAAGAGGATCTCTGTGCAAGAACAGCCGCTGTATAAATACAATGGGATCATACCGCTGTGTGTGCAAGNCAGGATACACTGGTTTCCCCAACCACCATATCTGCATCCCTCAGAGGAAATAACTGCATTTTCAAAATGAATTTAGTTCAAATTTGAACTGATGCTTGCAAAAGTAGGCATAGTGTCAAAGAATGGCGATAAGGCATAGAATGGCTAAAGGAGTAAGAAAGAGAAGGGGCCACCATCTGAAGAAAAGAGGTTAATCAAGTAAACAAGGCGTGAACTGAAAAAC	---	---	N/A	---	F:binding; F:calcium ion binding; P:transforming growth factor beta receptor signaling pathway; P:negative regulation of bone mineralization; P:negative regulation of chondrocyte differentiation; P:skeletal system development; P:bone remodeling; C:extracellular region; P:positive regulation of bone resorption; P:lung saccule development; P:bone morphogenesis; F:growth factor binding; C:proteinace…	IPR000152; IPR000742; IPR001881; IPR006210; IPR013032; IPR018097; G3DSA:2.10.25.10 (GENE3D), PTHR24034 (PANTHER), SSF57196 (SUPERFAMILY)	---	latent transforming growth factor beta binding protein 2	13	Xl.1539	---	---	---		---	---	---	---	---	---	---	---
Xl.15410.1.A1_at	-2.86e-05	downregulated	AAACCACACTGCATATATTTAATATTTAATGTTCTTTAAAAAAAAGAATGAGTGGGAAAGAATGAGTTGAATAGGAACCCCAGACCCCACTTTCTTCAACTGCTAAATAAACACTGCCCCATAAATCCCATTCNGTATAAGCACAAAGGAAAANACGTTTNNNNNGGANCGATACCGCAATCCATACTCAGCGGGGTGAGAATTACTGGGCTGGAGCCTACAAGNAAACCAGATAGAATTAAGTGGAAAATAAATGACTNTTATACAAGAGCTGGACTTGGTACAGGAACAAAGGATTCCATGATAGATTTCATGATGTCATTTCCTGATNTTGTGATGTCATCTGAATNNNNNNNNNNNNGTCGCGTGAATAAAGTCATCCATCAGTTTCTTAAAGCT…	---	---	N/A	---	-	no IPS match	---	---	0	Xl.72526	---	---	---		---	---	---	---	---	---	---	---
Xl.15479.1.S1_at	-0.00046994	upregulated	AACAGAGCCAAGCAGCTAGTTAACTACACAGGACTAATTCTCCATAATAACTAGTATGGGATCCACCTTCTCAGCTCTTTGGAACAAGAAACTGCACAATTCAGAGGCAGGCAGAAACATGGTGTCCTGACCCAAAAGAACTTGTTCATTGAGTTGAGCATTCACTGCCGATATGACTGAGTTTATTATTTTTTTATGCAAATCTTTTACTTTCTGCTGATAATGGTTTTGTTTTGTATTGTGACCTGAAACGAGGACAACATGAGAACTGAGCCGTAAGCTTCATTGGGGGGCTCCTTAGAAATAAAAAAAGATGACAAATGATATACTGTATAAAGTATATAAATATATAATTACATTGTGTAAAGTGAAAGTGTATCACAGGCAGAGGAAGACTAA…	hypothetical protein MGC116516	MGC116516		hypothetical protein MGC116516	-	SignalP-NN(euk) (SIGNALP)	---	---	0	Xl.15479	MGC116516	735153	Q4FZN7		NP_001090078	NM_001096609	0006468 // protein amino acid phosphorylation // inferred from electronic annotation	---	0000166 // nucleotide binding // inferred from electronic annotation /// 0004672 // protein kinase activity // inferred from electronic annotation /// 0004674 // protein serine/threonine kinase activity // inferred from electronic annotation /// 0004707 // MAP kinase activity // inferred from electronic annotation /// 0005524 // ATP binding // inferred from electronic annotation /// 0016301 // ki…	---	IPR001245 // Tyrosine protein kinase // 3.4E-17	---
Xl.15530.2.S1_at	-0.0010978	downregulated	CCAAAAGTCATCAGCTGTCAGGAATGCTGGGCAAATTTTACTGAGCATTATCTTGAGGACCAACAGGTGCCGACGCCGCCCTTGTGGATTACAGTAAATCTCGATGTATTTTTTGACACCTGTAAAAAATGGTGTTTCAAACTGATCAGTAATTTAGCAGTACCATAAAAGTCTGGCACGCGTATAGTTATATTGTACAGATCAGTTTTTGCCATGCTTTCATAATAAAAAAAATGTTTTAATATCAAATGCCATAATATGAAATCTGAAACTGTATGTGATGAAAAACGTCTATGAGCCTTTCCATGACTGCATGAACCTGCCAACGGAACTTACTGTCTAAATGCATGTGTGGGAGTACTGTAGGCATGTAGCGTGTTGCATTCCCAAAATAGCAAA…	---	---	N/A	---	-	no IPS match	---	---	0	Xl.15530	---	---	---		---	---	---	---	---	---	---	---
Xl.15633.3.S1_at	2.17e-05	upregulated	CGCAGAGCGGCTAGAGGTGTCCATAGACGGGTTGACCCTGAGTCCGGACTCGGAAGAGCTGGGCCGCCCCGGCGCTGGGGATGTCAGGCTCGGGGAGCAGGAGGACGACTTGAGTCAGGAACTGCGAGCAGAGGCGGAGGCCCTAAGTATGGAGCAGCGCTGGGGCTTTAGCCTGGAGGAACTCTATGGCCTCGCCCTCAGGTTCTTTAAAGAGAAGGATGGGAAGGCTTTCCACCCGACCTATGAAGAAAAGCTGAAGCTGGTGGCACTACAAAAGCAGGTTCTCCTGGGTCCGTATAACCCCGACACTTGTCCCGAAGTCGGATTCTTTGATGTATTGGGCAATGACCGAAGAAAAGAATGGGCCACTTTAGGCAACATGGACAGACAGGAGGCCAT…	acyl-Coenzyme A binding domain containing 3	acbd3	N/A	acyl-Coenzyme A binding domain containing 3	F:binding; F:acyl-CoA binding; C:integral to membrane; P:transport; C:membrane; C:Golgi membrane; C:mitochondrion; C:Golgi apparatus; P:steroid biosynthetic process	IPR000582; IPR014352; PTHR22973 (PANTHER), PTHR22973:SF6 (PANTHER), seg (SEG)	---	acyl-coenzyme a binding domain containing 3	9	Xl.15549	acbd3	100101327	A6H8I9		NP_001093377	NM_001099907	---	---	0000062 // acyl-CoA binding // inferred from electronic annotation	---	---	---
Xl.15643.1.S1_at	-0.00090785	upregulated	GAGCTTGAAATACGTTTGCTTCGATAGCTGCTCTTACCGTTAATTGAATTATAAAGCTTTGTTCCAGGAAAATGATGGCAGTAGGATCGATTTAGCATTGATCTTGACAGGCTTGGATAAGGAGGCGTGGGACTCAGGATATATTGAATGTCATTAATACAATCTGCATAAAAGGCACAGCATTTTTTTAATGATGATCGGCACAGAAAAACATAAAACTTGCTATGTCACACCTCACCTGATGTGGTGTATCAATTATTGCTGTTGGATCAATTTCTTTATAAAAACAACGTATAATGAATAATTCTGTCACCAGAAAAGGTTTTTAATGTTTGAAAGAGACAAATCAAAACCTCTCATTCCTTTTTAAGGCCTCTCTTAAATTTTGCTTTTGACCTG…	PAP associated domain containing 4	papd4-b	N/A	PAP associated domain containing 4	-	tmhmm (TMHMM)	EC:2.7.7.19	---	0	Xl.63197	papd4-b	446415	Q6DFA8		NP_001086580	NM_001093111	0006397 // mRNA processing // inferred from electronic annotation /// 0007275 // multicellular organismal development // inferred from electronic annotation /// 0030154 // cell differentiation // inferred from electronic annotation /// 0048477 // oogenesis // inferred from electronic annotation	0005737 // cytoplasm // inferred from electronic annotation	0000166 // nucleotide binding // inferred from electronic annotation /// 0004652 // polynucleotide adenylyltransferase activity // inferred from electronic annotation /// 0005524 // ATP binding // inferred from electronic annotation /// 0016740 // transferase activity // inferred from electronic annotation /// 0016779 // nucleotidyltransferase activity // inferred from electronic annotation	---	---	---
Xl.15650.1.S1_at	-0.0002986	upregulated	TTTTGCCTAGTTCACCTGATGCCTAGAAACAGTTGCTGCTGCGCTGTCTGGCATGTTCTTACATCTCCACTGCAATTCCAGAAAATCACATTTCATATGATATTTCCCTGGTTTCTCAGTAGAATGCGAGGAATTCTAATGTGTAGACCTAGACAGGCCTAAAACGTTCCTGAGCAGCAGCTGCCACTTGAGCCATTGGATTCTTTTAAAACCAATTATTTTGTTATCTACTGGGTCAAGCTTGGGTGTCTCCTGACCGCATGTGAATGGCATAATTGCACTGTTCTGATTACATGGCATATACACTTTNNNANANNNTNNNTNANNNNNNTACAGTTAAATATGTAAAACTTGTTCTGCTACNACCACTTTNNGTCATAAGGATACCAATAGTTTTGT…	armadillo repeat gene deletes in velocardiofacial syndrome	arvcf		armadillo repeat gene deletes in velocardiofacial syndrome	-	no IPS match	---	---	0	Xl.52398	arvcf	398186	B7ZQM7 /// Q6INZ6 /// Q9DE61 /// Q9DFB2		NP_001082029	NM_001088560	---	---	0005488 // binding // inferred from electronic annotation	---	---	---
Xl.15650.1.S2_at	4.18e-06	upregulated	GAACAACCACTTTAACTGTAATATTCCAACAAACACACACCAACCCCTACCCACATTTAAAAAGTAAGGCCTATTGCAACTATTATTTTTGACAAACCATAATGGACTCTCTCCCTGTGCTTAAGTCATCCTGATACAGGGAAATACATGTCCATGTTATTAGCAAAGCATTGGGCCCTTTTCTTCCCTTGCTTTATTTTGGGTTCTCTTTNGTTCTGCACATGCTCCCTATATTGTCACTAGTCTGTGTGCCACAANCCTGGGATAATCACTCCTGCCTGGAGGGATGCTGATAAAGAACGGATTTTGAGCCCAAGA	armadillo repeat gene deletes in velocardiofacial syndrome	arvcf	N/A	armadillo repeat gene deletes in velocardiofacial syndrome	-	SignalP-NN(euk) (SIGNALP), tmhmm (TMHMM)	---	---	0	Xl.52398	arvcf	398186	B7ZQM7 /// Q6INZ6 /// Q9DE61 /// Q9DFB2		NP_001082029	NM_001088560	---	---	0005488 // binding // inferred from electronic annotation	---	---	---
Xl.1568.1.A1_s_at	0.0073712	downregulated	AACATTTGTGATCATTCATCCTGCATTATAAGGGGCCTGTTTNNTGAGNAACTCTGCCCATCAANTGCTTTAATTTTTCTTTTGTTTATCAGATTGAATGCACCNTCATGTGACTTATATATATATATATATATTTTTTTTTTTTACTGCTGCAATGATATCTCTCCTCAACACCAGTGTTCCCTCTTGATATTGTGTTGTTACAAAACCAGCCTGTAGGGGAGTCGGAAATATCCTGCCTCCTATTTACTGTAGGTACTCTGCTTTACTTGA	---	---	N/A	---	-	seg (SEG), SignalP-NN(euk) (SIGNALP), tmhmm (TMHMM)	---	---	0	Xl.3813	---	---	---		---	---	---	---	---	---	---	---
Xl.15704.1.S1_at	-0.0022048	downregulated	GGGCCTGCAGTGTTCAAAGAATATTGGAACAAACGGCTCGATACCCAGGAAGCTTTCACCTCAGATGGCTGGTTTAAAACAGGGGACACAGCTATGTATAAGGATGGCACATACTGGATACTAGGACGGACATCTGTGGACATTATTAAAAGTGGAGGATATAAGGTCAGCGCCTTAGAGGTAGAGCGCCATCTCCTGGGACATCCCAGCATTACTGATGTAGCTGTCATTGGAGCTCCAGATGTGACATGGGGCCAGCGCGTAGCAGCAATTGTTAAACTGCGAGATGGACATGCATTGTCATTACAAGAGCTAAAGGAATGGGCCAGGGCAGTCATGGCCCCGTACTGCATTCCTGCTGAGCTCATCCGAGTGGAAGAAATTCCCCGAAACCAGATG…	acyl-CoA synthetase family member 3	acsf3	N/A	acyl-CoA synthetase family member 3	P:lipid metabolic process; C:mitochondrion; F:ATP binding; F:ligase activity; P:metabolic process; F:nucleotide binding; F:catalytic activity; P:fatty acid metabolic process; F:acid-thiol ligase activity	IPR000873; G3DSA:2.30.38.10 (GENE3D), G3DSA:3.30.300.30 (GENE3D), PTHR24095 (PANTHER), PTHR24095:SF48 (PANTHER), SSF56801 (SUPERFAMILY)	---	acyl- synthetase family member mitochondrial precursor	9	Xl.15704	acsf3	444743	Q6GLK6		NP_001086314	NM_001092845	0006629 // lipid metabolic process // inferred from electronic annotation /// 0006631 // fatty acid metabolic process // inferred from electronic annotation /// 0008152 // metabolic process // inferred from electronic annotation	0005739 // mitochondrion // inferred from electronic annotation	0000166 // nucleotide binding // inferred from electronic annotation /// 0003824 // catalytic activity // inferred from electronic annotation /// 0005524 // ATP binding // inferred from electronic annotation /// 0016874 // ligase activity // inferred from electronic annotation	---	---	---
Xl.15714.1.S2_at	1.31e-05	upregulated	TTGAGGTTTTCCAGATCCCCAGAGGGGTCTTTTTGGAATTGGAATTACCTTACCTTAGGTCTACTAAAAACATTTAACAATGGGGCTATTTTATCACCGATATTGATTTATGCAGCTTAGCTACCATCACAAAATGCTTTATTACTACAAAGAAAAAGCAAATTATAAAACAAGTTATAACATTGTGAAATGTGCATAATAAGATGCCTCCTGCATGTGTTCACTCAGTGGGACAGGTTGTTCGCATATTTAACAGCAGAAATCTGAGCATCAGTATCCTAAATTAAAAATGTAATTATGTGTAAGAGTAGGAGTGCATGTGGGTCCACACAAGACATGATTGCAGGAATATGTCATGTTGCGTATTTTGTCTTAGGCTGCTGTGTGTGGGNNNNNNNN…	DiGeorge syndrome critical region gene 14	dgcr14	N/A	DiGeorge syndrome critical region gene 14	-	PS51257 (PROFILE), SignalP-NN(euk) (SIGNALP), tmhmm (TMHMM)	---	---	0	Xl.15714	dgcr14	443791	Q6GR02		NP_001085365	NM_001091896	---	---	---	---	---	---
Xl.1573.1.S1_at	2e-05	upregulated	GAGAACCAACATATCCAATAGCTATGCAACTGATAAATGAAGGCTGCACTACGTAACCCTAACTTCAATAAACAATTATAAAATTTGCTGAAGTGCATAAGGTACCTGCGTCTTGGTGGTGGACTTCTTCTACGATGGTCATCCCGGGGCCGCCTGTTCCATGAAGGAGGGGGTCCTCTGTTTCTACTTCTTTTCTCACCATTGGATAATTCAACCCTAACTCGGCACCCACAAAGCGTCCTTCCATCCAGCTCTCTAACAGCATCTGCTGCATCACGGAGATCTTCAAACTCTACAAAAGCAAACCCTGGCGGATTCCTTGCAACCCACACACTGCGCAGAGGTCCATAGTAGCCAAAAGCTCTTTCTAATTCTGTTTTGTTGCCATTGTTTCCAAGA…	splicing factor, arginine serine-rich 3	sfrs3	N/A	splicing factor, arginine serine-rich 3	F:nucleic acid binding; F:nucleotide binding; P:termination of RNA polymerase II transcription; P:mRNA processing; F:phospholipase binding; P:transcription from RNA polymerase II promoter; C:nucleus; P:RNA splicing; P:mRNA 3'-end processing; F:RNA binding; P:mRNA export from nucleus; C:nucleoplasm; P:nuclear mRNA splicing, via spliceosome; F:protein binding; P:insulin receptor signaling pathway; …	IPR000504; IPR012677; PTHR10548 (PANTHER), PTHR10548:SF8 (PANTHER), seg (SEG), tmhmm (TMHMM), SSF54928 (SUPERFAMILY)	---	splicing arginine serine-rich 3	17	Xl.1573	sfrs3	380152	Q7ZWX7		NP_001080460	NM_001086991	---	---	0000166 // nucleotide binding // inferred from electronic annotation /// 0003676 // nucleic acid binding // inferred from electronic annotation	---	---	---
Xl.15736.2.S1_at	4.87e-05	downregulated	CCTGATCCTAGAAATACCAGGACATGGCTGCACTGTGCTTGCTACTACTCCTCTCTTTGTCTGAGGCCATTGACCTGCGTGTACCAGAGTTACCGGTCATAGGGCTGCTGGATAAAGATGTCATTTTACCCTGTGGATTCACTCCTTCAGAAGGCTTCTCCACCAAGAATCTTAGTGTGTTTTGGAAGTTGCCAAACCAGCAGCAGGACTATGGCTTTGTTTTGGGAGAAGATCTACAAGAAAACCAATCCCCACAATATAAGGACCGAATTGGCCTCTTCCATGAAGAACTGTCCAAGGGCAACATGTCTCTGCTGCTCCAACGAGTCCGACTGACTGATGAAGGCATCTATATCTGCTTTGTTAATGTCCAGAATTCAAGCTCTGCTTCT	MGC84341 protein	MGC84341	N/A	MGC84341 protein	C:integral to membrane; C:membrane; P:positive regulation of interferon-gamma biosynthetic process; P:negative regulation of interferon-gamma biosynthetic process; P:positive regulation of bone mineralization; F:receptor binding; C:external side of plasma membrane; P:T cell activation; P:negative regulation of inflammatory response; P:positive regulation of osteoblast differentiation; P:positive …	IPR003596; IPR007110; IPR013106; IPR013783; PTHR24100 (PANTHER), PTHR24100:SF49 (PANTHER), seg (SEG), SignalP-NN(euk) (SIGNALP), SSF48726 (SUPERFAMILY)	---	cd276 antigen	15	Xl.64393	MGC84341	447379	Q68EV1		NP_001087555	NM_001094086	---	0016020 // membrane // inferred from electronic annotation /// 0016021 // integral to membrane // inferred from electronic annotation	---	---	---	---
Xl.15747.1.A1_at	0.00011417	downregulated	GAAGGCATTTCCATGACATCAGCAGTCGTTACAGAACACTTCTTTACCGGCATCCGATATCATTCTTTCCCATTGGTGTTTCTTTGTGACTTGGAACAGTTGCAGGGATTACTGGTAAAGAGATTGGGTTTTAATTTAATTTTATATATGTTTGGGCACACTCCCTACTACTNTGAGCTTTAATATGTTTAGGAATGGTTTGCAGTTGTACACACAATATAGTATCAAGGTGATCCTTTTAAAAACAAAAAAAAAAGTAAACGAGGCAGCCGTAAACCCTGCAACTAACTTGTTCCGTTAAATCCATATATCAAGTTAATCGTGCAGGGTGATGACCATGTGCTGAATGCTACGCAGAGGCTGACACTCCCTCCCAGTGCCCGACAGGTTCTGAAAGGC…	---	---	N/A	---	-	no IPS match	---	---	0	Xl.15747	---	---	---		---	---	---	---	---	---	---	---
Xl.15773.1.S1_at	0.00019561	upregulated	AAGAGTCCATAGCACAGAGATCCGTGTTCAGGACATTCCTCATGTATGGCTTCCACTTCCTCGTGTGGTTCCTTTGTGTGCGAAGTGTAAGAGACACTCAGTGTGGATTCAAACTGCTGACGAGGGAAGCNGCAACNCGCACTTTCTCTGCTCTTCACGTCGACCGCTGGGCGTTTGATGTGGAGCTGCTNTATATCGCTCAGTGCCTTAATATTCCTGTTACAGAGGTTGCAGTAAACTGGACAGAAATTGAAGGCTCTAAGCTAGTGCCTTTCTGGAGCTGGTTGCAGATGGGAAGAGATCTCCTGTTTATAAGAATGAGATATCTGACCGGAGCCTGGAAGATCGATACAAGTGGAAAATTAAATTAAAGCCAATCCTGGCCATGGGCATTTTATT…	asparagine-linked glycosylation 5, dolichyl-phosphate beta-glucosyltransferase homolog (S. cerevisiae)	alg5	N/A	asparagine-linked glycosylation 5, dolichyl-phosphate beta-glucosyltransferase homolog (S. cerevisiae)	F:transferase activity; F:transferase activity, transferring glycosyl groups; P:metabolic process; C:integral to membrane; C:endoplasmic reticulum; C:membrane; P:determination of left/right symmetry; F:dolichyl-phosphate beta-glucosyltransferase activity	PTHR10859 (PANTHER), PTHR10859:SF42 (PANTHER), SignalP-NN(euk) (SIGNALP)	EC:2.4.1.117	asparagine-linked glycosylation dolichyl-phosphate beta-glucosyltransferase homolog ( cerevisiae)	8	Xl.15773	alg5	380326	Q7ZXT5		NP_001080634	NM_001087165	---	---	0016740 // transferase activity // inferred from electronic annotation /// 0016757 // transferase activity, transferring glycosyl groups // inferred from electronic annotation	---	---	AAH44127.1 // span:9-31 // numtm:1 /// NP_001080634.1 // span:9-31 // numtm:1
Xl.15795.2.S1_at	-4.58e-05	downregulated	TTTCCATGTCGCGGGCAGGTCCGGTTGNGNTCTTCTGCCTGCTCTCCCAGCCTGCAACCTNACAATGCCAGCTTCCGACTTCAACTTTTATAGTCACGCGCCTGCNCACCCCGCCCCTTTTGTGACATCATAGGTGGGGCGGGTCTATAAAAGGAACCCGGAAGTCGGGCACGGGTGGAGGGAGGGNNNNCGGATATCGGGCGGGTGTGGNTAGGGAAAAACCTGACCCGCACATCACTAGTGTTAGCATTTAGTACTTTTAGGGTCTAAAGGTGGCCAAACACATACAGATATTATCGTGTGAAACAAAANTTTTTGTATGATATTCGGTGTGTNTTTGGTGGNAGACTAGGCGATCGATATAGGCACCATATAGAGCAAAAAAGTGTTATAACAAAT…	---	---	N/A	---	-	seg (SEG), SignalP-NN(euk) (SIGNALP)	---	---	0	Xl.71588	---	---	---		---	---	---	---	---	---	---	---
Xl.15874.1.S1_at	0.0031542	upregulated	GGGCAACAAAAACACAAGCTTCAGTCTGANTCTCTATTAAGAGGCAAACCGATNGGTATCCATNTAAGAATAATAATGTGCAGCNGAAACCTACAGGTAGAGCCATGGAAAGTTTTCTATGTGCCAATAGGTATCAAACATATTTGCTGACTTAAAGGAAGCTAAGACTTACAATAAAAAAAGAATATGGCTAGAACTGCTGTATTTCATATAATGAACTATCTATTCCAGCCTAGAGGTTCAGTAGCCCTATAACAGTAATGATCCAGGCCTTCAANNTTGTCNNNNNNNNNNNNNNNNNTTGGATCTTGTTAGGCCATCTGCTGAGTGTCAGGGGCACTGCACATGCTCAGTATGCTCTGGGCTGCTGTTGAGAAGCTAAGCTTTAAAACTTTAGCA…	neurocalcin delta	ncald	N/A	neurocalcin delta	-	no IPS match	---	---	0	Xl.15874	ncald	380443	Q7SY75		NP_001080751	NM_001087282	---	---	0005509 // calcium ion binding // inferred from electronic annotation	---	---	---
Xl.1591.1.A1_at	0.0024377	upregulated	CCAGATTCTGGAGTTCGCCATATTTCCAGCAGACTGCTCTTGTTTAGCTGGCTTAAGCATCAGAGTGAAGGAGCTCAAGACCCTGGGAATGCCAGGGCCTGTTTAATAATGTATGTATATTTTAGAATGTGATGCTGGGATCTTAAAGATATATATATATATATATATATATATACATATTTAGTCTTTCTTGTAAAAGCCAAGCCACTGTATACACCTTCTAGTAAGGTTNTTAACTTGTTGGGACCAGACCATAATTATTTTAACGTCCTGGACCAAAACATTTTAGAGAAAGAAGAGTCATTAAATGCAGATATCTATGTGAAGTCAGGTTCTGNTAATGGAAAAAGAACTGTGTTTTATCCACAACTGTAACACCCACAGATGATAAGTGACATA…	---	---	N/A	---	-	SignalP-NN(euk) (SIGNALP)	---	---	0	Xl.52772	---	---	---		---	---	---	---	---	---	---	---
Xl.15954.1.S1_at	1.19e-05	downregulated	GTGACAACGATACACATATTCCCGTGTTTTGCTCGCGGTCACACATTTGCATCTAGCGCAGCGACACCGCTGCTGCACTTTTTATTCCTTATCCCATGATGAACAAAATGAATCGGAATATGACGCACTATAGACTCTTCGTAGCTTCTTAATCCTGCTATTGTTTCACGGTAACCCCCCAACACTTTTTGTAATGAACCCCAATCAGCACAGTCCCTAGACCCATTGTGATGCACTCTAGCCAGTTCTGCGGGTGTGCATTGGATCTGCGAGAGTGCATTGGATCTGCAGGGGAGCGAGTCTTCTCCGCTTCCCTNTGAGCTCTTGTACAGTNAGGGTTAATTTTTTTTTTGTACAGTGTAATGTCAGTATTCTGGTATTCTTCTGGTCTCACAATAT…	---	---	N/A	---	-	no IPS match	---	---	0	Xl.15954	---	---	---		---	---	---	---	---	---	---	---
Xl.15969.1.S1_at	-5.05e-05	downregulated	TTCTAGATACATCTTGTAGGCCTCAAAGTACCGCAAANAANNNNAAATGAANTNNNNNNGANNAAAATCNGTNTAACTTAANNNNNNNAAACTTTACTAATATTTTNTTTTTTNNTNNNTTNNNNNNNTCTCCGTTCCCATCCGANATCTAGANNCGNNCATGTCAGGTCTAACCACTGTCTAAATAGTTTTGACTTCTGGTGTCAAGAAAAATCTATTTAAATTTATTACTGTACGAGAGGAGTGTGGCACATTAACTCGACTGTGAAANCGTNTATCACACAATCACATTGCTGCAGAATTTCATTTTTTTTTNTCTNTNNNNNNNNNCTTTTTTTNNNNNNNNNGGGCCTGGTTTTATTTTCTTGCTTTNGACTTGTAGTTAANGAGCTGTTCATG…	ubiquitin-conjugating enzyme E2 variant 1	ube2v1	N/A	ubiquitin-conjugating enzyme E2 variant 1	-	seg (SEG)	---	---	0	Xl.15969	ube2v1	399425	Q7SY77 /// Q7ZXB6		NP_001084304	NM_001090835	0043687 // post-translational protein modification // inferred from electronic annotation /// 0051246 // regulation of protein metabolic process // inferred from electronic annotation	---	0019787 // small conjugating protein ligase activity // inferred from electronic annotation	---	---	---
Xl.15975.1.A1_at	-0.00041414	downregulated	GAAAGATTTCTAGCCTGATATAACCAACCTCTCTTTCTGAGAATATTTATATATTTAGCAACAGGTTAGAGAAATGTTTCTTTGGCCAAATTAGCCGCTGGTTGGGTAAAACTGTGGGCAATAAGTTGCTGTTATTCCGTATAATGATCAGTCATGTACAAGGATTGGGAATGGACAGCTGGAAGCCTGGCATGCACTTGCGCTGATACGTGTCCTAACGCTGTGGATGGTACAAGACCGGTTGCCAACCCATGTGGAGTGCAGAATCCATTTCTAGGACAATGACTGGGGCAATGCCCCAACGTTTACACACTGCAAGCAGAATGTATCCCCCCATCTCATTCCCACCATGTGCTGTCCCACCCCAGGCATGAGAGTGGGGGGCAGAGTCACTCTGAG…	---	---	N/A	---	-	no IPS match	---	---	0	Xl.15975	---	---	---		---	---	---	---	---	---	---	---
Xl.15980.2.S1_at	6.68e-05	downregulated	CATTTACTCCCATTTACTCCTCTGGCTGATTCATCTACCTGTGACTTTAAGGAAAGAGCAAGTTCTCCATAAGGAAGGAACATGGAGCCTCTCCCACTTCTCTCACTGTTCCTATTGGCAGTTGTCCATTTTGAGCCGGGCAAATCTCAAGAGGGAGTTCAGAGCCGCATTGTTGGAGGACACGATGCTTCAAAGGGAATGTTCCCGTGGCAGGTCAGCCTGAGGTACCAAAATAAACACGTGTGTGGTGCGACTCTCATCAGCTCAAACTATATCCTGACAGCTGCACACTGCTTCCCCTCAGACCACATAATGAGTGATTACTCCGTAAACCTGGGGGTCCTCGAGCTGGACGTCCCTAGCTCAGACTCCCAACTTCTAAAACTGAAGGAAATAAAA…	---	---	N/A	---	P:proteolysis; F:serine-type endopeptidase activity; F:serine-type peptidase activity; F:hydrolase activity; F:catalytic activity; F:peptidase activity; P:response to peptide hormone stimulus; C:integral to membrane; P:response to drug; P:response to mineralocorticoid stimulus; C:extracellular region; F:sodium channel regulator activity; C:plasma membrane; C:extracellular space	IPR001254; IPR001314; IPR009003; IPR018114; G3DSA:2.40.10.10 (GENE3D), PTHR24253 (PANTHER), seg (SEG), SignalP-NN(euk) (SIGNALP)	---	serine protease	14	Xl.79711	---	---	---		---	---	---	---	---	---	---	---
Xl.1604.1.S1_at	-0.017513	upregulated	TTTTCTCTGTTGATAGAAGAGCCGGTGAATGCTGCATGGGGTGTGGTAATCATGGCAATTCTAGTGCAGATTGCATCACTCTGTTCCTGGTTTGCACTACTTTTTTTTTTTAAGAAAAGACTGTGTACATACATTATGTGCTGCATATTTTGCACTATTATAGGAAAGTTTACTATTTTGCTCTGCCTGAGACCATGATTAGCAGGTGCAAAACCTGCTGTAGTCTCCTTATTACATGTACTGGCTTCACATTCCTTTGTGTGATTAGGGCAGACATCTTTTATTGTCTTTCATGGTCTGTGATGATTTAGCAAAATCCAAATCCAAGGACGCAGCTGAGGCTAATATTAAGCCAATGACCACAGATTTCTTCATGNGGAACTAAATGATACATCTGTT…	hypothetical protein MGC78986	MGC78986	N/A	hypothetical protein MGC78986	-	SignalP-NN(euk) (SIGNALP), tmhmm (TMHMM)	---	---	0	Xl.1604	MGC78986	432170	Q6IP33		NP_001085099	NM_001091630	---	---	---	---	---	---
Xl.16055.1.A1_at	0.00029291	upregulated	GATTCAAGCCCAAGAGATCCATGAGCTGAGAAGTGAAGTAGATAGACTGAGGATGAAAACATTTCCAGCATTAGTGCAAATGGAATATTAATATTAGAATGCACAGCATTGCACAGGAAATACAATTGTTTGTTATCCTTATCCCTAATCAAACAATTTGAAAATAATATCAGAACCAACTGAAAAGGTTGCTAAATGGTAATAAATGTAAAGTTCATTTAATGAAAAGCTTCCTTCTAACGGATGTGGAGCTAAATAGCTAAATATATTCCATATCTATTGACCTTTTAAGAATTTGTTTTATCTGCAAACCACATAAATTAATCTGAAGGTTTTTGGTATAATCCTGTTATACTGTGCCTAACTTTGTCATATTGCTCTTTTAATATTCAGTATGTT…	---	---	N/A	---	-	SignalP-NN(euk) (SIGNALP), tmhmm (TMHMM)	---	---	0	Xl.16055	---	---	---		---	---	---	---	---	---	---	---
Xl.16056.1.A1_at	-1.8e-05	downregulated	ATTTACATGTTAACTTCAGCTCTTAAAAATCAAATGGAGGTATTTTGAATTTTAATGTTCAAACTCCACTTAGTTAGGCCCTGCTTAGCCAGTAGTTTACAGAAGCACTGATTTACCCTACTATAATGTTGTATCCTGAACAATAACTTCCATTCTGGCAGATCTTGGAAGTATTTTGAAGTTTATAAAACCTCTAGAAATCTTGGTTCTGTGGCCTTTTAACTGACTCAATATACATTTTCCTGTTTACCATACTTGTCTTATTTGTTTCCATTTCATTTCCTGTTTCACCAAATTACAACTTAGTTACCGTCTTTAAAATTAAACTTGAAAAGCTTAAACCTTTTAAACTTATGGTCTCTATAGTCCTTTATATATTTACTGACCTGTTTTTGCTAC…	---	---	N/A	---	-	seg (SEG), SignalP-NN(euk) (SIGNALP)	---	---	0	Xl.73327	---	---	---		---	---	---	---	---	---	---	---
Xl.16080.1.S1_at	3.38e-05	downregulated	GAGGCACAACATCTATGCAAGTCCTTCAGCAATGGGGATCCAGGACACCGATTCACCNCCATCCACTGCAAGCTCCTGTGTCTTCCACGATGGCCTGAGAATCATGGGAGTTTTATTCCCCNGACACTTGAAAACAAAAGGACTAGAACATCTTAATGCAAAGAAAGCTGGTGGGCTACAGGCTAGGGACCCCCCTAGAGTCCTGCTGCTTTAAGCAGTGAAGCCCAGTGGGTGGTATAAATATTCTGAGATCTCCTGTGTTGGCTTGTAAAACTCTTTCATATTCCTACTACTGCTCAGTTGGCCTTTATCTTGAATTTATTTGGGTATGTATCTGAACTCGACCCCCTTTCCCCAGTCGGTTCCACCCTGGCGTCCCCTGTATGACAGTTTTTCAGA…	SET and MYND domain containing 2	smyd2	N/A	SET and MYND domain containing 2	-	tmhmm (TMHMM)	---	---	0	Xl.70992	smyd2	379943	Q7ZXV5		NP_001080251	NM_001086782	---	---	0008270 // zinc ion binding // inferred from electronic annotation /// 0046872 // metal ion binding // inferred from electronic annotation	---	---	---
Xl.16128.1.A1_at	-3.41e-05	upregulated	TCAGTTTACGGTGTTTGTCCCACATGTACCGAATGCTGNGNCNGCCATTCCTTAAGAGCTGTTTCTTTTCATTGCCACATGTCAAGCAGGAGTGGCATAGGCACATAGGAATTGTGTGATGCAGTCTGAGCACGGCTGAGGTGAGAACACATTGTACTACACATAACCGCATTCTTTTAAATGTCATGTTTTCTTATCATGTGTGTCATTTTCTAGAATTAAACGGAAGTACAATTCTAGAATTTCACGGGAAGGCATTTTATTTGATTGAACTTCTCTGAGTTAGTGCAAAGTTTGATGTGGACATTGACCCTTGCTGCAGGTTTCTTTCAACTTGTTGNAGGATGCTGGGAGATGTAGTTTTAGTTCACAGGAATGCACATCCGTATGTATGACCTA…	---	---	N/A	---	-	SignalP-NN(euk) (SIGNALP)	---	---	0	Xl.16128	---	---	---		---	---	---	---	---	---	---	---
Xl.1613.1.A1_at	0.00011605	downregulated	AATACCCATGTATTAGCTCCACTACATGNCTTGATAGCTTTTATTTTTAAATATACCTCCCCTCTGCTAGTGTGTCGTGTGCTTTGCCTGTTACTGGCAGTCGTGCAAGGAGTTCAGCTCAACTCTTCCAACAGGTGTGTCTTCATTTTCTCTCTCGTTCCATGGTTCCACATTCATGCTTTATATAGTGTGTTGGTGTAATTGTCGCTGACTGCTAGGATAGGACTGAGTGGGACTGCTTCAGGTTTTTTNNGGGGGGGGGGGATGAAGAAAACACACAGGCTTTTGCCAGCTCAAGCACACACCCAGCTTCTCCATCCCAAGTGGAACCACCTGCATCCGACCCATTCGCTACCAGACAAGAACCTGGGACGTACCCACTTCTTGGTGTCCTGGTAA…	---	---	MAP-kinase activating death domain (madd)	---	-	seg (SEG), SignalP-NN(euk) (SIGNALP), tmhmm (TMHMM)	---	---	0	Xl.15426	---	---	---		---	---	---	---	---	---	---	---
Xl.16148.1.S1_at	-7.81e-05	upregulated	ATCATGCAGATCAGTTCGGACGTACAGCAATGAGAGTTGCAGCAAAAAATGGGCACAGTGAAATAGTTAAACTACTAGAAAAATATGGTGCTTCAATACCAAGTGGATGCAGTCCATCACCTGTTCATACTATGGAGCAAAAAGTCTTAAATCTATCCTCAAAAGTACAGTCGTCAACAAATAAATCAAACAGTTCTTCTAGCACAGGAGGTGGTGATGTGCATCCCACTATGCGTGGTTTGTGTAATGGGCCTGCTCATGCCTTTAGCTCTCCGTCAGAATCTCCAGATTCTACAGTGGATCGGCACAAGTCCTCTTTATCAAATAATTCCTTAAAAAGTTCTAAGAATTCTTCTCTTCGTACAACGTCCTCTACAGCAACTGCCCAAACTGTGCCTA…	---	---	ankyrin repeat domain 50 (ankrd50)	---	-	IPR002110; IPR020683; PTHR24151 (PANTHER), seg (SEG)	---	ankyrin repeat domain 50	0	Xl.63602	---	---	---		---	---	---	---	---	---	---	---
Xl.16160.1.S1_at	-2.97e-05	upregulated	CCCCTTTGCAGGTCCTAGAACTAGAGAACCAAGCTTTGTTAAAAGGTCTGGATCACAAGTACCTCACCACCATTTCTAATGCTCGGTGGTTACTGCAGCCAGTTCCAGCAAGGGGCGGCAAAGATGTGTGGCAGGTGGACATACCCGATGAATTCATCCCCTGAAAAGACAATATTTTCAGAAGAAATGTTCGAAGCCACACNCACTGTTTTAGAAGAAGCAATCGTTTTACATTTCAGACTTTCCATATGTGGATTGTGTTCAAAGTTTTGCAAGATCATGGGGGTGTGTGTTCTACTCCACAATGCAGAGAACAATATGTCAACTGAACTGCACTCCAGCAAATGATTAGAAAAAAAACGCTACTGCCAAATCGAGCATAATGCAAAAGTACTTTAC…	chromosome X open reading frame 40A	cxorf40a	N/A	chromosome X open reading frame 40A	F:protein binding	no IPS match	---	cxorf40a protein	1	Xl.16160	cxorf40a	432066	Q6IR93		NP_001085002	NM_001091533	---	---	---	---	---	---
Xl.16166.3.A1_at	6.92e-05	downregulated	CGAATCTTCGTGTGCGTCTCTGCCCTTAGATGATGTTGAATGACAGCACTCAAGTTAAAAATCAAAGCATATTCTGCTATATATGGGGTTATAATTACCAACATGTGTAGAACCATTTTAAAGATCCACAAAGGGGATATATATCTATATATACAAATTTCTGTTGTAGAAATACATGCATCAACAGGCAAGATGAACTAGTTGCAGCTCCGAGAAAAACCAACGGGCATCCCAAGGGTTTCACCATAGACATTCCCATGGCATCAGTAGCTTGGGGATCATACGTGTTGTACTATGCAAAGATAGAATAAATAGAAGAGGGAGGAATCACTTATAGGCCTAATCTTCCAACCGTTCTCTTATATCCATTCCCTGTGGGTCTTTTCAGGCAGCTGTCGT…	---	---	N/A	---	-	PS51257 (PROFILE), SignalP-NN(euk) (SIGNALP), tmhmm (TMHMM)	---	---	0	Xl.16166	---	---	---		---	---	---	---	---	---	---	---
Xl.16177.1.S1_at	-0.0013963	upregulated	GAGCAAATTTAAGTCCCAAGAGGAGCCAATGGANTACCTATGAATGNATCAAACAATCTGAGNGAAAGGTGAAATCGATATTTTTCACAAAGAGGAGGAATTATTGTTTGATGGGAGTCCATCTTTCCCCAGGGTCGCATAACTGATGTTTTTAGAGGATGTGACTTTGGACTCTTTGCATCTAAATAAAAAAGAAACAAAACTTCGTTCCGGATATGCCACTATCTATAATTTGGTACTTAAAATGTACATTTATTTTTATTCTGCGTATTTATGAAACGGAAGATGTTTTTGATCATTTGGTGAACAAGCAAATCCTTGCCATCGTTTGGAGAATGTTCTATAATAATGTTTGAAGTAGAAATCNNNANNNNNNANNNNAAAAAAAAAACTGGTAAT…	axin 2 (conductin, axil)	axin2		axin 2 (conductin, axil)	-	seg (SEG)	---	---	0	Xl.16177	axin2	447702	Q641H3		NP_001087841	NM_001094372	0007275 // multicellular organismal development // inferred from electronic annotation	0005622 // intracellular // inferred from electronic annotation	0004871 // signal transducer activity // inferred from electronic annotation	---	IPR000342 // Regulator of G protein signalling // 3.9E-6	---
Xl.16201.1.A1_at	-0.00021698	upregulated	TAACCAACATGATGGGCCACTGGATTTTCNGTTTTGTGTTTTTNTTAGCATCTGAGGGTAAACGCAATATGTTGTAACAGAATGTATAAATATTTTTGATAAAAATGTATATTTTATAATCGTATTGTAACACTAATTGTAGCTGTACCTCAAAGATTAGAGAACAAAGCTTATCTTCTGTTATTTGCTGCTTAACGGGAGCGTCCGACCTTGAGATCCTCCCAGCGGCAGCAATTTGCATAGGGTTCTGCATTTTTATTGGACGNCAAGGAGTATCCCATTGTTGTGTGTATGGATAAGGGCCTTTCACAATTCCTCATCATGTTCCTGGAATGATCAAAGTATTGTTGTCATGTACAAGAAATGCACTAAGCAGTAAGACAGAGTACCTCAAATTAC…	---	---		---	-	no IPS match	---	---	0	Xl.16201	---	---	---		---	---	---	---	---	---	---	---
Xl.16217.1.S1_at	-2.87e-05	downregulated	GCTGGAGAATTTTCAGAGGGTCTTCTCTCTGGATCTCTCAGACGATGTTGTCATGGAGCGTCTGTCTTTGTGTATGACAGATCCGGTCTCTGGAGAGAGGTACCACCGCATATACAAGCCAGCGCCCAGATCGGAGGTACACAANGTGTCTAAAGCAGAACCACAGGCATTCGGAGGTGAAGGTTCAGGCGAGGCTAGACGTACCACGCTAATGACGACAAGCTGGAGGAGTTTCATCAGGATGTCATTCACATTAATGCTGATCAAGGCCCCTACACAGTGTTTGAGTTTATTGAAAGCTACATTGTCAGCCCCCTGCCCAAATCTCTCCCAGAGCAGCTCACATGTCCCTAATGACTAGCAGCACATACACTATTAATATTGCCTTAACTGGCTGCA…	---	---	N/A	---	F:transferase activity; P:phosphorylation; F:nucleobase, nucleoside, nucleotide kinase activity; F:nucleotide binding; C:cytoplasm; F:ATP binding; F:kinase activity; F:cytidylate kinase activity; P:nucleobase, nucleoside, nucleotide and nucleic acid metabolic process; F:adenylate kinase activity; C:cytosol	IPR000850; G3DSA:3.40.50.300 (GENE3D)	---	chromosome 9 open reading frame 98	11	Xl.16217	---	---	---		---	---	---	---	---	---	---	---
Xl.16232.1.S1_at	-2.1184	downregulated	GGTAAATCAACCTTCTCTGTGTGCCTGTACCTCAAATAGCTGTATTAATGTTAACTGTTTTTATATTCTAATACATTTTGAGGATCTATGCCCAAACATGGCAGATATACGTCTTTCCATTACACCAAACAGCTAGTGATCGTCTATCTACTTACAAACTGATGGACTTTATATTATCATAAATAATGAAAACTCTTATACATATAGCTGTGAAACAACTTACACACTGTTGTTAGGCTCATAGCGTCTTATGTTAGATACCTTGGTACAATTTGAGCTTACATTAGTAAAAAATGAATGTGCCACTTATATTCAGTTAATTCCAGTACACAGGAAACTCTGATACCCCAGTGTATAAACGTATATGTCTACTTTACCTTTTCCTCTATTTTCCTTCTT…	hypothetical protein MGC68948	MGC68948	N/A	hypothetical protein MGC68948	-	SignalP-NN(euk) (SIGNALP), tmhmm (TMHMM)	---	---	0	Xl.16232	MGC68948	379545	Q7T0V7		NP_001079855	NM_001086386	---	0005882 // intermediate filament // inferred from electronic annotation	0005198 // structural molecule activity // inferred from electronic annotation	---	---	---
Xl.16273.1.A1_at	-0.00040709	downregulated	TTTATATATAGCTCACTGTGCATTTGAAACTGTCAAGTTGAACCTGTCAGCAGGGAGCATTTCATGCACTTCTCTGAAAATGGGACAGTTAACTTATCTGAAAAAAATAATTCACATTTCCAAAATCCTTTGTGACAGGCCCAACTATCCTGGTGTCAATGGCATTTTATGCCCCTGCGCCCAGTTTCTTACGAGTTTCATAATGTTGTGTGAGCACTGAAATCCTCCATCTACTACCTAAAGGGATCAGGCAATAATCATTTTACTAAAGCAACTACAGGATTTATAGATCCTATCACTTCTCTGCTAGACATGTGCAAGCTACCGAGTAGCTGTACACACGAACCGAGACTTATAATCTACCTTGTCACTACCTATA	homeobox C8	hoxc8	N/A	homeobox C8	-	no IPS match	---	---	0	Xl.72728	hoxc8	100158353	Q08B49		NP_001121270	NM_001127798	0006355 // regulation of transcription, DNA-dependent // inferred from electronic annotation /// 0007275 // multicellular organismal development // inferred from electronic annotation /// 0045449 // regulation of transcription // inferred from electronic annotation	0005634 // nucleus // inferred from electronic annotation	0003677 // DNA binding // inferred from electronic annotation /// 0003700 // transcription factor activity // inferred from electronic annotation /// 0030528 // transcription regulator activity // inferred from electronic annotation /// 0043565 // sequence-specific DNA binding // inferred from electronic annotation	---	---	---
Xl.16285.2.S1_at	-1.3e-05	downregulated	AATCATCGTCTTTCAGGAAGCGCCCCCTCAATCATAGGCATTTAGTTCTTTTATAGCCGCGTGTCGGAATAGTCGTTGACTCGTCTGCTGGATTTTTCTGCCTTGGCAGTTTCCAGCCCTGGGGGAAACTAATTAAAATAAATTAGCATTGGCCCCGTTAACTAATGGCCAGTTCAAGTTTAATGTTTAGTGTCTGTAGCAGCTTGTTGAGAAGTCTGAGCTGATAAGATCCCCACCTATTAAAGGGCCAATAACCCCAGAATATCTGAGTTTCACCCATATCTATATATAATATATTAATAAATTGTCTTTATGCTTCGGTAGCTCTAA	---	---	N/A	---	-	seg (SEG)	---	---	0	Xl.5053	---	---	---		---	---	---	---	---	---	---	---
Xl.16316.1.A1_at	0.00013406	upregulated	GATTATTTTATAAAGGTGGCCTTTCCGTAATTAGTTTTCTGGATTAATATTTTCCGGATAACTGATCCCATACCTGTACAGTAATTTAGGTGAAATAAGTCTTTGTTCAACCTATTTGAACCTATCCTAACGACTAGTTAATCAAGAATGCAAAAAAAATCTGACTCCAAAATAGCAGTTCCTCAACAATC	---	---	N/A	---	-	no IPS match	---	---	0	Xl.16316	---	---	---		---	---	---	---	---	---	---	---
Xl.1632.1.S1_at	-5.27e-05	upregulated	GACACTGATTTTTAACGGTCTTTTAAGAGATNNNNNNNNNAGNCGGACTGTGATATATAACTCTTTATGTATCTGGGAGTGAATGATGCAAAANGAGGAGGGTTAGGAATTTCTNNNNNANNTGGCTCTTAATATCTGGTCTTCCATAATTTATAAAGAATCTGACCCATTTAAATGTTTGTAATTGTAAGAGAGATCATTATTTAACAATATATAAAAAGATAACGTTTATCAAAGCATTGTAATATATGAAATTAGAATTCTATTTTCTTTTTGTTCTGCCAAATATATGTGTAAAGGATTGAGTTAGCCAGTTATAATATAGATTTAATATATCTGGGGCTTATTAAGAGAATTTAGACACATTTTTAAATATTCTATTAGCATTTAAGTTGTTTT…	---	---	N/A	---	-	no IPS match	---	---	0	Xl.1632	---	---	---		---	---	---	---	---	---	---	---
Xl.16323.1.S1_at	-0.0093398	upregulated	TAGCCAGGAGTTTATACTTTGTTACTTAACAATATCAGGGTTGGGCTGAGAGTTGTAGTACAACAACGTTGCTNTCCATACCTAACCCAAAGGAATGGTTGGAAAATGTATTGAATGTTCCAAAGACAAACAATGAAGGTGTTATTATTGAAGTACTGTGGGGGGGGGGGGTATTTAAATGAGCAATATTAACAGCAGTGTTGGAGTCTGTCTAATTGCAGGGAGAATAAGCCTCACATTTCAGCAGTGGTACAAATGACACTTAGTTTTTGTTTATCATTTCTATTTAATATATATATGTATACCTGTTAATGTAACCAATGTTCAGTGGTTCTGGGCATCCAGTGAGAGATCCGACTGAGAGGTACAAGTTCAGGCAGAGAAGAAATGCTGGAAGAG…	similar to chromosome 20 open reading frame 45	MGC52717	N/A	similar to chromosome 20 open reading frame 45	-	seg (SEG), SignalP-NN(euk) (SIGNALP), tmhmm (TMHMM)	---	---	0	Xl.16323	MGC52717	379231	Q7ZXW8		NP_001079544	NM_001086075	---	---	---	---	---	---
Xl.16330.2.A1_at	-2.56e-05	downregulated	AAGGACTCAGTGTGACTTATAAAGAACAAAACTTTGAATTACTTAGTTTTGTAATGAGGATGTACACAAAAGAGCTTATATGACATGGATTATGTGAAGATGTTGGCTACAGATTGATGCTGTAATAAACACAAAGACTGGGGCTGAATAAAGAACGGGTTTAAATAATGTGCAGCTGCTTCCATCCTAAGGGGCAACAGGATCCACAAAAACCTTAAACCTCTGGCTCTCAATGAGGTTTAATAATCTTTGAAAGAGACATAGATGTGCATTCTTAAATACTGTGACCGTCCTTCTATCCTTCTTTCCTCAGTCACATAAATGTGCATGAAGCTACTGTCCTGCCTTATTTTATGACACCGAAGCCCATTTCACATATTGCCATAATATATATTCAGA…	---	---	N/A	---	-	no IPS match	---	---	0	---	---	---	---		---	---	---	---	---	---	---	---
Xl.16331.1.A1_at	0.0010277	upregulated	GGATTTCAATGTTACTTTACTGTGCTAGTGAACAGTCCTGGAGTGGTGTAAGGAGTCCCTGGGAAAACCTTAGAGATGGCAGTTTGGCACTTAAAGGAAAAGTACCATGGGCAGGTGACATTTTTAACACTGGCTTGGGGTCCAAAGTTAGCAATTTAGTTCACTGGGAGGCACACCATATAAAATAATTTATAACAGTGCTCATAAGACTAAACCCGTATTCAAANNATTTTCCTACTCCAAACACATCTATTCAGTGCAAAATGTGCCTTTAGACGCAAGTACGTTTATTAAATGGCACATATTCCGTTATGACTGCAGCTAACTTTGGTGCAAAGTTTGCTATAGGTCATAGAAACCAATCAGCAGGTAGCCTTTACTAGTCGACTGTTTAAAACA…	---	---	N/A	---	-	no IPS match	---	---	0	Xl.16331	---	---	---		---	---	---	---	---	---	---	---
Xl.16368.1.A1_at	-0.00036186	upregulated	AAATGGATGACTCAGTGGAGCACTCGTAGGGTTTTGGGAAACCAGGACNGGCCCATGGTGCTCAAGGAGGAACCAGGATATGACAAGATGCAAAAAAAGGAAATAGGTTGGTATCTGTGCACCCTGGGGAATGGGGAAAGTATGTTGATTCTCCCCCATTACCTGGAACACCAACATTTCAGTGGATCCATGATAAGAAAGTGATGTCCTGTCTGTGGATTATGGATATGACGTGTGAGGGACGTGGATAGCAAAGTGATTGTGTAATTCAGCTACAGACATTACTGCCATAGGAAGAAGGATACTGCTAAGAACAAGAGTCAAATGCAGATGTTTTGGCAGTAATTTTGGTTAATGCTACTGCACATATAAGTCACTCTCACTCCGTTACCGGCTCCC…	---	---	N/A	---	-	SignalP-NN(euk) (SIGNALP), tmhmm (TMHMM)	---	---	0	Xl.16368	---	---	---		---	---	---	---	---	---	---	---
Xl.16389.1.S1_at	0.00014151	upregulated	TTAGTACTTAAGTTATCGAAACATTATGAAAGATATNNNNNGTAAAAGGAGTGGTATTATTATTATTGTATATTATTTACAAGGAGTCTTAAAGGTTGCTTTTCAAGGAGCTGTAGCCATTGTTAAGATTGGCTTACTTAAANGGGTTGTTCACCTTCAAACACTTGTTTCAGATTGTTCACCATAAACAAAGACTTTTTCCAATCACTTTCTAGTTTCTATTTGTGGCCGGTTTTCTGATATTGAAGTGTAAAGNTTTATTTTCACCTTCTAAAGCAGCTCTGGGGGGGGTCGNCGACTTTTTAACTGATCTANATTGATACATTNAGTNGATACATTTGTTATNTTTGTCCCTGCTGAGCAGAATCCCTGAGTTTCATTACAGGCAGCTGTTAGACT…	coiled-coil domain containing 47	ccdc47	N/A	coiled-coil domain containing 47	-	no IPS match	---	---	0	Xl.16389	ccdc47	446893	Q6AZI2		NP_001087058	NM_001093589	---	0016020 // membrane // inferred from electronic annotation /// 0016021 // integral to membrane // inferred from electronic annotation	---	---	---	---
Xl.16424.1.A1_at	3.63e-05	downregulated	GACACAGCAGCAGCTTTTAGCACAAACTTATGTCTATAAGACAATAAGTAGGTCTGTTTTGTTATAATATTGCTATTANTTTACATTGACTTATTCATGGATCCAAAGATGATGCATTTGGCTAGGTCTACAATGCCATTGTATGACATAGAATATTTAAGAAAGGGCTAAAAAGATTTTAAAATTATGAGCCCACTTGTCCGCTGCCAATAAAAAAAAATAACAATACTCTTGCTTAAATTCTGTAAAGTTAAATACTTTTACTCCGCTTCATGTTTTCCAAATCATCACAACATCTTTAGGCCTTATAGTTTTACTTGTGGAACAAAGTTTGTTTCCTTGCATAACAACTCATTATGTGTGGGCTGTGTGACACACCAGAAAGTGTTTGCCCTGTTG…	---	---	none	---	-	no IPS match	---	---	0	Xl.72284	---	---	---		---	---	---	---	---	---	---	---
Xl.16443.1.A1_at	-0.00019961	upregulated	GTAAGCTGTCGGAACTGGACTTTATATTTGTGACTGAAAATCCTGAGGCGAAATGGAACTTTTCTACATTGAACATCTGTGTTTACCTTGAATACCATGAACTGAGAGTATAAATGTCTAGACGATTGAATCATCGGGACTTTTTGGATAAAATTCCAAAGGCTCTATTACTCAAGCTGGTGTACATGTGGAACATAGTTTCAATGACTAGATACAAGATTTAGCATGTGCTGCTTTCTGTGAAAGCCGTNAAGTTTTTATCGTTTGAAAAAGACCGTTTTTCTTCATTCNTGTTGTAATNAAAAAAAGTCCAATTTAAATGTAATAATGCTATATATTGTTATGAAATAGTTGAGCAAAGGTAAGGGTACCGGAAAAGAGATCAAAATAACCAGTTGC…	---	---	N/A	---	-	no IPS match	---	---	0	Xl.70191	---	---	---		---	---	---	---	---	---	---	---
Xl.16484.1.S1_at	-6.77e-05	downregulated	GCTGCTTCCTGATTGTTTCCTAAGGAAATGGGCTGGACCACTCCCACCATATAGGGGGGGGNCAATACCGTTCTGAGCACAATCATGAAATACGTTCAACCCTGTTTTATAGCAGCCGATTGTTTTCTAATTGGTGTAACGACTTAATCTGCATAATAAATCATTGGCACCACAGGCCCCTCCGCTCTTGGCCTTTTTAAGAATAATTCTTCACGTAATCAACTTTAATCGTATATCCGGGACTTTATTTCACTTATTTATAAGGTAGCTGTTACTTTAAAAAATNNAAATGTGTTCTGTACGCTCCGTCTACTTAATTAATGGTCAGACTCACTTCAATCCAACGCTTTATGAGAGGCGGGTGCTTTCCTTGAAGAGAAACAAAATTTAATTTGAGAG…	guanylate kinase 1	guk1	N/A	guanylate kinase 1	-	no IPS match	EC:2.7.4.8	---	0	Xl.16484	guk1	447035	Q6AZF5		NP_001087146	NM_001093677	0006163 // purine nucleotide metabolic process // inferred from electronic annotation	---	0004385 // guanylate kinase activity // inferred from electronic annotation	---	---	---
Xl.1650.1.S1_at	2.24e-05	upregulated	GGAAACCTGAGCTGCTTTTAGATGAAGATGTTCATCTTCGTGGACCTTCTGTCAACTCAAATTAGTATTTTTTTTTGCAAAATATATGTGCCTCAATTTACACTGCTTCTGGTTTCTTCAGGGATGAACTCTAGATCCTGTAGTGACTACCTTGCGGCTATTATCCACACTGTGTCTCAACTAAGGTTTGTCACAGCTGGGTTTTGTTTCGTGCAGGTTAAAGAATTGTAAATGTAGTGGATAAAGAACGTCAAGCCCTCTTCTACTAGACACAAATCTGTTTATCAAATATTTAAACTGAGATGCAAAATCGACCATGTTGTGCCTTATGAAAAAATGTGAGCGTTTACCACCCCCCCNTTTTTTCTTTTNACATAATCACATATTTGGTGCTTGGTC…	pleckstrin homology domain containing, family F (with FYVE domain) member 2	plekhf2	N/A	pleckstrin homology domain containing, family F (with FYVE domain) member 2	-	SignalP-NN(euk) (SIGNALP), tmhmm (TMHMM)	---	---	0	Xl.1650	plekhf2	100036946	A1L2T5		NP_001091185	NM_001097716	---	---	0008270 // zinc ion binding // inferred from electronic annotation /// 0046872 // metal ion binding // inferred from electronic annotation	---	---	---
Xl.16502.1.S1_at	-7.51e-06	downregulated	GAGCTGTGTGATTATCCAGGATTATGGGAGATGGTGGAGATACATTCTAATTCACAGAGGATTGTGGGAGATGGGAGGAGCTGTATTCTGATGCACAGAAGATTATGGGAGAGGGCAGAGCTACATTTGAATGCACAGTGGGTTATTGGATAGGGTAGAGCTGTATCTTAATACACAGAGGATTATGGGAGAGATTCCTGATGCATAGAGGATTATGGGAGGGAAATGGAATGTGGGTTAGGTGGATATAAGTCTGGGTGTGTAGTGGTCACAAAAAGTCACATGCTGCTTTAGGAGGTAAAGGGATACTGATATTGTCCCCAGATGGGGGTTCTTGGCTCTACCACAGGGTGAAATAAATGCACAACCAATTTATAATATTGATATTGTTTTCCTACT…	similar to titin	LOC398550		similar to titin	-	no IPS match	---	---	0	Xl.79881	LOC398550	398550	Q7ZWM9		---	---	---	---	---	---	---	---
Xl.16565.2.S1_at	-0.00010591	downregulated	GCGATATCCACAGTTTCTGCAGTTGTTAGGCGCTGGNNGNACTCCACTTTATCGTAGTGTAGGAGTTAGCCATAGGNAAGNAACAAAAGTACAGNAACAGNAGNAAGCACGGACATCGGGTGGCAAAGATGAACATGCTATTAAGAAAGTTCCCAATCTGCTTATCCTGTCCTATTACCATANAATCGGTCATGCATACAGTTCTTCCAGAACAGAAGTGACTTTTGTTCTCATAAATATGATCAAAATCTCAAGANCTCTTTTTCTAATGTCAAGTTTGGGCACTTATCCATGAACAATTTACTGAANANAAANAAGAATATCCAGTACCACAGATATTAATGAAAAGAGGAGGCATCTGAGTTTTTCTGCTGCTGCGATTGTGGGTTCAATGCCAAA…	---	---	N/A	---	F:transferase activity; F:4-hydroxybenzoate decaprenyltransferase activity; P:biosynthetic process; C:integral to membrane; C:membrane; C:mitochondrion; P:isoprenoid biosynthetic process; P:glycerol metabolic process; F:4-hydroxybenzoate nonaprenyltransferase activity; C:mitochondrial membrane; F:prenyltransferase activity; P:ubiquinone biosynthetic process	seg (SEG), tmhmm (TMHMM)	---	coenzyme q2 prenyltransferase	12	Xl.16565	---	---	---		---	---	---	---	---	---	---	---
Xl.16592.1.S1_at	8.36e-05	downregulated	ACAGGGACATGACCCATTTGTGTATAATATTTAACCCTTTCCTTGCTGAATTACTGCTTCCTGTGAAGTGAAAGTGTCTTTTATATCCCCCGAGTCGGACCCTTTTTATCTGCCCCAGTGCCCCACTTTATTGCCCCTAATTATTCTGTATATATTTTATGCTTCTCTTGCACTGTAGGGGTGCGGGGAGTGACGCCCTGGCTGGCGCCTCCCTTTATGCCCTCCCCTTTTGTTGTCATTTGCAGGTCTTCCTTCTGCCCTGCCCCCTACTCAGCCTGGGCTCTCGGGGGTCCCTGTCATTACACGGTGCTATTTCACCAGTTTTGGGGTAAAAGGAACATTTTCAGTGTTTTTTCATTCTCAGTCATGTCTTCCTGCCCCGGGGTCCCACTTACCTCA…	immunoglobulin superfamily, member 3	igsf3	N/A	immunoglobulin superfamily, member 3	-	seg (SEG), SignalP-NN(euk) (SIGNALP), tmhmm (TMHMM)	---	---	0	Xl.16592	igsf3	495320	Q5U5A3		NP_001088456	NM_001094987	---	0016020 // membrane // inferred from electronic annotation /// 0016021 // integral to membrane // inferred from electronic annotation	---	---	---	AAH84781.1 // span:1096-1118 // numtm:1
Xl.166.1.S2_at	-7.36e-05	downregulated	ATGGACTCTATGCTTCTGACTCGGACCCAGCTTGGCCTGCCCTTCCTTTTTTGAAACAGGTGGTGAAACCATAACGGAGAAAAGTTGCTACCATAGCTTGTCAGGGTGGAACACTCTGCAAGATGCCACCATAATTACTGGAGCCTTTTGGCTGCATGACTTCAGGCATTGTTTGACGAATGTTTATCCAGTGCAATATGTCCTGTAAATCCATCAGGGTGCCTTATTTGCAAGCATGCACTGACTGTTTGATACCTTGTACCTTCGTGCACACTGTNGGNCAATCTTATTATACTGCATTAATTGTACTGCTTTTTTCTATGATCATGGTAGCCTTGNNTTAGTCATGCCCAGCACTCAGNNNNNNATGTAAATGACATAAAGGACTAGACAGTTCAG…	ADAM metallopeptidase domain 33	adam33	N/A	ADAM metallopeptidase domain 33	-	no IPS match	---	---	0	Xl.166	adam33	386623	B7ZQW9 /// B7ZQX1 /// O12960		NP_001080914	NM_001087445	0006508 // proteolysis // inferred from electronic annotation /// 0007229 // integrin-mediated signaling pathway // inferred from electronic annotation	---	0004222 // metalloendopeptidase activity // inferred from electronic annotation /// 0008233 // peptidase activity // inferred from electronic annotation /// 0008237 // metallopeptidase activity // inferred from electronic annotation /// 0008270 // zinc ion binding // inferred from electronic annotation	---	---	---
Xl.1665.1.S1_at	0.00015134	upregulated	ACAGTTAATTTCTCCTTGCCTGAGTAACTGCTTGAAATGAAACATGCTTTCCTTATGCCGTGGCTTTTCCTTTTTCATCNCCCATTTTAGCCAAAACACAATTGAAAGATTTGGATTTTTTTTTTTTTTTTGAGTTTTAATTTATTTTTNGGAACTGTCCAATCTCTGCATTNCAACAGAGCGGTTCCCTACACCTGCGTCTGCACAGATANCCCCACAACGCTGAGATCAGTGTCTCTATGAGTGTGGGTTTGGAGCAGTACAATTCTAGTTCAAAGCAAGAAAATCTTCCCTCGTACACATTGAGGATAAGAAGCAAATGGTGATTGGGAAGAGAAAGATATTTCCTTTCATTACGCATAATGCATAAACTTGTTATCCAATCAA	Ets transcription factor	xer81	N/A	Ets transcription factor	-	seg (SEG)	---	---	0	Xl.43240	xer81	399135	Q9W696		NP_001083817	NM_001090348	0006355 // regulation of transcription, DNA-dependent // inferred from electronic annotation	0005634 // nucleus // inferred from electronic annotation	0003677 // DNA binding // inferred from electronic annotation /// 0003700 // transcription factor activity // inferred from electronic annotation /// 0043565 // sequence-specific DNA binding // inferred from electronic annotation	---	---	---
Xl.16732.1.A1_at	0.00011623	upregulated	AAACCTCCATCTTACCATTCACCATACACTGACACTCTAGGATTTACTTCCCCAAGTGGTTGAACCCATCTTGGACAGATATAATTGCAGCCTAC	---	---	N/A	---	-	SignalP-NN(euk) (SIGNALP)	---	---	0	Xl.70781	---	---	---		---	---	---	---	---	---	---	---
Xl.16782.1.S1_at	0.0020164	upregulated	ATGGTGCTACATGACCAGATCCTCACGTGCTTTGGGAACCAACCCTATTGTGTACTACTTTTCCACATTTTTACAACAAATAATAAAATGTTAGGAATTTTATTTATCTTTCTTGGACATATTGAACTCTGATAATGCAATTTATGGCTGAAAAATTATGGATTTTNAAATATTGTTTAAAAAAAATAGGTATAAAAATATATATGTCANAGTTGATTTTTCAAATGCATAGTCAAAGGTCTTTTTCTTTTTTCTCGGGGAGTACTTGATGTGCCAGTGCAGAACTGTAACTGAATACTAACAAAATAGTAATGCAAGTGACATTTTATTATGAGGCTGTGAGATTCCTACCATTTCATATGTATCCTATGACACATATTATTAAAGTGAGAAACCTCA…	PHD finger protein 10	phf10	N/A	PHD finger protein 10	-	SignalP-NN(euk) (SIGNALP), tmhmm (TMHMM)	---	---	0	Xl.16782	phf10	494765	Q63ZP1		NP_001088070	NM_001094601	0006350 // transcription // inferred from electronic annotation /// 0007399 // nervous system development // inferred from electronic annotation /// 0045449 // regulation of transcription // inferred from electronic annotation	0005634 // nucleus // inferred from electronic annotation	0005515 // protein binding // inferred from electronic annotation /// 0008270 // zinc ion binding // inferred from electronic annotation /// 0046872 // metal ion binding // inferred from electronic annotation	---	---	---
Xl.16800.2.S1_at	0.00038075	upregulated	AAATCTTCAGCACCACTTTTTGACTCACACCGGAGAGAAACTCTTTCCTTGCACAGAATGTGGCAAATGTTTCATTTCCAAGGCTGAACTCACGAAGCATCAGAGAATTCACACCGGGGAGAAACCGTTTTCTTGTACAGAATGTGGGAAGGGTTTCAGTTTAAGGAATCGCCTCACGAAGCATCAGAGAATTCACACGGGACAGAAAACGTTGCCATTCAATAGATGTGGAGAAACATTCTCTTCTAAGAAGAACCTTCCACCACATATGAGAATTTTCCTACAAGAACGTTGTTTCCCTTGCACAGAATGAGGCAAAGTGTTGTCCACAAATAGAATTGTTATCAACCATCAGAGACTTCAAACACAAGGAACTTTCACATGTACAGAATGTGTAAA…	---	---	N/A	---	F:nucleic acid binding; F:zinc ion binding; C:intracellular	no IPS match	---	novel protein	3	Xl.81742	---	---	---		---	---	---	---	---	---	---	---
Xl.16847.1.A1_at	-0.00066643	downregulated	AGGAATTCTTTACACTGCGGCAGGAAGCAGCACAGGGGAAAAAAAGTAGGAGACTGGAATCCAGTCCATTTCCTGGCAAGGACCCAGCTGAGGCATATCAGGGTCTGTAGAGTTGAGATCAGCTTGAGTTTATCCACTTATATACTGCCTGTTCCTCCTACGGCCCCTAAACTGAACTCCATCCAAGTCTTCCCCTCCAGGAGTGCACCCTATCTCCCTCTCCTTCCTGTGTTATCTTTTCACTCACATTTTATTATTTTTGTGCAATATATATTATATTTATAAATGGTTTTGCCAAACACTGTGTTTTGTTCAAGCTGCGGATCTGCCTTTATTTTTTTGCTTTAATATTGTTTATATAATTTATAAATGCACTGTTTTNAAGGCACTAATTTGTGT…	---	---	N/A	---	-	tmhmm (TMHMM)	---	---	0	Xl.24972	---	---	---		---	---	---	---	---	---	---	---
Xl.16848.1.S1_at	-0.0012772	downregulated	TGCAGCCCCAACCTCTTTGTACAGAACGTGTTTGTGGATACACATGATCTTCGCTTCCCGTGGGTGGCCTTCTTTGCCAGCAAGAGGATTCGGGCTGGTACTGAGCTCACGTGGGATTATAATTATGAGGTGGGCAGTGTAGAAGGAAAGAAACTCCTGTGCTGCTGCGGATCCACAGAATGTCGGGGTCGTCTCCTATAAACTCACTGTAAAGGTTATATCAGGCCTTTCATTTTATCCCTACATTTCTCTTGCTTTTGTTTCCCTGTGAAATGATCATGTGACAGTGAATTANTCCCCAGTAAGTNNNNNNNCAGCGCACTATCCGTATGTCTTGTATAGATACTTTATAAGTNTGCCACACTCCCACCCNNNAGNNNNNNTTTTTTTTTGTAGATT…	SET domain, bifurcated 1	setdb1	N/A	SET domain, bifurcated 1	F:transferase activity; P:methylation; F:methyltransferase activity; C:chromosome; F:DNA binding; C:nucleus; F:nucleic acid binding; F:zinc ion binding; F:histone-lysine N-methyltransferase activity; P:chromatin modification; P:regulation of transcription, DNA-dependent; P:histone lysine methylation; P:transcription, DNA-dependent	SignalP-NN(euk) (SIGNALP), tmhmm (TMHMM)	EC:2.1.1.43	setb1_xenla ame: full=histone-lysine n-methyltransferase setdb1 ame: full=set domain bifurcated 1	13	Xl.54988	setdb1	432147	Q6INA9		NP_001085076	NM_001091607	0006350 // transcription // inferred from electronic annotation /// 0016568 // chromatin modification // inferred from electronic annotation /// 0045449 // regulation of transcription // inferred from electronic annotation	0005634 // nucleus // inferred from electronic annotation /// 0005694 // chromosome // inferred from electronic annotation	0003676 // nucleic acid binding // inferred from electronic annotation /// 0003677 // DNA binding // inferred from electronic annotation /// 0008168 // methyltransferase activity // inferred from electronic annotation /// 0008270 // zinc ion binding // inferred from electronic annotation /// 0016740 // transferase activity // inferred from electronic annotation /// 0018024 // histone-lysine N-met…	---	---	---
Xl.1688.1.S1_at	0.00032775	upregulated	AAGGTGCTGAAATCTTCAACCAAGCAGAATTATCCTTTATTTACCTTTGTAAATGGACATGCTCAAGACTTTGATTTTGTCTGTACTCCAGTCTACGATCAAAATGACCTTTTCACAGAGGATGAAAAGAAAAGATTAAAAAGATTTAGCACAGAGGAGTTTGTCTTGCTTTAAAGACATTTTGCACCAGACTCCTGGCAGCAGTCCATAACACATTCATTCTAATAAAAACACAAGAAAAGAACACTACATTTTTTTCAACTTTTTATATATTTTTTAAATTAAAATTTTAAAGTTTTTAATGCAATGGCAAGCTCTTTTTAAATGTTTGAAATTTTGTAAAATTGTTGTACTAATAACCATGTTATGATGAGTCTGCTTTACAAATTTGGAGTGAAT…	ATG4 autophagy related 4 homolog C	atg4c	N/A	ATG4 autophagy related 4 homolog C	P:autophagy; C:cytoplasm; F:hydrolase activity; F:cysteine-type peptidase activity; F:peptidase activity; P:protein transport; P:transport; F:cysteine-type endopeptidase activity; C:extracellular region; P:proteolysis; P:protein targeting to membrane; C:cytosol; P:autophagic vacuole assembly	no IPS match	---	atg4 autophagy related 4 homolog c ( cerevisiae)	13	Xl.1688	atg4c	495080	Q5XH30		NP_001088249	NM_001094780	0006810 // transport // inferred from electronic annotation /// 0006914 // autophagy // inferred from electronic annotation /// 0015031 // protein transport // inferred from electronic annotation	0005737 // cytoplasm // inferred from electronic annotation	0008233 // peptidase activity // inferred from electronic annotation /// 0008234 // cysteine-type peptidase activity // inferred from electronic annotation /// 0016787 // hydrolase activity // inferred from electronic annotation	---	---	---
Xl.16890.1.S1_at	6.81e-06	downregulated	GTATCCCCAAAGTTCTTTGTCCAGCCCCACCACATCCGGACAGNTATCCCGTAACTGTCTTATATGCAAACAGGGAAACGATAGTCGGAATTATTTAGTTATCACCAAAAATGGAACCTTTTTCCCCCCTGCACTGTATCAACTCTTTACAATCACAAAGGAGAACTGAATCGTCATGGTTACCTAATCATTCCTTTGTGGCGTCATTGCTTGTTGACGTACGGCTGCAGGAATCCGAACTAGATCTGGAAAACCCAAGCAGACTGTTTACATTGAATCTTGGCTTTCTATAGNCCACTGGGGAACTGATCCCAAATGTACAAACATTCTTGTATTTAAGGCACCGAGATCTATACAGAGAGATGAGCCCACACCAGAGACT	---	---	N/A	---	-	seg (SEG)	---	---	0	Xl.16890	---	---	---		---	---	---	---	---	---	---	---
Xl.17153.1.S1_at	-0.00024399	upregulated	AATTATTGGAAACTGACCCTAGAATAANATTGTTTCAAGAATGTTGAATATACTGTGAGCAGGCAATCGTTCTGGAAGCATTAAATTCTGACTATAGAGACTTCCAGTGGGTATTGTGCTGGTTTCCAGTCTGTTCATAATATGTGCCCATTATTATGGCATCAGAGTAGATTTATACTATCACTGAAGAGCCTCTAGTTTTGCTTTGGAACCTTNAAGGACAAGGANNGGCAANNAAATNNANTTCCATTTTNCTTTCTTTAATGAAAAAGAAACCTATCTCCAATATANTTTAATTAAAAAATGTCTTTAAGCATTGTAGAGATCACAATGAAATCAGAAATCATTTGCATTGCTTTGCCTATCCCCATCTAGCGGTAGACATGAAAAAAGCACCCA…	---	---	N/A	---	-	no IPS match	---	---	0	Xl.79120	---	---	---		---	---	---	---	---	---	---	---
Xl.17174.1.A1_at	0.0017827	upregulated	AACTACAACTCCTGTGATCCTACTATCAAACACTTTTGGTGGGAGCTGTAGTTCAATGGCTGGAGGCCCATAGGTTGAATATCGCTGCATTCAGATATGACATTTTCTGTGCTTCCTTCAGACTTCCAGGAAAGCTTTCTCGTTCGTTTCCTGACCAGAGAGCAGTGCTTTTAGCAAGAATTAGATACATGTGAGTGGGAGTTTCTGTATGTGTGGGCAGAGGATGAGCTTGAGAGCATTAAAATTGATATTTGTTATATTATTTTGCTATGTATTTTTATTTGTAGATTGTTGCC	---	---	none	---	-	no IPS match	---	---	0	Xl.17174	---	---	---		---	---	---	---	---	---	---	---
Xl.17221.1.S1_at	-9.26e-05	downregulated	AGTCAATCCAAGATTCCGCTGTGGCGCTGGCAGCAAATGATGATCTTCATGCTGGCCAATACCATTCTGTGCATTGTGTGTTCCATGACACTGAACCTGGTGGACAAGAAACAGGGTGGAACTCTGAACCGGATGACAAAGCGTAGCCAAGCAGTGGAGCAAGATGCCAGAGAGGGGGCAGATAGGGCACCCATTATAGGAGAGGAGGAGGAGGATGATGATNNNCGTAGGTCCATCAACTGAGAACAGAGCTTTCCACTATCCATTTGTAAAAGGGAGTTGCAATAGGCTGCAGTTTTTCCGGCTATGTGAGTGGCTGCAAAACAGACTTAACAGGGAATGTGCTCCAACACTATAACATCTGTGTCTGAGCCCGCCAGGACAACACCAAGCACCACA…	hypothetical protein MGC115632	MGC115632	N/A	hypothetical protein MGC115632	C:integral to membrane; P:transmembrane transport	seg (SEG), tmhmm (TMHMM)	---	mgc115632 protein	2	Xl.17221	MGC115632	734607	Q4V7J8		NP_001089551	NM_001096082	0055085 // transmembrane transport // inferred from electronic annotation	---	---	---	---	NP_001089551.1 // span:12-34,68-90,97-119,124-146,159-181,191-213,248-270,285-307,314-336,340-362,374-396,411-433 // numtm:12
Xl.173.1.S1_at	-0.0017985	downregulated	ATGGCCTTGATGACAGCCCATCTGAAGATAAGGAGAGCAGCAAGGGCCAGCAGACTGTAGTCATCACAAAAAAAATTGAAACCACAACAAGTGAAGGTGAGGATGGTACAAAGTACATCACTAAGTCAGTAACAGTCACACAAAAAGTGGAAGAGCATGAGGAGACTGTCCAAGAGAAGACGGTATCCACCAAGAAAGTGGAGAAGGTCACTTCACATGCAGTCAAGGAAGTTACTGAGGATAAATAAGAGAAGAGGTACAGCAATTGCAGCAAGCAGCAGGACTAAACAAGCCATAAGACAAACTGCATGAAAGTGACAGCTTCTAATGGGCTTCTAGCAGAAGGGGGTTCTCTCGTGGGTTGGGGGCTCCAGACACTGTAATACTACTTTCTGTGCA…	neurofilament, medium polypeptide	nefm	N/A	neurofilament, medium polypeptide	-	seg (SEG)	---	---	0	Xl.173	nefm	397994	O13098 /// Q6GLM0 /// Q801T3		NP_001081679	NM_001088210	---	0005882 // intermediate filament // inferred from electronic annotation	0005198 // structural molecule activity // inferred from electronic annotation	---	---	---
Xl.1731.1.S1_x_at	0.00010713	upregulated	ATATGATATACATCTGTTGCTTAAGTATTCATTTTGGGGAATAGTTTTGGCCATACACGGGCCGATAAAAGCTTCCGACAGACCGAGTTGGCAGCTTATTGATTATCTGACGGGCTTCACCGATCGATTTCTGTCTGAAATTAAAATCCA	---	---	N/A	---	-	SignalP-NN(euk) (SIGNALP)	---	---	0	Xl.1731	---	---	---		---	---	---	---	---	---	---	---
Xl.17349.1.A1_at	0.00011048	downregulated	AGCAGAGCTTAAGTGGAATTCCTTTGATAGCACGTCTGCATGTAAGGCTGAGAACTCTGTTCAACATAACAAGTGACATACCGCCCTGCAGTGCCAGCAGGTGAATTGACCCTGAAATTTTCCTTCAAGGAAATGTAATGGTTCTGCTGCATTTATGATATAGAGAAGTTCCAAGGGATCTCTTGGTTACACATGCTGTCAGTGTTAAAGCTAATAAAGGGTTTTGTTCATAAATAATGCTCCCATTTGTGTAACAATCGATTATGGGTACAGAAATAGGATATGTTGCCCTTTATTGCCACTGTCAGTATTTTCACCAGCCCTGAATCAAACTCTGTTGAAAGCAGCAGAAATGCACATAGTGCTATATTTTAGTTAGTGAAATAAATATTGAATTTT…	---	---		---	-	no IPS match	---	---	0	Xl.75471	---	---	---		---	---	---	---	---	---	---	---
Xl.17349.2.S1_at	1.12e-05	downregulated	GTCCCTTTAAGTGCATTTATTCAGTAATACTTCTTTGTCTGTATGTTTACATTTTGGTGCCCTAAACAGGGACAAACGGTACCCTACAGAGATTATTTTGGGAAAAACTGGAATGATATTTAGAGGATAGTGCACTTTGTCTAGAGCAGTGTTTCTTACGCCTTATACTGTCAACTGACTCCAGGGCTCAAGGGTCTTGCCAAACCTTGCCGAGTTTCAAAGTATACATTACTGTGTATAGGGGAGACAATTGCTAATTTACTTTTACTGAATGACCTTCATTACTTGCCCTAAACCGAAGAAACCACCCATCTATTAAGGCCAT	---	---	N/A	---	-	no IPS match	---	---	0	Xl.75471	---	---	---		---	---	---	---	---	---	---	---
Xl.17364.2.S1_a_at	2.64e-05	downregulated	ATAAGCCATTGCATCTCCATGTGACACTCAATGGGCCTGTGACTGATCTCAGCAGACACATCATGGGGTTAACTGGGATATTGGAGGGTTATAGATACTCGCCCCATTTCCACGCCCATGAAAGGAGTCAGAGCCCCCAATAATGATGCCATGGGCAGTAGATCATTGTAGGTGCTGTTTCTGCCACTCTGGTACAATGGGCCCTTTTTGAATTTGTGTGGCCCTAAGNGGCCCGAGGCAAGTGAGAATTTTGTTGTTGTCATTGGAGGCCTCCTTGTGCCATGTCAGGGGCTCATGGAGGTACCACTGCAAATGTTGGGGTGCAGTTATCATATTATAAAGGTGGGGTGGTTCATATAAATCAAGGGGAGTTCTTGTAGGAAGCCATTTTCTGGTACT…	synapsin II	syn2	N/A	synapsin II	-	no IPS match	---	---	0	Xl.76391	syn2	734421	Q566H2		NP_001089371	NM_001095902	0007269 // neurotransmitter secretion // inferred from electronic annotation	0008021 // synaptic vesicle // inferred from electronic annotation	0003824 // catalytic activity // inferred from electronic annotation /// 0005524 // ATP binding // inferred from electronic annotation	---	---	---
Xl.174.1.S1_at	0.00047266	downregulated	ATGGCCTGGATGACAGTCCATCCGAGGATAAGGAGAGCAGCAAGGGCCAGCAGACTGTAGTCATAACAAAAAAAATTGAAACCACAACAAGTGAAGGTGAGGATGGTACAAAGTACATCACCAAGTCAGTCACAGTCACGCAAAAAGTGGAAGAGCATGAGGAGACCGTCCAAGAGAAGCTGGTNTCCACCAAGAAGGTGGAGAAGGTCACATCACATGCAGTAGTCAAGGAAGTTACTGAGGACAAGTGAGATAAGAGGTACAACNATTGCAGCAAGCAGCAGGACTGAACAAGCCATAACACAAACTGCATGAAAGTGAAAGCTTCTAATGGGCTTCTAGCAGAAGGGGGTTCTCTCTTGGGTTGGGGGCTCCAGACACTGTAATACTACTTTCTGT…	middle molecular weight neurofilament protein NF-M(2)	LOC397995	N/A	middle molecular weight neurofilament protein NF-M(2)	-	seg (SEG), SignalP-NN(euk) (SIGNALP), tmhmm (TMHMM)	---	---	0	Xl.174	LOC397995	397995	O13099 /// Q6DCC0		NP_001081681	NM_001088212	---	0005882 // intermediate filament // inferred from electronic annotation	0005198 // structural molecule activity // inferred from electronic annotation	---	---	---
Xl.17433.2.S1_a_at	3.09e-06	downregulated	GACACTGAGTTAAGGGCTCGCCTGCATTTGCTAAGCAAACCGTCTGCACCAGCTGTGGCGATTATATCGTGCGCCGCTCCCCTCCAAAGCCTGGACGTGGTATAAGCCAGTGGCTGTCATATTTATCCGACTCGTGTTCGCTTGACGGATTTTTCCGACCAGTCAGTCACCAGCCGTTATCTCCCTCTACAGCCCGCATCTTTCCAAGGAGACTTTACGCTTCAACATGGAA	synaptogyrin 1	syngr1	N/A	synaptogyrin 1	-	no IPS match	---	---	0	Xl.73504	syngr1	399119	Q8UW67		NP_001083789	NM_001090320	---	0016020 // membrane // inferred from electronic annotation /// 0016021 // integral to membrane // inferred from electronic annotation	---	---	---	BAB79596.1 // span:27-49,69-88,109-131,146-168 // numtm:4 /// NP_001083789.1 // span:27-49,69-88,109-131,146-168 // numtm:4
Xl.17435.1.S1_at	-5.94e-05	downregulated	TCGGCTCTGGAGGACATTTATTTTGTATATTTTTTGTTTTCAGTTTTCTCAAACAAAACTAAATGTAGGATNTAAAANTCAGACCCTNNNNNNGTTCATTAGCCCTGCCCCTTAAGNTGAAAGNCCTAGTACAATTTAGGACTTCATCCTCAGTCTAAGCCCTTCTCATCTGTCAGTTNTTCTGGCCCATAAGAGAAGTCTGGTCACACAATAATCCTCTACACAACTCNGGTTATTCAATACAAACAAAACATAAGCAGAACATCGCAGCCTAACCNCATAAAACAATCGTGAAACCAACGTTCTCCCTTTATAGCAGAACTATGAGTGAAGCTTTCCTGCACTAGCAATGATCATTGCAAAACTCATGTCTGTGAATTTTAGGTTCTGGGTTTTAAT…	nuclear receptor co-repressor 1	ncor1	N/A	nuclear receptor co-repressor 1	-	no IPS match	---	---	0	Xl.77498	ncor1	398304	Q8QG78		NP_001082225	NM_001088756	0006350 // transcription // inferred from electronic annotation /// 0016568 // chromatin modification // inferred from electronic annotation /// 0045449 // regulation of transcription // inferred from electronic annotation	0005634 // nucleus // inferred from electronic annotation	0003677 // DNA binding // inferred from electronic annotation	---	---	---
Xl.17470.1.S1_at	-7.96e-05	downregulated	GGTTCATCAGTGCAGATCCAACATAAGAAACCGCTTTATATTCGCTTCTTCCCTGATTATTCTCCTTCTATTTCATGTTGGCATCGTGGGTNGTAGTCCNTGCGGAATGCCGTATGCAGTCCATATAGATAATTGCACTAATACATGCGCTTACTTATTCAGTACAATCACTTATACCATTAAGTTAATCACCCGNTTCTCTCGGTTCTGATTCTGTCCTAAACGAGTCGTCATGGCGTATTTATATATATATATATNNNNNNGTAATTGCTGGTGTTCAAGTGCCTGTGAGGAAGGGATTAAAGGTCTTCAGTGTTAGTAGGTGAGCTCTGCGAGAATCTCATGAAGACGGAGAGATGTACTGCCCCACACAATTACTAATAATGTCATNNTATATAA…	dynactin 1 (p150, glued homolog)	dctn1	N/A	dynactin 1 (p150, glued homolog)	-	SignalP-NN(euk) (SIGNALP)	---	---	0	Xl.17470	dctn1	379696	Q6PCJ1		NP_001080006	NM_001086537	---	0005737 // cytoplasm // inferred from electronic annotation /// 0005856 // cytoskeleton // inferred from electronic annotation /// 0005874 // microtubule // inferred from electronic annotation /// 0030286 // dynein complex // inferred from electronic annotation	0003774 // motor activity // inferred from electronic annotation	---	---	---
Xl.17478.2.S1_at	-9.37e-05	downregulated	GAAGCTGTTGCCTATTTTATTTCTGGTAAATGCATCATTTCTGAGAGGAAACGGAAAGCNNTGATTAGCCAACACTCTCCAGCCCAAGGTTGAATGAAGGTGCTAAGGTTTAGCCCATAGCAGATCATATGGTGTAGCTCAATATATCTGGTAGAAGGAAGTTGATACAGTGCTGCACATAGCAGATTACATGATGTAGCTGAAGATGTCTTGTAGGAGTAAAGTGATGCAATTCAACCCATAGCAGATCATACAGTGTAGCCCAAGGTGTCTTATAGAAATAAGCTACTAAGGTTCAGCCCATTGCAGATCATATGATGTAGCTCAAGATATATGGTAGAAGATGATACAGTTCTGCCCATAGCAAATTATACAATAGAGCTCAAAATGTCTAATAGA…	---	---	N/A	---	-	no IPS match	---	---	0	Xl.17478	---	---	---		---	---	---	---	---	---	---	---
Xl.17551.1.A1_at	-3.97e-05	downregulated	GACGGTGTTTGCCATTAGTTTGCTGGTGTAGTTCAGCCTCTGTTAGGAGTTTCCTAAATAAGTGAACTGAGAGCATCAAAGGGAAGTTTTGGGTACTTCTCAAATGGCTGAAATACATTGGAATCCTGTGCACCACCAGCCTTAGGGCTTGAACTCTGCTGGGCAACCTGTAATTTTACGGCAACTCCTCAGGCATTTTCCAGAATCTATAGATTGCCAATCGAGGCCAGTAAGACTATATTTTACAAAAAGGCAAAAGATACTTCATTGTTTATCTAAATAAGAAAATTCATTCAATAGATNAAGGGATTGGAGGATGACAGGCAGGGATACATATTCACATTTCCTGTTCCCCTTACCTGATTGGCTTAGACTTAGATATGGACAATATACTGTTTA…	---	---	none	---	-	SignalP-NN(euk) (SIGNALP)	---	---	0	Xl.17551	---	---	---		---	---	---	---	---	---	---	---
Xl.17640.1.A1_at	-2.93e-05	downregulated	TTCCTTTTCTTTCAAACCACCGATGAATATTGTCAAGGGCATGTAGATCTAGTTGCGGCCCTCAGAGTAGATTGTACGGTGCGTATGAAATTGTAGTTTGTTTATATGTTAACGTTCCGCCGTATTCACGGTGTGGAGCTCAATACTCTGCAATTTGTAGACACGGAGGAAATGATACGCAATGTACTTACTTTATTGTCTGTAGATTCACTTCGGACGCTCTGTATTTGGTCGAATAAAGAAATAATTGTTGATCTTGAGGTGAACTGTTCATACTAGTTGCAA	---	---	N/A	---	-	no IPS match	---	---	0	Xl.17640	---	---	---		---	---	---	---	---	---	---	---
Xl.1774.1.S1_at	3.57e-05	upregulated	TACAGCAATAGGTCTGCAATTTATGGGAGATACTCTTCCAAATTACCTGCATATATAGATTTTTTTTTGCTTGCCATAACATCTCTCCCTTTTTTGGGGAAGCAAAAAAAATGGTGTTACAAACTAAGTGTAGGACAAAGGATCTCTTAGCAATGGCTGATCATTCATTTTTATAAACAAAGATATAACAATATATTTCACTGCTTTAATGTACATAATCCAACATTGCCTTCAGGTAGTCCTCCCAGTGATCGTTATGGTTGGCATGCTCAAGTATAATATTATTATTTACATATAATTTGCAGATATATGTTACAAACAGCAGTGATTGAATTCTCCTCGCCAGCATAAAGATGAGCCACTTACTATCCAGCAAACCCTTTACACGCAGCACCACAT…	PDLIM1 interacting kinase 1 like	pdik1l-b	N/A	PDLIM1 interacting kinase 1 like	-	tmhmm (TMHMM)	EC:2.7.11.1	---	0	Xl.1774	pdik1l-b	414541	Q6NU98		NP_001084589	NM_001091120	0006468 // protein amino acid phosphorylation // inferred from electronic annotation	0005634 // nucleus // inferred from electronic annotation	0000166 // nucleotide binding // inferred from electronic annotation /// 0004672 // protein kinase activity // inferred from electronic annotation /// 0004674 // protein serine/threonine kinase activity // inferred from electronic annotation /// 0005524 // ATP binding // inferred from electronic annotation /// 0016301 // kinase activity // inferred from electronic annotation /// 0016740 // transf…	---	IPR001245 // Tyrosine protein kinase // 5.1E-6 /// IPR001245 // Tyrosine protein kinase // 8.1E-12	---
Xl.17754.1.S1_at	3.56e-05	downregulated	TCTCAATAAAAGGTCATCGAGTGATTGTTTTTCTCCCATTTCCATTACCTGTCTCTNTGATTTCTCACCCCTCCCCCAATTAACCTTGTTTTTGATGCCCCTTCATGCAACACCTTGAGGCTGGTGAATAATCTCTCNTAATAAATTCTCTGACTGAATAGAATGTG	---	---	N/A	---	-	no IPS match	---	---	0	Xl.71902	---	---	---		---	---	---	---	---	---	---	---
Xl.17777.1.A1_at	1.49e-05	downregulated	AGTTTTGTTTCATTGCTATATTTATCAATACATTTTATGCGGGGGATTTAAAAAAAAAAAAAAACTGGAGAGGAATTGTAATAAGACTTGCTGCTGTAAATTATTCTTTTTGGCATGTACTCACTCGGTTGTTAAATAAACATT	---	---	N/A	---	-	tmhmm (TMHMM)	---	---	0	Xl.17777	---	---	---		---	---	---	---	---	---	---	---
Xl.17782.1.A1_at	0.00018695	upregulated	TTTTTTGCCCACATTGCACCTACCACCCCACAGAAGCTAAGTTGACTGTGGATTGTATTTTCTGCTATATGAGATGGAGAAAATTTTATTTTTTTCCAGGCCACTCCGCTGCCAGAGGGTTAAAGGATTGTAGACTGTAGGGGTAATTTACTTACACCCCAGACAAAAGTGCAAGACCATTAAGGAGACGCAACAGCACAGCAGTATATTGGTGTTAATGCACCAGTTTTATATTTCCATGTCAGCTTTAAAGTTGAAACAAAGTAATGAGGATGGTGAGAACTGTGCGCAATAGCATCTGTAGTTTTTGCCTACATCAGCCATTCAAAGGTGGCCATAGAAACACCAATATCATACGAAACTAATTTTCATACGATATTTGGTGCATGCATGGTGGGA…	---	---	N/A	---	-	no IPS match	---	---	0	Xl.57189	---	---	---		---	---	---	---	---	---	---	---
Xl.17803.1.A1_at	-4.32e-05	downregulated	TATTTATGTTCCACTTGTATTATGAAATCGTTTTGGTATTAATGTGTTGTAATGTGTTCTATTTTCTACATCACAGAATTATATGATCTCCAGTCACAGCACTGAGTAAATGCAATTTCTCTTCCTGGTGTCTGCTTAGACAATACTGAATGTATTTGTTTAAAATATTGAACACAATTTATTATTTTTTTCCTTTATTTATAAAGCGTCAACATATTCTGCAGCGCTTACAAATGAAACCAAATTGAAAAAAAAATATTTATTGAAATTCATTAGAACCTGGTGTTGCTTTGTAATGTGTAAT	---	---	N/A	---	-	IPR000651; SignalP-NN(euk) (SIGNALP)	---	---	0	Xl.17803	---	---	---		---	---	---	---	---	---	---	---
Xl.17825.1.S1_at	-6.51e-05	upregulated	TTAATGTCAAACAGCCATACCTTAANGCCAGTTTTCCCAGGTTTCTGTAGCATTTCATGCTTGGCAAGAACATTTTTGCTTCACCTTTACCTCATTGCAGTTTGAGGGGAGCCCNCCCATTTNTNTGGGTACAGGCTGGACTTTAAGCCATAAGTGTGTAGCGTCTGGCATCCCTGGCATGCATTCGTCACATTTCTAGCTGAAGTTAGTTAGCCTCTTCATTACAGTTATAATAGAAAATTAATTGAACATGGACATTGATACAGGATAGATTAAAAATCCTTATACAACACGTCATTTTGTTTTCCTTCACTGAGAAGACCAGTTCAACTTACTGCATGTGTCTGAATGTACTAATAAAGGCTGTATAGTATGCTTTATACCAA	coiled-coil domain containing 53	ccdc53	N/A	coiled-coil domain containing 53	-	no IPS match	---	---	0	Xl.17825	ccdc53	444750	Q6DKA1		NP_001086321	NM_001092852	---	0071203 // WASH complex // inferred from sequence or structural similarity	---	---	---	---
Xl.17848.3.S1_at	-0.00011953	downregulated	ACATCCAGTATGTGGCTTGCGGGCCAATAGAACTCCCCCTCTCATAATATGGGGTTAATTGCAAAAGATTACCCACCTGCTAAAGACTACAGCACAATGACTGCTGTAAACTACAAATGGCAGACTCACATTGGAGTTCAACAAAAAGCCACAGGCCTATATTTTATTTGTAAGAGTACTTCCATTCATAGAACAAAGCAAACAGACCCTTGTCCGTTGGCTGACTGGTGAGATTAGCATGTAACAGGGAAACTGTAAAGAACCCAGCGTAATACCCAGCAGCAGCTATTCTGTGTGAATCAGACCGCCAATGTCCAACCCAAGACCTTCTAACTTCCTAATATGTCCTAGCACAAAGCTGATGAAATTTAGGAGGAAGAACTGTTCTAGATGCACAAA…	---	---	N/A	---	-	no IPS match	---	---	0	Xl.79188	---	---	---		---	---	---	---	---	---	---	---
Xl.17876.1.S1_at	-0.00013663	downregulated	TACAACTTGTTGTGTTCATTATGATTTAATAAGCACCCCCAATTTATTTATGTAAATAGACACACAAATATAACAAAGAACTGTACGATATACCTTTGTGAAAATGCTGTGCACAAATCATGTGGTTTCTCGTACGGCCTCTTCCTTTGGGCAAAGACAATTATTCAAAATGCCTTAAAAGTCACATGTATGCAAATCTCATTATCAGGATTATATGTGCTATTTTGTTTATGCAAAATGTTATGTATAACCATGTGACATTTAACTGAATAAAACCAAATGCAACAGGGCTGACCTGTCTCTGGGCTTGTGTCTTGGGACATAATGATTAGAAATCTGCCCTTGCTCATTTCATTATTCTGTCAACTTCATTATCTTTATTCAGTGTGGTGTGTTTCT…	---	---	N/A	---	-	no IPS match	---	---	0	Xl.17876	---	---	---		---	---	---	---	---	---	---	---
Xl.179.1.S1_at	9.63e-05	upregulated	ACAACCAGTGACCATCACTGTACGAGCTGATCCAACAGCAACTAAACTCTTTCATATATCCATACACCAGCAACAACACAACTATGCAGCCCGCCTTCCACCTGANCCTAATACCATGTCTCCACAACACAACTTTCATTCAACAGTTAAGGAGGAACCAGGAGAAGTAACTTCTCCACCAGAATTGCAGCCATGTAGTCCACAGATGCCAGACTCTCCTCTAGCTTCAGGCAGTTCTGACAGTGAGGACCTTGCTAAAAGGAAGAATCACAACTATTTGGAGCGTAAAAGAAGGAATGACCTGCGGTCACGATTCTTGGCACTCAGAGAAGAGGTACCCAGTCTATCGCGCTCAACAAAGACCCCAAAAGTTGTGGTTCTCAGCAAAGCAACAGAATT…	v-myc myelocytomatosis viral oncogene homolog 1, lung carcinoma derived	mycl1-b	N/A	v-myc myelocytomatosis viral oncogene homolog 1, lung carcinoma derived	P:regulation of transcription, DNA-dependent; P:transcription, DNA-dependent; C:nucleus; F:transcription factor activity; F:DNA binding; F:protein binding	SignalP-NN(euk) (SIGNALP), tmhmm (TMHMM)	---	lmyc-b protein	6	Xl.179	mycl1-b	379147	P35805 /// Q7ZYN1		NP_001079460	NM_001085991	0006355 // regulation of transcription, DNA-dependent // inferred from electronic annotation /// 0045449 // regulation of transcription // inferred from electronic annotation	0005634 // nucleus // inferred from electronic annotation	0003677 // DNA binding // inferred from electronic annotation /// 0003700 // transcription factor activity // inferred from electronic annotation /// 0030528 // transcription regulator activity // inferred from electronic annotation	---	---	---
Xl.17912.1.S1_at	-0.00012338	downregulated	AAGTGATCACGTCAAAGGATTTGCAGAAGCATGGAAATATCTGGGTCTGTCCAGTGTCTGACCACGTCTGCACAAGATTCTTCTTCGTGTATGAAGATGGACAGGTGGGGGATGCCAACATTAACACTCAGGACCCCAAAATTCAGAAGGAAATCATGCGTGTCATAGGGACCCAAGTATACAGCGGTTGAGAGGTGAAAACTTAAAACTTAAGGATCACATTTAAATTAGGGGAGAATTCTGCCCCCACTGGGATAAAGAGAATAGGGTCACTGGATCTGCTACACTCTTTGCAAAGTATGAGGGTGTTGTTTGCGTGCACAANAGGCCCACTCTCACATGGAACAAGAAGCTCTGTTATGAACGATGTCATGACGATATTGAGTCAGTAAGATATTG…	poly (ADP-ribose) polymerase family, member 6	parp6	N/A	poly (ADP-ribose) polymerase family, member 6	F:NAD+ ADP-ribosyltransferase activity; F:molecular_function; F:transferase activity; P:metabolic process; P:biological_process; F:transferase activity, transferring glycosyl groups; C:cellular_component	IPR012317; PTHR21328 (PANTHER), PTHR21328:SF2 (PANTHER)	---	poly (adp-ribose) polymerase member isoform cra_a	7	---	parp6	100381112	---		---	---	---	---	---	---	---	---
Xl.17994.1.A1_at	-9.71e-05	downregulated	GGAAGTTCCATTCATAACTGCCATAAATCATATAAGAACCTGAAATGCTTTTAAATATCAAGAAAATAATTAATGTAAATAATAAGTTGACAATATATAAAATGTTATATGTCCTGGTCCCCTAGGAACATAACATTAATCTTTCATTCCACGTTCACCGTGACCCCATGTGTACAGTTAATGCCTATTTAAAATAGTCCACACTGGAATTTTCAATATTGTATTAGCATCTATTTTATGTAAGTATTGCCGTTCCAGTGTTGGATTTTTGTTGCTCAAGCAGTCTGTTTGCTGTAGCAGTAATTAGGTATTGGTCATGTAGTTCTGTGGTATGAACCTTATATGCAAACGTAACTGCTTTCTAACTATAATTGTGCATACAGCAAAATAACGAATCNT…	---	---	N/A	---	-	SignalP-NN(euk) (SIGNALP)	---	---	0	Xl.17994	---	---	---		---	---	---	---	---	---	---	---
Xl.18012.1.A1_at	1.36e-05	upregulated	TTTTTTAAGACACAGATGGGTTTTCTTTGATAACCTAATTATGAATTATTTGGTTAAAGGGATAGCGAGGGACTTAATAGCCTTTTAGTCCAAAGAACAGTCTTTGTCTATCTAAATCAATATGTTTTATTGATAATACATTACAAATCTCGTTTTTTCTTGTCTAAATGACAGTTTCCCACACTCTATGGG	---	---	none	---	-	no IPS match	---	---	0	Xl.18012	---	---	---		---	---	---	---	---	---	---	---
Xl.18023.1.S1_at	2.87e-05	downregulated	GGGTGGCTTTTCTGACATTGATTTCATGGTAGATGAAAATGGACTCTGGGCAGTCTACACAACNAACCAGAATGCCGGGAACATCGTTGTCAGCAAGATGGACCCTCNAACCTTGGAGATCNTGNAGACATGGGACACAGGTTATCCAAAACGNAGTGCTGGAGAGTCCTTTATGATTTGNGGCACCCTCTATGTAACTAATTCTCATTTGGCAGGAGCCAAAATCTACTTTGCATATTATACAAATTCTTCTACTTATGAGTATACAGATATTCCATTCCATAATCAGTATTCNCACATATCCATGCTGGACTACAATCCACGGGAGAGAGTCCTTTACACTTGGAATAATGGTCATCAAGTCCTCTATAATGTCACTTTGTTCCATGTNATAAAGAC…	olfactomedin 2	olfm2	N/A	olfactomedin 2	C:extracellular region; F:molecular_function; P:biological_process; C:cellular_component	seg (SEG)	---	olfactomedin 2	4	Xl.18023	olfm2	495330	Q5U592		NP_001088465	NM_001094996	---	---	---	---	---	---
Xl.18043.1.S1_at	-6.5e-05	upregulated	GCTGAGCTGTTAGTTGCACATTCCTGGTATAAACTGATAATGTATTGATACTTTATAAGCGTAATTCATGGGATGGCCAACTGCATCCTGGTGACGTTTAAATACATCTCCTCTCAGCAGAGTTACAGATTTCCCCAGCTGGCTGCATTAATTCTAGATTAGATACTGCTGCGGGGNNTGAGAAANGGGTCATTTTTCTTTTTTTCTTTTACGTAGCGTGAATTGGATTATGCTTATAATTCTTGNTGTATGTTTGCATTTCTTNCTTAAGCTTAAAAACGCCTTATTCTGTATAATTATGTTGGCATGTTAATTCATTAAGTAGATCTTTCAAAACTCCACTACCTTCTTGTATATTGGCTTCAAGCCCACAATAAAATGGGAAAAGCAAGTAAAACT…	---	---	N/A	---	-	no IPS match	---	---	0	Xl.18043	---	---	---		---	---	---	---	---	---	---	---
Xl.18095.1.S1_at	4.92e-05	upregulated	GGGCAGTAAAGACAATGACTCCGATGTTGTATCAAAGCAACCCGGACAAACAAATGGACAGCTGAGTGGAGCGGGACAGAGTGGTCCGTACATAAAGAGGATAACAAATGATGACCGTGAAGATGAGATGGATGAAAATCTAGTGCAAGTAGGCAGTATCCTGGGAAATCTGAAGAACATGGCAATTGACATGGGCAATGAACTTGAAAGCCATAACCAACAAATTGGAAGAATAAATGAGAAGGCGGAGACTAACAAAACTCGTATTGATGAGGCAAATACCAAAGCCAAGAAACTAATTGAGTGAATTTGGGAAGTCCTGAGTCCTCCTGAACCTGTGATAATGGCAATGAAGCATTCTATNCNTTTNGAGTTTGTAGAAAGTAGCATGAGCCTATG…	synaptosomal-associated protein, 23kDa	snap23	N/A	synaptosomal-associated protein, 23kDa	C:synaptosome; C:nucleus; P:cellular membrane organization; C:Golgi apparatus; C:plasma membrane enriched fraction; P:post-Golgi vesicle-mediated transport; C:cytoplasmic vesicle; C:microsome; P:exocytosis; C:azurophil granule; C:specific granule; C:plasma membrane; P:vesicle-mediated transport; C:SNARE complex; P:protein complex assembly; P:cellular membrane fusion; C:membrane; C:synapse; P:prot…	seg (SEG), tmhmm (TMHMM)	---	synaptosomal-associated protein 23	26	Xl.80795	snap23	373557	Q8JIS7		NP_001079032	NM_001085563	---	0019717 // synaptosome // inferred from electronic annotation	---	---	---	---
Xl.18106.1.A1_at	8.03e-05	downregulated	AACCATATAGATTGCTGGAAGTGCAAACTGGAGAGCTGCTGAAGAAAGAGCTAAATAACTCCANANCCATAAATANAAACTGAANACCAATTGCATATTGTCTTANAATGTCGCTCTNTACATCATGCTAAGTAAAGTTACTTTAGTTGAAGTTAATTTAAAGATGAACCAACCCTTTAAACCATTTGCATGTGTGTCAGTGTGCCCACAGCNGNANNNNNNNNNNNNNNNAAACTGATAAATCACACTCCGCCTATGATTTATTAGCCCCTGNATCTGACATGCCCTAATAAATGGAAAATCCATTTTCAGAATACAGTGCAGAAGATCACTTTNGGGACAGAAGTGAATGGGGGNGGGGCAGGGGGATTNANNNNNTTCTGATATACCAAANANNNN…	---	---	N/A	---	-	seg (SEG)	---	---	0	Xl.18106	---	---	---		---	---	---	---	---	---	---	---
Xl.1815.1.A1_at	-0.0020819	downregulated	TTTAGTTGCCCAGGTGACTAATCTCCCTTAAAAGCCTTCCTGCTGACTAGAATGTAATCGAGTAATTCATCTTCCGAAGTTGCCTGACGAGAAAACTTCGGAAAACCGCTGGTGCCATCCCACCAGCGACTTACATTCTAGCCGGCGGGAAGGCAGTTTGGGGAGATTAGTCGCCCGAAGAAGAGGTGGTTTGTCGCCGGGCGACTAATCTCCACGTCTGACTCTGCCCTTACATGTCGGAATGTTTGTAACGCAGGCCGACGTCCCTTGTGTTCATCATCCGCTTCACTTCTCGTCCTTGTTCGTGTGACTTCTCTCATTGCCTTCAAGCTGTCGGGTGACGCAGCACAAGTGCGATTGAATCTCAGAATAATATAATGGTAACGAAATGTCCGATTT…	---	---	N/A	---	-	no IPS match	---	---	0	Xl.70048	---	---	---		---	---	---	---	---	---	---	---
Xl.18163.1.A1_at	0.00017803	downregulated	AGCATGCATTGCTATGTAACTCTGCCTTCAACATTATTCCATGAGAAAAGAAAAAGAGCATTATGTTCAGCTTAGTACTTGTATGTCTCAGCTGGGATAGGGAGGAGATCTTGGCAACTGTTAACTCTGAATAAAACAAAGTGTAAGGAAATGTATGATTGTAAAATAGATCTGCTTATATGTATGCTGACTTTGCGAGTAATAAAAACTGCTGTACAGTAGCTTCAATTTACCATAGTGTATGAC	---	---		---	-	no IPS match	---	---	0	Xl.18163	---	---	---		---	---	---	---	---	---	---	---
Xl.18217.1.A1_at	0.00061731	downregulated	TGAAGTCTTTATCAACCGTCACCTAGACTGCTAACTGAATAATGTCTCATGTGTCAGGGAATTGTTCAATGTTATGGAAGACTACTTTGAGACACCATGGACTAAAAAAACACTATGACTTCCATACTTGAGAAAAGTGAGAAACATGATTAATTCTAAAAATGTAACTAATAAATGCTGAGTTATTATGAAAACAAATGCCCATTTTATCTCTCATTTCCATGTTTTATTTTGTAAATATAATCAGGTGTGTCAACTCGAGTATACAAAATGTAAATATCTCATGTATTTGTAATAATTCTGATTCATTTGCTGTATAGCCTAGATGTGCAATGCAAATATATTTAACTCTGTGTATGGTGAACTTGCACCACTGAAAACTTGTTAG	---	---	N/A	---	-	SignalP-NN(euk) (SIGNALP)	---	---	0	Xl.18217	---	---	---		---	---	---	---	---	---	---	---
Xl.18224.1.A1_at	-8.82e-05	downregulated	TGTGTGGTGTCGTCTTGGTTTTTTGAACGCTGAGCCGTGCGTTTGACTTCTTTGTGGACTGAAACTACTGCTCCTACTCTCCTGCTGAAAAAGAATCTCTCTTATCATCCCAGGCTGTTTCCACACCTCTTAATAAAAGGACTATTGATAAGGGAAATTG	---	---	N/A	---	-	seg (SEG)	---	---	0	Xl.18224	---	---	---		---	---	---	---	---	---	---	---
Xl.18233.1.S1_at	5.58e-05	upregulated	TATACGGTATTTGTTGCCTCTTCTAGTCCTGTGACCCAGTCACAGAGAGAGCGCAAGGTGTTGGGGGCCTGTTTAAGTGTTGCACAAGACTTCTTATTCATATACTGTACCAATAGGCTTCTTTGAATCTGCTCATCCCATCACTAAATGCGAAGGGAAACCAGTTAACTAGTATGAATCATGGGTTTCAAGTTGAATTTAAATATTGCTTTAACATTCACTTTTNNTTTTTTNGTTTTAAATATTTGATTTTTCAAAGACNGAACTNNGTGGACATCTTCAAGGAAACGTCTAGTGATCAAAATCTATTTTATTGTGNTTTTAATTGTGGTACAGAATTNTTATGGGTTATTTCCCTTTGTTTCATGTTCTGAATAACAAACCCCAAGCCTGCACCTC…	MGC79134 protein	MGC79134	N/A	MGC79134 protein	-	seg (SEG), tmhmm (TMHMM)	---	---	0	Xl.48224	MGC79134	446493	Q6AZU3		NP_001086658	NM_001093189	0006730 // one-carbon metabolic process // inferred from electronic annotation /// 0008152 // metabolic process // inferred from electronic annotation	---	0003824 // catalytic activity // inferred from electronic annotation /// 0004013 // adenosylhomocysteinase activity // inferred from electronic annotation /// 0005488 // binding // inferred from electronic annotation /// 0016787 // hydrolase activity // inferred from electronic annotation	---	---	---
Xl.18311.2.S1_at	-0.00034836	upregulated	GACCGAGTGACATAGTCTGTCTGACTGAGAAAAGCCAGGAGGCTGGTCAATCCCCCAGGAGATTTTTGTTGGCTCAATCTAAGTGTCATTTGGAGTTTCCTGGGCCCAGTTTGTGTGTTCATCACTATAAATACCACACTCCTGATTTTGACAATCAGACTACTTCGAGTAAAGCTAGCATCTCTGAACAAAAATGTCTCCAGTCTAAAA	---	---	N/A	---	-	no IPS match	---	---	0	Xl.80525	---	---	---		---	---	---	---	---	---	---	---
Xl.18314.1.A1_at	-0.00012687	downregulated	ATTTATATACTGGTACATTTGCACTNTGCGCTTNTATTCAAACACAAAATCCATTCGATATGTAAATATTTTAAATTGTCAGTTGTAATACCGAGTGTTTACAGTATGGGTAAGATCATCCAATGCGCCGTTCTGTTTCTCCTCCCACTGTACCGCTTTGAGTTTATGCAGATTTATGTGTCTCGGATGTATGAAATATTGCTAAAATAAATGAATTTCTTGTAACTGACATTACAG	---	---	N/A	---	-	no IPS match	---	---	0	Xl.18314	---	---	---		---	---	---	---	---	---	---	---
Xl.18325.1.A1_at	0.00015204	downregulated	GTTTTGTAATATGGCACCCAATATGAAATTGAATGCAGATTATGTGCGGGATGGAACAGATGTGATGCTTATGCACTAGAGCAACATCCACTAGGAGAAAGGTAGCAGAGTTAATAACTACAGCTAAAATATTCCTGATAATTGTAAGAATTGTAAGAATACTTTCTATTTGGGCTAAAGGGCTGACCACAATACAATACTGAATACAGTAGCTTTTCACAACTTAAGAAAAAACACTATTAATAACAACNNNNNNNNNNNNTTAAAAGACGTGTTCATGCTTCAGGGACAAAATTCTCGAGGCAGCTACAACACTTCAATGATAGAGAGCAGTTTAGATACAAATGTGTTACCAAATCGTTCCAGTAAGGTGGTACCGTATTGTGCAGANTGTATGTA…	---	---	N/A	---	-	no IPS match	---	---	0	Xl.58646	---	---	---		---	---	---	---	---	---	---	---
Xl.18334.1.S1_at	-0.00010003	upregulated	ATGTGTGTTTTACCTTTAAGTTCTCCTTAGTGGGAGAGGTAGGCACCAGGAAGTGTGTTCATAAAGAGAGAATAGGTTCTCTCATTAAAGGTTTTGGCAGCCAGATTCTGGAAAGAACAGGCAAGCCAGGTACTCCGATCCAGAAGTCCAGCTCATGGATTAGAGCTCNCCTTNCNCAGNAAGGCTGTCCTGTGNAAAGGTATTTAGGTCTAGTNAGGCTGTTAGGANNCTCTCTCAGAGCAGNACNCAGAGCAGNAAGGACACCTGCCTGTGTAAGNNACTCCCAGAGGGGCTGGGGNTGCCATTTGCTANTGCANGGTGCAGAGAGAGGAGACCAAGTGNCAGAGGGTCTGTCTGTCTGACTGANGAAAGCCAGGAGGCTGAGCAATCCCCCAGGAG…	stanniocalcin 1	stc1	N/A	stanniocalcin 1	-	seg (SEG)	---	---	0	Xl.71297	stc1	446357	Q6DFI8		NP_001086522	NM_001093053	---	0005576 // extracellular region // inferred from electronic annotation	0005179 // hormone activity // inferred from electronic annotation	---	---	---
Xl.18400.1.A1_at	5.1e-05	downregulated	TGGTCCTTGTCAACCCGTTTTGTCAGGAAACACTTTTCTCTGCACATGAACACGTTTCGGAAATATGAACAAGACTGTGCCAGGAGGAACTTAATTGTTTGGTTGAATACATAATTAGAATGAAGATACAACAACTGGTAGCTGACTTCACTGCATCTGGCAGATTTCTGTAACCACCAACATATATATAATAAATATGCTTTGTGTAGCCCCTTTACCCCTCTTATGACTTCAACCCTTTTCAGCTTATTTACC	---	---	N/A	---	-	SignalP-NN(euk) (SIGNALP)	---	---	0	Xl.18400	---	---	---		---	---	---	---	---	---	---	---
Xl.18408.1.S1_at	-0.00012601	upregulated	ATGTAACTACTGCTCATTGTCCATCATTGGACACCACATTATAAAACCTAGACTTTTACATCATCTTTTAGGAGGAACCATTACCAGTCTTTCTTTCTGCATGTGCTCCTGCCCCATGTTCCATTGTAAAACCTTCTTTAGAGTTCCCAAATTCATCCTTCCTTTGGTATCCTCCTTTCAGTCGTTTCAAATGAAAAACTCCCGGCCGTATCAGAAAGTGCCATTATTTTCAATGGACTATTTAAAAAAAGAAATGCTGTTGTGTGAATCTTCAGAAAAAGTTCCAACTTAGAACCGGAAATGCAAACGTTTATGGGTAAAGGCTCGGCATAGTCAAGGCTGTCAGAAGAATCATGTCTTTATGTGACTTGTAATCCTTGTNAATTGTTCAGCACTTAC…	anaphase promoting complex subunit 7	anapc7	N/A	anaphase promoting complex subunit 7	-	tmhmm (TMHMM)	---	---	0	Xl.18408	anapc7	446574	Q6DDX5		NP_001086739	NM_001093270	---	---	0005488 // binding // inferred from electronic annotation	---	---	---
Xl.18417.1.S1_at	3.86e-05	downregulated	TGATGACCAGTCCAAGTTGTTCCCTCTTCATCAGGAAACAGCAGCCAGCTAATAACTCAATCAAAATATATCTCCCATGACATGCACTTTCAGTTTCCCATGGGGNCTGAAGCTTGTACCCAGCATGCTGCAAGTTAGCTTTTTGTGGCCTCTGCTGCCAACTATTACCTTCCCTGTATAACTTGCTCAGTGTCTTTCTACTGTGCTCTGTTTATGTACTGTATACTAACAGCTGCTCATGTTTATTCTATACCTTTGCAATGCACTTGATTATGTATCCACTTGTGTTTTAAACTCTATCCTATCAAAGTTACTTATGGTATATCTGTCAAATCCCACACCTTGTATCATTTACCTGGGGGCTAGTGATGTATCACAGTAACGGCGGAAT	---	---	N/A	---	-	SignalP-NN(euk) (SIGNALP)	---	---	0	Xl.18417	---	---	---		---	---	---	---	---	---	---	---
Xl.18417.2.A1_at	5.03e-05	downregulated	TTGTCAATCCAATACAAAGCAGCTGTAAATAAGGATAGGGTATATATTTCCCACCATGGCAACCTGTAGCTTTCCTCTATACAGTACATTAAATATTAAAACCCTAGTGTGCTTCTATACAAAGGTAGGTTGGTAGGTAGGTAGACTAATGCAAAAGAAAAAGCATACAGATGCATGATATGTACATACATAATTATCTTACCTAGAAACTAGAAACACTGATAATGTGTTGTTTCTGTTAAATGCAACCAACTCCTTTGTTGTTAACTGATATAACAGATTCAGAATCCATCATTCAGCTGGAATTTTCACTTATAAGTTCACTCTGTAGAATGACGCTTATTTCACTGAATATATTAAAATAGTGCTTTTGCTTGGGAAATATAAAGAATCTTTTTC…	---	---	N/A	---	-	seg (SEG)	---	---	0	---	---	---	---		---	---	---	---	---	---	---	---
Xl.18418.1.S1_at	0.00024781	downregulated	CAACCACCAAAATGTCCCTATTGACCNTGTCCTATTGAATATGGCACCCTGTTACTTATTAAAGAACTTCTCCTTGGAGGAACCCATTGTTGCAGCGTCATCATCAGCTTCTTATGGAATCATACTGGTNTGGACCATGGTCTGACTGGTAGAACCTGGCACCCTGCTTCCCCAAAGAACCTTAACTCTGACAGCTGTATAAGATCATTCTCCCAGATCCTCCCTATTAGCCATGTTTTAATTTGCTTGGTTCTATGATGTTTTCTGGATCAGATCCACTGTTNCAGTTAGTCACAAATAATGAATGTAAATTATTTTTGTATGTTTTTTTTTNCCAATTAGAATAAAAATAGAAGCAATTAACAGTGTGAAGGAGCTTAGGATTCCGTACTGTTCTTG…	fatty acid desaturase 2	fads2	N/A	fatty acid desaturase 2	-	no IPS match	EC:1.14.19.-	---	0	Xl.76092	fads2	446688	Q6DDK2		NP_001086853	NM_001093384	0006629 // lipid metabolic process // inferred from electronic annotation /// 0006633 // fatty acid biosynthetic process // inferred from electronic annotation /// 0006810 // transport // inferred from electronic annotation /// 0008610 // lipid biosynthetic process // inferred from electronic annotation /// 0022900 // electron transport chain // inferred from electronic annotation /// 0055114 // …	0005783 // endoplasmic reticulum // inferred from electronic annotation /// 0005789 // endoplasmic reticulum membrane // inferred from electronic annotation /// 0016020 // membrane // inferred from electronic annotation /// 0016021 // integral to membrane // inferred from electronic annotation	0005506 // iron ion binding // inferred from electronic annotation /// 0016491 // oxidoreductase activity // inferred from electronic annotation /// 0016717 // oxidoreductase activity, acting on paired donors, with oxidation of a pair of donors resulting in the reduction of molecular oxygen to two molecules of water // inferred from electronic annotation /// 0020037 // heme binding // inferred fr…	---	---	AAH77556.1 // span:135-157,266-288,303-325 // numtm:3 /// AAI12949.1 // span:135-157,266-288,303-325 // numtm:3 /// NP_001086853.1 // span:135-157,266-288,303-325 // numtm:3
Xl.18429.1.A1_at	5.57e-05	downregulated	ATATGGAAATAGGAGTAACTTTCCCTTCACACAGTGTGACGAGTACTGCTAGCTTTTATTGCTGATTCT	---	---	N/A	---	-	no IPS match	---	---	0	Xl.85261	---	---	---		---	---	---	---	---	---	---	---
Xl.18442.1.A1_at	-8.22e-05	downregulated	TATATTCAGAAGTCCCTAATTAGGGCAGCAAATTATGATAACATCAACATTGCTTACCATTTTATGGAATTTTGTTATTTGTTGTAGTACCCTATGCTCCATCAGTAAGTTAAATCAAATACAGATGAACTAAAAAAAATTACTTTTAATTGGCTTATTTTTATCTTAAGTACTTGGGATGTCAATAGCTGGTTCCATGCTAGTAACTTTAGTTATAGAAGAATAAGTCTATTCATTTCAAGAAGGTAATATTTAAATATTTGTAATACTCCATTGCAGAGACCCATATTTGTGTGCATTTCTTTTGTTAGAATATTGAAGTAGCTTGCATGAAACAGTAAGCATGTGGCAGTTGC	---	---		---	-	no IPS match	---	---	0	Xl.18442	---	---	---		---	---	---	---	---	---	---	---
Xl.18446.1.A1_at	-0.00010916	downregulated	GATTTTATCCCAACAACGGTTATTAAATTTTATCCAGACTAAAGAGAAAATATACCCTTGTGAGTACGGTTTATCTTGCCATAATATTTCCTTCAACAGAAAACAAAGGGGCTAATTTACTAGAATAGTTAATAAATTGCCCTGGTGCAATTACTCATAACAACCAATTGGAGCTTAGCTTTCATACTCCAACTTCTAGTAGACTAATCAGAACTAAATTTTGCTTTATCTTTCTAAGCNTANAGGCCCCATACACGGNCNGATAAAAGCAGCCGNCAGAGAGTCGGCAGCTTATTGGCCCATGTATGGGGCCTCCGACAGGCTTCCCCTATCGAAATCTTGCCGAAATTCGGGCAGAAGTCGATCGGGCAGGGTAAAAAATCCCATTGGATCGCAGCT…	---	---	N/A	---	-	no IPS match	---	---	0	Xl.18446	---	---	---		---	---	---	---	---	---	---	---
Xl.1854.1.A1_at	-3.78e-05	upregulated	AATTAGCCAGGCTGCAAGCATCTCTTTCTAAGAGTGAGGAGTATTTAAGAGAGACATTTAGTGAAAAGGCCCAATTTTTGGAAAATCAAGCTTTGTCTGCTTCTGCAGAAGAGGCTATGCAGAAAGCCATGAAGAACATGGAGTCCCAGTTACAAGCACTNNNNCNNGNNANTNNCNNANNNNNNCNNNNNCTTCTACAGTGTTCAAANAAAANTGAGTTGCTTGNTGAGCAAGTAAAGACTCAAAGAAATCACCATGATGAAGTGATGTTAGCTATGGAAAACACACTCAGGGNAAAGGTGGCTGCAGCTTTGGTAAGNGAAGCTCAAGTGCAAGCTATCCAAGTGCACTCTAAGCTAATGCAAAAAAANGAGGATTCTTACATTCAGCAAGAAGAGT…	---	---	N/A	---	-	coil (COIL), seg (SEG)	---	---	0	Xl.1854	---	---	---		---	---	---	---	---	---	---	---
Xl.18584.2.S1_at	0.00035974	upregulated	TGTGGTAGACACTCAGACTGTACGGATAGATAGATTTGGGGAAGATTCTGGTTATACCAAACGTGTTTTACTAATTTATGATGGTATACACTATGATCCATTACAACGTCAGTTTCCAGATCCTGACATGCCTCCAATGACCGTCTTTTCCACAACAGATGATGAAGCTCTTGTACAGGCTATGGAGCTTGCAGATGATGCTAGGAAGAAGAGGCAGTTTACAGATGTAAACCAATTTGCTCTGCGTTGCATGGCGTGTCAGAAAGGGTTGACTGGGCAGTCAGCTGCAAGGGATCATGCCAAGGAGACCGGGCATACCAATTTTGGTGAGGTGTGACATTTTTCTCACACTGCTTATGAGTCAATGTCAACTACCTCACACAAACTAAAAAAATAAGA…	YOD1 OTU deubiquinating enzyme 1 homolog	yod1	N/A	YOD1 OTU deubiquinating enzyme 1 homolog	F:hydrolase activity; P:cellular amino acid metabolic process; F:zinc ion binding; P:protein K48-linked deubiquitination; F:cysteine-type peptidase activity; P:protein K63-linked deubiquitination; F:ubiquitin-specific protease activity; F:peptidase activity; C:intracellular; P:endoplasmic reticulum unfolded protein response; F:metal ion binding; P:response to unfolded protein; P:ER-associated pro…	no IPS match	---	yod1 otu deubiquitinating enzyme 1 homologue ( cerevisiae)	15	Xl.59889	yod1	779300	Q0IH43		NP_001090389	NM_001096920	0006519 // cellular amino acid and derivative metabolic process // inferred from sequence or structural similarity /// 0006986 // response to unfolded protein // inferred from electronic annotation /// 0030433 // ER-associated protein catabolic process // inferred from sequence or structural similarity /// 0030968 // endoplasmic reticulum unfolded protein response // inferred from sequence or str…	0005622 // intracellular // inferred from electronic annotation	0004843 // ubiquitin-specific protease activity // inferred from sequence or structural similarity /// 0008233 // peptidase activity // inferred from electronic annotation /// 0008234 // cysteine-type peptidase activity // inferred from electronic annotation /// 0008270 // zinc ion binding // inferred from electronic annotation /// 0016787 // hydrolase activity // inferred from electronic annotat…	---	---	---
Xl.18594.2.S1_at	0.0027848	upregulated	TGGCCTTCCATGAGTCTGTCAAAACCTGTTTACCATATACCCCTCCATGAAACCACCTGGAAGCTACTTCAGCCTTAAAGGACCGGTTGCGGCACTGTAGCCATGAAGTCTGCATCCCACCATCACTTGCTGCCCCTTTTGCTTCTTTTCCTTTTGTCAACAACATATGTACGAAATGAGTTCAGGGCTCTGTCAAGGTCTCCTTCTCTTCCGCTGATAAAGACTCTGCTGGACCATGGGCCTCTCAAACCAAGCATGGCAGCAAAACAAGAGCTGAGCTTGCAACACCTGCGCTTCATGTTGGACTTGTACAGGCGGTCAGCCGACGGGGATGGGAGACCAAGGACTGGCCGTCAAGCAGGAGCTGCAGTGAGGCTGGTGAGACCCCTCAAACAGGCA…	---	---	N/A	---	P:granulosa cell development; F:growth factor activity; C:extracellular space; F:cytokine activity; C:extracellular region; P:ovarian follicle development; P:female gamete generation	IPR015615; IPR015923; seg (SEG), SignalP-NN(euk) (SIGNALP)	---	bone morphogenetic protein 15	7	Xl.78939	---	---	---		---	---	---	---	---	---	---	---
Xl.18602.1.S1_at	0.00016063	upregulated	CCTGGATTTCCTTTCCTGGGAAATGATTTTTTTGGTGCATTGGGTGATATTTTCAGCTGCCATGCAGTAGACAACCCGATGCCGGAGTCTGAACTCGCAATGTTAAAACAGTATGGACCTAATGTACCTGATGCAGTTCTGCAAAAACTTGTTGCTGCATTTGGAGAGTTAAGAAGTATGGCAGACCAGGGAATAATCACATATCCTTACTCAACCAGAGAAGTTGTCAACATTGTGAAACATTTACAGAAATTTCCAAATGAAGGACTTGCAAATGTAGTAAGAAACGTTTTTGACTTTGATTCCTACAACCAAGAAATGCGGGAAATATTAATGAACTCATTACACAAACATGGAATACCAATTGGAGCAAAGCCAACCAATGTTCAGCTGGCTAAG…	KIAA0564	kiaa0564	N/A	KIAA0564	F:ATPase activity; F:ATP binding; F:nucleotide binding; F:nucleoside-triphosphatase activity; P:ATP catabolic process; C:mitochondrion; F:molecular_function; C:extracellular region; P:metabolic process; P:biological_process	PTHR21610 (PANTHER), PTHR21610:SF2 (PANTHER)	---	novel protein with atpase family associated with various cellular activities domains	10	Xl.18602	kiaa0564	398849	Q6PAY7		NP_001083293	NM_001089824	---	---	0000166 // nucleotide binding // inferred from electronic annotation /// 0005524 // ATP binding // inferred from electronic annotation /// 0016887 // ATPase activity // inferred from electronic annotation /// 0017111 // nucleoside-triphosphatase activity // inferred from electronic annotation	---	---	---
Xl.18606.1.S1_at	0.0012773	downregulated	AAAATAGTACAAGATTCCCCAGGAGTGCTGCTGCTTTATATGCATTGAAAAAAAAAAAAACACTGACCAATACATTCCTAGTGCATAATTCATAAAGCACCCGCAGGACTGGCTCATAAATAGATATTTTTCTATGCTCNTCATGGAGCCAATCCNCCCTGAAAAGCAATAANCCATTATAATACNTTCTCTGCCAGNAAGGCAACAGCAAGAATTTAAATTAAGGNTCAAGTGAAACAAACAAAAAATGCCATTATCGATCAAAGCGGCGGCGGAACAAGCAGTAAAANTACTTCTGTGGCAAGTCTAAAGGCCGTTGGGCCGGGAGTACATACACAGCAACAATTGCCCGCTGACCTAAGTGG	---	---	N/A	---	-	tmhmm (TMHMM)	---	---	0	Xl.18606	---	---	---		---	---	---	---	---	---	---	---
Xl.18606.2.A1_at	6.86e-05	downregulated	GCAGCACTCCTTGGGAATCTTGTACTATTTTATACACACACACACACACGAATCAGTTATCCAGAAAGCTGTGAAATACAAAAGGGCCGTCTCCCATAGACTCCATTTTATTCAAAAAAATCCAGATTTTTTAAAGTTATTTCCTTTTTCTCTCTGGTAATAGGACAGTAGCTTTTACTTGACCGCAAATAGGATGTGGTTGGTCCTTATTGGAAGCAAGGCCAGCCTGTTTATTTAATGTTTACATGATTTCTAGTGGACTTGAGGTATAGAGATCCAAATAACAG	---	---	N/A	---	-	no IPS match	---	---	0	Xl.18606	---	---	---		---	---	---	---	---	---	---	---
Xl.18637.1.S1_x_at	2.84e-05	downregulated	AGCTGGGGGACTCCATTTGCTCAGAGCTCTCAGGTTGGGAAGGAAAGGAAAGGAAAGGACAATTACTCGTGCCCCTTGCTGGCGGAGAGGAAGAGGGGAGGGCAAGGAAAGGAACCATGGCTTTGGATGGTATACGGATGCCAGATGGCTGCTATGCAGATGGAACTTGGGAGTTAAATATCAATGTGACTGATCTGAATCGAGATGTTACCCTGAGGGTTACAGGGGAGGTGCACATTGGAGGGGTGATGCTGAAACTGGTGGAAAAACTTGACGTTAAGAAAGATTGGTCAGATCATGCACTATGGTGGGAAAAGAAGAAAACGTGGCTCCTCAAAACCCATTGGACACTGGACAAATATGGGATTCAAGCAGATGCCAAGCTGCAGTTTACCCCTC…	---	---	N/A	---	F:binding; P:regulation of cell shape; C:focal adhesion; C:cell junction; C:cytoplasm; C:filamentous actin; P:cell junction assembly; C:cell cortex; C:cytosol; C:stress fiber; P:actin cytoskeleton organization; P:cell adhesion; C:cytoskeleton	PTHR16160 (PANTHER), seg (SEG)	---	fermitin family homolog 2	13	Xl.66586	---	---	---		---	---	---	---	---	---	---	---
Xl.18641.1.A1_at	0.00024118	downregulated	CCTATAGACTCTTACAGCTGCTGTTTTACTCTGCTTATGTGCCACAATGCACCCTACCTGCACCCCTAAACACAGCCCTGCAATGTGACTTGACATTCTGACAAACTATCAGGGTTTCTTCTTTTGACAACAAAGCCCACTCTGTGTTAGATACCGNAGTTAGTTGGTAACTATGGTGCATTCTTATCATGTCCCTTACTGAATATATATCAGCTTTTCAGCATTATTCCTTCCTCTATATACCAACCCCCTTCCGTGTGCCTAATGTACAGCCATTACTATAATCTATAGCACTTGGGCTGTTAGCAACGCTAGCGACCAACTGAAAGATCTCATTATTTATATGCAGTCGCCACACACTCGCCTTATTATTTGCTTGTCTGTA	---	---	N/A	---	-	no IPS match	---	---	0	Xl.18641	---	---	---		---	---	---	---	---	---	---	---
Xl.18666.1.A1_at	-5.29e-05	upregulated	ATTTCAGCAATTAAGTAACACGAGCAACAGGGTTGGTTCAGTATGATATATACACTAGCTATATGGGAATGTTACAATGTTGCCACAATATTAATAGTGCTACATATTGCTTTGTTTTTATTCTAGTTGTTAATATGTAATAAGCTTTAAAGTAATTGTATGGGGAAGTTTTAAATGATATGGATGATACAGTAGTGCCACACTGGGACTTGCAATGGGAGTCGCTGATCTTGTGACGAGGTATGAACGTCACTCTAGCTGCCTTTCCCGCCAGTAAGTGTATTTAAGACAACTGCACTGTTTGTTTGATACTTTGA	---	---	N/A	---	-	SignalP-NN(euk) (SIGNALP), tmhmm (TMHMM)	---	---	0	Xl.18666	---	---	---		---	---	---	---	---	---	---	---
Xl.18700.1.S1_at	-0.0067491	upregulated	AGGACTATACACACACTCCCAGAAGCCTCTGCTCTGTGCAATATTGGAACAAGGACTCTGCACTCAGACATTACAGACTGTTTCCCTGGGAGCGCAAAATCAGATCAGCAAGCGGCACGTGCTCTGCAGTTTCTGAGCCTCTCAGGATGCCATCAGATCACAGACCATGGACTAAGGGCACTGACCATAGGAGGAGGGTTACCTAAACTGGAACATCTCAATCTGTCNGGATGTCTTAATGTNACTGGATCGGGGCTACAAGATCTGGTGGCCACTTGCCCGTCTCTTAACGACGAGCATTTCTACTACTGTGATAACATCAGCGGTCCTCATGGTGCCACAGCCAGCGGATGTCAGAACCTGCAGTGCGGATTCCGNATGTGCTGCCGCTCCGGTGAA…	F-box and leucine-rich repeat protein 5	fbxl5	N/A	F-box and leucine-rich repeat protein 5	C:perinuclear region of cytoplasm; F:metal ion binding; C:cytoplasm; P:SCF-dependent proteasomal ubiquitin-dependent protein catabolic process; F:iron ion binding; P:iron ion homeostasis; P:protein ubiquitination; C:SCF ubiquitin ligase complex	IPR001611; IPR006553; G3DSA:3.80.10.10 (GENE3D), PTHR23125 (PANTHER), PTHR23125:SF133 (PANTHER), SSF52047 (SUPERFAMILY)	---	fbxl5_xenla ame: full=f-box lrr-repeat protein 5 ame: full=f-box and leucine-rich repeat protein 5	8	Xl.18700	fbxl5	432131	Q6INS1		NP_001085061	NM_001091592	0016567 // protein ubiquitination // inferred from sequence or structural similarity /// 0031146 // SCF-dependent proteasomal ubiquitin-dependent protein catabolic process // inferred from sequence or structural similarity /// 0055072 // iron ion homeostasis // inferred from sequence or structural similarity	0005737 // cytoplasm // inferred from electronic annotation /// 0019005 // SCF ubiquitin ligase complex // inferred from sequence or structural similarity /// 0048471 // perinuclear region of cytoplasm // inferred from electronic annotation /// 0048471 // perinuclear region of cytoplasm // inferred from sequence or structural similarity	0005506 // iron ion binding // inferred from sequence or structural similarity /// 0005515 // protein binding // inferred from electronic annotation /// 0046872 // metal ion binding // inferred from electronic annotation	---	IPR013101 // Leucine-rich repeat 2 // 3.4 /// IPR013101 // Leucine-rich repeat 2 // 1.8	---
Xl.1872.1.A1_at	-0.00015582	upregulated	ATGTAAAAAACCCAATTCTGTGAGTTTGAGTTGCATAACCCGAAAACTCAACTAATTGAAAAACTCGAATCACTCAAATTATTCGAGTTTTCAGGCAAAACCCTATAAAAAAACCCAAATGCAGGCTATTAACATCTTCGGATGGTTCAGGGGACCTTTGCCATTGACTGTTGCATGACCTTGACAGGTTTTACATGGTGTATTTTTCGAT	---	---	N/A	---	-	SignalP-NN(euk) (SIGNALP)	---	---	0	Xl.1872	---	---	---		---	---	---	---	---	---	---	---
Xl.18727.1.A1_at	-7.83e-05	downregulated	GGGCAGCTGCTATCTTGTTTTTACAGTTTTTCCCCAAACACTGATTTTCCAAATGAATGTGAAAGCAACCAATAACATTGTTTACATCAAGGGGCAGATTTNTCANATGTGAGTTTNGAGNTTCATGNATTAANNCTCGCCCTCATTCTATTCACATTCCTTGGGATTTTNAGAATTGTATTTATCAATGGGCGAAAGTTAGAACCCACCATTTATCATTNCGGTTCTANAAATCCCATAGGAACAANTAGAACANGGGTGAGTTTTTGTTTNTTGAGCTCTAAACTCACATTTTCATACATCTGCCCTCAAGAGTTTATTAAAAAAAAAAAAGTCTTTTAACCGTATTATTTAAATGAAGATTATAGAATATATTTTACATTGAAATGATTTGTTTGC…	---	---	N/A	---	-	seg (SEG)	---	---	0	Xl.18727	---	---	---		---	---	---	---	---	---	---	---
Xl.18738.2.S1_at	0.00037073	upregulated	AGCGTAATTTTGTTCTTGGTCCGAATCTGGCTGCGGCCTGTGCGTACGTTTCAGCCTGACCCTGGAGTAATTGTGTCCCTGACAAANTGTGGGGGAGGGAGCAGGGATGGGTGCTACCCAGGTTCCGATTGACAGTTTCCCTGGGAGCTCATCTGGATAGTACAAGATGGAGGACACTTGAGGCCGGAGAGAGGGTGATATCCCGAGTACTTGGTAAAAATGTTGTCTCTTCAGTCACCCAGTGCTGTATTTCTGTAGCGTGGATATCCTGGGAATAATCTGCTGCCCTTCGCACCAGTGTTTCTTTGCATCACGCGGATGCTGGGAAGTAGAGGGGCTGGCTGGTATNAAACCCTGGAACAATTTAAGGCCNCAGGAGGGTGCGTGCACTTAAGATGT…	---	---	N/A	---	-	no IPS match	---	---	0	Xl.18738	---	---	---		---	---	---	---	---	---	---	---
Xl.18744.2.A1_at	0.00016454	upregulated	AAGAAAGCTGCGAGCTGAGCTGCAAAGCATCATCCAAGAAAAGAACCAGAATCATCCTTTAATTACAAATTTTTCCTTCACTGCCATTAAGAAGATGATCTACCAGCTTTTTGAGAAACATATTGACGTTACAGCTCCCATATTACTGAAAATAGGTAGACCTATACTTTGTTTTTGTGTGTGTGAACTGATTTGAATATGTATAATCTCTGTAATATGTTGGTGTTACATAAATAAAGGATGTAGGTTTTAAAAAAAAAAATATTTTAACACAGCACAGGTGAGTTTATGTGAGTTCAAAGCACATCTCCCTATACTAATGTATTATGAATGTGCATCAAGCGCTTAAGGGAT	---	---	N/A	---	P:regulation of transcription, DNA-dependent; C:chromosome, telomeric region; F:telomeric DNA binding; F:protein homodimerization activity; P:telomere maintenance; C:nucleus; F:DNA binding	IPR013867; PTHR21717 (PANTHER), PTHR21717:SF10 (PANTHER)	---	telomeric repeat binding factor 2	7	Xl.18744	---	---	---		---	---	---	---	---	---	---	---
Xl.18791.1.A1_at	0.0025351	upregulated	GAGGTTATTTATGAAGGACCGGCTTGTTCTCGAGGAAAAAAATTTTTTAGATGAAAATGCACCATTACCTCTAAAATAATACGTGTATACATGGAACCAAGGGATCTCAGGAATTTTATGACAATACATTCTTCGAAGAACTTATGAATTGAAGAGTATTTGTATGAGACTTGGAGATATTTGATACTAGGGAGGTTCACAAGAAC	---	---	N/A	---	-	no IPS match	---	---	0	Xl.18791	---	---	---		---	---	---	---	---	---	---	---
Xl.18791.1.A1_x_at	0.00012509	upregulated	GAAAGTACTGCCCATTTCAGAGGTTATTTATGAAGGACCGGCTTGTTCTCGAGGAAAAAAATTTTTTAGATGAAAATGCACCATTACCTCTAAAATAATACGTGTATACATGGAACCAAGGGATCTCAGGAATTTTATGACAATACATTCTTCGAAGAACTTATGAATTGAAGAGTATTTGTATGAGACTTGGAGATATTTGATACTAGGGAGGTTCACAAGAAC	---	---	N/A	---	-	seg (SEG)	---	---	0	Xl.18791	---	---	---		---	---	---	---	---	---	---	---
Xl.18856.1.A1_at	0.00032877	downregulated	AACCGCTAAAAACATTTCCATCCTCCCTTTNTGCTGAAATGCTGATTTATTTTAAAACTTGATATATGGGTGCTTGGAGAGCAGAGCAGAANGTTTACTTCTCCTTTAATCACCCAACAGCATCTTGCTGGTCCTTGAAACAACAATCNCCTTTAACCCTTTGTGTGTAACCTGCNGNCGAATCCATAGATCTCGTTTCAATGTTTCTTTTTTCANNGNTCCTGTCACAGAGGCCGACATAGAAAGTGTTAAATAGACAGGGACCCCCCAATGTGTGGGAAGGGGCTGCAACACATTGCTNTGCAGAGAACCCGGTGACTGGCACCATTTTTAGGCTNTAAAGCAGAAGTTTACATTTCCCCCCAACTNTTNTCANCCCCTGCTTCCGGTTTTGCTTTC…	---	---	N/A	---	-	seg (SEG)	---	---	0	Xl.78680	---	---	---		---	---	---	---	---	---	---	---
Xl.18865.1.S1_at	-0.00012651	upregulated	ATGGTGCAAATTTAAATTCACGAACATCTAGAGGCTATTCACTGCTGCATTGTGCTGCAGCTTGGGGCCAACTGGACATGTTAAAAACCCTAATAGAATTGGATGCTAATGTAAAAGCTTGCAACTTCTGTAATGAAAAGGCNTATGAAATAGCAGTTCGATACAATAAAACTGAATGTGCAGATTTCCTGGCCTGGGCTGAAGCTAAACTGGAATTGAAAATGTATATCAGCTTTGTCCAGCAGTCTTTCACAGATCTAGAAAAAACGCAAGGGAAACTCAACAAAGAATACAAGCACCAGACTATGGCTGCCTGTAAATCCAAGAATGATTGGTTAGAGCATACAAAGAACCCAACCACTCATGATTTTGTGGAACAGAAGCNGCAACTGGAAGCTA…	ankyrin repeat domain 45	ankrd45		ankyrin repeat domain 45	F:molecular_function; P:biological_process; C:cellular_component	IPR002110; IPR020683; G3DSA:1.20.1270.10 (GENE3D), PTHR24180 (PANTHER), PTHR24180:SF153 (PANTHER), SSF100934 (SUPERFAMILY)	---	ankyrin repeat domain 45	3	Xl.78572	ankrd45	496009	Q5PQ20		NP_001088745	NM_001095276	---	---	---	---	---	---
Xl.18887.2.S1_at	-3.98e-05	upregulated	GGGACAATCGGTTTTTATCGTCTGAAATCGGCCGGAGAGGGCGAAAGCAGGGCCGGAAGGTTCCGAGCCGCTTCGGTGGGGATATTTCTGCGATTTACGGACTGTAGCGCTCTGAGCAGCGCGGCCAATTTATGTCGGAATCGGAGGTATTTCATCTTTTCGGTGACTCACTCTGGTGATCCTGTTGCCTTGGAACCCGAACGTTTGCATCGCTTCCAGGCTTCCCTGCACTGAAGGAGGACGAGCAAATATGCTTTAATTTCCATGTTTCTTAAAGCCGGTACTTTTTCATATTCCAC	---	---	N/A	---	-	no IPS match	---	---	0	Xl.71043	---	---	---		---	---	---	---	---	---	---	---
Xl.18911.1.A1_at	-3.97e-05	downregulated	ACCCTCATAGATTGTGTTGGCAGTCAAAGCTTGGGGTTCCCTTTCACCCCCTTATTTCCGGCAGCAGCGAGCCAGGCTAATGTTTCTGTAGTTAATGAACCTTGTGTTGCCATGGAAAATACTCTTGTGTGCCAGTAAATGTGCTGTGCGTGTGTGTAACCCCAGCTTGCCAGTGTGTGGTGTAGGTTGTTGGTGTGTGCCACCTGTTCTTCTCTAGGAAGTAGTAAACTGTTGTTCTGAGTATTGAGTTATTTATTTCACCCCCAGCTTNTGAAGGACATGGGGGAGACCGAAGTGTGTACACTGTTCGTAAATGCCTTTGTGTGAAAATGTGCACCCGCCGGGGTAACAACATGTTATTTGTCCAAA	---	---	N/A	---	-	no IPS match	---	---	0	Xl.18911	---	---	---		---	---	---	---	---	---	---	---
Xl.18935.1.A1_at	-0.00019939	downregulated	TCTTGAACAACAACGACCCTCTTATTTATTCATTAACCCAACACAACAGTGTGCAGGAAGAGACTTGGTGGAGTAAAGGGCAACTTTTTTTTTTTTTAATTGGTGAACGAACCAAGCACGCAAATTTAAATGGCACTAGTCCTGGGTCACTCCGGATCTGCAGTTTTGTTTGACGTTTTGCAGGATGCAAATGCAC	---	---	N/A	---	-	no IPS match	---	---	0	Xl.18935	---	---	---		---	---	---	---	---	---	---	---
Xl.18946.1.S1_at	0.0015217	upregulated	CAGAAGCCGGTATCTTTGGAGCAACACCCTGATTATGCAGAATATATATTTNATCCTATGGATCTTAGTACCTTAGAAAAGAATGTAAAGAAGAAAATGTACGGTTGCACGGAAGCNTTTNTGGCNGAAGCCAAATGGATTTTACACAACTGCATTATTTACAANGGTGGCAATCACAAGCTGACACAAACNGCAAAAGTNATAATCAAGATTTGTGAGCANGAGATGAATGAAATCGAAGTCTGNCCTGAATGTTANTTAGCTGCTTGCCAAAAAAGAGAGANTTGGTTTTGTGAACCCTGTAGCAATCCACACCCATTGGTCTGGGCGAAATTAAAAGGATTTCCCTTCTGGCCTGCAAAAGCACTTAGAGATAAGGATGGACAGGTTGANGCACGA…	zinc finger, MYND-type containing 8	zmynd8	N/A	zinc finger, MYND-type containing 8	F:metal ion binding; F:kinase activity; P:phosphorylation; F:zinc ion binding; P:nervous system development; ; P:negative regulation of transcription from RNA polymerase II promoter; F:transcription repressor binding; C:nucleus	IPR000313; IPR001487; G3DSA:2.30.30.160 (GENE3D), PTHR24102 (PANTHER), PTHR24102:SF13 (PANTHER), seg (SEG), SSF63748 (SUPERFAMILY)	---	protein kinase c binding protein 1	9	Xl.18946	zmynd8	733267	Q4V7I2		NP_001170911	NM_001177440	---	---	0005515 // protein binding // inferred from electronic annotation /// 0008270 // zinc ion binding // inferred from electronic annotation /// 0046872 // metal ion binding // inferred from electronic annotation	---	---	---
Xl.19003.2.S1_a_at	1.1e-06	upregulated	TGCCAGACTCTGTGGCCGATGTCCGGCAGGCGGTGGATATGGGCAAGAATTCATGAGACGTAGACTTCTTCAAAAAACGCTGCCTTTTTATAAGATTTCATGATTCTGTGTAATTATCACTAACTTCTATGCGCTAGACTGAACCAATGGTTTGAATGTATTTCTAATTTTGCCTATAAATATAAATACATAGATTTTGTACATTATATTTCCACAGTTCAGTGTCCGACTGAGTGATGGAGAGACCACTGTGCTTGCCCTTTCCACTCCATAGTGATAATTGCTGTCATTCTGTGCTTCATACCATATATTCACTAAATTCATACATTCACTAAATTCATACCATACATTCTCCATATCATACATTCACTAAATTCGTACATTCACTAAATTCGTACA…	---	---	N/A	---	-	no IPS match	---	---	0	Xl.16686	---	---	---		---	---	---	---	---	---	---	---
Xl.19005.1.A1_s_at	-4.14e-05	downregulated	GTGGAACTTGTGACCCCGTATTTAGGGTTTAGCAACGTTATCAATCCCCTCCCATAGTGTGTCCTGTAGATACTGTNTCTCCCATTGGGCCCCTGTGTCACCCCACAATGAGTGTGACTAAGTCCATGTCCCAGAGTTCCCTTGTGGTTAACTGGATCAAGTCTCTGATGTGAGATACTAAATACGTTCCCTCAGNAACCTGCANAGATGTTGCTACTTAGCTTCTGCCTTTAGAACATCACTTATTGGCCTCCTGGTGCCCCACCCACTCTACATCTGCCTGGCCACCTTGTATCCCTCACTTTCTCTGCCCCAAAGAAACCAGATGATGTAGGTGGCCAAGCTTAGC	D3Mm3e protein	wdr54	N/A	D3Mm3e protein	-	SignalP-NN(euk) (SIGNALP)	---	---	0	Xl.79452	wdr54	779246	Q0IHE3		NP_001090336	NM_001096867	---	---	---	---	---	---
Xl.19006.1.S1_at	0.00033415	upregulated	GTGCCACTGTTCTATTTCAAGGTCTTTGAGGCTTAGCATCCTTTCAAAACTAGTTTTCATGAGATCATCATTGACCAGCCTTTTTTCTTTTGGCCTGGTGTCTTTTGAGGACTGCAATTTAGATTTGCATTTTTCTGCTTCAGAATCTTTAGGTTTCAACTTTGGAATATTTGTCTGTGTTTTGTCTTTNTGCTTGTCCCTTTCTTTATATCGATCAATGTCTTTTTCCTTGNNTNNNNNGNNNTNNTNTNNANNNNNNNNAANNTTTTGCTGCTCCTCTTTTAGCTTTTCCTTTACTACAGCAGGCTTTTCATGAAGTATTTTACTGCCATCAGTGTTACCACTTTGTTTGCGCTCTTCTTGAACATGCTTGTCGCTTGCACCAGCATAATAGTCTAC…	---	---	none	---	C:nucleus; F:molecular_function; P:biological_process; C:cellular_component	coil (COIL), PTHR24149 (PANTHER), PTHR24149:SF222 (PANTHER), seg (SEG)	---	ankyrin repeat domain isoform cra_a	4	Xl.19006	---	---	---		---	---	---	---	---	---	---	---
Xl.19025.1.A1_at	2.15e-05	downregulated	GATTAATTTGGTAGTGTCCCTTTAAGTTTGAGATTAATCTTCAATACTGTTNNGNNNNGCACAAAACCATAGAAATGAAGCTGTATCCAATGATATCCACACCAAAAGCCATANGTACATCCCAAGCCGACACATCGNNCCCCCCCCCAGATTGGGACTGATCAAAGCCTGGTAGAAAAAGGGGTTCAGACGCAGGAGACCTTGTATATTTTATCCATCGTCTAAGCCTTGTCCTCAAACCATTGTATCACTGTTGATTCTATAAATATATATAAATATATAAATAAGTTACTTTTTCATTAGCTGGTATATTCTTTTACTCTGATTGTGACTATTACAGACCGATTGAACTCCAAACCGTACATTACATTAGAATGAGCTCCTCGTACTTAAAGGTAT…	golgi phosphoprotein 3-like	golph3l	N/A	golgi phosphoprotein 3-like	-	no IPS match	---	---	0	Xl.19025	golph3l	100036805	A0JPI4		NP_001090566	NM_001097097	---	0005737 // cytoplasm // inferred from electronic annotation /// 0005794 // Golgi apparatus // inferred from electronic annotation /// 0016020 // membrane // inferred from electronic annotation /// 0032580 // Golgi cisterna membrane // inferred from electronic annotation	---	---	---	---
Xl.19064.1.A1_at	0.00056064	upregulated	GTGCTTCTGTATTCATGTAACCCTCAGCCTAGTATTTGCATTCCAAAAATGCTATAAACTAATGAAAAAACATTCGAAAATGAATCTCAATTGCAATAGTGCTCAGTGACACACCCTGTGTAAGTTTAAATATTACAAAAATGGACACCTTTTCGGCACCAGTTTTTTTTTTCCTTCTGTCATAGAGGAAACCAGAGGCATAGATTCTACAGCGCTGGCAGTCAGATATATGAAAATCGGTGCAGTAGATTTTACGATCTGCAGCAAGCAAGCATTTA	---	---	N/A	---	-	SignalP-NN(euk) (SIGNALP)	---	---	0	Xl.73735	---	---	---		---	---	---	---	---	---	---	---
Xl.19098.1.A1_at	-2.62e-05	downregulated	GGATTATTTTCCACTTACCCCTCAGCACAGATAAATGAGAAAACAAAAAAAAGCCATGTTCCAAGACTATATACTCTCCATGCTACTGAGCTCCTTCACTTATATTTACACTTCTTTTGCATTATCTTCTCTCTTCCCAAATGAGCCTGTACCCAGAATTCCTCCTCTTCCCCTTNTGATATTTAACACTGTATCGTAATAAAGACAAAATAACTAAAAAAAAAAAAGAGAATGTGGGATTTCCCTGGAGCTGTGAATTTTCTGTTTGCACTTTCTGTCCTGTATCTTTCTGTACAAATTTGCACTTCTCTTTTTATCGCCTCTGTAGACTGATAT	---	---	N/A	---	-	seg (SEG), SignalP-NN(euk) (SIGNALP), tmhmm (TMHMM)	---	---	0	Xl.19098	---	---	---		---	---	---	---	---	---	---	---
Xl.19127.1.S1_a_at	6.52e-05	upregulated	TTGAAATTCTTTTTGGGTTCAGAGAGCCATCCAGTGATTTGAAGTNTGAAATGCAGAGAGCNGAAATTTCTCATTTCAGAAGCAAGAAA	---	---	N/A	---	-	no IPS match	---	---	0	Xl.19127	---	---	---		---	---	---	---	---	---	---	---
Xl.19153.1.A1_at	-0.0001264	upregulated	TCATATGGTACATGTGTGCAATCACGAGCCTGATCTATTGTTATAGTCTCCACCCTTTGTTTTTCCAGTGTATTTCAAAATGGTTGTAAAACTTATAAGCTTCCATCTTGGATGGGAACCTTTTGTTTGATTTTGCAATCAGTCATTATAAGGAAGAGCATACTTAACCCATATATGCNTNGNNTANNNNNAAACCCCAGCACATAATTTTGGGAAGAGGTTTTACATTTTGTGTAATGTTCTTTTGATGAATTACAGGTTTTATACATATGAAGTGCTTCCAAATTGCGTGTTGTGCAGCCGAGATAGTTGTGCACACTGCGATTTTCCCTTCAGCAAGATGAG	---	---	N/A	---	-	tmhmm (TMHMM)	---	---	0	Xl.19153	---	---	---		---	---	---	---	---	---	---	---
Xl.19173.1.A1_at	8.66e-05	upregulated	GACCAGTGTATGACCACCTTTATAAAGGCTCATAGATTACTTCAAATGGGAAGTGATTGGAGATTGTGCCTCACTGGATTATACATTTCAGGTTTGGGAACAAGCTTTGTTTTTTAGGTATAACTTCTNTCCATCATGTAAAAATGCAATACTAGCCCATTCTTATCTGATTATGTTTACCATTTCATCGTCCACTGATGCAGCTTTCATTTTTCTAAACAAACATTTTTGTTGAGTAGCTATCCGGCCTGGAATTTGATTGCTAGGACTTGAAATGAAGATGAATAGTAGAGTGCTGCANCAGNAATATAAGCAATAAAAAAAAAAATAAGAATAGCAAAATTACAGCATCATTTTTAATCTGATTTTTTGGTTGCTGGGGACAGTGCCCCAACAATT…	---	---	N/A	---	-	SignalP-NN(euk) (SIGNALP)	---	---	0	Xl.70687	---	---	---		---	---	---	---	---	---	---	---
Xl.19178.1.S1_at	1.05e-05	upregulated	TGATATCACTTCCAGTAACTTGGGATTGTGGCACGTGCCCAACAACACACCATTTTCCCACTGGAGGAATAACTCACTTCTAAGGTATCGGACACAGAATAACTTCTTTTCTGCTGAAGGTGGAAATCTCTTCAATCTCTACCAGAAATATCCACTAAAGTTTGGAATTGGAACTTGTCCAAAAGATCATGGACCTGCTGTGCCCATTGTGTATGATTTGGGAAATCCTGACCTAACCACTAAATACTACTCTCCAAGTGGTAGACGGGAGTTTACTGCTGGATTTGTTCACTTCAGAGTGTTTAATGCAGAAAAAGCAGCGCTTGCTCTCTGTGCAGGAGTCAAGGTGACTGGCTGTAATACAGAACATCACTGCATAGGAGGAGGAGGTTATTTTGC…	35 kDa serum lectin	sln35-A	N/A	35 kDa serum lectin	F:receptor binding; P:signal transduction; F:sugar binding; P:positive regulation of protein amino acid phosphorylation; C:brush border membrane; P:positive regulation of glucose import; C:membrane raft; C:anchored to membrane; C:extracellular region; P:response to nematode; C:plasma membrane	IPR002181; PTHR16146 (PANTHER)	---	intelectin 1 (galactofuranose binding)	11	Xl.19178	sln35-A	373568	Q8JJD0		NP_001079040	NM_001085571	0007165 // signal transduction // inferred from electronic annotation	---	0005102 // receptor binding // inferred from electronic annotation /// 0005529 // sugar binding // inferred from electronic annotation	---	IPR002181 // Fibrinogen, alpha/beta/gamma chain, C-terminal globular // 1.4E-4	---
Xl.19179.1.S1_at	-2.15e-05	downregulated	ACCCTTATGCTTCTAGTGATAACTTGGATCAACACTGGTGAATCGCTGAGCTGGGACAGTAATTTCAATATAACAAATACAATAATTCTAGAATGTGTTCTCCTTTAGGCTTGTATGATTACAGATTTAATCATTACACTGGGGTGCATAGAAAGACTGTAGAATACATATTAAGGAATATTATAGCNNAGNACCTTCTCTCAGCTCCATCCTAGACCTCCATTCTCATTTTACTTCCTATCCGCTTGTTCCCTGATCACCGTCCCAGTACACTTTCTCTCCACCCCTTCCTCTCATTTCCTCAGCCTTTTACCTAAATATTCATACCACCCCTCAGCCTCTCCTTGTCTATCTATTCCCCTCTTCACATGGGTAAATAGCTAAGATAGATTTGCTGTG…	chemokine (C-X-C motif) receptor 1	cxcr1	N/A	chemokine (C-X-C motif) receptor 1	-	SignalP-NN(euk) (SIGNALP), tmhmm (TMHMM)	---	---	0	Xl.19179	cxcr1	398309	Q8QFR5		NP_001082234	NM_001088765	0006935 // chemotaxis // inferred from electronic annotation /// 0007165 // signal transduction // inferred from electronic annotation /// 0007186 // G-protein coupled receptor protein signaling pathway // inferred from electronic annotation	0016021 // integral to membrane // inferred from electronic annotation	0004871 // signal transducer activity // inferred from electronic annotation /// 0004872 // receptor activity // inferred from electronic annotation /// 0004918 // interleukin-8 receptor activity // inferred from electronic annotation /// 0004930 // G-protein coupled receptor activity // inferred from electronic annotation	---	---	AAH84427.1 // span:41-63,75-97,117-139,151-173,208-230,243-265 // numtm:6 /// NP_001082234.1 // span:41-63,75-97,117-139,151-173,208-230,243-265 // numtm:6
Xl.19203.1.A1_at	-9.65e-05	upregulated	GTCTTGGTTTGTACCCATTGGTTATTACTTTTTATGCTTTATGCATTTCACACGTTTTAAGCAGTTTAAAGCCAATGGAAAGGGTTAGACAGGCTGTCACACTGNTGTTTAAACTATGGCTGTGCTGCCAGTTGCTTACTGTTGACATAGCACAAGATAGCTATTTACTTTCTTTATTTAAAAACTGCCCAGCAACATGCTGCAAAATATTGCGAGGAAAGACTTTGGTGCGTAAAAAGTCTGTTTGGCCCCCACGCAGCTCAGTTTGTAAATGTATACAATGTGGGCTGTTACTAATGACCTTCATACACGTCAATATGTGTCTTTTGTTCTGCGGTAATGTACAGTTACCTTTATTACACAATATGAATACATGGTGTATCATTGCAAAGCGTTTGG…	PHD finger protein 6	phf6	N/A	PHD finger protein 6	-	SignalP-NN(euk) (SIGNALP), tmhmm (TMHMM)	---	---	0	Xl.78556	phf6	495066	Q5XH47		NP_001088235	NM_001094766	---	---	0005515 // protein binding // inferred from electronic annotation /// 0008270 // zinc ion binding // inferred from electronic annotation	---	---	---
Xl.1922.2.S1_at	-7.59e-05	upregulated	ATGGGCAGAACCTCACTTTTAGCTTCCGTGTGGAACGCCGGGATACTCGACTTTCTGCAGAGGATCTTGTGCTAGAAGGTGCCGGACTCAGGGTATCTGTGCCTCTCATTGCCCAGGGAAACTCCTATCCCAGTGAAAGTACTCAACCCTATGTGTTCAGGATGCATGAAGCCACTGACTATCCATGGAGACCATCAGTTTCACCTTTTGAATTTCAGAAGTTGTTGCAGAATCTTACAGCAATCAAGATCAGAGGAACCTACAGTGAACGCAGTGCTGGATTTCTAGAGGAGGTCAGCCTGGTAACTGCTGAGGCAGGTGTTGGTCCTTCTGCCTCATGGGTGGAGATGTGCAGCTGTCCCATTGGCTATATTGGGCAGTTCTGTGAGAGGTGTGCTT…	---	---	N/A	---	C:basement membrane; P:cell adhesion; C:extracellular matrix; C:proteinaceous extracellular matrix; C:extracellular region; P:cell migration; C:laminin-1 complex; P:hemidesmosome assembly; C:basal lamina; P:substrate adhesion-dependent cell spreading; F:glycosphingolipid binding; P:extracellular matrix disassembly; P:neuron projection development; F:extracellular matrix structural constituent; C:…	IPR000034; IPR002049; IPR018031; G3DSA:2.10.25.10 (GENE3D), PTHR24661 (PANTHER), PTHR24661:SF81 (PANTHER)	---	gamma 1 (formerly lamb2)	22	Xl.1922	---	---	---		---	---	---	---	---	---	---	---
Xl.19264.1.S1_at	-0.00015461	downregulated	CAGCTCTGGCTCTCTGCTGGAGAGAGAAATCGAGGAGGTGAAGCAGAGGGAGAAAGAACTGCGAAGGCAAAGGAGTAGCATCTATGGGAAGGAGGCCCTGGAGATCTCTGTCAAAGAACAAGAGAATCGAGAAGACATACAGTCTGGAATATATCAACCAGAACGGACAAGCTGGAGAAAACTGGAAGTTAACTGGCCCCCAAACCGAGAGGAGTCCATGAATGGTGTAGCATCTGAGGAGGTCAAAGAAAGTCCTCGACTTCGTAGACAACGCAGCCTTCTCATCCAAAGCTGGGAATCTGGCAACCCCACCCCTCGGGATGAGCAGTAGAAAGGACCTAAGCTACAGCTGCACTGAATATCTTGTTTTGTCTGGAATCCTACTATCCCTGTAGACTT…	---	---	uncharacterized LOC100491128 (LOC100491128)	---	-	no IPS match	---	---	0	Xl.19264	---	---	---		---	---	---	---	---	---	---	---
Xl.19265.1.A1_at	6.78e-05	downregulated	AATATCTCTCATTACGTCTTGGGTTGCTCTAGTTATTAGTTTGGCTGAATAATGCACAGACAACTGAGGNGGAGATTGAAGATATACCTTTTCTTCTAGAGGCTGTGTAACCATTGAGGTATATTAAATATTCAGACTCATACTTTGTACCTATGGAGCTGGCACTCCAATGACCTATCAACTCAGTGAGAGTCAATCGGTGNCTAACAGTTGGGTGTTTTTGACTTATGCTGGTTAAAAGACCCCAGTGTGCCATAGTCTTTATGTTTTTTTTCTTCCTACAAGAGTATTCATTTCCTTGACTTGCAATTGAGGATTATCAAGCCTGTTTCTAACTCTTACCTCTGTCTCTCACCATAGAGAGATCTCCTCTGTGTAACTGGTGCTTTGTGCTTAAAT…	---	---	N/A	---	-	seg (SEG)	---	---	0	Xl.51863	---	---	---		---	---	---	---	---	---	---	---
Xl.1928.1.A1_at	-1.81e-05	upregulated	GTAGCATTCTTTCATAAACACTTAGATCACATCTCTTACAAAAATAAAAAATCTGGGAACAGTTTATCATTGGATTCACCATATCTGCATAGAAATGAAATACAAACTCTACATTATGAGCAATTCTTCAAGTCTA	---	---	N/A	---	-	no IPS match	---	---	0	Xl.1928	---	---	---		---	---	---	---	---	---	---	---
Xl.19306.1.A1_at	0.00061054	upregulated	CAATTGGTGGCACAGTAGCCGAATTATGTTTCACTAAGCTGAAGTTTAGAATACATTAAGGAAATGACCTAAATAATGTCAGCTTCTATCTGTATGGAAAGGCTGCCATGAATATTGTGCAATTGTTCACCTAAAACACTGACTGTTTCAAGTGGCAATGGAACCTGAATTCAATGACTCAAAAGAAATTACATCAGTATTCTAGACTAGACATTCTTCACATTGTGTTTGGCATCCTCCAGGATCTTGAAGGAACGTCATTGGGTGGACACTGGATAATGTTTTTAATGTACAGCAATACAAATTGTTGTTTGTACATCTCAATAACGGAAATATTTCTTTAAGATTAATCCTGCTTAAATGTTTTTCTGCTGATGCCCACATTCTCTACAAAAGTGT…	---	---	N/A	---	-	no IPS match	---	---	0	Xl.19306	---	---	---		---	---	---	---	---	---	---	---
Xl.19351.1.A1_at	-0.0002046	downregulated	GAGTCGACACGTCATGTTGGCCTTTGTCTTGTTTTAATTGGCACCCTGTTCCTGGCTACTCCTNGGGGGGGGGTTGGTTTCTCCTGCTGCCTTTACAACATCGGTTTGTTACTGGCCTCTCAAGCCTCCGTAATTGGTCTCAGCCGAGAGATCTGGCAGAATGAGGGCAGCCGAGACAGGAGCCTACGACCAGTCTAAATTATGAGTCTTCTGACAATGACAGCAACCAAGTGTCCTGTCTNTTCTGAGTTACTAATATACACGCCCATGTATCAAGCTCGTTGGCCTGTGTGTGTCGCTCCGTTAAGGAGGCCTCATTCGTTNTTAGTGATCCCTACTTAATGCAGTTGGCTTCCCTGAAANTCAACTNTCCGCATTNTCCACCANTTTTTCAGGTGG…	---	---	N/A	---	-	SignalP-NN(euk) (SIGNALP), tmhmm (TMHMM)	---	---	0	Xl.70897	---	---	---		---	---	---	---	---	---	---	---
Xl.1936.1.S1_a_at	-0.00030056	upregulated	TTACAGTATTGTTTTACCAGATGGGGAAATGTGATGGCTGCAAACGGCAGGGCAAGCTAAGCGACTGTTTGAAGTGGAGAGGAGAGGTGAAGCACTTTTGCAACCTGCTTTGCATACTAGTTTTCTGTAACCAGCAGCAGAGCACAACAGAACCCACACCACCCAACACCACAGCGAGTGTCCCCATGGTGCAAGCAGTCCCTGCCTCATCAGGCTCATCAGGAGGCAAGGATTCTACCCCAGTCATCGCCAATGTGGTGTCACTAGCAAGTGCACCTGCAGCACAGCCCACACCTAACTCTACAAATGTCCTGCAAGGTGCTGTCCCGACTGTGACGGCAAAGATTATTGGA	zinc finger, MYM-type 4	zmym4	N/A	zinc finger, MYM-type 4	F:zinc ion binding; F:metal ion binding; F:molecular_function; P:biological_process; C:cellular_component	PTHR11697 (PANTHER), PTHR11697:SF29 (PANTHER)	---	zinc mym-type 4	5	Xl.77953	zmym4	414497	Q32N83 /// Q6NTK1		NP_001129637	NM_001136165	---	---	0008270 // zinc ion binding // inferred from electronic annotation	---	---	---
Xl.19371.1.A1_at	-0.0033682	upregulated	TTTGTGCCAGTCAGGTAGACTCCAGAGCCTTTTAAACCAATAACCAAAACCATCCCAGTTCAGGGACCCTTATTTCTCCTCGTCGGTATTTTTGCCAAGTGTAGAGGATAGTTTTTATCCCTTGTCCCTTCATAACCCCATTGATATTTTTTTCTTTTTCCAAGGATTAGTTTTGGAATTTTAACCAGATTGTTGG	---	---	N/A	---	-	no IPS match	---	---	0	Xl.19371	---	---	---		---	---	---	---	---	---	---	---
Xl.19399.1.S1_at	1.93e-05	upregulated	AAGCTGCTCCAGAATCTTACCTATGCAGAAAAAATGACTGTGTTGTTTGTTTACAATGGCCCATTCATGCTGGAACCCACAAAATGGAATTTGAAAGCATTCCATAGAAGACGAAGAAGAGTTGCAGCTGTGGATCAATAAGTGCTGTTTTCTTTTGAAGCATAAAATGGCTTTNTGTCAAACATGCATCTTGCAAATCCTCCTAACATTCCTTCTATGGCTCTTCTAGTTAAAATGTTATTGCATCTGCCATAATAATTTCTTGCAGCACATTTAAAATATATAGTTTTGTGAGCATTTCTTTAGTTCTAAAAGAGTGGTTTCCATACTGTGGGAGCCTGCCTTGATGGGAATCTGGGGCAGGGGGCCCAGTCCAAAGGAGTATATCTGTTTGATCCT…	structural maintenance of chromosomes 5	smc5	N/A	structural maintenance of chromosomes 5	C:chromosome; C:nucleoid; P:DNA recombination; F:DNA binding; C:nucleus; P:response to DNA damage stimulus; F:nucleotide binding; F:ATP binding; P:chromosome condensation; P:chromosome segregation; P:DNA repair; F:molecular_function; C:cellular_component; P:biological_process	PTHR19306 (PANTHER), PTHR19306:SF1 (PANTHER), seg (SEG)	---	structural maintenance of chromosomes 5	14	Xl.19399	smc5	398492	Q805A1		NP_001082472	NM_001089003	0006281 // DNA repair // inferred from electronic annotation /// 0006310 // DNA recombination // inferred from electronic annotation /// 0006974 // response to DNA damage stimulus // inferred from electronic annotation	0005634 // nucleus // inferred from electronic annotation /// 0005694 // chromosome // inferred from electronic annotation	0000166 // nucleotide binding // inferred from electronic annotation /// 0005524 // ATP binding // inferred from electronic annotation	---	---	---
Xl.19445.1.S1_at	-0.003438	upregulated	ATATGTTCCCACCTACTTGATTTTTTAATAATTCATGCTGTTAAATTTAATAATGCCCCTAAAAGCTGTCAGTCTCTTCACTTTGAAAGAGCAGGTCCCCTTTTGCAGTGAAGTAATAATTAACTTATTCCAGGGCCCCTGTGTACTATGTGTACTATAAACTTTGGGCTAAATGAAAAAAAAAACATTTTATATGTATACTAATAATAATAATGAAATGAAAATGCTCATCCCCTGTTAAGGACGGTCTTGTATAAGGGTTTTTTTTTTTACATTTTTTAATTACAAATTGTCCTGTGTTTTGCTTTTCTCATAAATTCTTTATAGCAGATTATCAGAATGTGCCTTGTTAGAGGATCAGAGATGTATTCCTCCTACCTGGATCCACAGTTGCCTTAT…	lipase maturation factor 2	lmf2	N/A	lipase maturation factor 2	-	no IPS match	---	---	0	Xl.19445	lmf2	379366	Q7ZWN0		NP_001079679	NM_001086210	---	0005783 // endoplasmic reticulum // inferred from electronic annotation /// 0005789 // endoplasmic reticulum membrane // inferred from electronic annotation /// 0016020 // membrane // inferred from electronic annotation /// 0016021 // integral to membrane // inferred from electronic annotation	---	---	---	AAH46869.1 // span:12-34,76-95,102-124,129-146,215-237,252-274,304-326,353-375,388-410,634-656 // numtm:10
Xl.19507.1.A1_at	-0.00012313	downregulated	GCAAAGTGTCTCTGGCCTGTAGCTGGCACCCTTTTCTGACACCTCTGGCTATATATAACACAGTAGATCCATTTTCTTGTGCCTGCCTCGTGACGGTTCCCCTGTATCTGCCAATTAATTTAGCTGTTGTGCATAGAGGAACGCTTCATTTTAGGCAATCCGATAAGCAAATTGCTTCCTCTAGAGAAATGTGCTTCAGCCAATGGAACCAGAGGAAGAGTTGGGGCAAGAAAGATGCAACAATGAAGCCTTCTCCTCCCGTCCCTAGTATGGCAGTTGTACATCTGATATGTATGGGACACTGTTTTGTTGTTTCTTTGGGGGGGGGGGGGACGCTTAAGATTTATGCAGTTTACAGACTTGATAGAATTGATATAATGGGAATTCTATATAAAATAT…	---	---	N/A	---	-	tmhmm (TMHMM)	---	---	0	Xl.73781	---	---	---		---	---	---	---	---	---	---	---
Xl.19522.1.S1_at	6.09e-05	upregulated	AGGAAAATACGCACAAGGAAACTAGTGAGCAGAAGGACATGCAGCTCTTAGAAATGCAGGAGCAACTGAGAGATGTGATGTTTTACCTGGAGACACAGCAAAAAATAAACCACATGCCTGCAGACACTCGACAGGAGATACAAGATGGCCAGATCAACATAGCATCCTCCAGTTCTCCTGCTCCTTCTGGAAAGCTCTCATCTCGGAAAGGGCGTGGAAAAAGGGGCAAATAGTTCATCATTTATCCCTTTGTTATTTATCGTGTTAGTGTTTCGACATTTGGATATTTCAGTGAGACAGAATTAAGGCTGTTCAGTTTCAGGAATTGTTTTCTTCCAATCTCTGCTGCAGATGTAAGAGCTTCTGGCATAATTTATTTCAGCTGTTCAGCACCATTAG…	IMP protein	LOC403394	N/A	IMP protein	F:metal ion binding; F:nucleotide binding; F:zinc ion binding; F:nuclear localization sequence binding; F:identical protein binding; C:cytoplasm; P:MAPKKK cascade; P:negative regulation of signal transduction; F:ubiquitin-protein ligase activity; P:Ras protein signal transduction; C:ubiquitin ligase complex; F:ligase activity; P:protein ubiquitination; F:protein binding	PTHR24007 (PANTHER), seg (SEG)	---	brca1 associated protein	14	Xl.19522	LOC403394	403394	Q6DE17 /// Q6VQR3		NP_001084452	NM_001090983	---	---	0005515 // protein binding // inferred from electronic annotation /// 0008270 // zinc ion binding // inferred from electronic annotation /// 0046872 // metal ion binding // inferred from electronic annotation	---	---	---
Xl.19557.1.S1_at	-0.00022333	upregulated	GGATCTTCGTACCTTGGTCTGCTCGAGAGTCATGTAGACATTGAAGGGGCCCAGTGGGCTGGTTTTGTTTCCAATAAGGATGAATTGTGTCTTGGTTTGGATCAAGTACAAGGTCTTGGGGTTTATTTATCAAAGGGTGACCGCCGCGGTCCTCTGGAGTGAAGTTCCGCCACTCTCCATTTCTGTGGGATTTATGGAAGAGTATTTGTCAATGAGTGAAAGTTCATCCTTTGATGGATACGCCTTTCGAAATCCCATGGAAATGAATGGAGAGTGGCGGAGTTTCGCTCTAGGGGACTGTGGCGATCTCTAACGTCCCTTTTTGATAAATATACGNAAATGTTTTATTATTACAGAGAAAAGGCAAATCATTTTTAAAAATTTGGATAAAACGGAGTT…	MAP/microtubule affinity-regulating kinase 1	mark1	N/A	MAP/microtubule affinity-regulating kinase 1	-	seg (SEG), SignalP-NN(euk) (SIGNALP)	EC:2.7.11.1	---	0	Xl.19557	mark1	432201	Q6INT7		NP_001085126	NM_001091657	0006468 // protein amino acid phosphorylation // inferred from electronic annotation	---	0000166 // nucleotide binding // inferred from electronic annotation /// 0004672 // protein kinase activity // inferred from electronic annotation /// 0004674 // protein serine/threonine kinase activity // inferred from electronic annotation /// 0005524 // ATP binding // inferred from electronic annotation	---	---	---
Xl.19593.1.A1_at	0.0010124	upregulated	ATGGCCTTGGACCTGAATATGGATGAATATACCGGTAATTGGAAAATGAGGGTGGACATAGACCCTGAAACTTTCTACTTACAAAGAGAACTGATCCTACTGTGTGTGGAAGACTATATATTATTCAGTATTGGCAATCTTATGGAAATAATAAGAATACAACAGACAAATAGTATTGCTGTATAATAAATTGTATTGATAACGCTANNAAANNNNNNNNNNATTCTGAAGCTGATTTAATCACGAAACTAAGAAAACCTTTAGTCAACACAGTCCTGATTCCTGCACCAACCACAATCCTTCCTTCTACTTTCTTCTGGTTAGTACTTCTCTGAACCAACAATTAAGCGACAGCCAAGTAGTTGAATGCAGTATTACATTTGCTCCCATTGCCCTGCT…	---	---	N/A	---	-	no IPS match	---	---	0	Xl.19593	---	---	---		---	---	---	---	---	---	---	---
Xl.19619.1.S1_at	-0.0001727	upregulated	GTTCTGCATTGTAAAGCCGGAGCTGCCTCTTGACTTCTCCTGAGATCTGTTCATTTTTAGGATCTGAAGCCTCTTGATCATCGAGACAAAGAAATTAAGAAGCTCCGAGGCTTCTGTCAAGTATTAACTAATTTACCCTGACCAATCCAAACATGGCTTGATTCTTGCTGAACCCCCATCCCATCGATTGATTTATAGANCGATTCAATTGGATGAACAGTAGTGNCGGTGATGACAAGGCTGACGTCACTCAGAAACACTGACCNTTGTGAATGTTTCTGTGTGTTGGTGTCTTGGTCGCCAGTTAATGATATACTCTAATTTAACAGAGTAATTTATGACATAGACTGAAGATTGTATTGATAATTGAACTAATAGCAATGCTAACCTCTAAAAATC…	transmembrane protein 135	tmem135	N/A	transmembrane protein 135	-	no IPS match	---	---	0	Xl.19619	tmem135	443967	Q6GQ39		NP_001085541	NM_001092072	---	0016020 // membrane // inferred from electronic annotation /// 0016021 // integral to membrane // inferred from electronic annotation	---	---	---	AAH72909.1 // span:67-89,96-115,150-169,295-317,327-349 // numtm:5 /// NP_001085541.1 // span:67-89,96-115,150-169,295-317,327-349 // numtm:5
Xl.19621.1.S1_at	0.00013437	upregulated	TCTAGTACCACTTAGCATCATCTGCCTATGCTATCTCTTCATCATAATCAAAGTTAAATCATCAGGCATACGGGTTGGCTCTTCTAAGAGGAAAAGATCAGAAAAAAAGGTTACTAGAATGGTGTCTATAGTTGTTGCAGTGTTTATCTTTTGCTGGCTTCCCTTCTACATATTTAATGTATCTTCAGTATCCCTTTTGATTGTGCCAACCCCAGGGTTAAAAGCTATGTGGGACTTTGTTGTGGTTCTGAGTTATGCCAACAGTTGTGCCAATCCAATTCTTTATGCTTTCCTTTCTGACAACTTTAAGAAGAGCTTTCAGAATGTGTTGTGCTTATCAAAAGTCAGTGGCATGGATGAAGCGGACAGGAGTGACAGCAAACAAGACAAAGCCAGGTT…	somatostatin receptor 2	sstr2		somatostatin receptor 2	F:somatostatin receptor activity; F:receptor activity; C:integral to membrane; F:G-protein coupled receptor activity; F:signal transducer activity; P:signal transduction; P:G-protein coupled receptor protein signaling pathway; F:PDZ domain binding; P:neuropeptide signaling pathway; C:membrane fraction; P:inhibition of adenylate cyclase activity by G-protein signaling pathway; C:plasma membrane; P…	IPR000276; IPR000586; IPR002074; IPR017452; G3DSA:1.20.1070.10 (GENE3D), PTHR24229 (PANTHER), PTHR24229:SF271 (PANTHER), SignalP-NN(euk) (SIGNALP), tmhmm (TMHMM), SSF81321 (SUPERFAMILY)	---	somatostatin receptor 2	28	Xl.19621	sstr2	443970	Q6GQ36		NP_001085544	NM_001092075	0007165 // signal transduction // inferred from electronic annotation /// 0007186 // G-protein coupled receptor protein signaling pathway // inferred from electronic annotation	0016021 // integral to membrane // inferred from electronic annotation	0004871 // signal transducer activity // inferred from electronic annotation /// 0004872 // receptor activity // inferred from electronic annotation /// 0004930 // G-protein coupled receptor activity // inferred from electronic annotation /// 0004994 // somatostatin receptor activity // inferred from electronic annotation	---	---	AAH72912.1 // span:51-73,85-107,127-149,170-192,212-234,259-281,296-318 // numtm:7 /// NP_001085544.1 // span:51-73,85-107,127-149,170-192,212-234,259-281,296-318 // numtm:7
Xl.19647.1.A1_at	5.81e-05	downregulated	GTCCAGCACTTAAGGGGTTACAGAAACATTTTTAACCACAAACCCTTTTATTTGTTTTTATTGTGTTTTTTTGGGGGGGAAAGAGGCGACTGTAAATAGCGACGCGGTATATNTCGCCTTTACCNGTACATAGTCTNGTCAGTGTCCGACTGTTAGAATGACGGCTTATTTTTATATCCCCAGATCATATAACCACTCCAGCGGGTGCAGATT	---	---	N/A	---	-	no IPS match	---	---	0	Xl.19647	---	---	---		---	---	---	---	---	---	---	---
Xl.19677.1.A1_at	-0.00016002	upregulated	GTCATTAACCGTTCAGATCAAAGTTTTATCATTCCGCCCAAATAAAGTAGTTAAAGACCAGATCAGCCGATGTTTTGCCCCTGACAGCAATCGTACGATAGACAAAGCTAGTGACAGTCTCCCTCTGAAAATCGTACGATTGGTAATACACGCAGAGATGTTACCCGCAGCCGACAGAAATTTTTTAACCTGTCCGATCGACCAAACGACCGATCCCCGCCGGACGTGGGGACTCTCCACACACGGTTTGAAAAGCGTACAAATCCACAATTCATACGATCGGATCGTTGCCTCTGTGGCCAACTTTAATATATATATTTATATAATTAGTATGTGTTAGGAAGGCAAAAATACCACCAGTTATTCCACTCAGTGAAATATACTGTTTTTTAGTAGACA…	---	---	N/A	---	-	no IPS match	---	---	0	Xl.80656	---	---	---		---	---	---	---	---	---	---	---
Xl.19683.1.S1_at	9.36e-05	downregulated	TTCGGGAAACAAATGCAGGGATCTTCCATACTTCAGATCCTGCCGGATTCCTTATTTGGTTGTATGGGTGTTAAATCTCGATTATAAAATTAAAATGGAANTGTCTCTCCTCATTTGTGTTTACATGCTGTGTGTTATCTCCTCAACTGCAAATGCCAAATTTGCTTTGCCCCCTTTTTGTTAAAGTCTGTAGTGTCTAGAAATGTCTCCATATTGCTTTTGCTCAGCTATAGACTATTTGATAGACTATTTATAATTAATTTAAAAAATATTTAAATGCTCATTAAGGTTACTGANAGGTCAGTGTTTGGNAGCTTACCCCATCTACATTNAAATGTGTACAGTGGCTACTATAAATGTTTTTGGGACTGTACTACTGGAACAAAATGTCNNNNCTTA…	hypothetical protein MGC68592	MGC68592		hypothetical protein MGC68592	-	SignalP-NN(euk) (SIGNALP)	---	---	0	Xl.19683	MGC68592	403358	Q6P419		NP_001084391	NM_001090922	0015986 // ATP synthesis coupled proton transport // inferred from electronic annotation	0033178 // proton-transporting two-sector ATPase complex, catalytic domain // inferred from electronic annotation /// 0033180 // proton-transporting V-type ATPase, V1 domain // inferred from electronic annotation	0046933 // hydrogen ion transporting ATP synthase activity, rotational mechanism // inferred from electronic annotation /// 0046961 // proton-transporting ATPase activity, rotational mechanism // inferred from electronic annotation	---	---	---
Xl.1975.1.A1_at	-7.42e-05	upregulated	GATGATCTCGGGAACAACAGTCCAACTGGTGGTCCAGTCCCAGCTTATATAAGTGCTCCACTGATTTNNTTGTAATGTTGTAATGTTATTATAGCCCAACAAGAAACATTTNNNNNGTAAGTTTTTATTTAGCACTTCAATTTTCAATCCCCCTTGGTTATGAGAAGGACAGAAAAGAAAGGAGAGGATAGAGTGAGAAGGAGAAAAAGAAGGGAAGAAGTGACCCCAAACATTTTTAATATTGGACCCCAAAAAGAAGCAGGATNNTAGGGCTTTACTTAACCTGTCATAG	---	---	N/A	---	-	seg (SEG), tmhmm (TMHMM)	---	---	0	Xl.1975	---	---	---		---	---	---	---	---	---	---	---
Xl.19794.1.S1_at	-0.0001055	upregulated	ACGTCATTCCCCACACGATAAGAAACATTCCAGAACCATGAAGCATGCTGATACCCTAAGCAAACACGTGTGTCCGTCTTTGGGTATACGTCCAAGTACAGAGAAGCTCTTTGCACTTTATTGAAGAAAATATGTGCCAAAAAGACTTTTAGCACCCTGGTCTGTGCTGTTCTCATTACAAACAGCAGCATTTGTGTCAGTGCCATGTTACCCTTTACCCCTTTTTTTCTGTGCCAAGTTGCCTGCCAGGCACATGTTTACATATTGTAGTTTAAAGGGGCAGTTCCTGCTGCCCTTGGATATGATTTCAGCAAATGCTGCTGAGATATTGGCATTGACTTTGGGGAATCTGGAAACAGGAACGGTCAAGGAACTTTCTTTGTGCTTTTTTTTTTTTTA…	RAB37, member RAS oncogene family	rab37	N/A	RAB37, member RAS oncogene family	-	SignalP-NN(euk) (SIGNALP)	---	---	0	---	rab37	100380956	---		---	---	---	---	---	---	---	---
Xl.19804.1.A1_at	0.00010203	upregulated	TACTGAAACCAGATGCGACTGTCAACGTGCGTTTTTCAGCACGTAGGATTCTTTTCCCAACATGCACTTCTCATTGTTCTCATTGAGAATATTTAAAATACGCTGCGTATTTACATAAAGTGTGGTTTCAAACGTGCAGATCCCATACAGTCTATTGATGCGGTAGTTTCTTGACATATTGGCGTTTCTGCAAAAAAAACGCCAATACTGGCGTCCTGTGGCGGATTTCATCTTGCAAGCACCCTGTGTGAATTGCCATAGCGCGTTTTTCATTAGTTTCAATGGTAGTGCAGTTTATGCGTATTTACGCATAAAAAACATAAAAAACACAACGTCTGGCCTTGCCCTAAGAGGTTGTGCAGCTGGTCTGTAACGTGCTTGTATGAGAATAGCCGGCCT…	---	---	N/A	---	-	no IPS match	---	---	0	Xl.19804	---	---	---		---	---	---	---	---	---	---	---
Xl.19808.1.A1_at	-0.00032523	downregulated	TGTAGCCACTGCTCATTCACGTTACCCTCCCCCGAGCACTTTAGGCACCACTTTTAGGGTGTAGAACAAGCTAGAAACCCCCCAAAATAGGAAAGGCAGCAGCAGTGGGTTGTTCCCCTGTTTAAGTCGGTGGCGGCGCATTAGAAAAAGTCGTAGTTCTCCAAAACAAAGCTGTTTGACCGTTATCACCTGTGTGACCTGTCCCATAGAGAATAATGGAAAGAATTCTCAAGTAGGATTGCAGGGAGTTGCAGTTTGAAGGTCAGACACCCTGATTATTACATTTTTCCCAGTTTTGTGGTACTTGGTGTAAAAATACTAACGTGACATTTGGCTGCGGAGATTGTGGTGAATTAAATGTGCTGAGCTGATCATCTGACAATAAGTCGCTCCAACTGC…	---	---	N/A	---	-	tmhmm (TMHMM)	---	---	0	Xl.56171	---	---	---		---	---	---	---	---	---	---	---
Xl.19813.1.A1_at	-6.81e-05	downregulated	GAGGAGGTGATTGGTCGCCCCAAAGAGGAGGCGATTGGTCGCCCCAAAGAGGAGGCGATTGGTCGCCCCAAAGAGGAGGCGATTGGTCGCCCCAAAGAGGAGGCGATTGGTCGCCCCAAAGAAGAGATTTGTCGCCGGGCGACTAATCTCCCCGAGTCTGAGCGTCTGTCTCTGCCCTTAACNNNACNANNNNAGTTCGGATACAGGAGTGNCGTAAGCATTCGGGTAAACAGACACCATTNATCTTGTGAAGCATGTACAACTGGACTCTACTCTTAGAGT	---	---	N/A	---	-	no IPS match	---	yl397_mimiv ame: full=uncharacterized protein l397	0	Xl.19813	---	---	---		---	---	---	---	---	---	---	---
Xl.19841.2.A1_at	0.0016499	upregulated	TATATTTTAGTTAGGGATGGGCGAATTTGATCCATTTCGCTTCGCCAAAATTCAACGCTGGCGAAATGTCGCAGACGTCCATTAAAGTCTATAATGTCGCGACAAAATTTTTATGACGCGCGTCTTTTTTTTTTTTTTTTTCACACAACGCCATACAAGTCTAAGGGCGGCAAACAAGGCGAAAAAATTCGCCCATCCCTAATTTTAGTTTATTTTATGTTTATATACAGACAGATATTTTGACGCATTTTAAATAATGATAAAATGCATGCTATTTTATCTGTTTTAGAAATTATTTTTGTATAATGGTCTATATTTAAAATAGATTCAAATNTACTCCCAGATGGAATTTAATCACTATCAATGACTTCCAG	---	---	N/A	---	-	seg (SEG), SignalP-NN(euk) (SIGNALP)	---	---	0	Xl.58162	---	---	---		---	---	---	---	---	---	---	---
Xl.19879.1.A1_at	-3.98e-05	upregulated	TCTTATATTTTTGGGCTCTCCCTCTGTGATAAATAGCTAATGGGTGTAATTGCAACACTGGCCTTAATGCGATGTGCCTGCTGAAAATACAGCCAAAATACAGCCTGCTCCTATATAATAACATATAGCTGCCCACGCTGTTCTATAGGGTAACAGACTTTTCCGGATTTGAAATTGTAACGGCTATTCATTTGGGGAAATCAATGTAGATTGTTCAATTTTGCAAAGCAAACAGCTTCTTGTATCT	---	---	N/A	---	-	SignalP-NN(euk) (SIGNALP)	---	---	0	Xl.19879	---	---	---		---	---	---	---	---	---	---	---
Xl.19994.1.S1_at	2.78e-05	downregulated	TCTACAGGACAACTGCTCCCCGGGAGCGGCCGGGACAGACGGACAGAGCCCCCAGATCTTCCCCTGGATGAGAAAACTGCACATTAACCACGACATGGCAGGTCCAGATGGGAAGAGGGCGAGGACTGCCTACACCCGGTACCAGACGCTGGAGCTGGAGAAGGAGTTCCATTTCAATAGGTACCTGACCAGGAGGAGGAGGATCGAGATCGCCCACACCTTGTGCCTCTCCGAGCGGCAGATTAAAATTTGGTTCCAGAACCGGAGGATGAAGTGGAAAAAGGACAACAAGCTGAAAAGCATGAGCCTCGCCACGGGCAGCAGCGCCTTCCAGCCCTGAGGGCTTTGCCAGGACTTGGGCAACTATCGGCAAGTGAAGGCCACAGGACTAGCAGCCAC…	homeobox B5	hoxb5	N/A	homeobox B5	P:regulation of transcription, DNA-dependent; P:transcription, DNA-dependent; F:sequence-specific DNA binding; P:multicellular organismal development; C:nucleus; F:transcription factor activity; F:DNA binding; P:cell fate specification; P:brain development	seg (SEG)	---	hoxb5 protein	9	Xl.19994	hoxb5	378578	P09019		---	---	0006350 // transcription // inferred from electronic annotation /// 0006355 // regulation of transcription, DNA-dependent // inferred from electronic annotation /// 0007275 // multicellular organismal development // inferred from electronic annotation /// 0045449 // regulation of transcription // inferred from electronic annotation	0005634 // nucleus // inferred from electronic annotation	0003677 // DNA binding // inferred from electronic annotation /// 0003700 // transcription factor activity // inferred from electronic annotation /// 0030528 // transcription regulator activity // inferred from electronic annotation /// 0043565 // sequence-specific DNA binding // inferred from electronic annotation	---	---	---
Xl.20047.1.A1_at	0.00014704	upregulated	AAGTATGCCTCATCTCCCAAACCAAACAACAGCTACATGTTCAAACGAGAGCCCCCAGAGGGATGTGAGCGAGTGAAGGTCTTTGAGGAACTGTCGACTCGCCCACCAGTCTCTACCGCTCTCTTTTCANGCCCTGACAAAAACAAGGTTAATTTCATCCCCACTGGATCAGCCTTCTGCCCAGTAAAACTGTTGGGGCCTTTACTGCCTGCTTCAGATCTAACTCTCAAGAACTCCCCAAATCCTCCCCNNNGNNCNNNNGTGAGCCCCATGACAGTTGAGCACCTTTCATCTCAGGTCTCCTCTTCATCTCTGTCTGATGGTGCCCCAAGTGCAGCTGATAACGATGGANACAATGACCATTCATCACCCCAAGATCAACAGCTTGGGCTGGAACTA…	glucocorticoid induced transcript 1	glcci1	N/A	glucocorticoid induced transcript 1	C:cytoplasm	PTHR14972 (PANTHER), PTHR14972:SF3 (PANTHER), seg (SEG)	---	isoform cra_c	1	Xl.63625	glcci1	100101317	A5PKS0		NP_001093369	NM_001099899	---	---	---	---	---	---
Xl.20099.1.S1_at	0.00030643	upregulated	GAATTATTCATCCATTCACCCAACTGCTGCATGAAGAGAGAATGAAGAGTGAAGATAAACTTGATTATTTCAGAAACATTGAAGAATTTTTAAATGATTGTATTTAGAAAGTTTCTTACTTCAGTATGAGGAAGCTTACATTACATTTTCATTTTTGTGATACTTCCTCTTTAAGGTCAGGGCTATTCTGCGTGCNGTTCAGCAAGCCAATTCTGTATGCATCTGTCTGTGCATGGGGGAATTAACATTCTGAAACAGGAGAAGTCCTTCTCCAAACTGTAGCCACAAACAGGAAGCACATAATTCTCATTGGATGGTGCATTTGAACCAATGGTCCTAACCTAAATTCTCCTGACATCCCCCAGACCCAATGGACTGCCATATTGTACCGTGTGCTTC…	---	---	N/A	---	-	SignalP-NN(euk) (SIGNALP)	---	---	0	Xl.20099	---	---	---		---	---	---	---	---	---	---	---
Xl.20119.1.A1_at	-2.2e-05	downregulated	TTGACAACAATTATATCTGCCATTTCATGTGCTTGAGGTGTGGGTGTATGTTAATTGAAGCGCTTTGTAATGCTTTCCTTGAAAGGGTTACAAGTTAGAGAAGTTTGGCAATGAAATGGAGCAGGGGTGTAAAATGCCCGCGATTTGCCACGGGCGAATAAATTCGTGAAACCGCCACGATAATTCACAAGCGAAAATTTGCCGGCGTAAGAAAAAAATGGACGCCGGCGTTCGTTTTTTTGGACGCCAATGCTTTGCCAATTTTTCATGTTTCGTGAATTTTGCAGGAAATTGGCAATTTTTCGGCGAAA	---	---	N/A	---	-	no IPS match	---	---	0	Xl.20119	---	---	---		---	---	---	---	---	---	---	---
Xl.20138.1.A1_at	0.00016333	downregulated	ATGTTTCATTGCTTATCTTAGGAAACTTCATTCAGTAGATCAAGACCAAGTGAAGGAAAAGGTCAAAGGATGGACTGATGGATGAGGGGCAGGGATACAAAGTCACATTTCCCGTTCCCCTTACCTGATTGGCTTAGACTAATATATGAACTATATACTGTCTATAGCTGTAACTCTGACACTATCAGCTGTAACCTGGATGCTTAGTTAACTGCCAACATACAAAGTTTTCTTA	---	---	N/A	---	-	no IPS match	---	---	0	Xl.20138	---	---	---		---	---	---	---	---	---	---	---
Xl.2047.1.S1_at	2.99e-05	upregulated	ATGCTGTTGAACTAGTTTTCCCATTCCACCGATAGTGAGGGTAGGGAGATGCCCTTGTTCCTTTTTTAAATAATTGTTATTTTTCAATTATTTAAATACTTTGTATTAATATAGCTTAAACCACTTCTAATGTTGGTANAGTCACAGGGCAGTGTTCTTTATAAATAAAGCTCTTTAGCATAAGAAGGAACTTGCAAACTAGAAAAAAAAAATGTGAAATAATCTTAGTGTGAACATATTTTGAACTACAGCAGGTCTGTTTTACACAAAAAATATATTTTTATACTCTAGTAGAACTGCTTATTTATTATAAAAGATATGAAGGCAGGTAAAACAAACCGCCTGAACTTTCATGTACTGGAAATCCTTTTGATAACTTTAGTTCTTTTTGTGGAGGGA…	UDP-GlcNAc:betaGal beta-1,3-N-acetylglucosaminyltransferase 5	b3gnt5-b	N/A	UDP-GlcNAc:betaGal beta-1,3-N-acetylglucosaminyltransferase 5	-	no IPS match	EC:2.4.1.-	---	0	Xl.70391	b3gnt5-b	446540	Q6DE15		NP_001086705	NM_001093236	0006486 // protein amino acid glycosylation // inferred from electronic annotation	0000139 // Golgi membrane // inferred from electronic annotation /// 0005794 // Golgi apparatus // inferred from electronic annotation /// 0016020 // membrane // inferred from electronic annotation /// 0016021 // integral to membrane // inferred from electronic annotation	0008378 // galactosyltransferase activity // inferred from electronic annotation /// 0016740 // transferase activity // inferred from electronic annotation /// 0016757 // transferase activity, transferring glycosyl groups // inferred from electronic annotation	---	---	---
Xl.20501.1.S1_at	0.00019294	downregulated	AGTGCTGCAGCAGTGGTAAAGTCACTGGATGTTCAATGGAAAAGGGTGAAACATTGGAAAATGAGTTGTTGAGCAAAGACTTTATATCAGACAAAGAACAAGAAACAAACAGAGATGATGACTGTTTTCAAAGGGCTGATGCTGTCACATTGAGTGAAGATGCAAGCATTTCTCCAAAAAAGTTTGTTAGCAATGTCTGTTCTAATGGTTCAGAGAATAAGCATCAGCTGGATACAAATTTTGCTCTCCTAGAGAAGGATATACAGGACATTGATCCTGAGGTTGAT	---	---	N/A	---	-	no IPS match	---	---	0	Xl.20501	---	---	---		---	---	---	---	---	---	---	---
Xl.20548.1.S1_at	2.73e-05	downregulated	GAACCCGAAGGTGTGTACTATGCCACCAAATGGAACCAATGTGGAACCACCATCACTAACTCGGAAGCTCTGGATTGANNNNAACAAATTCAATTCTGTTGTGTACTTGATACATTCCATCTCTACAGTATTGAATAGATGACCAATCACTTTCATTTTGCTGTATTTTGGGTGTGTCACTTCTTGAAGAGTCTAAAAAATAAAGGACATAAGGGGNTGAAGCCCCCCATTAGGGAGCTGTGTCTTTTCGACTAATCTAAAGAGAAACTAATAATAATNNNGTGTATGTTAGGTGTTACNGGGATGGCTATGAACTGGATATTCCATCCCAACCTCCCTATTTGGTTCTGGTGTCATAGAGTCCCTGTCTTTGGAGTATCCATTACTTATGTGANTTTT…	---	---	N/A	---	-	seg (SEG), SignalP-NN(euk) (SIGNALP), tmhmm (TMHMM)	---	---	0	Xl.20548	---	---	---		---	---	---	---	---	---	---	---
Xl.20549.1.S1_at	3.89e-05	downregulated	TCCCTTTTTAAGATGCCTGATATGTTTACTAAATCGTATCTATCTTTTGCTATGTTGATTACATTTTCTTCTAATTAGGGTTAAATATAATATGAACTCCTCCAGTAAAGTATTAGGATTTCCAAGTAGGTATTGGTTATTCAGTAGCACTGCTGCAGGCCCAGCTGCTCTTTCGATTAAACCNCCATTGTGTCTAATTTACTAACAATAGGGGCTACATGGCACCAGTGCAGTAACTCCTTACAACCAATCATAATTTTCGCTTTCATTCTGTAACTTGAAACTGGTTTTGATTGGCTGCTAGGGGTATCTGCACTGGTACAACGGTACCTGTGTTATTAAATAATNCCCATAACGNCCCATTTATTTACATAGGTGCTAACTTGCTCCGCCGGTCTT…	---	---	N/A	---	-	tmhmm (TMHMM)	---	---	0	Xl.20549	---	---	---		---	---	---	---	---	---	---	---
Xl.207.1.S1_at	0.00017844	downregulated	AGGGAGCATGTCATGCACTTCCCTTGAAAACTTGTCTAAAANTAATGAACATTTCCAAAACCCTATGTGACAGGCCCANCCATCCTTGGTGTCAATGGCATTGTATGTCCNTGCACCCAGTTTCTTACGAGTTTCATAATGTTGTGTGAGCACTTAAATCCCCCATCTACTACCTAAAGGGATCAGGCAATAATCATTTTACTAAAACAACTATAGGATTTACAGATCCTATCACTTCTCGNCCAGGCTTCCTTCGGTNNGCCATGTGCAAGCTACCGAGTAGCTGTATCTACCAACCGAGNATTATCACTACCTATAGNAGGAGATATGCTTTTGGGAAGTCTTTGTAACGCGTTTTTCGTTGTCTGTCGCTGCTNTTTTGCCCAACAACTAAAACTG…	homeobox protein pXhoxc8	xhoxc8	N/A	homeobox protein pXhoxc8	-	SignalP-NN(euk) (SIGNALP)	---	---	0	Xl.207	xhoxc8	399084	O42139		NP_001083728	NM_001090259	0006355 // regulation of transcription, DNA-dependent // inferred from electronic annotation /// 0007275 // multicellular organismal development // inferred from electronic annotation /// 0045449 // regulation of transcription // inferred from electronic annotation	0005634 // nucleus // inferred from electronic annotation	0003677 // DNA binding // inferred from electronic annotation /// 0003700 // transcription factor activity // inferred from electronic annotation /// 0030528 // transcription regulator activity // inferred from electronic annotation /// 0043565 // sequence-specific DNA binding // inferred from electronic annotation	---	---	---
Xl.20720.1.S1_at	-0.00017521	upregulated	GGCCGCGTCGTTCTTGACCCGGTATCCGCAATATGACGGACGCGGGGTGCTGATTGCGATACTTGACACTGGGGTGGACCCTGGGGCTCCCGGCATGCAGCAAACAACAGATGGGAAGCCAAAGATTATAGATATTATTGACACGACAGGAAGTGGAGACGTGAATACCAGCACTGTTCTTGAACCAAAAGATGGAGTAATTGGAGGCCTTTCGGGAAGAACGTTAAAGATCCCCACCAGCTGGATAAACCCTTCTGGCAAATATCACATTGGTATAAAAAATGGTTTCGACTTTTACCCTAAGGCATTGAAAGAGCGTTTGCAGAAAGAGCGTAAAGAGAAGCTTTGGGATCCTGTCCATCGAGCTGTTCTAGCTGAAGCCTGCAAGAATCAGGAAGA…	---	---	N/A	---	P:proteolysis; F:serine-type endopeptidase activity; F:endopeptidase activity; P:antigen processing and presentation of peptide antigen via MHC class I; C:nucleus; F:peptide binding; C:cytoplasm; F:tripeptidyl-peptidase activity; P:protein polyubiquitination; C:soluble fraction; F:peptidase activity; C:cytosol; F:aminopeptidase activity	IPR000209; IPR015500; PTHR10795:SF82 (PANTHER), seg (SEG)	---	tripeptidyl peptidase ii	13	Xl.20720	---	---	---		---	---	---	---	---	---	---	---
Xl.20736.1.A1_s_at	13.5626	upregulated	GTCTTAATGTTAATGTTTGTCTGAAATGTTATGGAAAAAAAAGAAGAAGAAGAAATCACCCGCTGTGTATGTCTGTGATTCTTAACTAACTGTTTGTCAAGGATTATCAGGTACTANACAAACTTTCTCTTCGCAATTACTGGTTCTACTTTCA	---	---	cDNA clone IMAGE:6978032	---	-	no IPS match	---	---	0	Xl.75312	---	---	---		---	---	---	---	---	---	---	---
Xl.20736.1.A1_x_at	44.6198	upregulated	AAGAAGTAACTTTGTGTTTTCCTTGACATTTGTGAATTTTTATGACAACGTCTTAATGTTAATGTTTGTCTGAAATGTTATGGAAAAAAAAGAAGAAGAAGAAATCACCCGCTGTGTATGTCTGTGATTCTTAACTAACTGTTTGTCAAGGATTATCAGGTACTANACAAACTTTCTCTTCGCAATTACTGGTTCTACTTTCACTTGTTTTTGTGTTGATAGGAACA	---	---	cDNA clone IMAGE:6978032	---	-	no IPS match	---	---	0	Xl.75312	---	---	---		---	---	---	---	---	---	---	---
Xl.2078.1.A1_at	5.42e-05	upregulated	GGCATTTTCAGCATGGATGCTTCCATTTAAGCCACTAATGCACTTGGCGCAAAAACTGTCATGGTGCTCNCCTTTGCTGATTGCATTCCATAGGTTAGTGTCTGAATTATTGCATGTGTAAAATATTCATCTCACCTGGGAGTGAAAGTTGTGTTATTGCCATTCATTAAAGTATGATATTGTAAAAAGAGGGGGCAAGGTATGGGGTCCTCTTATGCACTGACTTCTGAAATAAAG	---	---	N/A	---	-	SignalP-NN(euk) (SIGNALP)	---	---	0	Xl.2078	---	---	---		---	---	---	---	---	---	---	---
Xl.2088.1.S1_at	-8.26e-05	upregulated	GCTTGATTCACCTTGTGGCTATGTACAACCATCATTTAGTCAACTGACATCCCACACAATTCCACAAACTAAACTAAACATGCAGTTGGAGAATGGGAAAGATGAATCACAAAGGACAAATATTCCGGACGAAAATGCTACTTTCTTTCCCAAAATTACTTCTGATTATCAAAGAACTTCTGGTTTCCAGTGCTATGAGCTGGATACATAGCAGCATTTGATTATTTGCATTTATTTAATGAACAGTATTCAACATGCTACCTCAACTTACAATTAAGGAAAAAAAGAAACCAATGGTATATTCATCTTGGAATGTACACGGANTGCTCTAATGAACTTTTGAAGTTTCTCAATTTTATATGCAAGAAAGATAAACGTCTTAATTATTTTAAAGCTGTG…	leucine-rich repeats and immunoglobulin-like domains 3	lrig3	N/A	leucine-rich repeats and immunoglobulin-like domains 3	-	no IPS match	---	leucine-rich repeats and immunoglobulin-like domains 3	0	Xl.2088	lrig3	100037017	A1L3I7		NP_001103840	NM_001110370	---	---	0005515 // protein binding // inferred from electronic annotation	---	---	ABW34715.1 // span:801-823 // numtm:1 /// NP_001103840.1 // span:801-823 // numtm:1
Xl.2091.1.S1_at	0.00026382	upregulated	GGGCTTTAGGCCAACTTCAGTGCTCCAACTGTTGTGCTACTGCAGCTCAGTGAATCTCTCTGTCTAGTAGAGCTGGTAAGCAGTGACACAAGTTGCTGGCTTCCACGAGTGCAAGTTAGCGATTTTCAGTGCTATATTATTCTTGTTAAATNATTTGGGATTTNATTTTTCCTCTCCAAGCCATTATTCATTGAGCAAAATTCTGAAAAAGGAAAAAAAAAAATGACAGACGTATTTTTCTGGTGTAGACATAACTCATTAAAAGACAGCTGTTAACTGAGCACGGCTTTTAATGTTTTATATGTAGATATTTGTAAGAAACGTACTTTTCCTTAAAGAAAGGCTGTGTATATCTTGTATTTATAATTGTAACAAGATTCTTGACTGAAAATATACTGC…	Hypothetical protein LOC445835	LOC445835	N/A	Hypothetical protein LOC445835	-	no IPS match	---	---	0	Xl.56264	LOC445835	445835	Q6DF74		---	---	0006810 // transport // inferred from electronic annotation /// 0015904 // tetracycline transport // inferred from electronic annotation /// 0046677 // response to antibiotic // inferred from electronic annotation /// 0055085 // transmembrane transport // inferred from electronic annotation	0016020 // membrane // inferred from electronic annotation /// 0016021 // integral to membrane // inferred from electronic annotation	0005215 // transporter activity // inferred from electronic annotation /// 0015520 // tetracycline:hydrogen antiporter activity // inferred from electronic annotation	---	---	---
Xl.20959.1.S1_at	4.84e-05	upregulated	ATTACTTATGATACTACTGCGGAGGTGGATTTCCACCAACTGTTGAAGAATCTGAAACAGATACGGCCAGGCAACCAACTGGACAAAAATGTAGCTATTTCATTGTGTGTGCCAAAATGTTAGGTGCCCCAGTGAAATAAATCAGTAAATTTTTCCCAGGCCAAGCACAGTACTGATCCAGTTTTTTTCCATACAAGAACACCAGTCTGGGAATCAAGCATAATGATTCCATTCACTGCCAGGTGCCTAACATTTTGGTACCCCTCAAGGG	---	---	N/A	---	-	no IPS match	---	---	0	Xl.16128	---	---	---		---	---	---	---	---	---	---	---
Xl.2103.1.S1_at	-0.00018394	downregulated	TCAGTGTCCATCTTGATTTTGATTCTCGCCGTGGAGGAGACTGTAGCCTCTCCGGTGCCCCCTCGTTCCTCGCCGTTTTCTTTATCCGCTGAGGGAAGGCGACTTTTCTTTGGGAATTGATGCAGAGAAGCAACTGAGCGAACTCTACGACGTAACCATGCAATATTGCCAAGTTCCAGCAATCACACTTGTACCTTTTTACTTTTACCTCAGGATCCAACATGGCACCCCCCATCCCCAGGTCTGATACCGTGGCCCTTGTGGGGGCCCCGCTGAATGCCCTTATTATTATTACTACTACTGCTGCTGTTGGAATGAATGGCTTTCTGTCCGTCTGGGTGAAACATAGAAAGCTACAAATAAGCTGGACACACAACAGGGGTATTGTGCTGCAACACA…	ubiquitin coniugating enzyme 3b	ube2r2	N/A	ubiquitin coniugating enzyme 3b	-	tmhmm (TMHMM)	---	---	0	Xl.2103	ube2r2	380226	Q7SZU1		NP_001080534	NM_001087065	0043687 // post-translational protein modification // inferred from electronic annotation /// 0051246 // regulation of protein metabolic process // inferred from electronic annotation	---	0016874 // ligase activity // inferred from electronic annotation /// 0019787 // small conjugating protein ligase activity // inferred from electronic annotation	---	---	---
Xl.2103.2.S2_a_at	-4.83e-05	downregulated	GTTCCAGCAATCACACTTGTACCTTTTTACATTTACCTCAGGAGATCCTTCAAGGCCTCTACCTGTGCAGAGCCTCCAACATGGCACCCCCNATCCCCAGTTGTGAAACGCGTCAGGGCCAGCCGGGGGCCCTTATTACTACTGCTGTCAGCGTGAATGGCTTTCTGTCTGTGTCGGTGAAACGTAGAGAAGCTACAAATAAGCTGGAGAGACAACAGGGGTATTGTGGTATGCGGCACAACACACTTTATTGNTACATCTTCACAACTGAAAAACACAACAAAACAAAAGTGTACAGATATTTTTGTGCAAGAGGTCATGGCTTAGCTAATGTGTTTCCTTTCTGTTTCTCTCCTTGTTTTTAATTTTCTCTAGATTTGTTTTTTTNCTTTTCTTTTT…	ubiquitin coniugating enzyme 3b	ube2r2	N/A	ubiquitin coniugating enzyme 3b	-	no IPS match	---	---	0	Xl.2103	ube2r2	380226	Q7SZU1		NP_001080534	NM_001087065	0043687 // post-translational protein modification // inferred from electronic annotation /// 0051246 // regulation of protein metabolic process // inferred from electronic annotation	---	0016874 // ligase activity // inferred from electronic annotation /// 0019787 // small conjugating protein ligase activity // inferred from electronic annotation	---	---	---
Xl.2103.2.S2_at	0.00013247	downregulated	GAGCAAACGTAAGATGTAACCATGATGCAATATTGCCAAGGTTCCAGCAATCACACTTGTACCTTTTTACATTTACCTCAGGAGATCCTTCAAGGCCTCTACCTGTGCAGAGCCTCCAACATGGCACCCCCNATCCCCAGTTGTGAAACGCGTCAGGGCCAGCCGGGGGCCCTTATTACTACTGCTGTCAGCGTGAATGGCTTTCTGTCTGTGTCGGTGAAACGTAGAGAAGCTACAAATAAGCTGGAGAGACAACAGGGGTATTGTGGTATGCGGCACAACACACTTTATTGNTACATCTTCACAACTGAAAAACACAACAAAACAAAAGTGTACAGATATTTTTGTGCAAGAGGTCATGGCTTAGCTAATGTGTTTCCTTTCTGTTTCTCTCCTTGT…	ubiquitin coniugating enzyme 3b	ube2r2	N/A	ubiquitin coniugating enzyme 3b	-	no IPS match	---	---	0	Xl.2103	ube2r2	380226	Q7SZU1		NP_001080534	NM_001087065	0043687 // post-translational protein modification // inferred from electronic annotation /// 0051246 // regulation of protein metabolic process // inferred from electronic annotation	---	0016874 // ligase activity // inferred from electronic annotation /// 0019787 // small conjugating protein ligase activity // inferred from electronic annotation	---	---	---
Xl.2107.1.A1_s_at	0.00022881	upregulated	ACTACCATACAGTCTGCTCTGCAGGATGAGAGGTTAATATTAGTACAAACAGGCTCAAGCTCCCCATGTTTAGACCTTAGTCGACTTGACAAAGGACTNGCTACACTTGTTAAGGAACGAAATACTGATCTGGTAATCATAGAAGGCATGGGACGAGCCATCCATACAAACTACTATGCCAGCTTCCAGTGTGAAAGCTTAAAACTGGCAGTAATCAAGAACTCCTGGCTAGCTGAAAGACTGAGGGGCAAGATCTTCAGTGTGGTTTTTAAGTATGAAACTCCTTCCAAATGAGATCCTGCCTGGCTGGTTCAGACCCATTCCTCAGCACTAGTTTTATTCATCATTTGTA	pantothenate kinase 4	pank4		pantothenate kinase 4	P:coenzyme A biosynthetic process; F:ATP binding; C:cytoplasm; F:transferase activity; F:nucleotide binding; F:pantothenate kinase activity	IPR002791; PTHR12280 (PANTHER), PTHR12280:SF11 (PANTHER)	---	pantothenate kinase 4	6	---	pank4	100381003	---		---	---	---	---	---	---	---	---
Xl.21209.1.S1_s_at	-0.0037008	downregulated	TAATAAGGAGATACCCCTCCCTACCCTATTGTTGCTTCTGTCAAAATCTAACCATATGCTGGCTGTTGTGTTTGTCCTGGAGTTTAACCTGACCCTTTACTCTGGACATAGAGTTTAACCTGAGGGGCAGCAGAAGTTTTGCACGTTCGTGTACTCACACTTAACCCCCNTTTCCAACTGCTCTGTACCTTTCAGTGGCCTGAACCCCNNNCCCCCCCCCCCCCACAGTACAGAAAATGCTTGCACAGTGGTATTGAANGGTCTNCTTNAATGTNGATNTCTCCTCTTAGCCAGGCTGAAGAGGGACAAAGTGCAAAAGTTCTCTTGTTCCTGAAGTCAACTAGATCTACCAGTTCCACATTAAACCCTAGGTTAGCCAGTTTGCAGGTATTGTGCAGT…	aminopeptidase puromycin sensitive	npepps	N/A	aminopeptidase puromycin sensitive	-	seg (SEG)	---	---	0	Xl.77870	npepps	733291	A4IFW8 /// Q4KLV8		---	---	0006508 // proteolysis // inferred from electronic annotation	---	0008237 // metallopeptidase activity // inferred from electronic annotation /// 0008270 // zinc ion binding // inferred from electronic annotation	---	---	---
Xl.21220.1.A1_at	-3.08e-05	upregulated	GGGACAAGCCGTTCTCTTGTTCCGAATGTGGGAAATGCTTTACTCATCGCTCGGGCCTGAAAAGTCACGAACGTTATCACACAGGAGACAAATATAGTTGTGCAGAGTGCGGGAAGTGTTTTGTACATGGCTCTCAGCTTAAGAGACACCTTCGAATTCACACGGGAGAGAAGCCCTTCGCCTGCTCTGAATGTGACAAATGTTTCTATAATAGCTTTGAACTCAACAGACATTTCCGAATTCACACTGGAGAGAAGCCATTCACTTGTCCTGTGTGTGGCCACTGCTTTGCACGGCGCTCGCATCTCACCAGACACCTCAAGTGTCATAAGGGATATCTGGCTTCTCCCCTGGAAGAGGGAAATACTTCCTACTCTGCTTGTCCCTCACAGGAAGTGA…	---	---	N/A	---	F:nucleic acid binding; F:zinc ion binding; C:intracellular	IPR007087; IPR013087; IPR015880; PTHR24377 (PANTHER), PTHR24377:SF381 (PANTHER), SSF57667 (SUPERFAMILY)	---	novel zinc finger protein	3	Xl.66094	---	---	---		---	---	---	---	---	---	---	---
Xl.21293.1.A1_at	0.0041269	upregulated	GCTGCGATCCGACGGTATTTTTTGTCCCATCCGATCGAGATCTGGCCGACTTTTGGCCAGATCTCGATCNGGGGAAGNCCGTCGGGGGGGCCCCATACACGGGCCAATAAGATGCCGACTCGGTCTGTCGGCAGCTTTTATCGGCCCATGTATGGCCNCCTTAAATTCAGCAACCAAACAGATATTCATTGTTTACAGGCGTGCCAATGAGTGGCAACATACCAGAGCAGTTATAATCATACAGATTGGAGACATATAGCAACTTGTACTTCTTTNTGACGGTCCTTATCCTTCTTTTTTTATGTATACCCAGAGTATATGGAAGATGTACACTGAGTCAAAAAGGCATCATTAAACTGTGTGTGTTTTAACATACCCCAATAAAGGCTCTGTACATTA…	---	---	N/A	---	-	seg (SEG)	---	---	0	Xl.5053	---	---	---		---	---	---	---	---	---	---	---
Xl.21319.2.S1_at	7.08e-05	downregulated	AGTGGTAGTACCCAGGACCCAAGTTTTGCTGCTTCTATATAGATTGACCCGTAACAGATTTTATTTCATGTCACTGGTTTCTTCATCCAATTGTATTGCCATTGGCTGTTAAGGCAGAGCACAAACCCAAAAGCAATGGAAGGTTTGAGAGCAAAATAAGCTTAGGAGGCCTAGGAAATGATCAGCCAAAGAGGAACGTCCTATAAAGAAATCTGTAGATTAAGCCATTGTATGTGTTTTGGGTTAGAATTCCCCAGATTGCAGAGATCCCATCCATATGGCATGATGACGTGATTGGCCAAGATACAATATGGTGGCGCTTGTTTGCAAAGGGTCCTCTTTGTTTGGTGTGGCCTCTGGAATCGGCGCAGCCTCTGGAATGGGCGTTGTCACTGGACT…	---	---	N/A	---	-	tmhmm (TMHMM)	---	---	0	Xl.60981	---	---	---		---	---	---	---	---	---	---	---
Xl.21330.1.A1_at	1.3e-05	downregulated	TTAATATTTACCGCATTTGTCACTTTTTTTTTCTGTTGGGTCTACTGGGATCAGTAAATG	---	---	N/A	---	-	no IPS match	---	---	0	Xl.63517	---	---	---		---	---	---	---	---	---	---	---
Xl.21346.1.S1_at	-1.48e-05	downregulated	TGTGTGGGTGCGTGTGTTCAGAAACGTCCATATCATAAATCTTTCTTCCCTTTTTTGTGTTCAAATTATTTATATATATATATATATATANNATATATATTTTTTATTANACCGTGTCTCTTGTGTCTGAATCTGATGTGTGCAACTCATTTCATCCTATTGTCATGACGTGCAGTTCCAGCTGTGGGCCACTAGATGGCAGCTGCTTAAAGAGGAGTTCAGTGGCCTGTAACAGTCATTTTGTCCTCTGCATTAGGTGGTCATAGAAACCTTTTAACCCTTGAAAATAAATATTTTAATTCTATATAAAGTATGAACTTATAGAATATATAGGTAGTCACAACGA	RAB3A, member RAS oncogene family	rab3a	N/A	RAB3A, member RAS oncogene family	-	seg (SEG), SignalP-NN(euk) (SIGNALP), tmhmm (TMHMM)	---	---	0	Xl.21346	rab3a	495404	Q5U507		NP_001088531	NM_001095062	0007264 // small GTPase mediated signal transduction // inferred from electronic annotation /// 0015031 // protein transport // inferred from electronic annotation	---	0000166 // nucleotide binding // inferred from electronic annotation /// 0005525 // GTP binding // inferred from electronic annotation	---	---	---
Xl.21359.1.S1_at	0.00054775	downregulated	GAACTGCACCGCAATTCCTCTAGTTTCTGCCATCGGAAGAGTAAATTCCTCTGACACTTTGTTTGACATTTAATTGCCAGCTCTGTGTCTTCCGCAGTCATTGAACGTTGTGAAGACTTTCTGCCATTTCTGCTCCACATCAGCTAAAGGAACAGCTTAGTTACAGCCACCATAATTCTGAAGTTTTNTTTTGGTTGCGGCCATTTATTCGGGGAGAAAAAGTGTTTAATGTTCAGTGCCAGAGTGGGGTAACTAAGCTGCTGTCAAAAGTAATTGGCTTACATTGAAATTTAAGAAAATGGCCTAGTGGGTATTTTTTTTTTNCCAAACATTCTGTATTTTTGGTGTTGGTGGTTGTTAAACCAATTAGAGAGTAAGATGAATGGTTCAATCTGGAAT…	---	---	N/A	---	-	no IPS match	---	---	0	Xl.21359	---	---	---		---	---	---	---	---	---	---	---
Xl.21519.1.S1_at	0.00018888	downregulated	CAGTGTGAGCACAATGACGGCAGCTACACCAGAAAATACTGGTACCGACAGAGAACAACCGGGCCCCTACATCCTGGGATCAACCTACACCACCCAGGAGCAACTGTGGAGAAGGACTTTGTTGGGGGCAGAATAATTATCCAGCACAAAACTGCTCAGGGGGCACGTGTTCTGATAATCCTCCGTGTCTCCCCCCAAGATAGTGCCCTGTATTACTGTGCCAGCAGCATCAGGGATCAAGC	TCR VDJ BV9 BJ10	LOC443735	N/A	TCR VDJ BV9 BJ10	-	IPR007110; IPR013106; IPR013783; PTHR19433 (PANTHER), PTHR19433:SF16 (PANTHER), SSF48726 (SUPERFAMILY)	---	b chain maze addiction antidote	0	Xl.21519	LOC443735	443735	---		---	---	---	---	---	---	---	---
Xl.21534.1.S1_at	8.86e-06	upregulated	TTTTAAGAACTCGTGTGGTTAGCCTTAGTTCTTTAAGACATAGAATTTACAAGGTGTTTTGCTACAGAAAAGTCTTTNTGTTTTTCTTCAAATATCCAGTAAGTTCTTATGTAATTGAAAAATATTGTTAATATTGTATTAGATTGAACATATTAACTTACAAAGAAAACCCTATTTTAGAGTAATTTCNCNCNNNNCNGCNNNNNNNNNNNNNNNNNNNNCCNGTTTGTTTCTACACTGTGGCATTAATCATTACACAAGGCAAAAGCATTGTGAGAATGTGTAAATATGTAACAGAATCATTGATAACAATGTCAAACAATGTGAATCAAGGAACGAAGTTGTTACATTTTGTGAAGATTAAATTATGAAAAGCAAAAATAACACTGTATATATGTA…	developmental orphan receptor 2	nr2c1-a	N/A	developmental orphan receptor 2	-	no IPS match	---	---	0	Xl.21534	nr2c1-a	399361	Q6GN21		NP_001084198	NM_001090729	0000122 // negative regulation of transcription from RNA polymerase II promoter // inferred from sequence or structural similarity /// 0006350 // transcription // inferred from electronic annotation /// 0006355 // regulation of transcription, DNA-dependent // inferred from electronic annotation /// 0045449 // regulation of transcription // inferred from electronic annotation	0005634 // nucleus // inferred from electronic annotation /// 0005634 // nucleus // inferred from sequence or structural similarity	0003677 // DNA binding // inferred from electronic annotation /// 0003677 // DNA binding // inferred from sequence or structural similarity /// 0003700 // transcription factor activity // inferred from electronic annotation /// 0003707 // steroid hormone receptor activity // inferred from electronic annotation /// 0004872 // receptor activity // inferred from electronic annotation /// 0004879 // …	---	---	---
Xl.21565.1.S1_at	-8.93e-05	downregulated	GACAGCCTGGCCGACTATGGTGGTAGTGTGGATGTCCAGTTTAATGAAGATGGCTCGTTCATTGGCCAGTACAGTGGCAAAAAGGAGAAGGAGCCAGCAGGAGGCAATGAAAGCTCTGGAGCGACCTCACCGGTCAACCCCAACATTGCCAATGAATAGTGTGTGTTATAGCGACCAAGAAGGGTTGTCGGGGAAGTTTTAGTTTGAATATCAGGGGGTGGCAGGAGAAATTGGATGGATATGGAGAATTTATTTTTTGCTTGCACGTCACCTAACTAATTTGGTGCCAGAGGGGTATCTAGCCCATAATCTTTGTAGCCTCTCTAGCACCAAAGTGGTTGAACCGCTATATTCTCTTTGGACTGTGGCTTCGTGCCATGTGTGTAAATGGGAATCAAG…	L1 cell adhesion molecule	l1cam	N/A	L1 cell adhesion molecule	P:cell differentiation; P:B cell differentiation; C:plasma membrane; P:regulation of immune response; C:alpha9-beta1 integrin-vascular cell adhesion molecule-1 complex; C:apical part of cell; P:nervous system development; P:cytokine-mediated signaling pathway; P:acute inflammatory response; C:integral to membrane; F:integrin binding; P:leukocyte tethering or rolling; P:positive regulation of T ce…	SignalP-NN(euk) (SIGNALP)	---	l1 cell adhesion molecule	52	Xl.21565	l1cam	373742	Q6GP61 /// Q98UE2		NP_001129635	NM_001136163	---	---	---	---	---	AAH73282.1 // span:1093-1115 // numtm:1 /// NP_001129635.1 // span:1093-1115 // numtm:1
Xl.21583.1.S1_at	0.00013787	upregulated	GTTGCCCTCCTGTACTTGTGGCAAGTTCTCTTTGGGAAAGTCAAGACTGTCCAATCACAACAGCAAATAATACACGTGAAGATTCAAAGACTGAATTTCCCAATCAGTTATCCACTAAATATTCTACTATTAAAAATGAGCCAGAAAATGTTGATTCAAATCGTATGTTTACAATATCAGCCCAAGAGACAACGCTACTAAACGAAAAAATTCAAAGTCCTATTGAAAGAACTGTGGAGGAAACTAGTGTGAACATACCCTTGCTAAATAAGAATGAAGAGTCAGAATCAACTGTACCTGAATTCACCACTGAGCAAAGAGAAAATGGCTGTCAGATTCTTGATGCTGCTGCCAATCCTGATTTTAAGGACTTACAATATTTAGGTCCTTTAAAAGATC…	StAR-related lipid transfer (START) domain containing 9	stard9	N/A	StAR-related lipid transfer (START) domain containing 9	-	no IPS match	---	---	0	Xl.21583	stard9	378631	Q9DDA6		---	---	0007018 // microtubule-based movement // inferred from electronic annotation	0005874 // microtubule // inferred from electronic annotation	0000166 // nucleotide binding // inferred from electronic annotation /// 0003774 // motor activity // inferred from electronic annotation /// 0003777 // microtubule motor activity // inferred from electronic annotation /// 0005524 // ATP binding // inferred from electronic annotation	---	---	---
Xl.21586.1.S1_at	-6.11e-06	upregulated	AAAGCAGCCATGAGGCACCGGCAATCCTACCAGGCAATCATGCCTTAAATTCAAAGAGAAAGCAAAGTTCGGTGTATCCCAAGGAACATGGCAAACCATTGGATGCCACAAAGTCCAGCTTGGGTTCCTCCAAGGATGTCTACAGAGTTTTTAATAGTGAAGGAGAGCAGATTAGGGCATTTAAATGTGAGCACTGTCGGGTTCTGT	IKAROS family zinc finger 2 (Helios)	ikzf2	N/A	IKAROS family zinc finger 2 (Helios)	F:nucleic acid binding; F:zinc ion binding; C:intracellular; F:protein homodimerization activity; P:positive regulation of transcription from RNA polymerase II promoter; C:nucleus; F:DNA binding; P:regulation of transcription, DNA-dependent; F:protein heterodimerization activity; F:metal ion binding; P:transcription, DNA-dependent	PTHR24404 (PANTHER)	---	ikaros family zinc finger 2	11	Xl.21586	ikzf2	373693	O42244		---	---	---	0005622 // intracellular // inferred from electronic annotation	0008270 // zinc ion binding // inferred from electronic annotation	---	---	---
Xl.21592.1.S1_at	-0.00059946	upregulated	GATCATAGTACTTTCATCAAAACGACATGAAATGGTTTTGAGGGAACTTTTCAGTTTGCAGAAAATTCATTAATCAGTGATAGGAAAAAGTAGTAGCTACGTCTATTTGTCTCACTGATTTACATTTGTTGTTGCCTAGTTTGTAGGAATTCTCTTATCCCTACGTTGATGTGAATAAGTAAAAATTATAAACAACTTTTCTTATTATTATTAATGGTACTGTGATTTTTTTGCTATACTTTTTCTGATAAATAACAATGGTCCCCTTGTACATTAAACAAAAATGTTTACTTGTATAAATGTGATTTCATGTAGTGCATTCCTTAAGCCTTTCACACNNTCTTATTCTTACAAGAAATTACCCTTAATGTGATTTTTAACCTGTATGTTTTGTACAAA…	GIPC PDZ domain containing family, member 2	gipc2	N/A	GIPC PDZ domain containing family, member 2	-	no IPS match	---	---	0	Xl.21592	gipc2	398379	Q5HZ83 /// Q8UVS3		NP_001082286	NM_001088817	---	---	0005515 // protein binding // inferred from electronic annotation	---	---	---
Xl.21647.3.A1_a_at	2.88e-05	downregulated	TCGGGTTTCCTTTGTAGATTCCATGGATGGAGGGCCCTTATCATTAGCTGATGACATGCGTTCCCTTCCACTCTGCCTTCTGTTGTCTGAACTTGACCTGTAAAAAGTTGGAGGTGCCGCTTCCCTTACTGCGAAAGTGCCCTGCTCACTCTCCAAATAGTAGGGAACTTGCTGGCCATGGTGGTGGATAAACGGGGATAGTTGTGGCAGCTTTGCAAGAAACACTACAGGACTTGGAGGCACATTGTTCAAAGTATGTAGCCCAGTCAAACTGCTAGATCCGAATGTCTCTGAGCTGGCTGCATAGCTGAGACTAGCAGAGCTATACACCGGTGCAGCAGCAGCAGCAAAGTCATAAGTCGTGCCCTCGGGGTAGTTGAATATGCCCGTCCTGTTATT…	estrogen receptor 1	esr1	N/A	estrogen receptor 1	F:steroid binding; P:positive regulation of retinoic acid receptor signaling pathway; P:prostate epithelial cord arborization involved in prostate glandular acinus morphogenesis; C:nucleus; F:estrogen response element binding; P:prostate epithelial cord elongation; P:androgen metabolic process; F:metal ion binding; P:antral ovarian follicle growth; P:cellular response to estrogen stimulus; P:epit…	IPR001292; PTHR24084 (PANTHER), PTHR24084:SF217 (PANTHER), seg (SEG)	---	estrogen receptor alpha 1	32	Xl.21647	esr1	398734	P81559 /// Q6W5G5 /// Q6W5G7		NP_001083086	NM_001089617	0006350 // transcription // inferred from electronic annotation /// 0006355 // regulation of transcription, DNA-dependent // inferred from electronic annotation /// 0045449 // regulation of transcription // inferred from electronic annotation	0005634 // nucleus // inferred from electronic annotation	0003677 // DNA binding // inferred from electronic annotation /// 0003700 // transcription factor activity // inferred from electronic annotation /// 0003707 // steroid hormone receptor activity // inferred from electronic annotation /// 0004872 // receptor activity // inferred from electronic annotation /// 0004879 // ligand-dependent nuclear receptor activity // inferred from electronic annotat…	---	---	---
Xl.21711.1.S1_at	5.07e-05	upregulated	GAACTATAATACCAGTTGGATACCCAGATGGAGCTATACATTGGCATATGGGGCACCTGGATATTAAATAGACTTATTATTATGACGTTTCCTGAGCGTTTCAAGCTGAGCCGCATTCATATCCATCCTGGGCCGCAGGTTGAACACTCTTGGCTTAGAGGCTGCCTTGGGAAGGGGGGGATATGCAAACATCCCCTTTANTTAATATTCGAATGGATGCGCTGCCCAAATTCTCAGCCCCCTGATGCCCCCCAGCCTACAAGAGAAGGTGCTGGTGTAATTAAAAGAGGAAGAGGGATTGTCTGGGTATTGTGGGCCCTC	---	---	N/A	---	-	SignalP-NN(euk) (SIGNALP)	---	---	0	Xl.24658	---	---	---		---	---	---	---	---	---	---	---
Xl.21766.1.S1_at	9.79e-05	downregulated	AAGGGTGTCTGAAGATCTATTCTAGGGTATCTTTACACAAATCCCATGAAACGCTTAACAAAACTGCCCAATACCGTTTTAGTTAATGACTGGTGCCATTTATATTGTATACATGTCTTGTCAGCCTTCCAAATATGAAATACCAGCCACCACATAAAGCCATTTTCAATGTGTTTCGATTCAAAGACATTGAAACGCATAAAAGGACAAATATTTTTTAGTGCAAAAAGTTAAAATGAGCAGTTCCTTGTACTAGTTGATTTTCATTGTTATATGATGTGTTGTAGCTGCCAAGAATGCTCTTATCAGTTTGTTTTTTATGTAAATAGTCACTGCCCGTTTCAGGTTACACCAAACTCGTCTTGTTGCATTCTTTTTAGTTGGACAGATTTGTAAAGT…	---	---	N/A	---	-	no IPS match	---	---	0	Xl.53162	---	---	---		---	---	---	---	---	---	---	---
Xl.21810.1.S1_at	9.72e-05	downregulated	TTATCTGCCCTGAGGGAACGTCTTCGGGAGAAGGAGATCCATGCAGAAGAAGTTCGTAAGAACAAGGAGCAGCGAGTGGAGATTTCTGGATAAGATCTAATCACAAGCTTTCCTGCCATGTCATGACAAAAACAAAACTATTTCACCTACATGCAACCTCATATGTCTATATCACAAGCCTTGGGCAATGTTTGTCTGACCCACCATCTCTGCCTAGCTCTTATCCACCAGACACACCCAACCTGCAAGGGGAGAGCTCTAGGAAATCATGATATGCATCACACCCTTGCAGATTCCCATTAGAATTCACATGAACGAGGAAGCTTTGCAGGCTGGGGTTCCCTGACGTTTGGAAGATGTTTGTGTTTAGGAACAGAAGCAGTAGTGTCTGGCTACTAG…	stathmin-like 3	stmn3	N/A	stathmin-like 3	-	SignalP-NN(euk) (SIGNALP)	---	---	0	Xl.21810	stmn3	379904	Q8AVQ7		NP_001080212	NM_001086743	---	---	---	---	---	---
Xl.21814.1.S1_at	0.3987	upregulated	CTGTAGAAGAAAAGATCGAATGGTTAGAAAGCCACCAGGATGCTGATATTGAAGACTTCAAGGCCAAAAAGAAGGAATTGGAAGAAATTGTTCAACCAATTGTAGGCAAACTATATGGTGGAGCTGGTGCACCCCCTCCAGAAGGTGCCGAGGAGACTGAGAAGGATGAATTGTAGGCCATCGATGTGCCTCTGGCTGCTATAATATTGTAAATACTGAACTCAGAACTTTTTTGTGTTGAGAGAAAATATTGGGGGAAAAACTTAAAATACATGTGGATTCTTCACCTCCTGGTGGAGACATGTTAAGCCGCAATGGCTCTACTGCTTTTTATTAGCAGTCTTCTCACCCAGATCATTATTTTTGTTCAACTGTTTGCCCGGGGAGGGAGGTGGGCCT…	heat shock 70kDa protein 5 (glucose-regulated protein, 78kDa)	hspa5	N/A	heat shock 70kDa protein 5 (glucose-regulated protein, 78kDa)	C:endoplasmic reticulum lumen; F:ATP binding; F:nucleotide binding; C:endoplasmic reticulum; F:protein domain specific binding; F:ubiquitin protein ligase binding; F:unfolded protein binding; P:negative regulation of transforming growth factor beta receptor signaling pathway; C:cell surface; C:midbody; C:nucleus; P:negative regulation of caspase activity; P:anti-apoptosis; C:perinuclear region of…	seg (SEG)	---	hspa5 protein	36	Xl.21814	hspa5	379756	Q8AVE3		NP_001080064	NM_001086595	---	---	0000166 // nucleotide binding // inferred from electronic annotation /// 0005524 // ATP binding // inferred from electronic annotation	---	---	---
Xl.21849.1.S1_at	1.17e-05	downregulated	TGCAGAGCGTTCTCCCATTCTTTGTCGCCACCAAACTGGCCAAGATCCGTAAGCCAACCTGGGACAAGCCAAGCCCGGAAACCTACGTCCGATCGGCTCTGAATACTGTCGGCTTACAGACGCAGACCAACGGCTACCTGCCCCACGCCATCACGGGCTGGATCAGCACCTCTTTAGTGCCGGTCTCTGCCGCAATCAGCATGGGCATGAAGATGAACAAGGGTCTCCGCGCTCGCTTCCTGAAGAAGGCCAAACAAAACTAAGAGGAGCTGTTGCCAGGAGCAGCCGCGGCCCCATAGTGGTACTCGGCGTGTGCACCCAAGAGAGTGTGTCACCAAAATCAACCAAAGGAACCCACTTAGTTTGCCTTTGATCTCTGACCAGGAATATGCCGCCAAG…	hydroxysteroid (17-beta) dehydrogenase 12	hsd17b12	N/A	hydroxysteroid (17-beta) dehydrogenase 12	F:estradiol 17-beta-dehydrogenase activity; C:integral to membrane; C:membrane; P:lipid biosynthetic process; P:oxidation reduction; F:oxidoreductase activity; C:endoplasmic reticulum membrane; C:endoplasmic reticulum; P:metabolic process; P:steroid biosynthetic process; F:binding	no IPS match	EC:1.1.1.62	estradiol 17-beta-dehydrogenase 12-b	11	Xl.21849	hsd17b12	379747	Q8AVY8		NP_001080055	NM_001086586	0006694 // steroid biosynthetic process // inferred from electronic annotation /// 0008152 // metabolic process // inferred from electronic annotation /// 0008610 // lipid biosynthetic process // inferred from electronic annotation /// 0055114 // oxidation reduction // inferred from electronic annotation	0005783 // endoplasmic reticulum // inferred from electronic annotation /// 0005789 // endoplasmic reticulum membrane // inferred from electronic annotation /// 0016020 // membrane // inferred from electronic annotation /// 0016021 // integral to membrane // inferred from electronic annotation	0003824 // catalytic activity // inferred from electronic annotation /// 0004303 // estradiol 17-beta-dehydrogenase activity // inferred from electronic annotation /// 0005488 // binding // inferred from electronic annotation /// 0016491 // oxidoreductase activity // inferred from electronic annotation	---	---	---
Xl.21871.1.S1_at	-0.0021441	downregulated	GGAGCTTGAAGCCATTAAGGCTCGCGTGCGAGAGATGGAGGAGGAAGCTGAGAAGTTAAAAGAGCTTCAGAATGAAGTAGAAAAACAAATGAATATGAGCCCCCCTCCAGGCAATGCTGGGCCAGTAATCATGTCTGTTGAGGAGAAGATGGAAGCTGATGCACGATCAATTTATGTAGGAAATGTTGATTATGGCGCAACAGCAGAGGAACTTGAGGCTCATTTCCATGGATGTGGTTCCGTCAATAGAGTTACCATACTATGCGACAAGTTCACTGGTCATCCAAAAGGGTTTGCCTACATTGAGTTTTCTGATAAGGAATCAGTCAGAACTTCACTGGCCTTGGATGAATCTTTATTTAGAGGACGTCAGATTAAGGTCGTACCCAAGAGGACCAA…	poly(A) binding protein, nuclear 1	pabpn1-b	N/A	poly(A) binding protein, nuclear 1	F:RNA binding; F:nucleic acid binding; P:mRNA polyadenylation; F:poly(A) RNA binding; C:cytoplasm; F:nucleotide binding; P:mRNA processing; C:nucleus; C:ribonucleoprotein complex; P:mRNA 3'-end processing; P:virus-host interaction; P:termination of RNA polymerase II transcription; P:modification by virus of host mRNA processing; P:transcription from RNA polymerase II promoter; P:viral infectious …	IPR000504; IPR012677; coil (COIL), PTHR23365 (PANTHER), seg (SEG), SSF54928 (SUPERFAMILY)	---	poly binding nuclear 1	26	Xl.21871	pabpn1-b	380411	Q7ZXB8		NP_001080719	NM_001087250	0006378 // mRNA polyadenylation // inferred from sequence or structural similarity /// 0006397 // mRNA processing // inferred from electronic annotation	0005634 // nucleus // inferred from electronic annotation /// 0005634 // nucleus // inferred from sequence or structural similarity /// 0005737 // cytoplasm // inferred from electronic annotation /// 0005737 // cytoplasm // inferred from sequence or structural similarity	0000166 // nucleotide binding // inferred from electronic annotation /// 0003676 // nucleic acid binding // inferred from electronic annotation /// 0003723 // RNA binding // inferred from electronic annotation /// 0003723 // RNA binding // inferred from sequence or structural similarity /// 0008143 // poly(A) RNA binding // inferred from sequence or structural similarity	---	---	---
Xl.21875.1.S1_at	-0.00018603	upregulated	ATAAAGCCTGTAGGGTCCATGCAGCCCTACGTGTATCATATGCTGAAGGAATGATCACAATAGTGACTAATTTCATCCAAAATGGTTATCCTTATTAATTTGTTTCCACTGGGTCCCACCAGTAGTCATGAGGTCTGCTCCCTTCCTGCCCAGCCACCAGCTCACCTCCCATGTAATTTCATTAGATTTTCTTTGGCCATTTATTTTGTACCCAAATAGTTTATGCCACAATTGCTATCCATCCCTGAATGCCAAGGATTAATCCTGTTTCAGAGTTACCTTGAATTTGTTTTGGAAATAAACAAATATAAAGGTGCGGAAAGATGATTATTAGTAATAATTTACTGTGATCAAAATAAATACAACCATTAGAAAATGCAATATCTTTAAAAATACACA…	interferon regulatory factor 3	irf3	N/A	interferon regulatory factor 3	-	SignalP-NN(euk) (SIGNALP)	---	---	0	Xl.21875	irf3	379275	Q7ZXG6		NP_001079588	NM_001086119	0006350 // transcription // inferred from electronic annotation /// 0006355 // regulation of transcription, DNA-dependent // inferred from electronic annotation /// 0045449 // regulation of transcription // inferred from electronic annotation	0005634 // nucleus // inferred from electronic annotation	0003700 // transcription factor activity // inferred from electronic annotation	---	---	---
Xl.21912.1.S2_x_at	8.66e-05	upregulated	ACTTTATCAAACTCTGCAGAACCAGTGACTGCAGCAAAATAATCCTCCAAATAGAATCCCAGTTTATTGGTTTAAATCTGGCTCCATGATCTTTATCCCTGCAGCTGGAGTTGGAAACCGTAAAGGGGATGAAATTGCAAACTGGAGATTTTAAGGACTCCTTTAAAGGAACAGTAACACCAAAAAAAGAAAGTGTTTTAAAGTAATAAATATTGCGTACTGTTGCCCTGCACTGGGAAAGCGGATGGGT	PR domain containing 4	prdm4	N/A	PR domain containing 4	-	seg (SEG)	---	---	0	Xl.21912	prdm4	379872	Q32N18 /// Q7ZYB2		NP_001080180	NM_001086711	---	0005622 // intracellular // inferred from electronic annotation	0003676 // nucleic acid binding // inferred from electronic annotation /// 0008270 // zinc ion binding // inferred from electronic annotation	---	---	---
Xl.21978.1.S1_at	-8.61e-05	downregulated	CTACAACAATTACTGGAACCAGGGCTACGGAAACCAAGGCTATGGCAGCTATGGACAGCAAGGCTATGGTGGCTATGGAAACTATGATTACTCTGGATATGGCTATTATGGATATGGACCAGGCTATGACTACAGTCAGGGCGGTGCAAACTATGGTAAAGCTCCAAGACGTGGGGGACATCAGAGTAACTACAAGCCATACTGAACACACACGTCGGGTTTTTTTAATCAATAGGTAAAAACTGAACAGATTTGGGGGTCTGCTTAAAGCTGCAACTTTGCATCAAGGGACTGCCTCTTGGAGATAAGTATTGACTTGACTCCACTTGTACAGATTGACTCATCCTAGGGAACCAGTGTCACTTTCCACCTTTTTATTTTATATTGTTTTTGTCATTT…	Vg1 mRNA binding protein 40	LOC100302093	N/A	Vg1 mRNA binding protein 40	-	no IPS match	---	---	0	---	LOC100302093	100302093	Q6GM69		NP_001155365	NM_001161893	---	---	0000166 // nucleotide binding // inferred from electronic annotation /// 0003676 // nucleic acid binding // inferred from electronic annotation	---	---	---
Xl.21979.1.S1_at	-0.00016322	upregulated	GAGGCAAAATCTTGTGCATCAGTAATGGAACAGAACACAGCTTAAGCTTTCACTTTAGGCAGAGGACATCTACAGGCCATGTTACCATTAGCAAGACATACTGTAGGGGGGAGGGGACTGTCCAAGATCATCATGGGTCAGATTATCACAAATGATGGCAGCGATGTGTATCAAGTTTTTTGGAAACTGGCTGTATGCAGAGAGATTCACTGTGGAACGGATTGTTGCCCTATGACATTCATTTGGAATACTGAGCATATATATCCACACAGCAGGGTCCAGAAGCCAAGATCGCTGGAGATATTATGGAAAGTATTATAGTTGCCAAGAATTCACACAACCAGTTGGAACGAGACGGGAAGCTTGTTGACGTTTTTCCGTTTACCTAGAACACCTAGT…	hypothetical protein KIAA0205	kiaa0205	N/A	hypothetical protein KIAA0205	-	no IPS match	---	---	0	Xl.76084	kiaa0205	398439	Q498J1 /// Q7ZT38		---	---	0008152 // metabolic process // inferred from electronic annotation	---	0008415 // acyltransferase activity // inferred from electronic annotation	---	---	AAI00199.1 // span:20-42,54-76,126-148,344-366 // numtm:4
Xl.2202.1.S1_s_at	-1.21e-05	upregulated	GGAAATTCAAGAGCCAGCACTTGCCAGGTCTTCTGAACCAGTGCTGGATTATCAATCAACATATTACAGAGCCCAGTCGCCAGATGAATATCCTTCAGAGTACAAAGACCAATCTTTGCCAGAGACAGACAATTTCCATGGAAACAAGCTACGACATGAATTAAGTTCCAACTACAGAAGTTCTATGCCATCTAATTGCAACAGCCCTCAACAGTCGAGAATATGAACATGATGCTCTCCTCAAAAAGTTTAACAATGCAAGATATTCCAGCTCAGAGGATGAGGAAGATGCTTGGGGAGGGCCTGCAACTGACCTGTAACAGTGCTGCTGCGAAACCCTTTTTACATTTATGGACTGAACATGGATACAGAACGCACAGTGAACAAAAGCTTCCAAAC…	hypothetical protein MGC115219	MGC115219	N/A	hypothetical protein MGC115219	C:tight junction	no IPS match	---	mgc115219 protein	1	Xl.2202	MGC115219	734528	Q4V7W7		NP_001089477	NM_001096008	---	0005923 // tight junction // inferred from electronic annotation	0005515 // protein binding // inferred from electronic annotation	---	IPR001452 // Src homology-3 // 0.088	---
Xl.22043.1.S1_at	-3.45e-05	upregulated	TCCGGGTTCCACTGGCGATTGTTAATAAGGCTCACCAGGCAAATCAGTTGTATCCCTTTGCAATATCTCTGATTGAAAGTGTGCGTACGTATGAACGCACTTGTGAAAAAGTGGAGGAGCGCAACACCATTACCTTACTGGTTGCTGGCTTGAAAAAAGAAGTACAAGCTTTGATTGCAGAAGGGATTGCATTGGTTTGGGAGTCATACAAGCTTGACCCTTATGTCCAGAGGTTGGCAGAGACTGTTTTCAACTTTCAAGAAAAGGTTGATGATCTTCTTATTATTGAAGAAAAAATTGACTTGGAAGTTCGGTCACTTGAAACTTGTATGTACGATCACAAAACCTACTCTGAAATCTTAAACAGAGTTCAAAAAGCCGTTGATGATTTGAACCTTC…	---	---	N/A	---	C:cytoplasmic dynein complex; F:ATP binding; P:microtubule-based movement; P:cytoplasmic mRNA processing body assembly; P:mitotic cell cycle; P:stress granule assembly; C:centrosome; F:nucleotide binding; C:microtubule; C:cytoplasm; F:microtubule motor activity; P:G2/M transition of mitotic cell cycle; C:Golgi apparatus; C:cytosol; P:transport; F:ATPase activity, coupled; P:mitotic spindle organi…	IPR013594; PTHR10676 (PANTHER), PTHR10676:SF28 (PANTHER)	---	cytoplasmic dynein 1 heavy chain 1-like	22	Xl.70218	---	---	---		---	---	---	---	---	---	---	---
Xl.22156.1.A1_at	0.0086652	upregulated	ACACCGAAAAGGTCTCGACGGTCTCGGTCAAGGTCACCCAAAAAGTCTGTNAAAAAACCCAGATCTCAGTCTAGATCCCCTCACAGATCTCNCAAGAAGTCCAAGAAAAGCAAACNCTGACCAGAGTTAATATCTTTTTTTTTTTTTTTAAGTGTCGTTTACTGAAAATGCATTTGT	---	---	N/A	---	-	seg (SEG)	---	---	0	Xl.70389	---	---	---		---	---	---	---	---	---	---	---
Xl.22156.1.A1_x_at	-0.0070866	upregulated	ACACCGAAAAGGTCTCGACGGTCTCGGTCAAGGTCACCCAAAAAGTCTGTNAAAAAACCCAGATCTCAGTCTAGATCCCCTCACAGATCTCNCAAGAAGTCCAAGAAAAGCAAACNCTGACCAGAGTTAATATCTTTTTTTTTTTTTTTAAGTGTCGTTTACTGAAAATGCATTTGTCTCTGACTTATATTTTATGTTTTTGTGCCTGAACTGTTCAA	---	---	N/A	---	-	seg (SEG)	---	---	0	Xl.70389	---	---	---		---	---	---	---	---	---	---	---
Xl.22199.1.S1_at	-0.00012058	downregulated	GCACAGCAATGTTCTGTCCTGCATTGGACACAGAAAGATAAGCACAGGCTGTCTGGCAGAAAGCAGCTGCCCAATTGTGTTTGACTGTGAACATTCTGATGGCACTACAATGAGAAGGTTGGGAGAAGCAAAGATGGACACATGATAGAAGATAGTGTTGGCCGGGATGAATAAAGTTTTGACGTTCATGTGAAAAGTGAATGTCAAAGGAGAACTAGTGCTGAGCGGAAAGCAAAATTGATACAAGAGGCAGCAAGAGAGGAATGGCTTTGGGTGGTGGATATTTGTAATCTTTCATGAAGTTGCCTCTGGTGTTGTCCACTGACTTGTTCCTCCCATTNCCCCACTGAAGTCTTGTATNGCGTACAANGTCTCCATACNGTGCATTACTTTNACTAT…	---	---	N/A	---	-	no IPS match	---	---	0	Xl.22199	---	---	---		---	---	---	---	---	---	---	---
Xl.22202.1.S1_at	6.55e-05	upregulated	ACGGATTACAGACTCTCCGGAACCTTTNNNCATCACAACAAGGACCTCACATTCAAGTCAAGTAGATGGTACGCTGCATCCAGTTCACTTTGTTTACTTTACACGCAAACCTCAGGAGTCCGTTGACTGAACCGCACCTTCCATGTTGTGCCAAGCGAAAAGCACTGTGACGTCTGAACACAAAGAGAGTCTTCTCCACTTCCCTCAATCTGTAACTCCCAGCACCCTGTCTGCTGTGAATGGACCTACAGCACCTCGCACATATTCACTCATTCAATTTATGTTGCTGCTGAAGATTACAAAAAAGAAACCGTATTGCAAATCTTTGTTGTAAATTATTACGTATAAAACTTGTTAATAATGGTTGGTGAAAATTAAATATTTAACATAGNNNNNNAN…	---	---	N/A	---	-	no IPS match	---	---	0	Xl.77244	---	---	---		---	---	---	---	---	---	---	---
Xl.22220.1.A1_at	7.01e-06	upregulated	TATGCAATCAATAACTGGGTAGGGAACATAGATAATTATATATATATATATATATATATATATATATATATATATATATATATATATATATATATATATCTGGCTTCCAAACAAAACCAATTCATTGGCATGCTTATAATAAGACCCTCAAATATTTTTGTCTTGCAGGGTGCCTCAATCTTCTGTGTCCTGCCTGACCCATCGGCCCCCAGCTGCAGCCTCCAAACCCAAAAAGAAGGCAAAGGGACTGTTTATGTAACCTTGCAGCCATTGATCACACTGTCACACATATAATAAGTGTGCCTGTATCAGTATAGGTTTTAATCTTTTACC	---	---	N/A	---	-	seg (SEG), tmhmm (TMHMM)	---	---	0	Xl.22220	---	---	---		---	---	---	---	---	---	---	---
Xl.2223.1.S1_at	0.00018526	downregulated	GAGAAAGTTCTCAGCACTGCGCAGCGAGCTGCCCCACAATGCCCACCTGCTCACATTCGCCATGCATTCTCCGGATAAGATCCTACTGAGACTGGAACACCCATTCCAGAGCCAGGAGAGCAAGAACAGTTCTCAGCCAATCACCATCAACCTGAATACTTTGTTTTCCTCCGTATTTCTGTCTGACTTTGAAGAAACCACACTAGCAGCAAATCTAGAAAAGAGCCGTCTGAAGCGCCTAGCATGGAGAACCAAAACAGGGTCAGCCCTCCAGATGGACACTCCCCGTTCTCCTGTTTTGGACCCGTCCAACGTAACTCTCTCCCCGATGGAGATCCGCACATTCCTGGCTACCATACGATACCGTGACAAGACTGCCTTGCATGGTCGATAACAGGA…	---	---	N/A	---	F:carbohydrate binding; F:cation binding; F:mannosidase activity; F:zinc ion binding; F:alpha-mannosidase activity; P:mannose metabolic process; P:carbohydrate metabolic process; F:catalytic activity; F:hydrolase activity, hydrolyzing O-glycosyl compounds; C:lysosome; P:protein modification process; P:learning or memory; C:soluble fraction; F:mannose binding; F:hydrolase activity; F:metal ion bin…	SignalP-NN(euk) (SIGNALP), tmhmm (TMHMM)	---	class member 1	18	Xl.2223	---	---	---		---	---	---	---	---	---	---	---
Xl.22309.1.S1_at	-0.066954	upregulated	GTTTTGGTTGCACGTATCTTTTATTGATAAACATCTGTAAACATGCCCTGCTGTTTCATATGTGACCAACATGTAGTTTAGCCTCACTGTGCCTTTAAACGTTTTTTTTTTTTTNTTTTTTTTGCTTCNNGACCGTCATCTCTCTATAGAAATAGTCAGTGGATTGGGCAGTGCTGAAAGTGCCTTCAGTCTGTTGCATGTGAGTTTGGCTACTCTGCTTTGAAACCAGCACAAAATAAAGCTGCCAAGTATATAGTGATTACCTCTGGCAGCAGTGTAACATTCTGGGTTTCTGCTTAAACNTGCAAAGTAAGGAAAGCACCCGCTGCTTTAATGTGCTTTTATTTCTGTGGGAACAGTGGTGCTGCTGTGCAGTAACCTGAAGGCCTATAAATCTGG…	coactosin-like 1 (Dictyostelium)	cotl1	N/A	coactosin-like 1 (Dictyostelium)	-	no IPS match	---	---	0	Xl.22309	cotl1	380487	Q7ZWM5		NP_001080794	NM_001087325	---	0005622 // intracellular // inferred from electronic annotation	0003779 // actin binding // inferred from electronic annotation	---	---	---
Xl.22359.1.A1_at	7.01e-05	downregulated	TGTGGTCAGCCCCTGCTCCTGAGAAGCTGGTGTCTGCGAGGGGTTAATTTGTTCAGAAAATCTCCACTAAAGCTGTGATCGACTTNTTTTTTATCTTCCCCCATCCTGATCCATTTCTTCTTATTTAAATGTTACTGTTGCCATGGATTTTTATTNNNANNACGAAGGCTTCCTGATTGAGATTTGACAAAATCCGTACAAAAATGTACCGTACCACGTGACGTAGCGTTACTTTTCTTTTCGTAATGGTTTTNNNTNCTAAAATGGATTGTTGCCTTAGGGAAAAAAAAGGTGATGAGAGAGTTTAGCCCCCCTCGCCCCTTTATTNTAGTGTACTCAATGACATTTTGATG	---	---	N/A	---	-	no IPS match	---	---	0	Xl.70951	---	---	---		---	---	---	---	---	---	---	---
Xl.22494.1.S1_at	3.07e-05	upregulated	GGGAACTTCCTGACGACTCTAAAAGTTGTTCACACAAAATTTCAGAAGAATAAGCTAAAGAAGCCTTGAGCCTCGTTTAAAACTGGGGGCAGAGTTATACTGAATGGAATAATTGCCCCACCCCAATATGGACTGCAGGGGGTACTGGAAAAGTGCAGGGGCCACACTTTGGAACCCTGATTGGGCTATTACAATGGGAATTGGTATCATGGATTAGAAGATGGGTGAATAGACGCCGCCGTCCACTTTCCCTCTGGGATTTTGTACTTGCCATTTTTAAGCTGCTTTTATTCACCCCCAATGGAAAGGAAATGTTCGGGCCTGTTCTACAGACCACTGGGTTCTTTGGCTGCTGATGGAATCATTGACTCTAGCACTAATCTCCATTAATCATTTTTG…	transmembrane protein 120B-B	MGC80291	N/A	transmembrane protein 120B-B	-	no IPS match	---	---	0	Xl.22494	MGC80291	446535	Q6DE21		NP_001086700	NM_001093231	---	0016020 // membrane // inferred from electronic annotation /// 0016021 // integral to membrane // inferred from electronic annotation	---	---	---	AAH77325.1 // span:132-154,217-239,260-282,302-324 // numtm:4 /// NP_001086700.1 // span:132-154,217-239,260-282,302-324 // numtm:4
Xl.22512.1.S1_at	0.00051019	upregulated	AAAGGCACACTGATGAGATATGAAAGTGATAAATATATATACACTAATATTTTGGCCACGGTTGGAAACAAATCAAAGTTGCNGTGAGTTCCAAGGTACCTTATATAGTATTTTAATCTAGAACAACACATTGTGTGGGTGTGTCGTGAATTCTTTATCTTCCAGAAGTGCAAATAATAATGATTGTGTCGGGCTAAATGGTTAAATCTTNAAGTCTGCTGAAACATTGACAGGAGACCCTCCGGCCTCCGTCATTTTTGCACTTACAATGCCTCATAGTGCTAAGAAGAAAGTACAGTATCTGTGATTGATGAAGATATAGGTCATTNNGTAAAGACCTCTAATTGGGGTATCTGAGCAACTGTTACACTACTACGGATCAGTAAATAATGGCAGGAT…	---	---	N/A	---	-	seg (SEG), tmhmm (TMHMM)	---	---	0	Xl.22512	---	---	---		---	---	---	---	---	---	---	---
Xl.22524.1.S1_at	-7.44e-05	upregulated	ACTCGTGAGAGTTTGGCTGCCATGTTGAAAATACGCAGCTTATTGCCAAGTGTATTTCCAAGCCTGCAGATCCCATAGATTTCAATAATATGACCTTTTATTTGGCGTATTGGCGTTTCTGCTAAAGAAACGCGAATACTGGTGTCTTGTGGCAGATGTTGGCTCGCAAGCGCCCTGTGGAAATTGCTATAGTGCCTATTCCATTATTTTCAACAGGTCTTCATTTTGTGTGTATTTACGCTCGGTTGTACGTTTTTAAAAACGCAATATAAAAACGCCATGTGTGACCTTGCCCTTAGACTAGCCATGCATAAGTTTGGAAGTTCAGAATTTTCCTAACATAACATTCCTGCATAGTAGAATAGCCCTATGGAAAAAGTTATATTGAAAATATTTTAT…	---	---	N/A	---	-	no IPS match	---	---	0	Xl.22524	---	---	---		---	---	---	---	---	---	---	---
Xl.22530.1.A1_at	-2.24e-05	downregulated	GAGGAAAGAGACTCTCGTTTGCAACATTTGGTTAAGAAATTTTTGGATCAAGTTCGTCTCAATCTGAATCCTGCTGAAAAAGGCTGAATCTTTGTCAAATCCCGAACCATATTGTTTTGATNTGGTGCATCCCTAATGGAAACAGACCACTCCAAATTATGACTTTTTTTTGATGGGTTTCCTTTTTTTTTCTATGTCCTGATAAANCNGTCCCTTGTACTTGTTGGTAACTAAGCTGCACAAATCCAGGTTGCTTATNAAACAATCCTGTTGCAGCCATCTGAAAATATGATTTCCTNATAAAAGAAATGTGTGGNGNTNTTGCTCTAACTTCATTGTCTGTGCAACATCGCAAGACTTACCTTTTCTCACAAAATTANTTTTGTGACNGCAGTCATG…	---	---	N/A	---	-	tmhmm (TMHMM)	---	---	0	Xl.71333	---	---	---		---	---	---	---	---	---	---	---
Xl.22636.2.A1_x_at	-3.35e-05	downregulated	ACTTATTATTCTCTTTAGGAGCTGCCTGTTCATTGGATGAAGTTTGAGA	---	---	N/A	---	-	no IPS match	---	---	0	Xl.77627	---	---	---		---	---	---	---	---	---	---	---
Xl.22639.2.A1_at	2.2e-05	downregulated	AATAGCCCCGTAGCTTTACATGAGATCATAGAAACACATGCAAATCATTTGCACCAATAACACAAGCTACACTTATGGCAATAGCAGCAGAGGGGGCCGGTGTGTAATAACAGACTAAGGTACATGTCGGATTGTTGGCAAAGAATAATAGTGAAGGCAGTGTGCAGGTACCACCAGATTTTGTATTCAAATGGCAAAACTAGGAGTGTGCATGTTGATGTCATGTAGTAGCAGCTATGAGTAGCAAGACTAGGCCTGGGTGTAGGAGGCAGTGCTGCTAGATGTCCAGCATACACCATACTAATCAAATATCACCAGCAACACAAACAGAAGGGACTTAAGTCCCCAATGTAAATTACAGGAGTGAAGCATTACCGGTGATGTTGCCCAGAGCAACCA…	---	---	N/A	---	-	no IPS match	---	---	0	Xl.5053	---	---	---		---	---	---	---	---	---	---	---
Xl.22670.1.S1_at	-9.56e-05	upregulated	CAAATACAGTATAATCCAGAGTGGTAGGACTAAATTTGGTACAAAATAAATGCATTGCAGCACTTTTTTTATTTTTTTTTAACTATAATCCATACATTTACATGAAAAAATGATTTATAAAATATTTTTGTCTGGAAGCAGTTATATTTGATGAGTATATTTGAGACAAATTGCCCGATCATGTCAGCAAATTCATATTGGTTTTTTCGTCCACGTTCTGGTTCTTTTTCCTGCATTTTCCTTATTTTGTTTTTTTTTTTGAATTTTTGTTTATTTATGAACATTTGGGAGTTTTAGGCAAAAAGGTGTTTAAGTGGACCTAAAGGCCCTTTAGTAACAGAAGGGCTTCACTATTATTTTGTTTCTTGCCATTTGAATAGCCGATGTTTTATCCGTTAC…	septin 8	sept8-a		septin 8	-	seg (SEG)	---	---	0	Xl.22670	sept8-a	447199	Q6AXA6		NP_001087375	NM_001093906	0007049 // cell cycle // inferred from electronic annotation	0031105 // septin complex // inferred from electronic annotation	0000166 // nucleotide binding // inferred from electronic annotation /// 0005515 // protein binding // inferred from electronic annotation /// 0005525 // GTP binding // inferred from electronic annotation	---	---	---
Xl.22800.1.A1_at	0.00015845	upregulated	TGGTTACTGCTCCTGCAATAACCAACCNCTCAGCATCCCCGAATTATCATACATATATTATGCCTTNTTTAAGTAGCAATGAAATATTCCNCAAAGTTTTAGAACNCAATTACATAGGTTATTAAAAATACCTATTATNAAGNACCCAATAAAAGTGCAGTGAATANAATTAAAAGTNTATTTNAATGCATATGTGGGAATCAAATAGTCAGGCATTTANAGTGTGANACAGAACAGCCTGGCTTGCTAATGACTGCAGTNTGAATTGTNTGGAACNCATATGNATTCNCNCCAGTGGAATTAGGAAAAGCNGNCTGATTTTCTANATAANACNTTTGTTTTATTGNGCNANANANAGATTGATTGTTTANATCTATGTTGNATTATGAAGNATTTAAA…	---	---	N/A	---	-	seg (SEG), tmhmm (TMHMM)	---	---	0	Xl.22800	---	---	---		---	---	---	---	---	---	---	---
Xl.22800.1.A1_x_at	1.51e-05	upregulated	AGGCAGTTACTGGTTACTGCTCCTGCAATAACCAACCNCTCAGCATCCCCGAATTATCATACATATATTATGCCTTNTTTAAGTAGCAATGAAATATTCCNCAAAGTTTTAGAACNCAATTACATAGGTTATTAAAAATACCTATTATNAAGNACCCAATAAAAGTGCAGTGAATANAATTAAAAGTNTATTTNAATGCATATGTGGGAATCAAATAGTCAGGCATTTANAGTGTGANACAGAACAGCCTGGCTTGCTAATGACTGCAGTNTGAATTGTNTGGAACNCATATGNATTCNCNCCAGTGGAATTAGGAAAAGCNGNCTGATTTTCTANATAANACNTTTGTTTTATTGNGCNANANANAGATTGATTGTTTANATCTATGTTGNATTATGA…	---	---	N/A	---	-	seg (SEG), tmhmm (TMHMM)	---	---	0	Xl.22800	---	---	---		---	---	---	---	---	---	---	---
Xl.22834.1.A1_at	-5.44e-05	downregulated	TCTGTTGCACAACATGGGTGGACGTCTGTATAGAAACACAAGCATTTCATAGAAAACACTACATTTTGACCATTTTAGCACGGTAAATGCCAAACAAGTGTCATTGCAGAGCAATGGGCTGAAATCGAGCAGCAATGGGATTAATTAACAAAGCGGTTGTCCTTTACGTGTCGTGGATAT	---	---	N/A	---	-	no IPS match	---	---	0	Xl.7098	---	---	---		---	---	---	---	---	---	---	---
Xl.22859.1.A1_at	-9.09e-05	upregulated	AAAACAATAGCATAGTTTTGCCTCCAATAAGGATTAATTATATCTTAGTTGGGATCAAGTACAAGGTACTGTTTTATCACTACGGATAAAAAGTAAAACATATTTAAAATTGTGATTTATTTAATTAAAAAGGAGTCAATGGAAGATTGCCTCCCATCATTTGGAGCTTTCTGAATAACAGGTTTCCAGATAACGGATTCCATACTTGAGAGAAATACGCATTTTGAAGTATATCCTTTACTCAAAAATAATACAATAATCCGAAAAAAAAATGGCTTCTATACAGAGATGATTACATCTGTTCTTCTGTTGTTGTGTATCTCGCCAATGTGAAGGGAATATTGTTATATTATTTAATATAAAAACAAGCATTTAAATTATTCACCTACTTA	---	---	N/A	---	-	no IPS match	---	---	0	Xl.79419	---	---	---		---	---	---	---	---	---	---	---
Xl.2293.1.A1_at	0.00017705	downregulated	AAATCATTACGCTTTACGGACTCCTTTTACGAATGATTATTGTTCAGGAGACTGAACGCGGAGTTGGTGCAATTCTATGCTTTTTTTTTTTTTGGTGTCAAATTATATTATAATGGATAAAAGNAAAAAAAACANACAAANAAAAAANTACCTTAACTATTTTCCTTGTTTTGAAGAAAANTATTTTCCTTTATACTGTGTTTTTCCTTTAAAAAATCAATTGTACATTTTATCTCACTAATAGTTGTATTTTTCACAAGAGAAAATATTGTGGTTAAAATTATGTTTCATGGATCTTTGTAATACACTTCCCATTGTTTTCAGCCAATCCCTATTCATTTCTATGTTGATTTTGCATGTATGCAATAAATCTCTAGCTAGGCTTCCTCCCCTCCACCC…	---	---	N/A	---	-	seg (SEG)	---	---	0	Xl.2293	---	---	---		---	---	---	---	---	---	---	---
Xl.230.1.S1_at	-0.00010936	downregulated	TCTTCCCTGCTGGAGAGGGAGCTGCAGAGCATTAGCTAGGTCACCTCCTCCTTCCCACATTAGTGAATGCAGTATTGTAATGTGATTATTCAGTTACATGGACGACTATCTGTGTGTCTGGCAGATAAAGGATTTTTAGGGGTTATCAGGTCCCATTGAGCATAGATTTTCAGCTTTGTTAGTTCTGTATTTCCTTTAGTGACCAATTATGTCTGCACTGCACAATAATTTGTAATCCATCCTTATGCAAACAAAAGCATTGATGCTGAATTTATGTTGTTCTGGATCAGGACTTTTTTTTTTGGGGGGGGGGGGGTGTCTTAAAGACTCATTAGCTCTCCTGTTGGTTTGGAAACCTTACTAATGAGAAATATCAAGTGTCTCATTCTCCCTGCTAGC…	synaptophysin	syp	N/A	synaptophysin	-	PS51257 (PROFILE), seg (SEG), SignalP-NN(euk) (SIGNALP), tmhmm (TMHMM)	---	---	0	Xl.230	syp	394284	O57343		NP_001080941	NM_001087472	0006810 // transport // inferred from electronic annotation	0008021 // synaptic vesicle // inferred from electronic annotation /// 0016020 // membrane // inferred from electronic annotation /// 0016021 // integral to membrane // inferred from electronic annotation	0005215 // transporter activity // inferred from electronic annotation	---	---	AAH82944.1 // span:21-43,100-122,135-154,198-220 // numtm:4 /// AAB88135.1 // span:21-43,100-122,135-154,198-220 // numtm:4 /// NP_001080941.1 // span:21-43,100-122,135-154,198-220 // numtm:4
Xl.232.1.S1_at	-0.00073752	downregulated	AGCCAAGGAGGCCAGGGATACACACAGCAAGACTCCTACGGACAACAAGGTGGCTACCAGCCAGATTATTATGGCCAACAGGCAGACTACAATCAGCAGGGGTACAGCCAACAAGGGGCCCCTACCTCTTTCTCAAATCAAATGTGAGCTGACATCGTCACTGCCGATCCGTGAGATCCTGGAACAGGGTGTAACTTTCTGACGTGCAGTGCTGCAGCCCGGCTGCCCGAGTGAATATCCATGGGAGAATGTTGTGTCCGTGATGTTTATATAATATATAATATAATATATATATTTAATGATACATATCTGTACCAAAACACAGGAAAATCCCATCTCATCTACCAGAGACTGTCTTCCTGCAGAGCATTGCTGTGTATTTCCTTCATTGTCAGACCC…	synaptophysin	syp-B	N/A	synaptophysin	-	seg (SEG), tmhmm (TMHMM)	---	---	0	Xl.232	syp-B	394285	O57344		NP_001080942	NM_001087473	0006810 // transport // inferred from electronic annotation	0008021 // synaptic vesicle // inferred from electronic annotation /// 0016020 // membrane // inferred from electronic annotation /// 0016021 // integral to membrane // inferred from electronic annotation	0005215 // transporter activity // inferred from electronic annotation	---	---	AAH84405.1 // span:21-43,100-122,135-154,198-220 // numtm:4 /// AAB88136.1 // span:21-43,100-122,135-154,198-220 // numtm:4 /// NP_001080942.1 // span:21-43,100-122,135-154,198-220 // numtm:4
Xl.233.1.S2_at	-0.00012505	downregulated	CAATCTACTGCCTCGTATCCTTCTTCCTACATGTCAGTTAAGGCCCCCTTTGTGTATACGATGAGTCAGCCTTGCAGGAGGAAGGATCACCTGAGAGAGAGGAAGTTTAGCAGAGGAGGTGGATAGGATCTTACCATTGTGAATGTGGGGGTTATTAGAAAGAATAGCAGAGTCAACAGGGAGGGTTGGCCATGATTTCATTTTTTTTTCACCTCTGAGGTGGTACCACTTGCTGTAATTAATAGCCTTGCGTGGAACTGTAGGGGGTACCCTGTTAACCCACGCTGTACTACACTGGCATTGCAGGAGATGTAGGGACCATCCCTACCCCCTGTTTGTGCCCTGCCAAGTCTTCCCCACTCATTAATTGCCCCTCTAACTGCACCTGCATGGGAACAG…	vesicle-associated membrane protein 2 (synaptobrevin 2)	vamp2-a	N/A	vesicle-associated membrane protein 2 (synaptobrevin 2)	-	no IPS match	---	---	0	Xl.233	vamp2-a	394286	O57345 /// Q52L00		NP_001080943	NM_001087474	0016192 // vesicle-mediated transport // inferred from electronic annotation	0016021 // integral to membrane // inferred from electronic annotation	---	---	---	AAH94126.1 // span:93-112 // numtm:1
Xl.23345.1.S1_at	0.0001026	upregulated	AACATTTCTTGTGATCTGTAAAAAAAGAGCCTTCACTTTATATGACAAACATGCATACCATNTGAAGTTTCATAACACTAAACTCACATCAACTATTGTGAAGAACCTGTTGAGTGCAATTAAAACATGTCATTATGATGCCATATTACTNTGAGTGGATTTCCAGAAAGACCCGTTTTTTTTATACGGTTTATCTCCACTATCTGTGGCCAACTTTTTTCCTGTGTACATNTGACTAGGGATCCAATTTTTTATGTGCGCGTGTGTGCAGTCCAAATTTTACCTNTGAATGTTTATAGGAGCGTCTGGTCAGCATGAACTTTATTGGTAAACGTGGCATGAAGTAATCCCTGTTTGATGTTCTTTTTGCCATCCCCAAAATTGGAATGCAGTCTGTTG…	sorting nexin family member 30	snx30	N/A	sorting nexin family member 30	-	no IPS match	---	---	0	Xl.78659	snx30	734574	Q4V7P7		NP_001089520	NM_001096051	0006810 // transport // inferred from electronic annotation /// 0007154 // cell communication // inferred from electronic annotation /// 0015031 // protein transport // inferred from electronic annotation	0005737 // cytoplasm // inferred from electronic annotation	0005515 // protein binding // inferred from electronic annotation /// 0035091 // phosphoinositide binding // inferred from electronic annotation	---	---	---
Xl.234.1.S2_at	-3.35e-05	downregulated	GCAGGAGGAACAATCACCGGAGAGAGAGGAAGGTTAGAAGAGGAGGTGGATAGGATCTTACCATTGTGAGTATGGGAGGTTTTGCCTGTGTAGGGTTATTAGAGAGAATAGTAGAGATAGCAGGGATTTCACTGTGAGGTGTTACCACTTGCTGTTATTAATAAGAACTATATGGGGGCACCCTGTTAACCCACTCTTTACTGCACTGGGCATTATGTCAGGAGATGTAGGGAGGCCATCCCTACCCCCCGTTTGTGCCCTGCCAAGTCTTCCCCACTCATTAATTGCCCCTCTAACTGGGCCTGTATGGGATCAGCCATTATGTAACTGGCACCAAGAGGGGCAATAAGACACACAGCTGAGAGATATCTACATCTGTCTAATTGACCCCGGTGTGTC…	vesicle-associated membrane protein 2 (synaptobrevin 2)	vamp2	N/A	vesicle-associated membrane protein 2 (synaptobrevin 2)	-	no IPS match	---	---	0	Xl.234	vamp2	394287	P47193		NP_001080944	NM_001087475	0016192 // vesicle-mediated transport // inferred from electronic annotation	0016020 // membrane // inferred from electronic annotation /// 0016021 // integral to membrane // inferred from electronic annotation /// 0019717 // synaptosome // inferred from electronic annotation /// 0030054 // cell junction // inferred from electronic annotation /// 0030672 // synaptic vesicle membrane // inferred from electronic annotation /// 0031410 // cytoplasmic vesicle // inferred from…	---	---	---	AAH60344.1 // span:93-112 // numtm:1 /// AAI23115.1 // span:93-112 // numtm:1 /// NP_001080944.1 // span:93-112 // numtm:1
Xl.23448.2.S1_at	-0.22288	upregulated	GACACTAGCAATTCACCTAAATCTGTTTTGTGGTGTTTTATCTGTTTCTGTAGGGTGGCCATGGGGAAAGCCATTCCTAAATATATTAGGCTTGTGCTAGGACACACATTTAGCTTNTACTTAGCCTGTTAGCCTTCGGCTTCTGTTCACTTCTAGCAAAGATTAGAGCTCCCAAGTAAGCCAGAGAGTGGGGTCCCTTAGCCCTAAGGACATAGACACACTGGATCCTCCTGCATTTATAGGCGGTTACAGGAAAGAGGGTCAGCTCAAATGTGGAGGAGCGTCCACTGTGTTTGCCCTAATGGGGGTTCACTGTATTTACCCAGTCAGTTTGTCAAAGCAAAAAGCTGTCAGGGCTACAGATGAACTTGGG	---	---	N/A	---	-	SignalP-NN(euk) (SIGNALP), tmhmm (TMHMM)	---	---	0	Xl.76395	---	---	---		---	---	---	---	---	---	---	---
Xl.23452.1.S1_at	-6.53e-05	upregulated	GAACTCAGCGACTGAACACTGACTTTATTTCATTAAATTCGGGAATAGTTCAATTCTCCTGTTGGAATATTTGACTATATACAGTGAATGTAGAATAATAATCATATATCATAATTCTAAACCTAAATTTTTAATATCCGTATAACATTTCCACTGGAAACAAGCTTTTGTTTTGTACNATAATATAATTTACTAGNAGGAATTGAATATANAAAAAAACTTGTTTTAAAACAAAATATGTAGCATTTATAAAGCATCAGTTATGGTAATAATTACAGGCTGAGGAGCACTCAACAATCACACGTGTTGGCATTTCTTGGTACAGATGATAACGAAGCTTATGCCATCAAAGGGTCAATATATGCTGTTTTAGGGCTGCCATGTGTAAAGGTTTTAATC…	zinc finger CCHC-type and RNA binding motif 1	zcrb1	N/A	zinc finger CCHC-type and RNA binding motif 1	-	no IPS match	---	---	0	Xl.23452	zcrb1	446310	Q6DJI9		NP_001086476	NM_001093007	0006397 // mRNA processing // inferred from electronic annotation /// 0008380 // RNA splicing // inferred from electronic annotation	0005634 // nucleus // inferred from electronic annotation /// 0005681 // spliceosomal complex // inferred from electronic annotation	0000166 // nucleotide binding // inferred from electronic annotation /// 0003676 // nucleic acid binding // inferred from electronic annotation /// 0003723 // RNA binding // inferred from electronic annotation /// 0008270 // zinc ion binding // inferred from electronic annotation /// 0046872 // metal ion binding // inferred from electronic annotation	---	---	---
Xl.23471.1.S1_at	3.61e-05	upregulated	AAAACTACTATGTGCTTCAATGGAGTTTGCCCAACATATTGTGCCTGAAATTATAGACCGGAAAAAAAGACACANNGAATATTTCCATGGAATTCACTCCATTTGCTGTTTTGTTACAAAGCAACTTTATGGAGCACCAAAAAGAATTCGATGTTCTTTATACTCACAATAGTTGTGATGTTCAGCAGGTAGTAGATTAAAGGGAGCCACGTTAAAGTGGACTAGCATTTTAAATTGTACTTTGTACTTTACCACTGCTCATATTGGTTCATGTATAATATGTAATGTACATTAATAGAACCTCCTTATAAAATAATTCCTAGCGTAATGTACTGTATGATATGTAGAATAGGTGAAGGCTATTTACTTTTACAAACATGTAATAAGTTTACCTGGAAA…	solute carrier family 6 (amino acid transporter), member 14, gene 2	slc6a14.2	N/A	solute carrier family 6 (amino acid transporter), member 14, gene 2	-	SignalP-NN(euk) (SIGNALP), tmhmm (TMHMM)	---	---	0	Xl.76946	slc6a14.2	414614	Q6NTW9		NP_001084654	NM_001091185	0006810 // transport // inferred from electronic annotation /// 0006836 // neurotransmitter transport // inferred from electronic annotation	0005887 // integral to plasma membrane // inferred from electronic annotation /// 0016020 // membrane // inferred from electronic annotation /// 0016021 // integral to membrane // inferred from electronic annotation	0005328 // neurotransmitter:sodium symporter activity // inferred from electronic annotation /// 0015293 // symporter activity // inferred from electronic annotation	---	---	NP_001084654.1 // span:5-27,42-64,66-85,162-184,191-213,242-264,277-299,333-355,376-398,408-430,451-473,488-510 // numtm:12
Xl.23521.1.S1_at	-0.0030259	upregulated	CTACCTGGCTATTTTTAGGATAGACAGGCAGCCAGAGTGTGTTTGGGTTGTATTTGCATTTGAATGCCTTTTGTAAATGTGCAGCTTTGGACTTGATAAGATTTGTCGTATTGAAGTCGCATCCATGGTTGAGGGTTCAGAATATGATGTGATAAAGTTGGTGCATCCAGAAAGCTCTGAATTACGAAAAAAGGCCATCTCGTTTTTTATCTAAGTAATCCAGATTTCTAATAAAGCATTTCCTTTTTCTCTGTAATAATAAAACGGTACCTTGTACTTGATCCCTACTAAGATTTAATGCATCCTTACTGGAAACAGAACCAGCCTATTGGGTTTATTTAATGTTTACATGATTTTCTAGTAGTCTTAAAGTGATATTGACACTAAAAAAACTACTCT…	---	---	N/A	---	-	no IPS match	---	---	0	Xl.81524	---	---	---		---	---	---	---	---	---	---	---
Xl.23599.1.S1_at	-0.00021055	upregulated	GAGGTGGAGAGAGCATTAACCAAGAAAAATGGGAACTATAGGATGCATCACTTTCGTTGGGGTAGTCCCCCCAAAGATAAGAGGTACGGGGGATTTATGACTCCTGAGAGGAGCCAGACACCTCTAATGACTCTTTTCAAAAATGCCATCATTAAAAATACCCACAAAAAGGGTCTGTAGGGATCATTAGGGTACTGTTTCCATCCAGAGCCCCATCCAGATGCACCAGCATGTTTTCAATAGATACAGTTCCATTCATCCAATGATCAATGAATCTTCTTTGTAGTAGGATATTTATCACACTTTTTTCACTCAATGTTTTTTCTCCTGTTTCCCTTAGTTTGGAAAGTACAATACGGGAAACTCTCCGATAAAATGCTGACATGGTAATGTTGTACA…	proopiomelanocortin B	pomcb-A	N/A	proopiomelanocortin B	F:hormone activity; P:neuropeptide signaling pathway; C:extracellular region	IPR001941; IPR013532	---	pro-opiomelanocortin a	3	Xl.23599	pomcb-A	373802	P06299 /// Q58E12		NP_001156862	NM_001163390	0007218 // neuropeptide signaling pathway // inferred from electronic annotation	0005576 // extracellular region // inferred from electronic annotation	0005179 // hormone activity // inferred from electronic annotation	---	---	---
Xl.23600.1.S1_at	5.34e-05	downregulated	TTGCTAACAGCCAAGTATCTCTGAGACAAAGACTTTGCAGACACAGCTGAGGAAAACAAACATTAACAATTAGTTAATTAAGGAGACGGGGAAATGTGATCATCTTACGAAGGCTCCGAACGAGACGATTCAGCTGCTCCGACGCTTCAAAGGGGATGAGCGCATCGTGAGATCTGCATC	c-myc I alternative exon 1	cmyciae1-a	N/A	c-myc I alternative exon 1	-	no IPS match	---	---	0	Xl.23600	cmyciae1-a	378583	---		---	---	---	---	---	---	---	---
Xl.23635.1.S1_at	-7.91e-05	downregulated	TGCTGTGCCCTAACTATAGTCTGTTTTAGGATTTTTGCTCAAGCTGCCATGCACTTCCTTGTAAATTGCTCATTTCTTCCGTAAAGCCAACTCTTACTTTTTTTTTCTTAATCCTGTACATCTGTAGCTTTGCCAGACTGGAATCTAGCTGTAAGAAACTGTCATTTGGTTAAAAAGCAATGTGCTATTATAATGTAGAATGCCATGACATTGTAGGAAAGCCTATGTAAGCTGTTTGCTCTCTAAAGAAGGTAAATAAATACTATGAGGTCCAATTACGGCATGGTCAGGACCACTCTATAGAAGTCTGAGCTGTAGAATAAAGGCATGCGCTGCAGCGTGTGGAATCTCATGGGTCTTCACAATTTAATTTGTAATATAATCTGAGCTGTTTCAGTC…	kinesin light chain 1	klc1	N/A	kinesin light chain 1	-	seg (SEG)	---	---	0	Xl.23635	klc1	380312	Q7ZWP7		NP_001080620	NM_001087151	---	0005871 // kinesin complex // inferred from electronic annotation	0003777 // microtubule motor activity // inferred from electronic annotation /// 0005488 // binding // inferred from electronic annotation	---	---	---
Xl.23639.1.S1_at	5.54e-05	upregulated	AGCCTTTATTTACTGAGGCCTCCTGCCTTGATCATGAACAGAAACATAGTGGGTGAAGTCAGCAAAATATCTCTGTGAAACAAAGCTGTCTGTTTTGTGGAATCTTTTTACAAAAGAAGGTACTGTAATTTCCTTTTAACAATCCTTTAAATTATAACTAACAACATGTATTACTGTATAAATAATGAAATCACCTCCAACATATCTCGTTTTTTTAATTTAAAATTATCCATTGTAATAAAAGCTTTTTGAGAAGGCAGGCCCAGATTTGTGGAGAGGCCACAGAGGCCCAGGCCTAGGGTGGCGAAATTTGTGGTCGGTGGGCGCTAGGACCACAAGGCCTCGGGGCGCCGTTGATGGAAATCCGGCCCTGTGAGAAGGGCTTCTTCAGAACAAGTA…	CUE domain containing 1	cuedc1	N/A	CUE domain containing 1	-	no IPS match	---	---	0	Xl.23639	cuedc1	379375	Q801S9		NP_001079688	NM_001086219	---	---	---	---	---	---
Xl.23772.1.A1_at	7.57e-06	downregulated	CAAAGATCTGATCGAGGATTCGTATGATTTTCGGACCATGTGTGGAGAGTCCCGACATTTTTCGTCCGGCGGAGATCGGTCGTTTGGTCGATTGGACAGGTTAAAAGATTTCTGTCGGCTGCCGATAATATCTCTGCATGTATTGCCGATCAGACGATTTTCAGTGGGAGACTGTCACTAGCTTCGGTCAGACGTAACTTTCGTACGATTGCTGTCAGGGGCAGAACATCGGCTGATCTGTTCTTTTACTACTTTATTTGATCGGAATGGTTAGTGACAGGTCGGGAGATAGGAAAGTCCGATCGTACAATGATTCATACAATCGGATCTTTGCGTATATGGCCAGCTTAATAGTGGGAACTTTATGGAATTATGGAGACTTTAGTCTGTTGTACTGAG…	---	---	N/A	---	-	no IPS match	---	---	0	Xl.83466	---	---	---		---	---	---	---	---	---	---	---
Xl.23790.2.S1_at	4.39e-05	downregulated	GGAACAAGGACTGCGGTGTCAACTTACAAAGCCTGTTGCATTTCTGTATTAAGAAAGTCATGTCAAATAGAAGAAAACTATAGGGCCTAATCTATATAGGAGGTCAATATAACTACTAACTACTGTACCTAAGGTAATCCATGTAAAAGAGAGATTTAACCAAAGAAAATAGAACCAACATAATGTAAATAATAAACTAATTGTGGCTTGTATATGAGGTGTATGAGACCATATCCACTAAAATCAGTTAACATTTTTACAATAGGCTTCTGCATTAAAGCCTGCTGCTTGCTGTTTGCTAAAATAACCTAATCATTGACACTCTATACAATCTATGGTGCTACTGCTTGTTAAAAATATTCAGATAATCACACTTTTAAGAAATGTATCTGCAATAAT…	---	---	N/A	---	-	no IPS match	---	---	0	Xl.23790	---	---	---		---	---	---	---	---	---	---	---
Xl.23795.2.S1_a_at	-0.00066998	upregulated	GAATGTTGAACACAGATCCGTCATCTGAGAATGCTGAGCTCAACAATGAACCCAAACAGAAAAGAGGGGCTAGAGTTCCTGACTGGTTAATTGTGGTGGTGGCTCTCGTGGCTCTGGGGCTGATATTGTCTGTCTGTCTTGCAATCAATTCCCGCAGACTGTGTGGCCAAAAGAAGAAACTGGTAATAAATGGAAACAAAGCAAAACTGGAAGACGGGGAGATCATGGAGCAAAATGGAGACAATGTCAAGTCTCAAGAGATGGTNCAACTGGTGTCCCAAGAGCACACAGTCGACCAAGACCCCCAAGAAGATATCATTCAGAATAAGAAGGATGTAGACATGAAAATCGTAGTCTAGCATCTCCAAAAACCAATGGGGNAAAAAAACAACAAAGTAC…	CD44 molecule (Indian blood group)	cd44	N/A	CD44 molecule (Indian blood group)	F:binding; P:cell adhesion; C:membrane; F:hyaluronic acid binding; P:cell migration; F:protein kinase binding; F:phosphoprotein binding; F:receptor activity; P:positive regulation of ERK1 and ERK2 cascade; P:positive regulation of neutrophil apoptosis; C:plasma membrane; P:Wnt receptor signaling pathway; P:macrophage fusion; C:integral to membrane; P:branching involved in prostate gland morphogen…	IPR001231; PTHR10225 (PANTHER), PTHR10225:SF4 (PANTHER), seg (SEG), SignalP-NN(euk) (SIGNALP), tmhmm (TMHMM)	---	cd44 antigen	38	Xl.23795	cd44	443701	Q2NKX3 /// Q2QC93 /// Q58E15 /// Q6GM56		NP_001085302	NM_001091833	0007155 // cell adhesion // inferred from electronic annotation	0016020 // membrane // inferred from electronic annotation	0004872 // receptor activity // inferred from electronic annotation /// 0005488 // binding // inferred from electronic annotation /// 0005540 // hyaluronic acid binding // inferred from electronic annotation	---	---	ABA25895.1 // span:343-365 // numtm:1 /// NP_001085302.1 // span:188-210 // numtm:1
Xl.23796.1.S1_at	0.00028255	upregulated	GGGCATTTGGCTTCTTTGTACAACTATGACATGAGTCAGTATGAAAATGCAGAAAAGCTTTATCTGCGGTCAATAGCCATTGGGAAAAAACTGTTTGGTGAAGGTTACAGTGGACTGGAGTATGACTACAGAGGGCTCATAAAACTTTATAATTCTGTTGGCNATTATGAAAAAGTATTTGAGTACCACAATATATTGGCCAACTGGAATCGGTTACGGGATCGTCAGTTTTNCTGTCACTGANTGCCNTTGAGGATGTAAACACCAGCCCTCTATCAACAGAAGAAGTTGTGCAGTCTTTTCTCATGTCACAGACCATGGAAGGACAGAATTGTTAAAAAAAAAAACTACAAACTGAGAATTGTTTTTTTCCCATACAACTGGAAAAATCCATACTGT…	amyloid beta precursor protein (cytoplasmic tail) binding protein 2	appbp2	N/A	amyloid beta precursor protein (cytoplasmic tail) binding protein 2	F:binding; C:cytoplasmic vesicle membrane; P:intracellular transport; P:protein transport; C:membrane; C:nucleus; C:microtubule; C:cytoplasm; C:cytoskeleton; C:microtubule associated complex; F:microtubule motor activity; P:intracellular protein transport; F:protein binding	PTHR19959 (PANTHER), PTHR19959:SF22 (PANTHER)	---	amyloid beta precursor protein (cytoplasmic tail) binding protein 2	13	Xl.23796	appbp2	446854	Q6DCT9		NP_001087019	NM_001093550	---	---	---	---	---	---
Xl.23803.1.S1_at	-0.00011942	downregulated	AAACTCCCATGAACTGGATGCACAGGCCTCCGTGTTACAGCCGTGTCAGGGAATAACAGATGTTTAGGTTTCTGAATTCTTCTGGTCTCACTTGTTAGAGATCAATAACCTACACGCTGAGCTGCACTGGCTATGTTCGGAATGTCTGGGGNCCATTTATCAACACTGGGCAGTAACCCATGGCAACCAGTCAGATTGCTGAATTCATTGTCCTATTTGCAGCTGGCTTCAAAAAGCTAATCATGGATT	TAF10 RNA polymerase II, TATA box binding protein (TBP)-associated factor, 30kDa	taf10	N/A	TAF10 RNA polymerase II, TATA box binding protein (TBP)-associated factor, 30kDa	-	no IPS match	---	---	0	Xl.23803	taf10	779427	Q0IH90		NP_001090514	NM_001097045	0006352 // transcription initiation // inferred from electronic annotation	0005634 // nucleus // inferred from electronic annotation	0003702 // RNA polymerase II transcription factor activity // inferred from electronic annotation	---	---	---
Xl.23803.3.S1_a_at	5.88e-05	downregulated	CCCACTGACTCACTGCCAGTAAATATTGGTTATTGGGAAAAGGCCCCAGTAATGTAGCAGTGTAAATATTTAGCCTCATTCCTTTCCACTTTCTCCTGATTGCTATAAATCTTAAGTGAGTGCAGTTTTTTTTTAAGTGCCAACCTTACGATACTTTGACTTAATATATATATATATATATATATATATATATATATATATATATATATCAAGGGCAGAGTTTGTAGAATGGGTTGTTTGTGGGCGGGAGGGAACCATCATCAAAGTAAAGA	TAF10 RNA polymerase II, TATA box binding protein (TBP)-associated factor, 30kDa	taf10	N/A	TAF10 RNA polymerase II, TATA box binding protein (TBP)-associated factor, 30kDa	-	seg (SEG), tmhmm (TMHMM)	---	---	0	Xl.23803	taf10	779427	Q0IH90		NP_001090514	NM_001097045	0006352 // transcription initiation // inferred from electronic annotation	0005634 // nucleus // inferred from electronic annotation	0003702 // RNA polymerase II transcription factor activity // inferred from electronic annotation	---	---	---
Xl.23870.1.S1_at	-0.00014763	downregulated	CTGGATAAGGTTATTGCCAAGCAAATGTGAAACCTTTTGTCTTTATTTGGTTATGTTTGCAAATTTTTTTGTGAGCCAGNGTTCCACTAACCATGAATTATAGTGCCTTATATATTTTTAAATATACATATTTCTTTTTTAAAGGTTTAATGCCATGGCTTCAGGGAGAATCCAGGTCAGTCTCTCTGTAATACAGTGGGTTTTTGGGGGAAAATAAAAGTACTGTGCCTTTAAATGACCAATATCTGCTACACATAATATACAGCAGCACAAAATGCTCTCCAATCAATTAACAGTCTGCTTTCATTGTTCCCCATTATGAGCACAGGTTAGGGTGTTTGTAATAAAGATATTAATATATATTCATAAATGAGTAGAGGCAGAACTATATCTAGTTTT…	syntrophin, alpha 1 (dystrophin-associated protein A1, 59kDa, acidic component)	snta1	N/A	syntrophin, alpha 1 (dystrophin-associated protein A1, 59kDa, acidic component)	-	no IPS match	---	---	0	Xl.56724	snta1	496157	Q5M998		NP_001088847	NM_001095378	---	---	0005515 // protein binding // inferred from electronic annotation	---	---	---
Xl.2391.1.S1_at	9.27e-06	downregulated	ACAGAACTCTTTTCATCCATGCAGTGTCATTTATACTGTGTATCATTCTGTATTGCTGCTGTTCTGTCCGTGAGAGAGAGAGGGTGTAATTAGAACTGCTGGAAATTATAGAAAGGAGCAAAGCTGATTGGTTTATGTTTTGCATATGGAGGGGCTTTACTTTAGGATCATGGGAAGGATTGCATCACCTCTGGTTTTTATTGCTGGGAACTGTAGTTCATTGACAGGTATAGGGGCCACAGATGAGCACTCCTTGCCCCAGGGGTAAGTGTGTGGCCCCACTCTCTATTGTCTTCTCTGTACTGTGCATTGTTGTTCTCCTATCACTGTGTAA	MGC80873 protein	MGC80873	N/A	MGC80873 protein	-	seg (SEG)	---	---	0	Xl.2391	MGC80873	446873	Q6AZI7		NP_001087038	NM_001093569	---	---	---	---	---	---
Xl.23925.1.S1_at	8.28e-05	downregulated	GCAATTTGTTTCTGACCTGATCCAAACCCTGTGTTGGCAATAGTCAGGTTTCTTCTCAGTCTCTTNTAAAAACACGCCAAATACAGAGCTCATTTCATACTGACGATGGTATTTCATGTGTTGCCAGTGAAGNCAAATTTACTGTGCCACTTCAGCCTTGTGTTTGCTCCGGGCCTACCTTTTCCTCCATGCTACAGGGCTATATTTAGGAATGCTGGAGAGGAAGAGCCAATTTCTTGCTATCCTTAATCAAATATTTGACTATTCGCTTAATAAAATGTGTAATTCTGCCTAAAAGAAGCTACCTCAAGGTATAAAGTGCTTTGCAGATTTACCACCAGTCATCCACAAATGACAAATGCCCCCATCACTTCCAATTTGTGTGTTGCCTTCAAATTG…	---	---	N/A	---	-	SignalP-NN(euk) (SIGNALP)	---	---	0	Xl.20522	---	---	---		---	---	---	---	---	---	---	---
Xl.23936.1.S1_at	2.12e-05	downregulated	ATCAGTGGTGTAGCTAATCAGTTACTGAGCCCCACAGCAAATTAATTTTAGGGCCCCCAACAGAGTTTGTCCTGTTTTACCAATATATATATATATATATATATATATATATATATATATATATATATATATATTGCTCATTATTTGGGCTTCATGGGGCCCCTATATCTCCTGGGCCCCCGTGCAGGGTCTGCTTCCTCTGTAGTTACTCCCCTGATAGTGACATTTTGAGTGCTTAGATAAGGTTTCTTCCATTGGACGCTCTCGGCTGTTGGTGAGNTAGTAGTATTGCTGTGAGGGGATGCTCAANGTTATAGCTCAGAAACAGCTGCAGAATTGTAGGTGAAATGACAGTGGTGAAGAGTGCATCCTTAATTTCTATGCGAAAANTTATTTATT…	phosphatase and actin regulator 1	phactr1		phosphatase and actin regulator 1	-	seg (SEG), SignalP-NN(euk) (SIGNALP), tmhmm (TMHMM)	---	---	0	Xl.23936	phactr1	444657	Q6GLU8		NP_001086228	NM_001092759	---	0005737 // cytoplasm // inferred from electronic annotation /// 0030054 // cell junction // inferred from electronic annotation /// 0045202 // synapse // inferred from electronic annotation	0003779 // actin binding // inferred from electronic annotation /// 0004864 // phosphoprotein phosphatase inhibitor activity // inferred from electronic annotation	---	---	---
Xl.23955.1.A1_at	3.11e-05	upregulated	ATGCCTGAACATTTGCCGACTAGACTTCAGTTTTCCTGATGACTACTTTAAAGGAGTAAGTCAGAAGGCCAAAGAATNTGTATGTTTCTTACTGCAGGGTGAACAGACAAAGCGTCCTTCTGCTGCTGTATGTCTCCAGGAACAGTGGTTGCAGCCAGGCCAGCACAAAAGTAGTGGCACCTTAGACATGTCAAGACTGACCTCATTTATTGAACGTCGTAAACACCAGAATGATGTTCGACCCATTGGTAGCATTAAAAACTTCCTTCAGAGTCGCCTTTTACCCAGAATTTGACATTCAGAAGGAAAATTCTCATTCTCTTTCACCTGTCTGCTGCGGAGAAAATAAAAATTTCTTGCCAGTCACTTTTTTATTGGTGGAATTTATTCCAGNAAAAA…	---	---	N/A	---	F:ATP binding; F:protein kinase activity; P:protein amino acid phosphorylation; F:Rho guanyl-nucleotide exchange factor activity; P:regulation of Rho protein signal transduction; F:transferase activity, transferring phosphorus-containing groups; C:intracellular; F:protein serine/threonine kinase activity; P:axon guidance; F:guanyl-nucleotide exchange factor activity; P:apoptosis; F:nucleotide bin…	no IPS match	---	triple functional domain (ptprf interacting) isoform cra_c	20	Xl.51385	---	---	---		---	---	---	---	---	---	---	---
Xl.2396.1.A1_x_at	-5.47e-05	upregulated	ACCTGTGCGGCCGATGTAAGGGCCAGAGACTCTCCTGTGACAAAACCTTCAGCTTCAAATACATCATNTAGCCCCGCCCCCAGACCTGCACTGTAGGCTGCGACTCCGGAGTAAGAGAATTTACTTTTGGCTTTAGAAATGGCTCATGGCTATAGAATAGGTTTTTTTGTACTATAGTATCTTTTTTTTCTTTANGTAAAAATGNTTTTTTGTAAATAGATTNTTTGTTTGGAACCAGATTCCATTAACTACTGTTTGTNTCNCAAACGAATGTAAGATATGGCTGCTGTGGGA	---	---		---	-	seg (SEG)	---	---	0	Xl.2396	---	---	---		---	---	---	---	---	---	---	---
Xl.24008.1.A1_at	-0.0021953	downregulated	TAGTGTGGCCTTACTCCAGTCGGTAGGTTTGTAGNCCCGGGAGCAAGATGGAGGCAGGCATTAAAGTGGTACTGACACNNGTAACTCTATTACGGTTTAAAAATGAACTCTAGTTTGTGTTTCTAGNTTTTGACGGAAAAACAAAAACTTTTAGTTTTAAAGTGAAATAAACGTTTTTTTTGCTGCAGGCTCATGGGGTATTGCCTTTNTAGGGCATGATCATTTGTACTGGACAACGGGCTGTGGATTATATCATTGGCTCCCTGTNTGATTTGGTCCTTCCCCCTTATGGCGGCCAGTTTGGGTAAAGATCCTNTTATTTGGCAATTGCNCCATGAGCAGTTTTTTTTTTTTTAATTTTTAACTTGCCCAATCACATTATATGCTGGAGGATCGACA…	signal recognition particle 68kDa	srp68	N/A	signal recognition particle 68kDa	-	SignalP-NN(euk) (SIGNALP), tmhmm (TMHMM)	---	---	0	Xl.76474	srp68	100101323	A6H8I5		NP_001093374	NM_001099904	---	---	---	---	---	---
Xl.2407.2.S1_at	-0.00012975	downregulated	TCAGATACCACAGAGGCGGCGGCTAGGGAAGGACCCACGTTGGCTTACACTGGCCGACCTGAAAATGCAGGCGGTAAAAGAGATCTGCTACGAGGTGGCTCTGAATGACTTCAAGCACAGCCGGCAGGAGATCGAGGCACTGTCCGTGATTAAGATGAAGGAGCTGTGCCGAACCTACGGCAAGCGGGATGTCAATGAGAAGGAGCTGTGGAAGGCGGTGGCCCGAGATGTCTGGGATACTGTGGGTGTCGGAGAGGAAGACCCAGGCACTAAGAGCAGTGGTGGGGTGCAAGACTTAAAGGCTCATATTGACAAGCTGACTGACATTCTGCAAGAGGTGAAACTGCAAAACAACATGAAGGATGAGGAGATACGAAGCTTGAGAGACAGGATGATCAA…	---	---	N/A	---	P:microtubule-based movement; C:microtubule; F:nucleotide binding; C:cytoplasm; C:Golgi apparatus; F:ATP binding; F:microtubule motor activity; P:retrograde vesicle-mediated transport, Golgi to ER; F:motor activity; C:endoplasmic reticulum; C:cytoskeleton; P:ATP catabolic process; P:apoptosis; F:kinesin binding; P:neuromuscular synaptic transmission; C:mitochondrion; C:microtubule associated comp…	coil (COIL)	---	kinesin family member 1b	27	Xl.70846	---	---	---		---	---	---	---	---	---	---	---
Xl.24089.2.S1_x_at	-0.00020101	upregulated	TCTTTCTGTAAGAAGACATAGTAAAGACCAATAATGATGGTGCTATTTNNNNCACAAATTCGCCNGTGTGACGTCATTTCGTTACTTCGCCAATTCACTAACGGGCGCTGGNGTAAATTCGCTAGCGAAGTGGACCTNCTCTTGCGCTACTTTGCACCCTTACGCCAGACAAAGTNGCACTATGGCGAAGGGACGTAACTATGCTAATTCACTAACCTGCGCATTTTCATAAACATTAACTCTTGCGCCAGACTTGCCTTCGCCAACTGAGACCAGGCGAAGTGCAATAGAGTACATAGGGCTTGCTTCAAAAAAAGTTGAAATTTTTTCTAAGTCCCAAAAAACGCTGGCGTCTTTTCCTTTTTTAAGGGTGATAGGCTGAAAAAGATTGTACATTTT…	---	---	N/A	---	-	no IPS match	---	---	0	Xl.24089	---	---	---		---	---	---	---	---	---	---	---
Xl.24092.1.A1_x_at	-2.53e-05	upregulated	CCCTTATCATAAGCCTGGTGACTTTNTTNTAAAGTAAAAGGACNCTATNATGTTTGCNCAAAAAGCATCGGTTGTTGAAACAANCTNAAATGATGTTCCAGGCGGCTGTCATTAGTTAACAGTATGNACCGNANACNCTCTGNANGTCTGGAATTTTCTGTGTATGACCTGG	similar to mitogen-activated protein kinase kinase kinase 7	MGC53150	N/A	similar to mitogen-activated protein kinase kinase kinase 7	-	seg (SEG)	---	---	0	Xl.24092	MGC53150	379399	Q801N1		NP_001079712	NM_001086243	0006468 // protein amino acid phosphorylation // inferred from electronic annotation /// 0007165 // signal transduction // inferred from electronic annotation	---	0000166 // nucleotide binding // inferred from electronic annotation /// 0000287 // magnesium ion binding // inferred from electronic annotation /// 0004672 // protein kinase activity // inferred from electronic annotation /// 0004674 // protein serine/threonine kinase activity // inferred from electronic annotation /// 0004709 // MAP kinase kinase kinase activity // inferred from electronic anno…	---	---	---
Xl.24099.1.S1_at	-2.13e-05	upregulated	TACCACGCGTAGCAGTCTGCGTAGAGATCGAGCTGCCAGTGAGCGTTCAGTTCCAGCAAGTGAACACAGCCATCGAAGTCACCATTCCATNGCACACAGTATCAGAAGTCATCACACACACCAGTCCTTCGGTCCACCAGGAATCCCACCTCTTTATGGTGCCCCAATGATGATGATGCCAGCACCTGTGTCAGTTATGGGGCCACCAGGAGCCCCACCCAGCCGTGACCTTGCCTCAGTACCACCTGAACTCACCGCTAGTAGACAATCCTTCCGCATGGCAATGGGGAACCCCAGTGAGTTCTTTGTGGATGTTATCAAAGAATTCTGGGGTGTTTGACTTTCTCTGATCCTAGAGTCAGAGAAAGTGCATGATCCCCAGCTGGAGTGGGTCACTTC…	dishevelled, dsh homolog 3	dvl3		dishevelled, dsh homolog 3	; P:cell projection organization; P:cilium assembly; C:cytoplasm; P:multicellular organismal development; C:intracellular; F:signal transducer activity; P:microtubule basal body organization; P:Wnt receptor signaling pathway; F:beta-catenin binding; F:protease binding; P:response to drug; F:protein heterodimerization activity; P:cochlea morphogenesis; P:Wnt receptor signaling pathway, planar cell…	seg (SEG), SignalP-NN(euk) (SIGNALP)	---	dvl3_xenla ame: full=segment polarity protein dishevelled homolog dvl-3 short=dishevelled-3 ame: full=dsh homolog 3	30	Xl.51017	dvl3	444527	Q6DKE2		NP_001086098	NM_001092629	0007275 // multicellular organismal development // inferred from electronic annotation /// 0016055 // Wnt receptor signaling pathway // inferred from electronic annotation /// 0030030 // cell projection organization // inferred from electronic annotation /// 0032053 // microtubule basal body organization // inferred from mutant phenotype /// 0042384 // cilium assembly // inferred from mutant phen…	0005622 // intracellular // inferred from electronic annotation /// 0005737 // cytoplasm // inferred from electronic annotation	0004871 // signal transducer activity // inferred from electronic annotation /// 0005515 // protein binding // inferred from electronic annotation /// 0008013 // beta-catenin binding // inferred from sequence or structural similarity	---	---	---
Xl.24181.1.A1_at	-4.63e-06	downregulated	AATCAGGATGAGTTTAAGCCAAAATTTTGTCCTTTGCTTTAGTTTACTCTTAAGTACTATTTTGTGGGAACGACAGAAAGAGAATTTGCATCTCAACCTGATTTATTTTAATTTTGTTTNTACTGAAGTATTCCAGTGTCTGTATCCCTTACCCTACTATTATGGCACCGCTGTTGCACATTCACTACCCTATTATTTTCCAATCACCATCGAAATGCCCGGGTGCAGACTCTGACTTAAACGTGAACAAGTGGATGTTTTTGATAAATGTTTCTATTGTTCACTTCTATTCATAATTATATAAATACACTGTGCATTGACAAAAAAAGTATTTATACTTAGTGGCACACCATAGAGGTCTGGCATTTCTATNGGTAAGCATTTGAACTATTTTTTTNT…	---	---	N/A	---	-	SignalP-NN(euk) (SIGNALP)	---	---	0	Xl.24181	---	---	---		---	---	---	---	---	---	---	---
Xl.24186.1.S1_at	3.36e-05	downregulated	GCAACCTGTCCAGCTTGTCTAAGAAGTACCGGCAAGATGCAAAGTACCTGAACATGCGCTCCACTTACGCCAAGCTGGCCGCCGTAGCAGTGTTCTCAGTCATGCTCATTGTGTATATCCGATTCTGGTGGTTGTGAAGAGAGGAAGTCTGAGGAAAAATACTGTGAAGATGAGAGAGGATTGGGGGAGTGTTTGCCAAGGTCTTAACCGTTTCACTGCTAGTGGCCTTCTCTGCAGTGATGTGGTTAATGGATTCTGCACATCTCATTGTGCGTAGAGATCACTGATGCTCTAACCTCAGAGCTGGCTTGTAGGGAACATAAACATTAGTAGTGCTCTTTTTCCAATGGCCAGCTAGAAGTAAGATTGCACATGGCTTAGTTCCTTTATCTTGTCATC…	similar to SEC22 vesicle trafficking protein-like 1 (S. cerevisiae)	sec22l1b	N/A	similar to SEC22 vesicle trafficking protein-like 1 (S. cerevisiae)	P:protein transport; C:ER-Golgi intermediate compartment membrane; C:integral to membrane; C:membrane; C:Golgi membrane; C:Golgi apparatus; C:endoplasmic reticulum membrane; C:endoplasmic reticulum; P:vesicle-mediated transport; C:melanosome; P:transport; C:ER-Golgi intermediate compartment; P:ER to Golgi vesicle-mediated transport; F:protein binding	SignalP-NN(euk) (SIGNALP), tmhmm (TMHMM)	---	vesicle-trafficking protein sec22b-like	14	Xl.24186	sec22l1b	399250	Q3B8K1 /// Q7ZWI9		---	---	0006810 // transport // inferred from electronic annotation /// 0016192 // vesicle-mediated transport // inferred from electronic annotation	0016020 // membrane // inferred from electronic annotation /// 0016021 // integral to membrane // inferred from electronic annotation	---	---	---	AAH49291.1 // span:196-218 // numtm:1 /// AAI06290.1 // span:191-213 // numtm:1
Xl.24205.1.S1_at	0.00017163	upregulated	CAGGCATTGGCCCTTGGGTGCATATGTATATATACTATTTATATATTTTTTAGGCAATAGATTAAAAATCTCTGAAAACACTACTGCTGTAAGTGAACACAATGTAATAATAAGACTAGGAATTATTGTTCAAAGAAAAACTTGTTTTATATATACTGGTTAACAATAACGGGCATGTCAATCCAAGTAAATTTGTTTTTATTATATTTTTTGTGTTCCTGGCCTTTTAAAACCAATTTTTATATATTGTGTCAGTTGTATATAATATTGACCTTCACAATATTTATTGACATTTCAATTCTTCTGCCTTGTTCTTTTGTTAACGCCAAAGATTTATCTGTGATCTGTTGCTGCTTTTTGGGGTTAACTATCCAAATAATCAAGATGGACAACTGTTAG…	---	---	integrin, alpha 6 (itga6)	---	-	SignalP-NN(euk) (SIGNALP), tmhmm (TMHMM)	---	---	0	Xl.24205	---	---	---		---	---	---	---	---	---	---	---
Xl.24215.1.S2_at	-9.71e-05	upregulated	CACTGAGATTTTACACCTGGGCTTTATTGTAATTTGTTGATTCCACTTGCCCTTTTATAAGCATAATGTTTTGGTTCAGCAGATGCTGATTCTGAACCACAGAATCCCTTATCTACATTATGTTTTCCATNGNACTCAGTACAGTAATGCCAATGTATAATGAATCTAACATATCTATTGACTGAGAACATGTTTTTCAATAGTAACTCTCAATATAATCTTTTTCCATGGCAACTAAATACATTTTGTTTGGGACGTGTTATCAAGAATGATCATAGTACTGTCAATTTCAGATATGTGTGGAACAGGTTCTAAGTGACACAACCCTGTACAAAAAATTACCCTTAAAAAGGTGGTTTTGGAAAAAAAAGCATTTTTTGGGGCTTTACAATGATCTTC…	Na+/K+ transporting ATPase interacting 1	nkain1	N/A	Na+/K+ transporting ATPase interacting 1	-	no IPS match	---	---	0	Xl.24215	nkain1	447110	Q66KY5		NP_001087288	NM_001093819	---	0005886 // plasma membrane // inferred from electronic annotation /// 0016020 // membrane // inferred from electronic annotation /// 0016021 // integral to membrane // inferred from electronic annotation	---	---	---	---
Xl.24216.1.S1_at	0.001191	upregulated	ATGACACTGTCACTTGCCGATAGATGTTCTAAGACTCAGAAGATCAGAATTCTGCCAATGGCAGGACGGGATCCAGAATCACAGCGTTCAGAGATGATCAAGAAAGAAGAGGAGAGACTAAGAGCATCGATTCGGAGAGAGTCCCAGCAGCGCCGAATGAGGGAAAAGCAGCACCAGAGAGGCCTCAGTGCAAATTACTTGGAACCTGATCGGTATGATGATGAAGAAGAAGGAGACGAATCAATAAGTTTGGCAGCCATCAAAAATCGGTACAAAGGAGGCAGAGAGGAACGAGCTCGAATCTATTCATCCGACAGTGATGAAGGTTCTGATGAGGACAAAGCTCAGAGGCTGCTGAAAGCAAAGAAGCTGAACAGTGATGAGGAGGATCAGGATGAG…	Leo1, Paf1/RNA polymerase II complex component, homolog	leo1	N/A	Leo1, Paf1/RNA polymerase II complex component, homolog	P:regulation of transcription, DNA-dependent; P:transcription, DNA-dependent; C:nucleus; P:histone H2B ubiquitination; P:histone monoubiquitination; C:Cdc73/Paf1 complex	IPR007149; PTHR23146 (PANTHER), seg (SEG)	---	leo1_xenla ame: full=rna polymerase-associated protein leo1	6	Xl.78423	leo1	443607	Q52KV5 /// Q6GPU0		NP_001085280	NM_001091811	0006350 // transcription // inferred from electronic annotation /// 0045449 // regulation of transcription // inferred from electronic annotation	0005634 // nucleus // inferred from electronic annotation	---	---	---	---
Xl.24225.2.S1_at	-0.00047883	downregulated	TTTACCCTTGCCTCAGCTTTTTATGCAATGGATTTTGGGTTTTNNTNNGNNNGTTTACCCTTGCCTGAGTTTTNNTNCAATGCATTCTGGGTTGTAGTGTGGGCTAGTTTTCCTNGTTCTGAAATCCTGTCAGATAATTGTTTCCATTCCTGCATTTGCAATGCACTACTGCCCACAATGCATCTCTATCAAAAGCTCCACCCCCCAACCATTCTTGATTGCAGTGCATTCTGGTCTATATCTTTTCTAAATTANTTTAGGAACAACCTAAATAAAATATGCTTAAATCACCATCCTTATAGGCATAATATACCTCCAGAGGAGCATGAGGTAAATTAAATGTGAAGAATCTCTATCCACCTGAGACTGGAAATCTGTGGATTGTGGCAAATACCAGAG…	---	---	N/A	---	-	no IPS match	---	---	0	Xl.72974	---	---	---		---	---	---	---	---	---	---	---
Xl.24228.1.S2_at	0.0002294	upregulated	AAATGCAGACTTCCAGGGTGTTCAAGTGTTAATTACATGCAGATATTGAATAATTATTTATATTTCATTGCAACCGAAATGTTTACACCTCTATATATGCCCTATTGTGTGATTCCAAGCAGTTTTCAGATTTAATCTCATTACATGTATGTGTTGCATAGCCCTGCTCTGTTCAAGCACCATCTAAATCCTACAGTATTATGTCCAGCAATCAGATATCTGCATACTTTCACTGAGTGGACTGGGGGGTCCATGCATTATCAGGGGCACCTGCTCCGGGCCTCAACTCCCCCCGCCAACTTCAGGGCCCCCCTTCAGCAGCCACCCATAACCCGTCTCTACCAGCCCGATTTTCTTCAGTCGCAGTGGAGAGAAATCACAAGGCAGGTGGGAGCAAAT…	cell death-inducing DFFA-like effector b	cideb	N/A	cell death-inducing DFFA-like effector b	-	seg (SEG)	---	---	0	Xl.80118	cideb	444330	Q6GNK5		NP_001085903	NM_001092434	0006915 // apoptosis // inferred from electronic annotation	0005622 // intracellular // inferred from electronic annotation	0005515 // protein binding // inferred from electronic annotation	---	---	---
Xl.24265.1.A1_at	3.59e-05	upregulated	GAGGGCAAGTGCACCAGCAAGTCAAGCTATGACATTGAAACACACAGCATGAAGGACCAGTGTATCTGCTGTACTGCTACCCAGACAGAAGCCATGAAAGTGCCACTCCGCTGTGCCAATGGCACTGTGATTGAACATGAAGTTCTGCAAGCAAGAAGCTGTGAATGTATGTCCCATAAATGTACTCAATAAAACAAGGGAGTTCATGATGGAAGTCTGAGCCTGCTCTATGCACTCCTACTGGGCACCGTGAAATGCAATATAATGTACATACACGCCCAGAAAGGATTTCATGCTCAGCTGTGTTTATATATATCATTTCATGTGAAATACTCTCGCATGAGTTCATTTAACAACTGCTGTGCTGATAACCCTCTGGATAA	---	---	N/A	---	F:protease binding; F:protein homodimerization activity; P:cell adhesion; C:endoplasmic reticulum; P:platelet activation; P:cell-substrate adhesion; C:extracellular matrix; C:Weibel-Palade body; F:immunoglobulin binding; F:glycoprotein binding; F:protein N-terminus binding; P:protein homooligomerization; F:integrin binding; P:hemostasis; F:collagen binding; C:proteinaceous extracellular matrix; P…	no IPS match	---	von willebrand factor precursor	25	Xl.24265	---	---	---		---	---	---	---	---	---	---	---
Xl.24271.1.S1_at	0.00070287	downregulated	GGTAACTTCCATTACTCTGGCATCATTCCTGTAACTCCCAGCAGCCCATGGAATTGTAAAGATACCTGTTCTACTCTATAGCACAAATCTATAACTAAGAAGCACACACCCCTCTTCTTCCTTCATGCAGTCATCTGCTGCCTCATAGATGGGGCACATATAGGAACATTAAGTACATTTCCACCCTGGTCCCCGCACCTGGGGAGAGGGGTCAATAGCTGAGATTTTCATGGGAAGTTTAGTAATGTTATATAAAAAATGGAGTTATACACAGCCTGTTGTTTGGTCTGGTCCAATCAGCAGTTAGCTTTTACAGTTCCAATGTTGTTAGAATAATAAAAGCAAACATCTGATTGGTTGGTTGGGGTTGCAAGGCTGTGACTAAGTAACTGTCACCCT…	APAF1 interacting protein	apip	N/A	APAF1 interacting protein	-	no IPS match	EC:4.2.1.109	---	0	Xl.24271	apip	414636	Q6NU29		NP_001084676	NM_001091207	0006915 // apoptosis // inferred from electronic annotation /// 0008652 // cellular amino acid biosynthetic process // inferred from electronic annotation /// 0009086 // methionine biosynthetic process // inferred from electronic annotation	0005737 // cytoplasm // inferred from electronic annotation	0016829 // lyase activity // inferred from electronic annotation /// 0043809 // methylthioribulose 1-phosphate dehydratase activity // inferred from electronic annotation /// 0046872 // metal ion binding // inferred from electronic annotation	---	---	---
Xl.24326.1.S1_at	5.11e-05	upregulated	ATACAGGTCCAAAATATTAACTAACAGGTATTTTAAGTGTTACTGTTCTTTTAAGAAAGGCATGATTTATAGAGAGAAACCAAACAAAACTGCTTAAGGTAATGTGGCTGTAAACACCTATATTCCAT	Hypothetical protein LOC398640	LOC398640	N/A	Hypothetical protein LOC398640	-	SignalP-NN(euk) (SIGNALP), tmhmm (TMHMM)	---	---	0	Xl.24326	LOC398640	398640	A2RVA4 /// Q63ZI8 /// Q7SYQ0		---	---	---	---	0016787 // hydrolase activity // inferred from electronic annotation	---	---	---
Xl.24380.1.S1_at	0.0057133	downregulated	AGGAAATCAGTCACTTAGTATTAGATATTTGTAAATGAATACCCCAGTGCTTCTGACCATGGAATGACTTTGTTGTGCTTCACTACTATGATATAACTTTAAATGATTTAAAATTCATTTCTATGAAGTCTCATTTTCAAACATTTATTTAAAGTCTGGAGACCATTTAAGAAGTTTGTGCTATGAACGCACCACCCCTGTCATCTATATAAATCTATCNTAATTTGGTCTTGGATTGTTGACAACTGCTGTAGCACCAAAATGCCTAATTTGAGTGAATTCTGGTATCAGCAAGAAGTTTGTGCACTCTTCCTAGGTCTGCATGGGGTTACCGGCCACAATTCAAAAACATGCAGACAATTTAATTGACTCNTGAGCATATTGGCCCTAGTGTGTATG…	complexin 2	cplx2		complexin 2	-	no IPS match	---	---	0	Xl.24380	cplx2	379690	Q6PCJ7		NP_001080000	NM_001086531	0006836 // neurotransmitter transport // inferred from electronic annotation	---	0019905 // syntaxin binding // inferred from electronic annotation	---	---	---
Xl.24488.1.A1_at	-0.0054813	upregulated	CAGAGCATGAATTTAGTGACCACTTGGTCTGTTTACTTTGCTAGAAAGATTCAGGGCATGATTTGTACAGTGAATTGAGCTACACATTTTCCATCTTCAGAATCTCAGTAATATTTGCATATAAGTTTTGTACTTTGGCAATAGTAGAAGTGTTATAATTTTGCAATCTTCTTAAACCATAACGTCTTACAGAAATAAAATTCAAATCTACTAGTTATATTATATATAGTTTTTTTTTACAGTTTTAAATAAAGGCTTTTGATTTCGCTAGTAGCCTCTTTACACATTTATATACTTAGTAAGACAGGGTTGTTAAAAAATGTTATATTTTCAGTTTATTTGTAATAATCCATCTATTTAAATAAAGAAGTTGGGAAAGTAATACAAAAACTGAGTTCA…	---	---	N/A	---	-	no IPS match	---	---	0	Xl.24488	---	---	---		---	---	---	---	---	---	---	---
Xl.24505.1.S1_at	3.94e-05	upregulated	TTATCACTCATCAGCATAACTGTTCTCATTTAAAGAACAACAGGCCTTATTAACTAACACTGCGAAAATCTGTCCCTGTGCAGTAATTTTTAGCCACCAATCAACAATTTCTTAAGTGATTTTCAGACGGGGACATGTTTTCAAGTACTTAAGTTAAATATGATTTGCTAATAAACAAGGTGAGTCACTGTGGAAAACTGATGAAGTGTCTTGCTGTACTTTTAGAATGATTTGCAGAACATTCTTTTCATTATGCATTTATTTCTATAATCATTATAAATTATATTTGGGTAAGTAAGCATCTATCAGTTCAGATTTATGTGGTTACCACTTCTAAAGGCACAGATGGTAGAACTGATCCTTAGGATATTTCAATGATATATATATACAATAGGAATG…	decorin	dcn	N/A	decorin	-	no IPS match	---	---	0	Xl.24505	dcn	447482	Q66J59		NP_001087658	NM_001094189	---	---	0005515 // protein binding // inferred from electronic annotation	---	---	---
Xl.24597.1.A1_at	-7.49e-05	upregulated	TTACAATCTTTTGCAGCCGATCACCNTGAAATATGAAAAGTCACCAGCATTTTTTGGGACTTGGAAAAATTTTCAACTATTTTTTGAGGAAGTCCTACCTACTCTATTGCACTTCGCCTGGTCTGAGGTGGCGAAGGCAAGTCTGGCGCAAGAGGTAACGTCAGTAAAATCCACATTTTTGTGATTTTGCGTAGTTACATCCATTCGCCAGAGCGCAATTTCGCCTGGCATAAGGGAACGAATTACCGCTAGAGTCTATCTCCTTCTCTAGCGAAGTTACGCCAATTTTCGCTAACGTTAGTCACTTCGCCATTTATTAAATCTGCCCCATCATTTTTAGTGCATTGTTCATCTGATTTTTTTTTTATTTGTGATTTTTCAATTCAGATCTTTTGAGTT…	---	---	N/A	---	-	no IPS match	---	---	0	Xl.74057	---	---	---		---	---	---	---	---	---	---	---
Xl.24656.1.S1_at	-76.6548	downregulated	CTTTGAGAATGAGATGGCAACAGCAGCNTCTTCCTCATCTCTGGAGAAAAGCTATGAGCTCCCAGACGGACAGGTCATTACAATTGGAAATGAAAGNTTCCGNTGCCCAGAAACACTCTTCCAGCCATCCTTCATTGGTATGGANTCTGCAGGTATCNNNNNGANANCCACNTNNNCAANCTNNCATNNANNAANGNNCNNNCNANTGANNNTNNGTNANNANNTCTNTNTGCCANNNNNNNNNTNNTNTGNNNGNNNNNANCNNNNTNNNCNNNGNANTGNNNNNCNGTATGCAGAAGGAAATCACAGCCCTTGCTCCAAGCACAATGAAGATCAAGATTATTGCTCCCCCAGAACGTAAATATT	hypothetical protein LOC779096 /// similar to actin, alpha 1, skeletal muscle	LOC779096 /// MGC52643	N/A	hypothetical protein LOC779096 /// similar to actin, alpha 1, skeletal muscle	-	IPR004000; G3DSA:3.90.640.10 (GENE3D), PTHR11937:SF60 (PANTHER), seg (SEG), SSF53067 (SUPERFAMILY)	---	beta-actin [Branta leucopsis]	0	Xl.83409	LOC779096 /// MGC52643	398426 /// 779096	B7ZR72 /// P04752		NP_001082366 /// NP_001090199	NM_001088897 /// NM_001096730	---	0005737 // cytoplasm // inferred from electronic annotation /// 0005856 // cytoskeleton // inferred from electronic annotation	0000166 // nucleotide binding // inferred from electronic annotation /// 0005515 // protein binding // inferred from electronic annotation /// 0005524 // ATP binding // inferred from electronic annotation	---	---	---
Xl.24668.1.S1_at	-3.52e-05	upregulated	TATGTATTCCCAAGCTCCGAACCAGTGGATCCCACAGTTGTTTTGCACCAAAAGCTGCTTGACCATTTAACCCTTTTCCAGCTGCTCTGAAACCCCAAATCTGTCCCATACAAACACACCAGAATGGGTTTCACTGCATGAAGACCAGATTCATGGAATAGACTGTTTATAACTCTACCAGCTTCAAACTTAAAATCATTATAAACCATCTCCTGAGTGACAACTGCTAAACTCTGTACTTACCGTATGGGAGCTATACTGGCCATTTGTGACCTTTGCAAACATCTCGTGCTTTGAAATAATTTGTCTTCTAAAACATATGTCATATCTGAGCCTCAAATTATTTCTTCATAATCTGGTCAACAGAGGGTGCTGTTTCTTCCTTTCTAATGTGTGGAT…	aquaporin 8	aqp8	N/A	aquaporin 8	-	no IPS match	---	---	0	Xl.24668	aqp8	734703	Q4KL84		NP_001089643	NM_001096174	0006810 // transport // inferred from electronic annotation	0016020 // membrane // inferred from electronic annotation /// 0016021 // integral to membrane // inferred from electronic annotation	0005215 // transporter activity // inferred from electronic annotation	---	---	NP_001089643.1 // span:43-62,72-91,98-120,159-181,188-210,230-252 // numtm:6
Xl.24672.1.S1_at	-0.00047534	downregulated	ATACCGTGACTCTGATAGTGACTGTGTTATGTGCCGGGATGATACTCTGCGCTGTTTACAGACATGGCTACGGTTCTGTGTAGTCTCTGGTCCAANGGTCCATTCTGCAGNCTGAGGGGAGGAGTTTGTGACTTGCCCTTTCACCTGGATGAGCCCCAAGAAGTTTCCCAGGGACCTTTAGTGCACAAATGGCTGTCTATTCCATGGGGCCCTTGAGGGCCCAAAGCTGTGGTTTTAAACCCTTTGGTGGTGCATTTGTGTGGAGGGACTCACCTCAAATCTGCTCTTGTGGTATGTGGCCCCTGCNGAGTGCTNNATACATACAGTACTGGAACCCTCCCTTCCTTTAGCTGCAGCCTGTGTGAGGCTTTGAGATAAGGAGCAGCTTATGATACAGAG…	MGC84188 protein	MGC84188	N/A	MGC84188 protein	-	seg (SEG), SignalP-NN(euk) (SIGNALP)	---	---	0	Xl.81269	MGC84188	447552	Q66IY1		NP_001087728	NM_001094259	0006506 // GPI anchor biosynthetic process // inferred from electronic annotation	0005789 // endoplasmic reticulum membrane // inferred from electronic annotation	---	---	---	AAH81145.1 // span:195-217 // numtm:1 /// NP_001087728.1 // span:195-217 // numtm:1
Xl.24679.1.S1_at	-0.00034004	upregulated	TGCCTCTCCATCAGTGTCATTAAAACAAGTTGAAAAGTATGATCCATTACCCAATAAATGGACAATGATGGCGCCATTGAGGGATGGTGTAAGTAATGCAGCTGTGGTCAGTGCTAAGCTTAAGCTCTTTGTATTTGGAGGCACCAGTATCCATCGAGATAGAGTCTCCAAGGTTCAATTTTACGACCCTCATGAGAACCGATGGAGTATTAAAGCGGAATGCCCACAGCCATGGCGTTACACTGCTGCAGCCGTGCTAGGGAGTCAGATTTTTATTATGGGGGGTGATACAGAATTTACAGCGGCCTCTGCGTATCGCTTTGATTGTGAGACCAACCTATGGACAAGAATAGGAGATATGACTGCAAAACGGATGTCCTGCCANGCATTGGCTTCAGG…	kelch-like 25	klhl25	N/A	kelch-like 25	C:cytoplasm	IPR006652; IPR015915; PTHR24410 (PANTHER), PTHR24410:SF131 (PANTHER), seg (SEG), SSF117281 (SUPERFAMILY)	---	kelch-like 25	1	Xl.24679	klhl25	398575	Q6DFF7 /// Q7ZUA8		NP_001082572	NM_001089103	---	---	0005515 // protein binding // inferred from electronic annotation	---	---	---
Xl.2471.1.A1_at	-0.00010201	downregulated	GTATCTATCCATGAGACTGGCGCAAATCACTTGCAATGTCTGTGTCCTCACTTTGCTACTTTGCTGTTCTGCAAGAAAGAGAATGACCCGGTCCATATGGATCACAACCCAAGGGGCATTTCCAGGTAATTGCCCCCTTGTTGGAAATGTGGCGGCAGGAATTCGATGCTGCTGGGGGCAGGGCTTAAACACGTGACTGACAGGCCCTAAATGCCACATTCTCAGGGTGACACTTGAAATCTTGTACCGTTTTGTCTTTTCTGTCGCTCGAATCGAAGGATGGAGCTGCTTTTTGCTTGAGGTTCTGCGGTCAGAGACCAGTGGCATGAGCCTGTGCCAGGCAGCGGCAGTGATACCCTTGAGTGAGTAAACTACAACTCCCAGCATCCCCTGAGAGNC…	---	---	N/A	---	-	SignalP-NN(euk) (SIGNALP), tmhmm (TMHMM)	---	---	0	Xl.2471	---	---	---		---	---	---	---	---	---	---	---
Xl.24716.1.A1_at	0.00025608	upregulated	GACGTTGACAGGTTTTATCTGGAGTATTTTCGGATTTGCAGCTTCGGGGCATAAAAAATCTTGGAAAATCAGAGTTTTTTTAATCCTGAAAAAATTCAAATTTTTACTGAAACTACCTTTGAAAAACTCCAAATTTTTGGTAAAAACACAACTCGACCTTTAATTAATAACCCCTTAATTAATAACCCCCTTAAAGAGGTCCTCCACTAAAAACTATTTTTTTTTTTGCATAGTGTAAGAAACAATTATGATGAGCAATTTAAGCATAAAAACATATAAAGATGATACTTAAAAGGGAACATAATAGCAGTGCTTTGCATGGTTTGGATTAAGATTGACTAAGATCTTTTTGTTGGCTAAGGTGTATATGGAGGACCAAACTAATTTAACTTTGGGGCA…	---	---	N/A	---	-	seg (SEG), SignalP-NN(euk) (SIGNALP)	---	---	0	Xl.74094	---	---	---		---	---	---	---	---	---	---	---
Xl.24764.1.S1_at	-4.24e-05	upregulated	AGTGCTACCATTTATCTTTGCGCTGGGGACAAGGGGCATCAAAATANGTCTCCATTCACTTCTAACGTGATATGCAAAACTGCTGCTTCCCTTCTTTAATGTAAGCTAATTAAGGGATAGTGCTTTGTGATTCAGTCTGCTTCAACTGGGAATAGTATTTTCAAAACTATTCAAGAAATTCTATTTTAATTTGTTCAAAAGGAGATTTTTTGCTGGAAAAATGCATTATGTTTAATACACCAATACTGTTTTTATGTATAAGAACGATAAATATTTTCCTTTGGCTATACTTTTGGTCCTTTATGCCATTTTGTTTGTGTTTGGACTATGACACGCTTCATGACTTGCCATGGGCAATGTCTTCCAAACAGTGATACTACAATAGAGAANGGGGAGTTA…	neurofibromin 2 (merlin)	nf2	N/A	neurofibromin 2 (merlin)	-	SignalP-NN(euk) (SIGNALP), tmhmm (TMHMM)	---	---	0	Xl.24764	nf2	446792	Q64F50 /// Q6AZJ7		NP_001086957	NM_001093488	---	0005737 // cytoplasm // inferred from electronic annotation /// 0005856 // cytoskeleton // inferred from electronic annotation /// 0019898 // extrinsic to membrane // inferred from electronic annotation	0005488 // binding // inferred from electronic annotation /// 0008092 // cytoskeletal protein binding // inferred from electronic annotation	---	---	---
Xl.24767.1.S1_at	3.8e-05	upregulated	AACTCTCCAATGATTGCCCTTTTTATTGGCCAAATGGAGGGATCGCCTGACCCGAGAATGATAGGAGGAACATTGTNTGACTTTTGCTACAANAAATATAGCTTATTTTCCAAAAANTAGTGATTGATTGTATTATAAGGTTCTCTCTGAGTGCTATGCTTCTTGTAGTAGACACACATCTGGGTGAATCTTGTGTAAGGCTATCGGAAATGTATACATGAGATTTCACTAGAACTTTCACTGTTTCAAGCACAGATGCTAAACTTGTATATACACTCAGACTCCTTTGCACTTAACTGTCGCACTACTGNATCAGCAGGAGATGTATGGAACTGCATTTGAAACTTTTCTGGCATCGCAGTGACCTGCTGCAAATTGTATTGTTCNTTTTGCGCCAAT…	---	---	N/A	---	-	no IPS match	---	---	0	Xl.24767	---	---	---		---	---	---	---	---	---	---	---
Xl.24770.1.S1_at	-0.002183	upregulated	GGATGCCGTTCCTGTCGATGAAAACCTGTTTACAGGAGAGGATATGGATGAACTTGAGGAAGAACTGTACACACTTGATTTAGAAAAATAATGGGGTTTTTTTTTTTTTTTTTTTTCAATTGAAAAAACCTAGAAGAAAATCTTTAACAGTTTCTTAAGGATCAAATTTCTTTAATGTGCTCATAAAAAAATATATATATCTAAATATGTAACGGCATCTTTTAAGGGTTTTATGGGATTCCAAAATAAAAAATCCAGTGAGACATGCTCATTCAGTCAAATTTATTGGTGATCCATTTCTCAGAATCTGAGCATTTAAATTATCAATTTCTTTGCATTACAAATAGTATCGATTCCTGTAAGTTCTGCTGTTTTGGAAAGGTTTTTTTTTACTCTTAA…	zinc finger CCCH-type containing 15	zc3h15	N/A	zinc finger CCCH-type containing 15	-	no IPS match	---	---	0	Xl.11168	zc3h15	446796	Q6DD06		NP_001086961	NM_001093492	---	0005634 // nucleus // inferred from electronic annotation /// 0005737 // cytoplasm // inferred from electronic annotation	0003676 // nucleic acid binding // inferred from electronic annotation /// 0008270 // zinc ion binding // inferred from electronic annotation /// 0046872 // metal ion binding // inferred from electronic annotation	---	---	---
Xl.24772.1.A1_at	-0.0036426	upregulated	GGTTTACTTAGGGTTACCAGGTGCAATTTTCAAAACCAACCAAAGTCAGCTACAAAACTAGCCAAGAGGCACTTTAAAAGTAGCCCAATATGTGCAGTGAAAAAAAAAGTCTAAAAAATAGCTCAACCTCTGGTGGCCAGCAGATATTTGCCCCAAAATTGTCTGAAATTGAGAAAAAAGTCACAGGAAAATGCAAGAATGCTTAAGAGTGATGGCAGACTGGGGTACAGAGCCCAAAACCTGGTAACTCCCGACTTCTACACGTCCGTCCCACTGCATGCTGGGTATTGTAGTCTTACATTAAACTTGGCAGTTGGCAAATTGTTAAACAAAAACGACATTACCCAACATGCATTGGGAGACGCAGGCTTGGCACATTAGGGCAAGAAAAAAAACTTT…	---	---	N/A	---	-	no IPS match	---	---	0	Xl.24772	---	---	---		---	---	---	---	---	---	---	---
Xl.24784.1.S1_at	-0.0019257	downregulated	AGAATTGCCCTTCAGTCGTACGATTTGGCTATCACTTCACACGACAAGGACCAAGAGCCCGAGCCGCCACGGCCATCACAAGGAACCTGGAACTTCGTCGCAAGCAGAAGAAGGTCTAAGGAGTCCATCACCCTCTTGATTGTCGAAATGTCGATGTTCTTCCGTTACCTATTAATAGGGTTTGTTCTGTGATGTGACATTTGCGTACAGAGCATTCATTGGACGGAGGGCAAATCTGGATAGGCCCCATCTGCTCACTGCAGATCTTTCAGGGAGTTATTCACTGAGCATGTGCAGGAGACTTTAAGCTGGAATAAACAGGGGCAACACCTGAGGTCTTTAACCTTGTATATATATGTTTCTACCCCAATATGTAACTCATCATCTCTGTGCCCCCCT…	tropomodulin 4 (muscle)	tmod4		tropomodulin 4 (muscle)	F:tropomyosin binding; C:cytoskeleton	tmhmm (TMHMM)	---	tropomodulin 4	2	Xl.24784	tmod4	447190	Q66KN0		NP_001087366	NM_001093897	---	0005856 // cytoskeleton // inferred from electronic annotation	0005523 // tropomyosin binding // inferred from electronic annotation	---	---	---
Xl.24875.1.S1_s_at	0.00016974	downregulated	GATGCCTCATTATATTATTGATCTTGAACAGTCTGCAGAGAAACAATATTGTGGCTACCAACGTACCAGAGGATTGCAGCTGAATAGGGTCTAGTCATTTTCAACTTGCATGCTATACCCTCTCTTCTTTGTTAAATATTGTTTTTCACACAAATGGATGGGACTTCTTAATAAATCTTTATAAAATATCTTATCATTTCTGCTTCAGCAGTCAGGATGGATACACCTCAATAGTTGACTACAGCCAATAGTGTCACTGGACTGAGATGGATGAGAGAGTCCTGTCACCAAAGGATTTCAGTAGTTCT	---	---	N/A	---	-	no IPS match	---	---	0	Xl.7188	---	---	---		---	---	---	---	---	---	---	---
Xl.24915.1.A1_at	-8.69e-05	upregulated	GCTGAACAGCATTGATGGGAACCATCTGTAAATTCCATGACCAATAAATGTTATATCATTTCTCTCCTCTGTTCAAGTAGATATAGGCATTATATTATTGGTCTAGTACATATACATACAGGGGTCACAAAGCTAAAAATGACTCCCCTTGCATTTCTGTGGGAAGAGGTAGAAGTATCTGCAACAAAAAAAAAAAGTTTTTAAAGATCTTATTTTCGCACACTGTAGATTGCTTCATGTAATATATTAATCAAAATTAATAAATCCTCAGAGAACCCAAAAATTGTTGATTTGATTTTTTGAGGTTTTTTAATTCCAAGTACAAAAACAGTGAAAATTGCTGTACAGATATC	---	---	N/A	---	-	no IPS match	---	---	0	Xl.24915	---	---	---		---	---	---	---	---	---	---	---
Xl.24941.1.A1_at	-0.00018075	upregulated	ATTGAAGAGCCGCTGAAAAACTCAAAAACCACAAATAATAAAAAATGAAAACCAATTGCAAATTGTCTCAGAATATCACTCTCTGCATCATACTAAAAATTGAATGAAAGGTGAACAACCCCTTTTAACACTCAGGGTGAACCCTGTCCTCCATAAAGGGGAGTCGAGGTCTCTCCCAGATTCTTTTGCTTTTTCCTGTTTTTGCTGCCCCGTGTCCCTCAGTGAGGTAAATCCGAAGTGGGTCAAGTAGCGTCAAAACCCGGCTTGGGCTCCACAGAACAGTCCAAGTAGGCCAAAGAAACGGGGGACACAGAATCCAACTTGGCTGACCGTGAGCAAACAAGAGAACTAAGTCCAAAGCGACACCAAGCTCGT	---	---	N/A	---	F:molecular_function; C:integral to membrane; C:membrane; P:biological_process	SignalP-NN(euk) (SIGNALP)	---	tm223_danre ame: full=transmembrane protein 223	4	Xl.24941	---	---	---		---	---	---	---	---	---	---	---
Xl.24965.1.S1_at	-5.95e-05	upregulated	GCAGCATTCGCATCCGACGGACAAATCTGGTCGGATGGAAATTTTACATGTAGTTTACCATCAGATCAGTCCCATTATATTTTTATCCATGCGACTACATCTGACTTGTAGGATGTGGTTTGTCAGTCCAACACTACTATCCTACAAAGCCCTAATTGTTATTTCTGCTTTCACAAGCTGCAATGTTCAAGCAGAGTAGGTCATAGATTCCCTCTAAATATTCTGGAGGCCTTTAATCTCAGACCTAAGCAGGGTCCCACTTACCACTGTGGTAAGCAGCATATTGCACGTGTGTTCTCAGGTTTTGTTCTACAGATACAGAACATATGAAGACATACCCGGCATGCACCTCAGTAGTGAGCACCGGAGTAAGGAATTAAGGGAGTTCTGGGAGTGCCT…	---	---	N/A	---	-	seg (SEG)	---	---	0	Xl.73683	---	---	---		---	---	---	---	---	---	---	---
Xl.24993.1.S1_x_at	0.00015821	downregulated	CTGCAAGTTGGTGTGATATCAACTCCCCCCCCCCCAGAAGCCCATCAGCAGAACGATGGGAAGGTANCCNGATAGCNGCTCCCTANCACNAGATNACNGCTGCCTGGTNGCTCTNNGAACAGCACTCAATAGTNNAATCCNGGTCCCACTGNGACACATTCAGTTNCATTGAGTNGGAGNNACANCAGCCTGCCAGNNAGCNGTTCCATCCTNANGTGCTGGCTCTTTCTGNNNGCACATGACCAGGCAAAATGANNTGAGATGCACCTACACACCAATATTACAACTAAAATACACTTGCTGGTTCAGGAATNAAATTTTATATTGTAGAGTGAATTNTTTGCAGTGTANACAGTGTNATTTAGAAATANAAATCATGACAGAATCCCTTTAACTACA…	UBA domain containing 1	ubac1	N/A	UBA domain containing 1	-	seg (SEG)	---	---	0	Xl.56135	ubac1	734424	Q566G5		NP_001089374	NM_001095905	---	---	---	---	---	---
Xl.24994.1.S1_at	0.0032538	upregulated	AGGAAGAGCAAGAACCTGAGCCTCCAGAGCCATTTGAATACATTGATGACTAGAAATGCAGGTGAACATTCAGTCAGATGTCATGCTGTACATGGCCATCAGCCGCATACTACTGCAGCTTCTTGTTAAATGTGTGACACCTCTTGCTTCCCTA	proteasome (prosome, macropain) 26S subunit, non-ATPase, 1	psmd1	N/A	proteasome (prosome, macropain) 26S subunit, non-ATPase, 1	-	SignalP-NN(euk) (SIGNALP)	---	---	0	Xl.51581	psmd1	446265	Q4V874 /// Q6AX85		NP_001086454	NM_001092985	0042176 // regulation of protein catabolic process // inferred from electronic annotation	0000502 // proteasome complex // inferred from electronic annotation	0005488 // binding // inferred from electronic annotation /// 0030234 // enzyme regulator activity // inferred from electronic annotation	---	---	---
Xl.2508.1.S1_at	-3.02e-05	downregulated	GTATACCTGTATCATGGAAACCGTGATAGAATGTTGTATGTTGAACATTGTACATGTTTTTATTTCCAGTNGCCATTGAATGAAGTTTTCCTTTGCATGTGTTCANNAANNNNNNNNNANCCTTCCTTATGCAGCTTCCTGCTCAAATATTGAGCTCAACTTGAGAGTGGTTCTCCAGATTGCCAAACAAAGACAGTACATGATCTCTCAATGTATAGTCAACGTTTCATGAGTAGGAGAATGCGTTGTTCCCTCATTTCTTTTCCCCTAATTTGTCATCTCCTTCCTTTTCCCTGTTAATGTGTTTAGGGAAGGACAAAAGGTATGTTTCCCGGGTCTCAGGGAACCCTATATGCCATTGAAAGCATGGGAAACCTGCAGTGTTAGGGCATATGCATT…	---	---	N/A	---	-	SignalP-NN(euk) (SIGNALP)	---	---	0	Xl.2508	---	---	---		---	---	---	---	---	---	---	---
Xl.2509.1.S1_at	-0.0037228	downregulated	AGTTCCACATACCTGTTCCTAAAGTGTCTATCTCTGGCTCTTATTATTATTATTCTTCTGTACCTTTCCTGACTTCTGCTCAGCCTTGTGCTTACACCAGTCATGTCCCCAGCAATTGTTCCCTCCCTAGCACTTATTGTCTCACCTCTTTCCCTCACCCATTTTGGATAAGAAGGCTTCATTTACTAATAGCCTAATATGTGCTCACACTACACTCTCTGTGAGTTTGGTTATTCCTTGGCTATTTTTTTGTCAATTTTGTTGTATCAGTCTGCTGTCCCAGAGATGCTGCT	voltage-dependent anion channel 3	vdac3	N/A	voltage-dependent anion channel 3	-	seg (SEG)	---	---	0	Xl.2509	vdac3	443782	Q6GR11		NP_001085356	NM_001091887	0006810 // transport // inferred from electronic annotation /// 0006820 // anion transport // inferred from electronic annotation /// 0055085 // transmembrane transport // inferred from electronic annotation	0005741 // mitochondrial outer membrane // inferred from electronic annotation /// 0016020 // membrane // inferred from electronic annotation /// 0016021 // integral to membrane // inferred from electronic annotation	0008308 // voltage-gated anion channel activity // inferred from electronic annotation	---	---	---
Xl.25093.1.A1_at	-0.00015515	downregulated	GAATTTTGGGTATATCCAGGGTATATATCCAAAAACATACCCAAGATAGTATAGTTCCACCATGATTGTTTCTAGGACACTATTCATTGGGTAACATTACATTACATCTCTTGGTGAAGATAGATGTATCTTGGAGAATTGCATACTCTATAAATATGTATTTTACTACAAGGAGGAAAAGGATAGATGTGCAGTAACCATTCAAGCGGCTTTGTAGTAGTACAATTATTTGTATGAGAGTTATACGGAAAATGTACACACAAAGGATACAATACCTGTAAAGGTAATTTCACATACAGTAACATGACATGGTAGCCCACAGATAACGAGTATAAAGGCATCTTGAGGTATGACCCTTGGTGGGGAGAGGTAATGGTCACTCTATAATTTTTCTGATGC…	---	---	N/A	---	-	SignalP-NN(euk) (SIGNALP), tmhmm (TMHMM)	---	---	0	Xl.25093	---	---	---		---	---	---	---	---	---	---	---
Xl.25147.1.A1_at	3.8e-06	downregulated	TGATGATAGTTGCATTGGTTTCTGGGCTGCCGTGTAGTAATTATCTGTATTATTTACTAATCAGCCTTATATTGTGACATTCTATGTGTGCTGTATATTGTTAGTGGGTCCCTAAGCTCAGTAAGTGACAGCAGCATAGAGCATGTGCAGTGAATCAGCAGAAAATAAGATGGGGAGCTACTGGGGCATCGTTGGAGACACAGATCTTTACTGCTAAAGGGCGGTGGTTGCCTTGGGCAACACAAAACATCATGTACAACATTTCTATCTACTTTTTTAGTTCTCCTT	---	---	N/A	---	-	no IPS match	---	---	0	---	---	---	---		---	---	---	---	---	---	---	---
Xl.2515.1.S1_at	0.50423	upregulated	ATAAGACTTCCAAGAGCAAAACATTTGCTGAATGTCATCAACGAGAACTTTGGTACCCTGGCATTCTGCCGTAGATGGCTGGACCGTCTTGGAGAGAGCAAATACCTAATGGCCCTGAAGAACCTGTGTGATTTGGGTATAGTAGACCCTTACCCGCCTCTCTGTGACATGAAAGGGTCATACACCGCACAGTTTGAGCACACAATATTACTGCGCCCAACCTGCAAAGAAGTTGTGAGCAGAGGAGATGACTATTAAACTTAATCCTGAATACCGATTGTTGAGCAAAATGCACAAGATTAATTGGAGTATGTGTTTCTTAAAAAACAGACGTTCTATTTTCCACATTTGGAATGGAAATAACCATAATTAAAGACCNAGCTTTACTAACAGTCTGAC…	methionine aminopeptidase 2	metap2	N/A	methionine aminopeptidase 2	F:metal ion binding; P:proteolysis; P:cellular process; F:hydrolase activity; F:metalloexopeptidase activity; F:aminopeptidase activity; F:peptidase activity	IPR000994; IPR002468; IPR011991; PTHR10804 (PANTHER), SSF46785 (SUPERFAMILY)	EC:3.4.11.18	metap2-prov protein	7	Xl.2515	metap2	380164	Q7ZY93		NP_001080472	NM_001087003	0006508 // proteolysis // inferred from electronic annotation /// 0009987 // cellular process // inferred from electronic annotation	---	0004177 // aminopeptidase activity // inferred from electronic annotation /// 0008233 // peptidase activity // inferred from electronic annotation /// 0008235 // metalloexopeptidase activity // inferred from electronic annotation /// 0016787 // hydrolase activity // inferred from electronic annotation /// 0046872 // metal ion binding // inferred from electronic annotation	---	---	---
Xl.25157.1.S1_at	0.00020779	upregulated	GTTGAATCCATCGTCTTGGAACCAAGTCAAGCACAAACTATTTCTCCATCCGTTCTGTTACATATAACATCAAGTGATACGTCTGTATTGCCTACACCTGTTTTAGAGACCACAAAAGCTGAAATTAGTTCAGCCTCTAAATCATTGTCCTCAGAGGCTTTGCAAGTGCAGCTTACAGACGTTAAAACAAGTGAGGTTTCTGCCCAAGTTGTGACCCCCACTGCAAGCCTGGAAAATATTAATATTTATGAGACAGTNGAGCAAAANANNAAANANNANNNNNANAANNNAANNNNTACGACTACTGAGGCCATTGTTTCCCAGGAAGCTACCACTGTCCTTGTTGATAATGATGTGGAGGAGCCACAGAAGCCAGTTGTGACCCAAACTATTGACTCC…	---	---	N/A	---	C:rough endoplasmic reticulum membrane; C:integral to membrane; P:multicellular organismal development; C:membrane; C:endoplasmic reticulum; P:ossification	coil (COIL), PTHR12953 (PANTHER), seg (SEG)	---	chromosome 1 open reading frame 9	6	Xl.14046	---	---	---		---	---	---	---	---	---	---	---
Xl.25162.1.A1_s_at	-5.16e-05	upregulated	AATAGATTGGCCAAGAATTATGCTCACAGAGTTGGGCAAATATGGTACTTACACCATGCTTCCCAATTGCCTAGATACCCAGACCCAGATCTTAAGTAGAAGGATCATGCACTCCAAAAGTAATACATAAACCAGTTAGTTTGGCTCTTAC	---	---	N/A	---	-	no IPS match	---	---	0	Xl.74109	---	---	---		---	---	---	---	---	---	---	---
Xl.25235.1.S1_at	0.00032429	downregulated	GAAGCTGGAGTGAGCAGCTCTCAAAGTGGGTNNNNGCTGAGGTTCCTGCCGAGACAGTTACCAGGNCAGAGAGTGCAGGACACAGACTGGACACAGCCTGACCTCCCTCCCCTGTGCCCCTTTTTCCCCACACTCTGCCTCTTGCTAGTCTGTTCCTTGCCCACATCGTCCCCTTCCTTTGGGGCTGCAGTGTTTTCAGGCTCAAATACATTGGATGCATTTTTTGGGGGTGGGTCAATTTCCGGACCAGAGCACTGACCACTCACAGCCAGTGATGCATCAGCCCTATGGCCAGTTGGAGTTAATGCTGTTACTTGACCGCCTGACTGAGGGGACGTGACCCTATTTGTGATGGTGCCAGTCTGGCAGGGGCCCAATGGAAAGTTTGCTGTTA	FK506 binding protein 1A, 12kDa	fkbp1a	N/A	FK506 binding protein 1A, 12kDa	-	no IPS match	EC:5.2.1.8	---	0	Xl.25235	fkbp1a	447040	Q6AZF2		NP_001087151	NM_001093682	0006457 // protein folding // inferred from electronic annotation	---	0003755 // peptidyl-prolyl cis-trans isomerase activity // inferred from electronic annotation /// 0016853 // isomerase activity // inferred from electronic annotation	---	---	---
Xl.25304.1.S1_at	-1.71e-05	downregulated	AGGTACGAAATCTCCACGGCTCATTCCAGTTCAGCTGCTTCGGCTCGTCTTTGTTGCACGGATTCGCACTCTGGTTCACCGTCACATTTCCAGGAGAAAAAACGGTCACTTTATCTACGTCGCCGTATGGGGAGGAAACACACTGGAAACAAACACTGTTGTACCTGGATGAAGAGATTCAAGTGGAACAGGACACGGACATAACTGGGGACATCACCCTNTCGCCGTCAGACGTTAACCCCCGGCACCTACGGGCGCTGCTAAACTACTCGATTNNNNNNGGCTTGCGAAGGACAAAGCACTTTCACATGGGAACTTAGATCTGCTATACAGAACCAATCAAGCCCCAAACGCTGAGGTCACTGAAAAAGAAATAAAGATTAAACTGCATTTATTTTT…	protein arginine methyltransferase 6	prmt6	N/A	protein arginine methyltransferase 6	F:histone methyltransferase activity (H2A-R3 specific); F:histone methyltransferase activity (H3-R2 specific); C:nucleus; F:protein-arginine omega-N asymmetric methyltransferase activity; F:protein-arginine omega-N monomethyltransferase activity; P:peptidyl-arginine methylation, to asymmetrical-dimethyl arginine; P:regulation of transcription, DNA-dependent; P:chromatin modification; P:response t…	seg (SEG)	EC:2.1.1.125	protein arginine methyltransferase 6	33	Xl.25304	prmt6	447344	Q68EZ3		NP_001087520	NM_001094051	0006281 // DNA repair // inferred from electronic annotation /// 0006350 // transcription // inferred from electronic annotation /// 0006974 // response to DNA damage stimulus // inferred from electronic annotation /// 0016568 // chromatin modification // inferred from electronic annotation /// 0019919 // peptidyl-arginine methylation, to asymmetrical-dimethyl arginine // inferred from sequence o…	0005634 // nucleus // inferred from electronic annotation /// 0005634 // nucleus // inferred from sequence or structural similarity /// 0005737 // cytoplasm // inferred from electronic annotation	0008168 // methyltransferase activity // inferred from electronic annotation /// 0008469 // histone-arginine N-methyltransferase activity // inferred from electronic annotation /// 0016740 // transferase activity // inferred from electronic annotation /// 0035241 // protein-arginine omega-N monomethyltransferase activity // inferred from sequence or structural similarity /// 0035242 // protein-ar…	---	---	---
Xl.25369.2.S1_at	-0.0002813	downregulated	CAGAAGCGCAGGAATTCCGCTGAGAGAGAGGACGACATGCTACAAACGCTGCTGGATGCCACCTACAAAGATGGGACCCCTTTAAACGACGATGAGATTGCAGGGATGCTCATAGGGTTATTGCTGGCTGGACAACACACTTCTTCTACCACCAGCGCTTGGATGGGATTCTTCCTGGCCCAGAATAAATCTCTCCAGAATCAGTGCTTTGCAGAACAGAAGGCCGTTTGTGGGGAAGACTTGCCTCCTCTCAATTATGATCAGCTGAAGGATCTGCAAGTGTTGGACAGGTGCATAAAGGAGACTCTGAGGTTAAGACCACCCATAATGACAATGATGAGAATGGCCCGGACACCGCAGTCGGTCGCTGGATACAATATCCCCCCTGGGCATCAGGTG…	cytochrome P450, family 51, subfamily A, polypeptide 1	cyp51a1	N/A	cytochrome P450, family 51, subfamily A, polypeptide 1	F:metal ion binding; P:oxidation reduction; F:oxidoreductase activity, acting on paired donors, with incorporation or reduction of molecular oxygen; F:heme binding; F:electron carrier activity; F:iron ion binding; F:monooxygenase activity; C:integral to membrane; C:membrane; P:xenobiotic metabolic process; C:microsome; C:endoplasmic reticulum membrane; F:sterol 14-demethylase activity; C:endoplas…	IPR001128; IPR002403; PTHR24286 (PANTHER), PTHR24286:SF13 (PANTHER), seg (SEG)	EC:1.14.13.70 /// EC:1.14.14.1	cytochrome family subfamily polypeptide 1	15	Xl.25369	cyp51a1	100037098	A2BD59		NP_001091285	NM_001097816	---	---	0004497 // monooxygenase activity // inferred from electronic annotation /// 0005506 // iron ion binding // inferred from electronic annotation /// 0009055 // electron carrier activity // inferred from electronic annotation /// 0020037 // heme binding // inferred from electronic annotation /// 0046872 // metal ion binding // inferred from electronic annotation	---	---	---
Xl.25446.1.A1_at	0.00012177	downregulated	AGAGGAGGATTTGCTTGGTGACTTCCTAGACTGGAGCCTTGAAACCTCCTGTTCTGGTTATGAAGGAGATCGGGAAAGTGAAGGCGAGCGGGAAGGAGAAGTAACAGCGCCCAGTGGGGTCCTGGATCTTTCGCTTTTAATCACGGAACAGCCACAATGTCCGGATTCCACCAGTGATGACGACTCTCTTGTTACCCTCCACCCAATCCCGTTGCTGTTTAAGGCAGAAAATGGAACCCACTCCAGAGAAGGGTGTGCAGACNAAAGCTCTGGTTATTCCTCAGTAAGCAGTGGAGGCAGCCCNACATCTTCATCTCCTCCAGGCCTCCCATTCACTCCAACCCCAGGACTAAATCACANCAAACTGGTCNCTATTCCCTTTCCCCAGCCATGCTCCCC…	---	---	N/A	---	P:negative regulation of centrosome duplication; C:nucleus; P:mitosis; C:cytoplasm; P:cell division; C:centriole; P:SCF-dependent proteasomal ubiquitin-dependent protein catabolic process; P:protein ubiquitination; C:SCF ubiquitin ligase complex; P:cell cycle; C:cytoskeleton	PTHR10177 (PANTHER), PTHR10177:SF18 (PANTHER), seg (SEG)	---	ccnf_xentr ame: full=cyclin-f	11	Xl.78982	---	---	---		---	---	---	---	---	---	---	---
Xl.25508.1.A1_at	-8.64e-06	downregulated	CATGTCTTGATAGCTTATATTTTTCAATATACCTCCCCTCTGCTTGTGTGGCGTGTGCTTTGCGTGTTACTGGCAGTCGTGCAAGGAGTTCAGCTCAACTCTTCCAGATCTACAGGTGTGTCTCCATTTTCTCTCGTTCCATGGTTCCACATTCATGCTTTATATATAGTGTGTTGGTGTTCTTGTCGCTGACTGCTAGGATAGGACTGAGTGGGGCTGCTTCAGTTATGGGGGAGGGGAGATGAAAACACACAGGNGTTTGCCAGCTNGAGCGCACACCCAGCTTCTCCATCCCAAGTGGAACCACCTGCATCCGACCCATTCGCTACCAGCCTGGAACCTGGGATTCTCACCCACTTCTAGGGGTCCTGGTAACATATGGGCAAACAATGGCTGAAC…	---	---	N/A	---	-	no IPS match	---	---	0	Xl.79741	---	---	---		---	---	---	---	---	---	---	---
Xl.25522.1.S1_at	0.0001159	upregulated	TTGTGATTTCTTACTTCTGTCTGGCCATATTGTGTGTTAGTTTCTGCAAAATGACTGTGGTTTATTCAGCTAAATAAAGATGCAAATTAAAAGTATNAANNNNNANGGCTGTTATGAAAACTGTTTATATATTTTTTGTCACAAGTCAGTTTAACAGATGACTGATGTCAAACTTGTGGCNATTCTACTGCNTGGAATCCCCCTTCACCCNGAAAGTCGGAAGATGGGAGTTTCCGGTAGCAGGAGGGCTGCACAGTTTATGGCACTAACATATAATATATACGNGTCNGTGCAATGAATGCCNTTGNGCCGTGTGGAGGGAGCCATGTGGGGGCTCAGGCAATTATCAGCCGTCCCTCGGACTGAAGGCAAGGGCACAGAGATCAGGCTTCCTGCGTC…	MGC81089 protein	MGC81089	N/A	MGC81089 protein	-	no IPS match	---	---	0	Xl.25522	MGC81089	446551	Q6AZT5		NP_001086716	NM_001093247	---	---	---	---	---	AAH77345.1 // span:203-220 // numtm:1 /// NP_001086716.1 // span:203-220 // numtm:1
Xl.25532.2.S1_at	-8.51e-05	downregulated	TTATGCTTGGTGCTTATCAGAGCCAAACAGCATCGGCCAAGGCAGCTGNNNNNCNNGNTGAAATGGAAGTAACTACAAAGGATATCGCAGCTGCTTTCTGCTCTGTTGCTGAGATTTACTTCACTGATCTCTGCATGGAAGAAGCAGCCAGTGAGCGATGTAAGGGAGCTATTCAGAAGGCATTAGAATATNACCCAACCAATTCTGAAGCCCTTCAGTTAATGGCTAGTTATCTCTTCAGCATGGATCAACCACAGGAGGGAAAGGAAAATCTGATGAAGAGTTTGACATCATGGCTACCAAGTCTGCAGAAAAAAGAGGCAGAAATGCAAGGAGATGGCACAGAGGAGCTGGCAGAGCCTGCCTTACCGCCATATGAATCCAGAATTACTACAGCAA…	---	---	N/A	---	F:binding; C:integral to membrane	IPR011990; PTHR23083 (PANTHER), PTHR23083:SF217 (PANTHER), seg (SEG), SSF48452 (SUPERFAMILY)	---	tpr domain containing protein	2	Xl.25532	---	---	---		---	---	---	---	---	---	---	---
Xl.25544.1.A1_at	0.00011661	upregulated	GGGAAATTTAGCCTTACAAGTCACTTGCTCTAGAGCCTCCTTGCTTCAATGAGGGTAGAGCAGGTGTTTTGTGNTTGGCTGGATGTTAAGCCCATTTGTTGCCACTTGACTTCCTGATGGTCCTTGAGTGCTTGGTTGCTACACATGTAGCTACTCAGTGGCCTGCGGCTTTCTTGCCACCTTGTGCTGAAGTCACCTAATGAGCTTGGCGATGAGACTATACACCCAATGAGTCACATTTTGGCTAAATTTCCCTGTGTGATATGAGCAAATCCATGGGTCTTACATTGAGTAAACTCCTGTTGTCGAAATGT	transcription factor Dp-2 (E2F dimerization partner 2)	tfdp2	N/A	transcription factor Dp-2 (E2F dimerization partner 2)	-	no IPS match	---	---	0	Xl.50789	tfdp2	100158337	Q08B65		NP_001121255	NM_001127783	0006350 // transcription // inferred from electronic annotation /// 0006355 // regulation of transcription, DNA-dependent // inferred from electronic annotation /// 0045449 // regulation of transcription // inferred from electronic annotation	0005634 // nucleus // inferred from electronic annotation /// 0005667 // transcription factor complex // inferred from electronic annotation	0003677 // DNA binding // inferred from electronic annotation /// 0003700 // transcription factor activity // inferred from electronic annotation	---	---	---
Xl.2555.1.S1_at	-2.45e-05	upregulated	GCCAAGAACAGCCACCTGAGACAGCTTGAGCGCATGGAGAGCGAGGAGCTGTCTGTGCAAAAGAAACTGCGCACTGAACTGATCCAGCTGGAGGATACGCTCGCCCAGGTACGCAAAGAGTATGAAATGCTGAGGATAGAGTTTGAGCAGAACCTGGCAGCCAATGAGCAAGCAGGTCCTATTAATAGAGAGATGCGGCATCTCATTGGAAGCCTCCAAAACCACAACCACCAACTGAAGGGCGACGTGCAGAGATACAAGCGCAAGGTGCGAGATTCCCANGCAGAGNNNNNNNNNCTGCGATTGCAAATTGGCGGACCGCCCTGTTCTCAGCCTGCAGTTTCAGGATCAGAACCAACTAACCCCGTTACTGTGAAAGAGGAAGAGATAGAAGTGAAG…	ring finger protein 40	rnf40		ring finger protein 40	F:metal ion binding; F:zinc ion binding; F:ligase activity; F:protein homodimerization activity; C:nucleus; F:ubiquitin protein ligase binding; F:protein complex binding; P:chromatin modification; P:ubiquitin-dependent protein catabolic process; P:histone H2B ubiquitination; F:ubiquitin-protein ligase activity; F:protein binding; C:synaptosome; F:syntaxin-1 binding; C:ubiquitin ligase complex; P:…	coil (COIL), PTHR23163 (PANTHER), seg (SEG)	---	ring finger protein 40	16	Xl.84741	rnf40	398536	Q8AVF3		---	---	---	---	---	---	---	---
Xl.25573.1.A1_at	-1.5e-05	upregulated	GATGTTTTTAATTATGCACACATTTTNTNTGTCTTTNCATTATGGAAGAATCCATCTGTGTTAGTCTGATTTTTAAANGACTGCTAAGTACTAAAATGTATTNCTACTTAAACNCAAGCTCCAAAAGTACATCCTGTGCTAGTAATACTTTTTGCCTACTTGTTTAATTAAGAAGTACNCATGGACAAAAATACCTAATTTTNTAATTTCCTGTTTNNNNTTCTGCTGAGCTGAGGAAGAGGTGATAAAACAAATTGCCAGTCNAAAGATAGGATCTCCGTTTAATAAGATTCTCCTTATTNTAAAGGCTGCAGCTTAGGGAAGGAAGGGTTTTGATTTTTCAGAGCTCACTTTTGAACAAATTATCCTGTTTNTAGGGGGAAACCAATATTGCATTGG…	---	---	N/A	---	-	no IPS match	---	---	0	Xl.65384	---	---	---		---	---	---	---	---	---	---	---
[truncated: 729 more rows]
