# Supplementary material for: A Regression-Based Differential Expression Detection Algorithm for Microarray Studies with Ultra-Low Sample Size
Source: PLoS One. 2015 Mar 4;10(3):e0118198. doi: 10.1371/journal.pone.0118198 (PMC4349782; doi:10.1371/journal.pone.0118198)
Supplement: S4 Table — (XLS) [file pone.0118198.s004.xls]

## Sheet: Table S4.csv
# PED Selections for Stage 28, GFP vs NICD
Gene	Weight	Regulation Direction	sequence	Affy Name (full)	Name (Affy)	Combined Hit IDs	AFFY_Gene Title	CUGI_GO_TERMS	CUGI_INTERPROSCAN_ACCESSIONS	AFFY_EC	AFFY_EC	CUGI_GO_TERM_COUNT	AFFY_UniGene ID	AFFY_Gene Symbol	AFFY_Entrez Gene	AFFY_SwissProt		AFFY_RefSeq Protein ID	AFFY_RefSeq Transcript ID	AFFY_Gene Ontology Biological Process	AFFY_Gene Ontology Cellular Component	AFFY_Gene Ontology Molecular Function	AFFY_Pathway	AFFY_InterPro	AFFY_Trans Membrane
AFFX-Xl-ef1a-3_at	0.00028536	downregulated	TTGAACCACCCTGGTCAGATCAGTGCTGGATATTCCCCAGTTATTGACTGCCATACTGCACATATCGCCTGTAAGTTTGCAGAGCTAAAAGAAAAGATTGATCGCCGATCTGGCAAAAAGCTTGAGGACNACCCCAAGTCTCTGAAATCTGGAGATGCTGCCATTGTGGAGATGGTCCCTGGGAAGCCTATGTGTGTGGAGAGCTTCTCCCAATACCCACCTCTTGGGCGCTTTGCTGTGAGAGACATGAGGCAGACTGTGGCCGTGGGAGTCATTAAGAACGTGGAGAAGAAAATCGGAGGAGCTGGCAAGGTGACAAAGTCCGCACAGAAAGCCCAGAAGGCTGCAAAATGAATTGCCGGTTCCCTTCGCCTGGCACACAAGCCTTGTCCCTCTGAG…			N/A	N/A	N/A	N/A	N/A	N/A	N/A	N/A	N/A	N/A	N/A	N/A	N/A	N/A	N/A	N/A	N/A	N/A	N/A	N/A
RPTR-Xl-AF292560-2_s_at	-2.23e-06	upregulated	AAGCATTGCTTCAAAGAATACCAGGACCAGAGCATAAATTAACGCAAATGCCCCTAGAATTGAAAAAAAAAGAAAAAGAGATACAAGACAAGGCTAAAGAGCTAAAATCGAAAGAAAACGAATTACAAGCGAAAATAGAGCAACATCAAAAACATATACAAAATTTAGAACTAGGACACGAAAGAGCTTTAAAGGAACTTACACAAGAGTTTGAAAAGCGTTTAAGCCTATGGAAAAACATTTTAACCTTTGGAAAATACAACGCCAAAGTAAGAGAAGACTATCAGTTAACAAAGAATGCTTTTTTAATTAGCACAGATGAAAGCAGGAGAGAAGCTAACAAAGAGCTTGAATATTTAAAATTTGAATATCATAAAGTCAAAGATGAACGAGATAATT…			N/A	N/A	N/A	N/A	N/A	N/A	N/A	N/A	N/A	N/A	N/A	N/A	N/A	N/A	N/A	N/A	N/A	N/A	N/A	N/A
RPTR-Xl-U55943-1_at	-1.98e-05	downregulated	ATCGAACAAGCATGCCCAAAAAAGAAGAGAAAGGTAGATGAATTCCCGGGGATCTCGACGGCCCCCCCGACCGATGTCAGCCTGGGGGACGAGCTCCACTTAGACGGCGAGGACGTGGCGATGGCGCATGCCGACGCGCTAGACGATTTCGATCTGGACATGTTGGGGGACGGGGATTCCCCGGGTCCGGGATCCGCGGCCGCTAACATGGCTGACTACAAGGACGACGATGACAAGTCCATGGCTCGC			N/A	N/A	N/A	N/A	N/A	N/A	N/A	N/A	N/A	N/A	N/A	N/A	N/A	N/A	N/A	N/A	N/A	N/A	N/A	N/A
RPTR-Xl-X17220-1_at	-1.64e-05	downregulated	GGGATCTACCATGAGCCCAGAACGACGCCCGGCCGACATCCGCCGTGCCACCGAGGCGGACATGCCGGCGGTCTGCACCATCGTCAACCACTACATCGAGACAAGCACGGTCAACTTCCGTACCGAGCCGCAGGAACCGCAGGAGTGGACGGACGACCTCGTCCGTCTGCGGGAGCGCTATCCCTGGCTCGTCGCCGAGGTGGACGGCGAGGTCGCCGGCATCGCCTACGCGGGCCCCTGGAAGGCACGCAACGCCTACGACTGGACGGCCGAGTCGACCGTGTACGTCTCCCCCCGCCACCAGCGGACGGGACTGGGCTCCACGCTCTACACCCACCTGCTGAAGTCCCTGGAGGCACAGGGCTTCAAGAGCGTGGTCGCTGTCATCGGGCTGCCCAA…			N/A	N/A	N/A	N/A	N/A	N/A	N/A	N/A	N/A	N/A	N/A	N/A	N/A	N/A	N/A	N/A	N/A	N/A	N/A	N/A
RPTR-Xl-X58791-1_s_at	-1.79e-05	downregulated	AAAATCCAACTGAATCCATCGGCTTACACACAAGGTGGCGCTCCTGTTTATGTCGTCGCGGAGTCAGCGTCAACGACAGAATGGGCTGCAGAGCGTGGCCTACCAATGATTCTAAGCTGGATCATCAACACTCACGAGAAGAAAGCGCACGTTGATCTTTACAATGAAGTTGCGACTGAACATGGCTACGATGTGACTAAGATTGACCACTGTTTGTCTTACATCACCTCCGTCGATCATGACTCAAATAAAGCCAAAGATATTTGCCGCAACTTCTTGGGTCATTGGTACGACTCATACGTGAATGCCACAAAGATTTTTGACGACTCTGACCAAACAAAAGGCTACGACTTCAATAAAGGTCAATGGCGTGATTTTGTCTTGAAAGGCCACAAAGAC…			N/A	N/A	N/A	N/A	N/A	N/A	N/A	N/A	N/A	N/A	N/A	N/A	N/A	N/A	N/A	N/A	N/A	N/A	N/A	N/A
Xl.10.1.S1_at	0.003686	downregulated	GAACAAAAATAATCTAGCGTCACGATAATGTATTTGCCCTAGTTTGTCAGGTCTCCGAAGCAGGTATAGCCAAACTGTGGAACTCTAGACAGTCTATCCCGGCTCTAGAGCTTTCTAAGTGTGGATTTATATGTTATTAAGATGGATGCTGAATGCAGAACACAAAACAGACAATTAGAATTTGTCTTAAAAATATAGTGGCTTTAGATTTGCATCAATAGCTACTATTTGTTACTCTGGAAACAACATTGTGTTTCCTGTTAATGTGCTCTAGGGATTATGTGTAGGCTTAATAATGGAGTCTGTAAGAGAACTCTTGAGTTGTTAAAAATGGACAACAGTTCTAAGCCTTCTTC	stathmin-like 2	stmn2	N/A	stathmin-like 2	-	no IPS match	---	---	0	Xl.49734	stmn2	494676	Q09001 /// Q640G8		NP_001087990	NM_001094521	---	0005737 // cytoplasm // inferred from electronic annotation /// 0016020 // membrane // inferred from electronic annotation	---	---	---	---
Xl.10.2.S1_s_at	0.12166	downregulated	GGCCAGGCTTTTGAACTGATTTTGAAGCCGCCATCCCCNGTCTCTGAAGCGCCCCGAACCCTTGCCTCNCCAAAGAAGAAGGACGTTTCTCTAGGAGAGATTCAGGCCAAGCTGGAGGCAGCAGAGGACAGACGAAAGTCTCAGGAAGCCCAAATCCTGAAGCAACTTGCAGAGAAGCGAGAGCATGAGAGAGAAGTGCTCCAAAAGGCCCTGGAAGAGAATAACAACTTNAGCAGGATGGCAGAGGAGAAACTCATACTCAAAATGGAACAGATCAAAGAAAACCGTGAATACTATTTAGCTTCCCTCATGGAACGCCTCAAGGAGAAGGAGAGGCATGCCGCCGAAGTGCGCAGAAACAAGGAACAACTAGAACTTTCCGGCTGAAAACTATACCAC…	stathmin-like 2 /// stathmin-like 2b	stmn2 /// stmn2b	N/A	stathmin-like 2 /// stathmin-like 2b	P:negative regulation of microtubule depolymerization; P:negative regulation of microtubule polymerization; ; P:positive regulation of microtubule depolymerization; C:axon; C:soluble fraction; C:membrane fraction; C:vesicle; F:protein binding; P:positive regulation of neuron projection development; C:growth cone; C:perinuclear region of cytoplasm; P:negative regulation of neuron projection develo…	no IPS match	---	stathmin-like 2	15	Xl.49734	stmn2 /// stmn2b	494676 /// 780757	B7ZP90 /// Q09001 /// Q09002 /// Q640G8 /// Q6DJD4		NP_001087990 /// NP_001090229	NM_001094521 /// NM_001096760	---	0005737 // cytoplasm // inferred from electronic annotation /// 0016020 // membrane // inferred from electronic annotation	---	---	---	---
Xl.10039.1.S1_at	1.82e-05	downregulated	AGCAGACTCTACCTTTCCAAGAATGAGCTTGACAATCCCCACAAAGAAAAATCTGGGAAGATCTACAAAGAGAACTTTGCGGTGGAGTTAAACTTTGAGTCTTGATTCACTGTTTCTTCAGCACACAGTAGTAGAAGCCAAGTATCTGAACATGGCGGAGCCAGCAGGATTCCTATTGGATTACTTCAGTATGATATATATAATATACAGTTCTGTGTTCTGACCACATACACAGCCAATGTGCCAAAGTACTGCCTTTAATGCAGGTGTCTATATGTAAATATAACATTTAATAACACAATATATACAGTATGTTTATGTTACACTTATTAATGTACTAGCACCCCTTTTATAAATAATTGTGAAACAGGATAATATTGCAGTTGTCTCATTGCATAT…	transmembrane phosphoinositide 3-phosphatase and tensin homolog 2	tpte2	N/A	transmembrane phosphoinositide 3-phosphatase and tensin homolog 2	F:protein tyrosine phosphatase activity; F:protein tyrosine/serine/threonine phosphatase activity; P:transmembrane transport; P:ion transport; C:integral to membrane; P:peptidyl-tyrosine dephosphorylation; F:ion channel activity	SignalP-NN(euk) (SIGNALP)	---	mgc115740 protein	7	Xl.10039	tpte2	735146	Q4KLP3		NP_001090072	NM_001096603	0006470 // protein amino acid dephosphorylation // inferred from electronic annotation /// 0016311 // dephosphorylation // inferred from electronic annotation	---	0004725 // protein tyrosine phosphatase activity // inferred from electronic annotation /// 0008138 // protein tyrosine/serine/threonine phosphatase activity // inferred from electronic annotation /// 0016791 // phosphatase activity // inferred from electronic annotation	---	IPR005821 // Ion transport // 8.8E-8	NP_001090072.1 // span:51-73,88-110,123-142 // numtm:3
Xl.1006.1.S2_at	3.05e-05	upregulated	TTTCTTTGTTTCTCGTTGTTCTTTGGGCAAATTAAAGACGATGAGTGTGAAAAATTGGAATATCCCCCCTTGCAAAGCTGTAGGGTTAAGGCCACATGGGTGGCAAATACCNTTATGTGTTGTAATTGCTGCAACAAATTGCTTTGTTTGGATTCAGTTNNGTCNNNNNNANTTCCGTCGTCTCGAGAAGCAGATGTGGCTGTAAAGATAACGATTATACCCAATAGGAATATTTGTATTCAGAAGAAATCCCGTTTTCTTTCATTTTTAAAACGTATTAAGCTGCTGCTTCTTTGGTACTTAAAAAAAATTGCAGCAACAAAGTCACCCATGTGGCCTCAGCCTCAGTAAGCTCCTCTTAATTAAAGGTGCATTTTCTGTTCATATTTGCCATTTCAC…	syndecan 2	sdc2-a	N/A	syndecan 2	-	seg (SEG)	---	---	0	Xl.41926	sdc2-a	379912	P49414 /// Q3KQ99		NP_001080220	NM_001086751	---	0016020 // membrane // inferred from electronic annotation /// 0016021 // integral to membrane // inferred from electronic annotation	0008092 // cytoskeletal protein binding // inferred from electronic annotation	---	---	---
Xl.10087.1.A1_at	-0.0013762	upregulated	CTGCCTTTATAGTGTTTCTGTTACTANAGTTTATCTTTANATGCCAGACAATTCAGTAGCCTTAAANAAATAAGCTNTTTCACCCTTGGAACCAATAGTTTCCTGCTGGTGACCTGTTNTTTTTTTTCTTGTTTTCCTTCCTGNGTTTTTCTTANAATTTTTATTTTTTTTTTTAAATGTCTGGGTCACACCCAGACATTTTTGTATATATTCTGTACAAATCACAAAGTTGAATATTGACTATTTTTAAGACAAAAGTCTGCTAAAACTTTTTTTATTGTAAAGAATATTTATTACGTGAATCTATTATTTTATGATATTTATTACAAAGGACAGTTAAAAAAAAACGTTGCTNNTCTGANNATATAGCNAAAGTATCAATACTTACTGAGAAATAAG…	---	---	N/A	---	-	SignalP-NN(euk) (SIGNALP)	---	---	0	Xl.69250	---	---	---		---	---	---	---	---	---	---	---
Xl.10139.1.S1_at	6.28e-06	downregulated	GAGGTCATATAGTGGCCTATTCAGATGAGAGGGAGACAGACAACAACCCAGGACACAAGCAGAGTAGCACTGCTACAATAATATTGTTTGGCCTAATCATAGCCAATAATCAGGACCTCACTGTTGAGCTGTGACTGATCATTACATANCATTGNCATGCATGGGGTCTGCTGACAGGAACAACAGACACCCCCAGGTCCCAAACAGTCCCATTGCTCTTTTCTCCATATCCCCCATAACAGTGAGTTACAGACTTCATTACAGAAATCATTACAGCTCAATGGGTTGAAATCACATTTCTCTAAATGAATTGGAAGAGTTTGTATTACTAAGTATAGAGAATGGAAGCCCCTGTAGTTGCAGCTGTAGAGCCATGATAATAACAGCAGTAGGGAGAGG…	polymerase I and transcript release factor	ptrf	N/A	polymerase I and transcript release factor	-	no IPS match	---	---	0	Xl.10139	ptrf	380268	Q7ZWW9		NP_001080576	NM_001087107	---	---	---	---	---	---
Xl.10164.1.A1_at	3.38e-05	downregulated	GTTGTCTCACGAAGAAACTTTGTGCGACTTCGGAAATCAAATGCGATTCATATGCCATCTTGGCGGCGATTCGTATTCTTGCCGGCGGGAAGGCATTTCNNNGAGATTNGTCGTCTGAAGTAGAAAAGATTTGTCGCTTGGAGACTACTCTCCCCGTCTGCCACCACCCTTATAAGTACATATGTAGCATTTTTTTTAGTGCCACTCAGGAAGCTGAAACAAACATCTGTTATAAGTAGATAGACAAGATATGGTGCTTTGACAAGAAAACTTCTGCATTAAAATATCCTTAAAAAGTCATAGATTCTGCCTTGAGTAGCCAATTATTGTGGCCTTNACTCCCTATAATAACAAAGCAAATGTGCACTTTATTTGATGTCCCTTTCATGCAACCTTTTT…	---	---		---	-	seg (SEG)	---	---	0	Xl.10164	---	---	---		---	---	---	---	---	---	---	---
Xl.1017.1.S2_at	1.02e-05	downregulated	GAAAGGGCCCTCACAGTGATCATTGGATTTTTATGGTCCTTCCAATACAGAAATCAAGGGTTGGACAGTGACCACATACAATGCAGTTTTTCACTGGGAATTCTCAGTAAAGTGGGTCTTTATTTCAGGCTGATCTACACTGCTGTTACCTTAGTAGAGTAGCCAACTTCTTCATTGACCAATAGCCATAATGGCTCATTTAATCCTTTTGGAGGGGTAGACAGGGCAACAAAGAGATAACTTGCTTGTTTAATAAATAATTTGCAACTCTAGCTAAACTAATTATATTCATACCTTTGCCTGATATTTGTTGAACTGATATGTTAAATATTATACTAGAGAACCCTGGTTTGATGCCTATAGCAGAACTAATGTCTATGAACAGATCTCTGTACCTTG…	50 kD glycoprotein	rh50	N/A	50 kD glycoprotein	-	SignalP-NN(euk) (SIGNALP)	---	---	0	Xl.1017	rh50	397831	Q9DGD8		NP_001081429	NM_001087960	0006810 // transport // inferred from electronic annotation /// 0055085 // transmembrane transport // inferred from electronic annotation	0016020 // membrane // inferred from electronic annotation /// 0016021 // integral to membrane // inferred from electronic annotation	0008519 // ammonium transmembrane transporter activity // inferred from electronic annotation	---	---	AAH71016.1 // span:7-24,44-66,73-95,110-132,139-161,165-187,199-221,236-258,267-289,293-315,327-349,364-386 // numtm:12 /// NP_001081429.1 // span:7-24,44-66,73-95,110-132,139-161,165-187,199-221,236-258,267-289,293-315,327-349,364-386 // numtm:12
Xl.10176.1.A1_at	-1.45e-05	downregulated	TATATCATTGCTTTTTGTTGGGTTGNGCCTCAGTNTGCAAATGCAGTAATCCTATAAGATTAATTCCTCTAATCCCTTTTNTTAAGAAATATTTGTCTAACTGTGAATAATGTATGTTACAAACNCCGAGATTTGTATNCCCCCCCCCATTCTGATCACATGTTGTGAACATACAACATGGCATTTATTTATGCTGGTGTGCTTAGTGTATGCTGTCATGTGAATATTTTAATGAAACAATGAGGCACAAAAAAACTTACCAATACAATATGGTGGTTTATATCCAGCCAGTGAAAATGATTATAGCTGATCAATGTCAGAGCAGACTTAAAGGCAGCAATGTTTTATTNTAGTGAACNAAAAAAAAAATGTTGTTGATTACAAGTTGTTGAGAAATGA…	---	---	slit3 (slit homolog 3)	---	-	no IPS match	---	---	0	Xl.67380	---	---	---		---	---	---	---	---	---	---	---
Xl.10209.1.S1_a_at	0.004175	downregulated	GACCGCTAGATGTCACTACATTAAGGTATAATCTGTGCAAGCGTTATACTTCAATATGTGCAAAGACCACTAAGTGTCACTCTACACTGGGTCAGAAAGCCATTGCCAGAGGGTAAAATCATTATATTATTATTTTGTGTATAGGATAAAAAAAAAATCATTAGTATAAATTGAAAATTGAAATGGGCAATAATCAGCTTAATAAGGAAAAGCTCATGCCAACAATTCACTAAATAATGTTTTATTTCCACAGATGGGCAACAATGCACCATTTTTAAGTTTAAATCGAACATTGAACAACTTTATTATGCTTTTGACTTCTGNGTTACCACTGAAATTTATGGAGCCCAAATGTGTGTTTGTGTATAATCAATTGTCGTATGCATTTTATTTCTATGA…	estrogen-related receptor alpha	esrra	N/A	estrogen-related receptor alpha	-	tmhmm (TMHMM)	---	---	0	Xl.34694	esrra	447206	Q6AX97		NP_001087382	NM_001093913	0006350 // transcription // inferred from electronic annotation /// 0006355 // regulation of transcription, DNA-dependent // inferred from electronic annotation /// 0045449 // regulation of transcription // inferred from electronic annotation	0005634 // nucleus // inferred from electronic annotation	0003677 // DNA binding // inferred from electronic annotation /// 0003700 // transcription factor activity // inferred from electronic annotation /// 0003707 // steroid hormone receptor activity // inferred from electronic annotation /// 0004872 // receptor activity // inferred from electronic annotation /// 0004879 // ligand-dependent nuclear receptor activity // inferred from electronic annotat…	---	---	---
Xl.10260.1.S1_at	-0.29618	downregulated	GAGATGGTTGAATCTGATGTCAAACTGATGGCGACCAATCCCAATGCCTAAGCATTGCATGAATATGGCACAGCAGCCTGATAAACCTTTGGACCTTAAGTAATCCCCCAATCACAAATGCACAAGAGAAATGTGTATGGAAGTTCTGACCTCAATGAATATTTAATCGTACTCACACTGGAAACATGGGATTTTCTGGCATTTGATTTCCCTCGTCTGTCAGAAGAGGGATATGTAAGGTGTCCTTATCCCCCAACTTGCCTTTTTATTTGATTGCCCATAATATGCAGGTGGATGCTGAAGATGTTCTATAATTATTATTAAGCGGTTAATGCACCTTGTGGGTTTCTA	GDP-mannose 4,6-dehydratase	gmds	N/A	GDP-mannose 4,6-dehydratase	-	no IPS match	EC:4.2.1.47	---	0	Xl.10260	gmds	380044	Q8AVI1		NP_001080352	NM_001086883	0008152 // metabolic process // inferred from electronic annotation /// 0019673 // GDP-mannose metabolic process // inferred from electronic annotation /// 0044237 // cellular metabolic process // inferred from electronic annotation	0005622 // intracellular // inferred from electronic annotation	0003824 // catalytic activity // inferred from electronic annotation /// 0005488 // binding // inferred from electronic annotation /// 0008446 // GDP-mannose 4,6-dehydratase activity // inferred from electronic annotation /// 0050662 // coenzyme binding // inferred from electronic annotation	---	---	---
Xl.10263.1.A1_at	1.19e-05	upregulated	TTAATGCCTTATTTTGAGAACCAACAAAAGAAATTCTTGAAATGGATACAAGCTACTAGAAGTGGGAAAAAAAGTTCTTGGAGACCTTTTGTTTCCCTTAAAGCTCAGGGGGTGGGGATTGCCAAACCCTCTACAGTTTCTATAATTCCTAATCAGCCTGCTAAGAATGATGGGTATATGGTGGTACATGTGGGATACAATGCTTTGTAATTCACAGTAGCTGNATGGCAGAGAGTGATATGCAGGAACCAGATTAGCTGCTGTGATTATATTATTGCCTTTCACTATGTACTAAATAGATTGTCGCTGACAGTTGTATTGTATAGATTCTAGCCTAAGTGCACAGAGCA	---	---	N/A	---	-	no IPS match	---	---	0	Xl.10263	---	---	---		---	---	---	---	---	---	---	---
Xl.10268.1.S2_at	0.00015178	upregulated	GACTAATTATACAGCTGTGCCACGGGATTGTCGTTGAATCTTAATAGGTACCACAGAATCTAGATCCTGCCCACTACCGGGTGGGTCCGCCCTTATTTTCTCAGGGATAAGGTACGGGAATTTAACTGCCAACTGAAGAAAGGGTGAAGAAGTTCTGGAACATGTCCTGGTGCCCAATTGATCCATTTCTGACGCTGACATTTAGGGTCTTCTTAGTACTTAACCCTCTCCCTCACTGTGTCAATCTAACATATACACCAGTGTATATATATGTTTCTTTTTGTTTATTTCTAATGGTTATATACCACTGGGGTACAAGCCTTGTATTGTGATTGGATACCCGGATACACTGTAAGATTTGGATCTATCTCTAGGATGATAAGGAGAGTTTGCCTCTCT…	pp60c-src protein	src-a	N/A	pp60c-src protein	-	no IPS match	EC:2.7.10.2	---	0	Xl.10268	src-a	373647	P13115 /// Q2TAR1		NP_001079114	NM_001085645	0006468 // protein amino acid phosphorylation // inferred from electronic annotation /// 0007165 // signal transduction // inferred from electronic annotation	---	0000166 // nucleotide binding // inferred from electronic annotation /// 0004672 // protein kinase activity // inferred from electronic annotation /// 0004713 // protein tyrosine kinase activity // inferred from electronic annotation /// 0004715 // non-membrane spanning protein tyrosine kinase activity // inferred from electronic annotation /// 0005515 // protein binding // inferred from electron…	---	---	---
Xl.10272.1.A1_at	3.47e-05	upregulated	ATTACAAAGTCTGTTTTGCTGTTTATTTTATTTGCACCCCCTCCAAGTATAAAAGAGTTAAGAAAGCACCTAGACTTGTGATGAAAATGCCACAATTTAAACTCTAATAGCATGCCCTAGTATATATGTAAATATTTTCATACTGTAAAAAATCTAAACATTGCTGAAGCCTGCATCACACCCAGTTCTAAGACAAGAAAAATTTATTTGCAGGGTAAATCTGTTCAGAATTCTCAGAGCTGTGCATTGTACAGCGAGTGACAGTTACATTGTATTTACTTTTGTGTTAAAATATAATAAAGGGAAAAATAGCCCTTAGTCTAAAGGGTTTCACAACACAGAAGAAATGTGGCCATGATCCTTGTTTATAGGTAAACTTAGATAATTGATGTATATTGC…	tRNA-histidine guanylyltransferase 1-like	thg1l	N/A	tRNA-histidine guanylyltransferase 1-like	-	no IPS match	---	---	0	Xl.10272	thg1l	495483	Q5U4J8		NP_001088597	NM_001095128	---	---	---	---	---	---
Xl.103.1.S2_at	1.46e-05	downregulated	TTAACCATCAAACGTCAAAAAGGACTGAAAGGCTGTATATATATATGTATATTGAAATGTCAAATTAATTTTATAAAAACAGTTGTCCTTCATATCTTTACAGTGTTAATAACACACATTAGGCTTGAGAGTAAAGCATGCAAACGAAAGCCCAGCANNAAGAATGTATANAATAAACGAGAACATTGTATTTTAAAGATATCACTGTCCTGGGGGTTCTGTACATCTATAGGCTGCACTCCTTAAAAATCATAATAACGGACAAATAAATTGCAAAGCAATTGGAAGCCATGTTCCCCCATTCTATCAACCTAAGGGGAGTAGTGAAATGCTCAGCAAAATAATAGGACGAAGTCACCCACCAATAACCCGAGGACACGAAATCCATCCACGATTTCT…	paired-like homeodomain 2	pitx2	N/A	paired-like homeodomain 2	-	no IPS match	---	---	0	Xl.103	pitx2	398033	Q9PT65 /// Q9PWR3		NP_001081756	NM_001088287	0006355 // regulation of transcription, DNA-dependent // inferred from electronic annotation /// 0007275 // multicellular organismal development // inferred from electronic annotation /// 0045449 // regulation of transcription // inferred from electronic annotation	0005634 // nucleus // inferred from electronic annotation	0003677 // DNA binding // inferred from electronic annotation /// 0003700 // transcription factor activity // inferred from electronic annotation /// 0030528 // transcription regulator activity // inferred from electronic annotation /// 0043565 // sequence-specific DNA binding // inferred from electronic annotation	---	---	---
Xl.10313.1.A1_at	3.79e-05	downregulated	ATACACAGGTCGAGTACATTATCCGAATCCTGAAGAAATGGGGCAAAGAAAATCGAGTACCAGTTTGATCATCACCCAAAAAATCATCCTGGAAATAGGAAACGCAGGATCCTTCTGACGCAGTCTTTCTACCAAAAACAAAAACCTGTAATAAAACAGTGATATATAGTTAACCCTATATATTAGCTTGTGGCATAGCTGGAACATGTGGTGAGATCACTTTAGGTCATGCCAAAGACACCTGTAAAATAGATGTACTTGGATCTTTGTACTTACGACTGGAAGTATTTGTGGAACTGGAGTTTTTTTAAGAAGAGGATTTAAACTCCTTGGAGGGAAATATAAAACATGGAACTATTTGCTATAATCTNGATGGTATATGGACTCCATTTTTATTGT…	---	---	N/A	---	-	SignalP-NN(euk) (SIGNALP), tmhmm (TMHMM)	---	---	0	Xl.10313	---	---	---		---	---	---	---	---	---	---	---
Xl.10334.1.A1_at	-8.64e-06	downregulated	GTTGATCTGCAAAGGCTGTATGTTTTTTGTACTTCTTTGTGTTAATCCAGAGAAGCATTCTGAAAGCACTTAGTTCATACCATGGTTAATAGAACAAATAGTTTCTATGTCCAGTTTGACATGAGTAGTCTAGGTCTTTGCGCACTTTAATTTGATTTTTTGCAGTTTGTCTAGACCAGTATTTGTCTTTCTAGATATGTAAAATCATTTTCCCTTAAAATGATGTAAAATTGTACATATTCTTTGCCTTTAACATTCTTTACTAAATCTTATGTATAAACAGTGTCTTATTTATGTTTTGTTTACATAATGTATAGTTTTTTAAGTATTTTAGTGATTTTTTTTTGAACAGTGTACTGTTTAGCATTGATGCAGACCAATCTGC	---	---	N/A	---	-	seg (SEG)	---	---	0	Xl.10334	---	---	---		---	---	---	---	---	---	---	---
Xl.10387.1.A1_at	-3.22e-05	downregulated	AGTGCCACGCGATGTTTGGGCGACACAATGTACCATACGAGTCTTGGGGAAACTCCAAAGTTGAAAAAAAAATTACAAAAAGGTCANGTTTTNNNNNNNNNNNNANNNNNTTTTTCATGGCTGTGATTTAATATCAAACTCAGGCAATATGTCTCCATCTCCCCCTCGAATTTTGCACTAGCGTCGGCCATGTTTATTATGCTGTGCCGGATTTATCAAGGGGTGTGTAATTTTTACGCCATCGACCCCCAGATTTGCCTCNGTTATTTTCCATTTCTTCTGACGGAAGTCACTGTAAGAAAAAACGTGCAAAAACTTTACACGGCAAATCCTGGAGATGTGTGGCATATGATCCCGCTGTTTTTTACACCACATAATAAATATGTCCCTAAGATTTCA…	---	---	N/A	---	-	no IPS match	---	---	0	Xl.71170	---	---	---		---	---	---	---	---	---	---	---
Xl.1039.1.S1_at	-1.29e-05	upregulated	ACTAACCAGCCCCAGAATTCTCGGGCTCAGCACAATACAAGGCCTCAAGGCCACAGGACTGNACCTCCAGCATACTGTGCGAAAATGCCAGGACACAATGGTTCCATTACTACAGTAACAGCTACAGCTTCTGTAACTGTTGCTGTACACCCAAGCCTGCCTGGAACTGCACATGGCTACAGTCACGAGGGCTTTGAGGACAGTGATATAGACTGCATGGCAATCAGGCCAGAGTGGGCAAAACGTAGAGTCAAACACCCAGAAGTCTTCGAATTGGAAGATCTGGAACAAGATAGAAGACAGGATGACGCGTCTGTTCGACATTAGTGTCAATCTCAAGAGCCAGCTGTGGAACAGAACGAGTTAAATCTATAAGCTATGTCCTTGTGTAGAATCTTC…	patched-2	xptch-2	N/A	patched-2	-	seg (SEG), SignalP-NN(euk) (SIGNALP)	---	patched-2 [Xenopus laevis]	0	Xl.1039	xptch-2	397836	Q9DEF3		NP_001081438	NM_001087969	---	0016020 // membrane // inferred from electronic annotation /// 0016021 // integral to membrane // inferred from electronic annotation	0008158 // hedgehog receptor activity // inferred from electronic annotation	---	---	BAB18575.1 // span:418-440,452-474,484-503,524-546,556-577,1006-1028,1032-1054,1061-1083,1098-1120,1127-1149 // numtm:10 /// NP_001081438.1 // span:418-440,452-474,484-503,524-546,556-577,1006-1028,1032-1054,1061-1083,1098-1120,1127-1149 // numtm:10
Xl.104.1.S1_at	-2.8e-05	downregulated	ATTTTAATTGTTATTCCAGCGGATGTCCTGCAGTGAAACTAAAACAGACATTGTAATACTCCGAAATAGAGATCTGGGCACCAAAGACTGGACGTGGCATTTTAATATTATTTCTGGCTTGAATTTTCTTTTTTTTTAAATTTTAATTCAGCATCGATCGTCAAAAAAGGACTGAAAGGCTGTATATATATATATATATATATATATTGAAATGTCAAATTAATTTTATAAAAACGTCAGTAATATCTTTACAGTGTTAATAGCACACAATAGGTTTGAGATTAAAGCATGCAAACGAAAGCCCAGCAAGACGAATGTATATAATAAACAAGAACATTGTATTTCATAGAGATTACTGTCCTGGGGTGCCTCTGTATATAGGGTGCGCTCTCATCAATA…	paired-like homeodomain transcription factor 2	pitx2-A		paired-like homeodomain transcription factor 2	-	no IPS match	---	---	0	Xl.104	pitx2-A	373586	Q6GNM5 /// Q9PT66 /// Q9PWR3		NP_001079055	NM_001085586	0006355 // regulation of transcription, DNA-dependent // inferred from electronic annotation /// 0007275 // multicellular organismal development // inferred from electronic annotation /// 0045449 // regulation of transcription // inferred from electronic annotation	0005634 // nucleus // inferred from electronic annotation	0003677 // DNA binding // inferred from electronic annotation /// 0003700 // transcription factor activity // inferred from electronic annotation /// 0030528 // transcription regulator activity // inferred from electronic annotation /// 0043565 // sequence-specific DNA binding // inferred from electronic annotation	---	---	---
Xl.10407.1.A1_at	-0.00018558	downregulated	ACTTTTTATGAGAAGCCCCTTGCACAGCAGATATGACTGCAGTTCAAGTTTGGATTTGGCTAAGTGTCTTCATCACTTATCCCTTGAATCTGAAAAGCTACTCAAGCAGCTGTGGTCATTGCAGAGATGTCACGTTCTTCATGTTTTCATTCTGGGGAAGAAGACTGTAGAAAAGCCTAAAATACTGCAATGACTTGTGGAATCAGAGGAGAACTTGAGGAGTTCTTTAAATTACTCCTTTGATGCAATGACAAGAGATCTTCAGATACATCACTTGTAATCAGAAATGTGCTTGGATTTGAAGTGAAAATCATTTTGTATGTAATTGAGAAAATTCCATTTCACAGCAAGAATTCGAGATCGACTGCCACGGACATACTTTTACTAATCCTTGTCATG…	---	---	sel-1 suppressor of lin-12-like (sel1l)	---	-	no IPS match	---	---	0	Xl.78010	---	---	---		---	---	---	---	---	---	---	---
Xl.10415.1.S1_at	5.34e-05	downregulated	AAATAATGTGCTGTGATTCCAAATAAAATCATTGGATTTGACCGGTTTCACAGATCCAGTAAATAATATATTTGTTTACCTTAGGAATCCTCAAATCGCCAGTGCAGTTTCATTTTTGTTGCTGTTTTCAAGGAATCGGTGCCTTTTCGAATGACCTCATTTTCGATGTTGACAAAAGATTTTTATATGTAGATATAAGAAAACACGTGTTTAAATTATCTTTTTTAATAAAAAAATAAATAATGCAGAATCCGTTCTGTCTGTTTGTAAATTATGTNGTTTATGTACAGTTTTGGGTCTGTTTGTATTGCTGAAAAAAACGATGACATTTAAAAAAAAAAATTGGACATTTTTTCCAATATTCTGTGAAAATTCCATATCTGAATTCTTTAGTTTTAC…	hypothetical protein MGC80142	MGC80142	N/A	hypothetical protein MGC80142	-	no IPS match	---	---	0	Xl.10415	MGC80142	734247	Q6DD47		NP_001089200	NM_001095731	0006355 // regulation of transcription, DNA-dependent // inferred from electronic annotation /// 0045449 // regulation of transcription // inferred from electronic annotation	0005634 // nucleus // inferred from electronic annotation	0003677 // DNA binding // inferred from electronic annotation /// 0003700 // transcription factor activity // inferred from electronic annotation /// 0030528 // transcription regulator activity // inferred from electronic annotation /// 0043565 // sequence-specific DNA binding // inferred from electronic annotation	---	---	---
Xl.1043.1.A1_at	-9.85e-06	upregulated	ACTATACGCTAACCACTACTTGTCCCTATAGGGACCAACCCAAACTCTCACGTGGACTGGAGAGAAATAAAGGCCTTTTTTTGGGCATACGATATTTATTTCTGAAATAAACACAAATAATAATAATAATAAAATGATGCAGTTAAAAAAGTTCCATAAATGTGCCATGCACACTGCAGGTTATCATTGCTGGTGACACAAACAGTTTACTCATTCACTGCCAAATACTGCAAAGTATTCTTTTTTATGTTTGTGGATATTATACAGAGCGCCAGTGTTCTCTGCTCTCATGTACCTCAAACACAGGTGACATCACAATGGAGGTTTCAGTTGGCCCCAGTTCTGCAATGGGGATTATAAACCATCACTGATAAACTTGGATTTAAATGTGCACTCCAG…	Zic family member 5 (odd-paired homolog)	zic5	N/A	Zic family member 5 (odd-paired homolog)	-	SignalP-NN(euk) (SIGNALP)	---	---	0	Xl.1043	zic5	373661	B7ZPU8 /// Q9IB89		NP_001079126	NM_001085657	0007275 // multicellular organismal development // inferred from electronic annotation /// 0007399 // nervous system development // inferred from electronic annotation /// 0014029 // neural crest formation // inferred from mutant phenotype /// 0030154 // cell differentiation // inferred from electronic annotation	0005622 // intracellular // inferred from electronic annotation /// 0005634 // nucleus // inferred from sequence or structural similarity	0003676 // nucleic acid binding // inferred from electronic annotation /// 0008270 // zinc ion binding // inferred from electronic annotation /// 0046872 // metal ion binding // inferred from electronic annotation	---	---	---
Xl.10440.1.S1_at	-0.0002595	upregulated	GTGCTCCTTGCTGAGGAAAATTCCAGAACCATATCTAACCCTGATACCTCTAGCGTTCCAGAAAAATCCCACAAGGTCTTCAGGATCTTTCGCCAGTGGCAGCTGGCAGCTTCTTCATGAAAACCCACAGATATCCCTTTTATTCCTAAACGGGACCTCTTTGTCATTTCAAACTGTGAAAATGCCGATCTTGACTGTAGTTTTTGATATCAGAATGGAGCTGTTGATACCAATGTGTCTATATAATTCCCTCTCTAATTTTACATCATTGAAATGAGATCCTATATCTGGACTGCTGGTACAGTAAAGAAAACAACACATCTGCTGAAGTGTTTTCTTTGCCTCACAGGCATTAATAGGTCAATGGGTAAAATAGTTCCTACCAAATGTCGTCACAC	zinc finger, C3HC-type containing 1	zc3hc1	N/A	zinc finger, C3HC-type containing 1	F:metal ion binding; P:cell cycle; P:cell division; F:zinc ion binding; P:mitosis; C:nucleus	no IPS match	---	nipa_xenla ame: full=nipa-like protein ame: full=zinc finger c3hc-type protein 1-like	6	Xl.10440	zc3hc1	399009	Q6P7H4		NP_001083590	NM_001090121	0007049 // cell cycle // inferred from electronic annotation /// 0007067 // mitosis // inferred from electronic annotation /// 0051301 // cell division // inferred from electronic annotation	0005634 // nucleus // inferred from electronic annotation	0008270 // zinc ion binding // inferred from electronic annotation /// 0046872 // metal ion binding // inferred from electronic annotation	---	NULL // NULL // 4.7E-5	---
Xl.10487.1.A1_at	1.74e-05	downregulated	TTCTCCGGACGAGCCTAGAACATTCCCTGCGGTAATGAAGTGAAGCTGGGAATTGTCGGAAATTTCAGCCAAATTGTTGACCACATATTGATCATTGTGACATATTGGTAAGTCGTTGAAAAATTGAACTTTATTATTTTTTTGTGTGTCTGTCCCAAAGATAGTAACGGGCTGATGATGCTCTGTTTATGGGAATTAGTTTTTTACTTAAATATTACAAATGTGCACTTTTGGTATTTGCAACCAAATGTATGTGGCAAAGCCTGAATTGACATTTGCCCGTTTTCTTGCCCTGGATTTTGTCCTTTTTGT	---	---	N/A	---	-	no IPS match	---	---	0	Xl.10487	---	---	---		---	---	---	---	---	---	---	---
Xl.10494.1.A1_at	-1.51e-05	upregulated	GGTTCAAATAGTCCCCAATTGCTTGGCGGTGTCAGCGGGTAACCCGGATGGGTCCCCAACATAAGTGCGGGCTGATCCCTCCCACCCTTGTGGTTCTTCCAGTTTTTACCTTTTATTGTGAAGATTCAGCACTGGAGTGACATCACTTCTGGCCAAATGTGACGTCACTTCCGGTGTGTCCCCCGGGTCGGAAGGTTAGTTGGCCTATTGCTGGTCGGGACATGTGGGTCGAATTGCAGGTTTGTGGTACTAAGAGCAACTGGTGTTAACGTTGTATTTATACAGGAATCAGGGCGAGTGTACGAAGCTTCT	---	---	N/A	---	-	SignalP-NN(euk) (SIGNALP)	---	---	0	Xl.10494	---	---	---		---	---	---	---	---	---	---	---
Xl.105.1.S1_at	-1.46e-05	downregulated	GGCCCTGCGTGGTTACCTCAGAAATGAGGATGACTTTTTCCCTCGGGGTCCAGGCCTTACACCAGCCAGCTGTGCACTTTGCCATAAAGCAAGTGTCTGTGACTCTGGTGGGGTCGCCCATGACAACTCTTCTCCAGAACAAGAGATTTTTCACTACACCAATAGGGAGTGGTCCCAGGAACTTCTCATCTTGCCACCTGAACTGTTATTGGATCCGGAGTCTACTTATGACATCCACATTTTCCAGGAACCGTTGGTTGGATTAGAGCCAGATGGGGCAGCCTTGGAATGGCACCACCTTTAGCACCATGTCATCTCTGTGCTTTCATTCTTCTCTAATCCACGAGCTCAAGAAGCACTTAACCTCTCCTAAGCACTTGCCCATGTCCCTATTCAGAC…	speedy C	spdyc	N/A	speedy C	-	seg (SEG)	---	ls27 protein	0	Xl.105	spdyc	398152	Q9YGL1		NP_001081976	NM_001088507	0000187 // activation of MAPK activity // inferred from mutant phenotype /// 0001556 // oocyte maturation // inferred from direct assay /// 0001556 // oocyte maturation // inferred from mutant phenotype /// 0006378 // mRNA polyadenylation // inferred from direct assay /// 0006397 // mRNA processing // inferred from electronic annotation /// 0007049 // cell cycle // inferred from electronic annota…	0005634 // nucleus // inferred from electronic annotation /// 0005634 // nucleus // inferred from sequence or structural similarity	0019901 // protein kinase binding // inferred from physical interaction /// 0030332 // cyclin binding // inferred from sequence or structural similarity	---	---	---
Xl.1053.1.S1_at	1.11e-05	upregulated	TTTTACCAGCACGTCATTCGAAAGTATTAAAAAAAAAAAANAAAANAAAAAANNNNANNNNGNCNNCNNANCNAGCATTCAGGTGCCGACTTATGAATGCCAATAGGTGCAGGAACTTCAGAACCTCAACAAACTCATTTCTAGAGAATGTTCTCCTGGTTTCCTTTATCTCAGAAGAGGACCCATAGGAAAACACCTAAGTCAAGCAAATGCCTGCAGAACTTTGTAGTACGCTGAAGACTGTTACACAGGATACCCCTTCTGAAAACAAGGATTTTCTCCCAACCACCATAATCACCCTCTTAGTTTAGGAAAGTGTGTTCCAAAAAACACACCAAAAAATCTGTTGTGTCTTTTTTTTTTTTTTTAAACGGATCTAACGGGTGTAACACGCAGA	activin A receptor, type IIB	acvr2b	N/A	activin A receptor, type IIB	-	seg (SEG)	EC:2.7.11.30	---	0	Xl.1053	acvr2b	399277	P27041 /// Q9PSL9		NP_001084049	NM_001090580	0006468 // protein amino acid phosphorylation // inferred from electronic annotation /// 0007178 // transmembrane receptor protein serine/threonine kinase signaling pathway // inferred from electronic annotation /// 0032924 // activin receptor signaling pathway // inferred from electronic annotation	0016020 // membrane // inferred from electronic annotation /// 0016021 // integral to membrane // inferred from electronic annotation	0000166 // nucleotide binding // inferred from electronic annotation /// 0004672 // protein kinase activity // inferred from electronic annotation /// 0004674 // protein serine/threonine kinase activity // inferred from electronic annotation /// 0004675 // transmembrane receptor protein serine/threonine kinase activity // inferred from electronic annotation /// 0004702 // receptor signaling prote…	---	IPR001245 // Tyrosine protein kinase // 2.1E-4	AAB00480.1 // span:137-159 // numtm:1 /// NP_001084049.1 // span:137-159 // numtm:1
Xl.10531.2.S1_at	-3.51e-06	upregulated	GAAACCTCTGCAGTGTGTTGGACAATTGAGGAAATGCATCACTTTTATTCCCCTTCGTAAGGCAAAGACTTCTTATGTAACTGGGCCCTTTTACTCGGGTTTACTACTCCCAAATGTGCATTCTGCACTACAACGGCTTGGAGATCATCCACNAANATCATGTTTTCAGAATACTTGTACTCTGTGGGAATGTGAAAAAGTTCAAAATTATTTGGAGTCCTTAAGCAAAGAGCATGAACGTTTAACTGAAATGCTGGGCCTTCCTTCAGTAAGAGAAGATGATCGTAGGTCTGTTAGCAAGAGACACTCTGAATTGTCTCCTCTTATTGGTCTTCTANGAGATATTAAGGAGACACAGCAAGAAGTCAGAGAACTGGAATTAATGTGTGCTGACAGCAN…	---	---	N/A	---	F:translation release factor activity; C:cytoplasm; F:translation release factor activity, codon specific; P:translational termination; P:regulation of translational termination; C:mitochondrion	IPR005139; coil (COIL), PTHR11075 (PANTHER), PTHR11075:SF10 (PANTHER)	---	mitochondrial translational release factor isoform cra_a	6	Xl.10531	---	---	---		---	---	---	---	---	---	---	---
Xl.10545.1.S1_at	1.87e-05	downregulated	TCCTTCCAAAGTTTTATACCAGCTGTTATGCATTTACAGTTTCTTGTTAACAGACAGTTATGATTTTATATTTGGGGTGATCATCTTGTGGGCTCTCANCTGCATTTAGCCATTCCTAAGAACCAAAAACCTACAGGATCTCGGGTGGGGGNAAGGTTTTAATTGTTATATTGTGCATNTATTTATATTGGCTACATTTTGTTTATTTTTCTGACAAGGAGCACTTTATCGTCTGATACCTTAGTGGAACCATTACAGAATGTCTAGATAGATTAATGTGGCTCCCACACAACATATTGTCCAAAAATGCAGTCATGTGATGAATTTTTAGAACTGATATTGCTAATTGTATTCGTTCCAACATTAATTATTCTGTATTGCACATTATGTATCTGGGCT…	hypothetical protein MGC68639	MGC68639	N/A	hypothetical protein MGC68639	-	SignalP-NN(euk) (SIGNALP)	---	---	0	Xl.10545	MGC68639	398785	Q6PAW7		NP_001083176	NM_001089707	---	---	0005158 // insulin receptor binding // inferred from electronic annotation	---	---	---
Xl.10580.1.A1_at	-1.4e-05	downregulated	TCTGGTAATGTGTTTGCACCTGCTTTATACAACCTAATAAAATGCCTCTTACACCTAAATTCCATAGCCATAGGTTAAACTCACATGTAAAAATGACTGTTTGCTGCCGTACGCTCACAAGTGGCGGATTTTGGCCTGAAAATGCATTTTCAGGCAGAANTCCCTGTGCGCACTGGAAGGCGGATGCAGTGATGGCAGCCATGTGATATTAGCCTTAACTGCACTAGGAGGGGGTTCACACACGTCCATTATAGGTTATAGGCTAAGCACAGACTGGATGCAACAACCTATAATGAACCCAAGTGAACAAATGGATTTGCGGTGATTAATTCCATGTCATTTATTATTACTGCAATAGTGAACCGNTTATTGTACATTAATGTGTATAAGGTCCTCATT…	---	---	N/A	---	-	no IPS match	---	---	0	Xl.10580	---	---	---		---	---	---	---	---	---	---	---
Xl.10592.2.A1_a_at	-1.96e-05	downregulated	TTTGAGTGAAAAACAGCAGGGCCAGAAAATACAAAAACAATAATAAAATTGAAAACAATGTCTACATTTGGCAAGAAAATTGAAAGATGTTCACTGGTACCTCTGTTAGGGCAATGATACACAAGGCATCTGCAGGCAATTTTTTTGAGTGCCACTTTCATTGACATTCCCAAACTGATTTAAATACCAGTGATTTTATTCCAGTGACAAA	---	---	N/A	---	-	seg (SEG), tmhmm (TMHMM)	---	---	0	Xl.71396	---	---	---		---	---	---	---	---	---	---	---
Xl.10602.2.S1_at	1.93e-05	downregulated	AACCATTCCCATGGAGAACATACATATNCCTGATTGTGTTTTGGAATATGATGAAGAAAGAATGAANGCCAAAAGAGAGACGTNNGANGAGANGCNAGAGACTGCTGTNCCAGACAGCATGCAGNCAACTGAAACCGTGTCTTGTAAGTAAATCCATGAACTGAATGGAGTTCCATCAATAATACCTTCCTTGACATCTTTTGCTGGTTGAAAACATATGGCTTCCANAGGACAAATTGCTTTTATAAACATTGGTCAGCTCTAGGCGTTATATTGTCCAAAAAAGACTTGAGCATCAAAAACATTTGTTTCTCATAAGACTGTATCTTGTTCTTTGTCCTTTAATCCAGATCTAAACAGTAGAGACATGAGATCATGTGTAAAGGAACACTCTTTGTA…	---	---	N/A	---	F:protein binding; P:transport	seg (SEG), tmhmm (TMHMM)	---	cayman type	2	Xl.10602	---	---	---		---	---	---	---	---	---	---	---
Xl.10636.1.A1_at	6.94e-06	downregulated	AGAAATCACCAAAGCTGTTATGTAGGAAAAGACATATTAACATAATATAGATTTTCACAGGTGCAAAAATGTATGTGTTTTGCAAAAACGCTTGAATTAGTAGGTGTAATTGTTTCAGCCTTGATTATGGACCGTTAAAGGAGCAGCACAATGTTTGGCTGTGTTCAGCTGGCCTGCTTCTATATTCTACAGTTGCCCTTTAACCCATGTGATAAAGAGCCATGTATTCATGTAAATGAAAGGATATACAGCCATAGNTGCAAGTCTTCTCCAACCCACTACCCTTTGAATAAATCTCAGACAGAATTATAGTGTAATCTATCAGCATTACAACAAAAGGGATTCAAACTCAGCAATTGAGGTTTCTGGTCCCTTCGATGAAATGCAGATAAACCCGGG…	---	---	N/A	---	-	no IPS match	---	---	0	Xl.12922	---	---	---		---	---	---	---	---	---	---	---
Xl.10665.1.A1_at	1.39e-05	downregulated	TGGGCGTCTGCGACAATTTGCCGGCGGCGAATTTTTGGCGAAACGGGTCAAATTCGCCCATCCCTAAATATAAATGATCTTGGAACCATTTAATCAACTGAACCCCTGAGAATAAAACTATGTAGAATAGCCCGTCTTCCATTTGTGTCTTCACTGTGTGACATTTTATGGCATTACATTGAATTTCAAAC	---	---	N/A	---	-	tmhmm (TMHMM)	---	---	0	Xl.10665	---	---	---		---	---	---	---	---	---	---	---
Xl.10684.1.A1_at	-2.75e-05	upregulated	GTGTGGCAATCAAAAGGCTCCTATAATTTATACATTTCTATCCACAAATCACTAAACTGTAGTATGGGCTGTATATACGACCTATAGGTGAAAAACTGTTGGGGGAAGGTTTTTGCTTTTATTTTTTTTTGCACCAGTCAGCAAATTTGGACCTACAAATAATATATATATAAATCTATATCCTGGATTAAACATAAATCCTACTACCTATTCTTCTACTGACACCGTTTGACGCTCAATATAATAAAATTAAATTAAACATAACTTAAATTGGATAATAGCATACGTCTAC	---	---	N/A	---	-	SignalP-NN(euk) (SIGNALP)	---	---	0	Xl.10684	---	---	---		---	---	---	---	---	---	---	---
Xl.10706.1.A1_at	-3.99e-05	downregulated	AACGTAACCTTTAACAGTGTACTGGTTATGTGCTTGATTTTCTTCCACATCACCCCTAACCAGCGTTGTACCTACAGAAATGTTATTTATATTTACCTTTTACTAAAATATCGTAGACAATAGTGTCTAAGATAAGAAAGCTGGTATTTATTTTGTGTTCTGCAGCTTTCATTTTAAAATTTAGATTGAGCCAGGAAGATAAATTGTTGAAGGTCTCGATAAAATTATAACTGTAAAAGGTAATGCAATAAAGTCGCAAAGTTTGCACCATGTCTGGTAACCCGTAGCAACCATTAAGCAGGTAGCATTTACTGATAACCTATTTGAAAACCCTTAATTGCTGTGGATTACTAGATCTCTTGTGCAAATGTTGTTATATTTACCCATAACAGTTGTNGC…	Tctex1 domain containing 1	tctex1d1		Tctex1 domain containing 1	-	seg (SEG)	---	---	0	Xl.75247	tctex1d1	100037224	A2VDD2 /// A9ULT6		NP_001106901	NM_001113430	---	---	---	---	---	---
Xl.10795.1.A1_at	2.08e-05	downregulated	TCGAATAGTCCAACTTCGATATGAANNNGAAAAACACTTCGAAATTCGAAGGTCGAATTTTTTTGAAGTACTGTCTCTTTAAAACTTCGACTTCGTCCATTCGCCACCCAAAAGCTGCTGAAGTGCTGTTTTATGGGGGACCTCCTAGAACCTGTATCGAGGCAATTGGGGAAGTTTGGGAGATTGAAGGTCGAAGTTAAAAAAACTTCTAATCGAAGTAGCGCTACTTCGAAACGTACAATTTGAAGTAGGCCCACTTTGACCCCAAAAACTTCGACCACCATTCTGTTGGTCTT	---	---	N/A	---	-	SignalP-NN(euk) (SIGNALP)	---	---	0	Xl.5126	---	---	---		---	---	---	---	---	---	---	---
Xl.10830.1.S1_a_at	2.62e-05	downregulated	GAGAGTTTTATCCTATGACAGTTTTCATGCTTCAAGATTATCAGAAAAGGACTTTTTGGATTCAGGAGGAGTAAAAAATGGGGCCTCTTCAGCAGACAATGGCAAATCTGAAAGTCCACTAAGATCTAGTATGTATTCTTTGGAAGACAAGAACATAAGTCCAGTTCTTAGACGGCCTTTTCTGCGAAAAAGATTTCAAAGTGAGCAAAACACATGGGAGTCAATACACAAGCGAGTGCTTAATCTATTAACCACTCACAGCGCCAAGCGACATCTGTCATTTGAAGCTCCAGAGAAAGAAGTAGACCGTATCCTTGAAAGATCTCTTTCAAAGTCTCACGTTAGAAGCTTGTTAGACCATAGTTTTTGAAGAGCAACAACAAAACAACTCTCCAGGGA…	chromosome 9 open reading frame 68	c9orf68	N/A	chromosome 9 open reading frame 68	-	PTHR16435 (PANTHER)	---	mgc131199 protein	0	Xl.10830	c9orf68	734815	Q3KPY8		NP_001089751	NM_001096282	---	---	---	---	---	---
Xl.10850.1.S1_at	-9.25e-06	upregulated	AGTATTTCCGCTGCAAACCCAAGTACGGCGTGTTTGTCCGTCCCAGTCGGCTTACCAAATCACTTGACTCATCACAGAGGAGCAACAGCAGCACTTCACGGGCTCAGACATCACTGACCATAGACAAGAGGAAGAGTGCTGTGCTTCGAGACTCTTCAGCTGCCAAGCTGGGAGTGACAGCAGCCTACCTGTCAGGGGATCAGGCGGCATCTGCATTCTCTAGAAAACAAGAGATCCGCAAATCCTGGATTAACTAAGAAGCATTATTTGCACTTACTGCACAAATCTCGTGTGGGAACCAATCAACAACATTATGTACAGCTGTACAGTTTTAATTTGTTGCTCTGAAACATTTACTGGATAGAGTCAAAGACAATGTTCTAACTGTTTTTAATGTGG…	---	---	N/A	---	-	no IPS match	---	---	0	Xl.10850	---	---	---		---	---	---	---	---	---	---	---
Xl.10904.1.A1_at	1.54e-05	downregulated	TTTTTTAGCCACAACCAACCACACTGGAGCTTCAAGAACAGAGATAAGCACATTTATCATTTCAAATGTCACNAAAAAGATATCTATGGAGCCCTTGTTTGAGGCCTACTTTTAGGCTGTTTTCCACTGGATGGCACAGATAGGAAACACCCCCTATGTGCAAAAAGCATTATGCTAAAATTTCCTATACAATTGGTAAGTATTAGCACAATATTTATTACATGCACGTTGCAGGGTTTTACATTTTATGCACAAAAGACATTAAAGAAAGGACATCATTCTTGAGTCATATTCCTTTTCAGAAGTACACAACCCATCCAAAATCAGCAGTGAGCATGATGGGAGCTGTAAGTTAAACATAAAATTCTGTACCTGATATCTGTAATAGCTAAGTGCACA…	---	---	N/A	---	-	no IPS match	---	---	0	Xl.10904	---	---	---		---	---	---	---	---	---	---	---
Xl.10911.1.A1_at	-1.45e-05	downregulated	AAGTGAGTCAAAAACAGCAATCTACTCATGATGTTATATCCTCTGATGTCTTCAATTGTGATGTGGTCTGACCTCAGGATGCCTCTATATCCGTCTGTCCTGTACTTATATGAAATAATCATAGACCAAAGAGTTCAGGAAGCTACTACAGTAGTCAAAATACAGCATGCACATTATTCAGCTAACCTACGGACTGCTGCTGAAACCATTACCATATTTA	hypothetical protein LOC100037203	LOC100037203	N/A	hypothetical protein LOC100037203	-	SignalP-NN(euk) (SIGNALP)	---	---	0	Xl.10911	LOC100037203	100037203	A2VDA7 /// A9ULT7		NP_001106900	NM_001113429	---	---	---	---	---	---
Xl.10945.1.A1_x_at	-1.44e-05	downregulated	ATAGTGGCCTTGTAATAATTATAATTCATGGTTATTCTTTTCTCNTGTTNNCTGTGAGAAGCAGCCCAGCCCATATTGGGGTTGAAGACGTCCAACNCTGTANCGATTATAGGGGTGTCATTCTCATCTCTCGCTTGTATTTTTTATTCTCT	---	---	N/A	---	-	SignalP-NN(euk) (SIGNALP)	---	---	0	Xl.10945	---	---	---		---	---	---	---	---	---	---	---
Xl.10984.1.A1_at	-2.06e-05	downregulated	GTTGTGTAAGCAGCGGTACCGTGCTGGGGTCATGCTGACGGTGTTTCTCATCTCTGCCTCAGTTCATGAATACGTCTTTACACTGTCTCTCCGCTACTTNTACCCNGTCATGTTTTGCTTATTTGCCATATTTGGAGTCCTCTTTAATTTTATGATGAATGATAAACGCAAAAGCCCTGTCTGGAACGTGATGGTTTGGACTTTCCTGTTCATTGGTCAAGGCATCCAGCTGTGCCTGTACTCCCAGGAGTGGTATGCTCAGATTCACTGCCCTCTCACTGNNNNNNNNNNNNNNNNNNNNNNNNAGAAAACCTTTTGGGGATTGGTAACTCCTCGATCCTGGTCCTGTCGCACATAGCCAAAGAACGATGGATATGCCTAACACCAACAACACCTAAT…	sterol O-acyltransferase 2	soat2	N/A	sterol O-acyltransferase 2	C:integral to membrane; C:membrane; F:O-acyltransferase activity; F:acyl-CoA binding; C:endoplasmic reticulum membrane; F:cholesterol binding; F:cholesterol O-acyltransferase activity; P:cholesterol metabolic process; P:cholesterol efflux; P:steroid metabolic process; C:endoplasmic reticulum; P:very-low-density lipoprotein particle assembly; P:cholesterol esterification; C:microsome; C:membrane f…	IPR004299; IPR014371; PTHR10408:SF2 (PANTHER), seg (SEG), SignalP-NN(euk) (SIGNALP), tmhmm (TMHMM)	EC:2.3.1.26	sterol o-acyltransferase 2	23	Xl.53150	soat2	779411	Q0IH32		NP_001090498	NM_001097029	---	0016020 // membrane // inferred from electronic annotation /// 0016021 // integral to membrane // inferred from electronic annotation	---	---	---	AAI23339.1 // span:127-149,161-183,203-225,312-334,354-376,428-450,454-473,480-502 // numtm:8 /// NP_001090498.1 // span:127-149,161-183,203-225,312-334,354-376,428-450,454-473,480-502 // numtm:8
Xl.1099.1.S1_at	1.28e-05	downregulated	CAATGAATAACTTGTGCCTTTTGGGGGACAACTTGTAATCTATGTGTCATGTCAAGACTAACTTGACCACTTGCAGTGTTTTTATAAATATATTGTCATATGTTTTCCAGTATTAGTTTATTATTAATATAAAATACATATTTCTAGATGTGTTTTTTTTTTCGCTTTGGAAGAAAAGCGATCTGTCAGTGTCGCAATGAATTGCGCTTTGGTAGGAATTTATTAGGAATTCTTGCATTTGCTAGCTTTTGACTTTTCTATATTCTGTTGGAATGCAAATGACATTTTTCTCTTTATAACATTTCAAAGCTTAAAGCTGGTATAGGGGACAATAATCTAACACTTCCTATAATGTACATATTGTTATAGTGACTCCATGGACCAAATTTATATTTATAA…	protein tyrosine phosphatase, receptor-type, Z polypeptide 1	ptprz1	N/A	protein tyrosine phosphatase, receptor-type, Z polypeptide 1	-	no IPS match	---	---	0	Xl.1099	ptprz1	399352	Q9I908 /// Q9I909		NP_001084180	NM_001090711	0006470 // protein amino acid dephosphorylation // inferred from electronic annotation /// 0016311 // dephosphorylation // inferred from electronic annotation	---	0004721 // phosphoprotein phosphatase activity // inferred from electronic annotation /// 0004725 // protein tyrosine phosphatase activity // inferred from electronic annotation /// 0004872 // receptor activity // inferred from electronic annotation /// 0016787 // hydrolase activity // inferred from electronic annotation /// 0016791 // phosphatase activity // inferred from electronic annotation	---	IPR000340 // Dual specificity protein phosphatase // 8.9E-4	---
Xl.11.1.S1_at	-0.0014584	downregulated	TAGAGCTTTCTAAGTATAGGTTAATATATTATTAAGCTGGATGCTGAATGCAGAACACAAAACAATCAGTTGGAATTTGTCTTACAAATATAATGGCTTTAGAGTTCCATCAATGCCTACTAAAACTATTNTACCTCTTAATCAAGTTAGCCTATCTGTTACTCTGGAAACAACATTGTGTTTCCTGTTAATGCGCTCTAGGGATCATGTGTAGGCTTAATAATGGAGTCTGTAAGAGAACTGCTGAGCTTTTAAAGGCTGGACATCCACGTCCGAGCAACAGTTCTAATTCTTCTTCAGCAAAAAAAAAAAATTGAAATCAGTAAATCTACAGGGAT	stathmin-like 2b	stmn2b		stathmin-like 2b	-	no IPS match	---	---	0	Xl.11	stmn2b	780757	B7ZP90 /// Q09002 /// Q6DJD4		NP_001090229	NM_001096760	---	0005737 // cytoplasm // inferred from electronic annotation /// 0016020 // membrane // inferred from electronic annotation	---	---	---	---
Xl.11035.1.A1_at	-1.22e-05	downregulated	GGACTCTTGCTAAAACCCTTTGTCAACGTCCTGTCAAATACAGAGAATATTTTCAGGTGATTGTGGTCAAGTCAATTCATTCCTTCTCTGTTTCCTCACGGGAAGAAGGCTTTGTAGATCTCTTTGTACACTGTATTACTATTGCGAAGATTTAGTCCCTGGCAGCAGAGACTTTTGCTAGCAAAATAATTTTATGCCTGCAACTGATCTCTGCATGGATGAATCAGCTCTCCATTAAAGAGCCCAGAAAGGACAATGGATTCTTTTAAAATGATGTGACTTTTTTCCTTTTTGATGTATTCTGTCTTAGCCATTAAAAAAAATACTGGCCAATATTTTAACAGATTACATTTGTTTTGGAGGATATAAAGTGCATTGTACTTTAACCTTGAAT	---	---	N/A	---	-	no IPS match	---	---	0	Xl.11035	---	---	---		---	---	---	---	---	---	---	---
Xl.11038.1.A1_at	-1.93e-05	upregulated	GTAGTTGAACGTGATTTATTTCCCCCAATAATTATAATGTTTTGCACAATTCGTGGGANATGAGATGAACCCCGAATTCAGGAAAGGGCCCCTGTAGCCCACATAATGNTCATGCATTACTTGCAATNCCCCCCTATCACCACCTGGGGGGCTTCGATTATCCAATCGCTGTTCTTATTGGTTCATGGNGATTCCAGTGTCTCCGCCTCCTCTTGTAATGTGAGCAGTAACATGAGAGCCGCCTGCCTGTTTCTCGGTGCTGACTATGGGATCTGCTGTTAATTTGCTAATGTGATGCAACTGGACATAATGACATTGTACATGACTGTATTTTTTTCCCTTCTCTTTTTAAAAGTTTGTACAATGTGTGTGTCAAACTTTCTCTTCTTCCTCAAGGGA…	---	---	N/A	---	-	seg (SEG), SignalP-NN(euk) (SIGNALP)	---	---	0	Xl.11038	---	---	---		---	---	---	---	---	---	---	---
Xl.1108.1.S1_at	-2.28e-05	upregulated	GCACAAAGGCAAGTGCTTTAGCATGAAAGCTAAATATATGGAGTCTCCCTTTCCCTCTGATGGATGGGGGGGAGACACAGGACAGTCATAAATATACAGCTGCTTTCTATTTGCATTTCACTTGGGAATTTTTTGTTTTTTTTACATATTTATTTTTCCTGAATTGNATGTGACATTGTCCTGTCACNTAACTAGCAATTAAATCCACAGACCTACAGTCAAATATTTNAGGGCCCCTGAAACAGCACATCAGTCANGACCTAAAGTGGCCTTTTTACTTTTAGCAGCTNCTGGGTCTGCCCTCTGTGTTAATCAGNCCCTGGTCAATCCTGAGTAGGATCATGGNGTTTTTATATGCATCTCACCTACTTTGGACGTGATTTACACATAATAGGAAAC…	protocadherin 8, gene 2	pcdh8.2		protocadherin 8, gene 2	-	no IPS match	---	---	0	Xl.1108	pcdh8.2	379380	B5TR11 /// O93509 /// Q801S0 /// Q9PSX3		NP_001079693	NM_001086224	0007155 // cell adhesion // inferred from electronic annotation /// 0007156 // homophilic cell adhesion // inferred from electronic annotation	0005886 // plasma membrane // inferred from electronic annotation /// 0016020 // membrane // inferred from electronic annotation /// 0016021 // integral to membrane // inferred from electronic annotation	0005109 // frizzled binding // inferred from physical interaction /// 0005509 // calcium ion binding // inferred from electronic annotation	---	---	AAH47955.1 // span:693-715 // numtm:1 /// ACH85236.1 // span:693-715 // numtm:1 /// AAC62386.1 // span:693-715 // numtm:1 /// NP_001079693.1 // span:693-715 // numtm:1
Xl.11087.1.S1_at	5.43e-05	downregulated	GTGCCCAAGCCTCCCAAAAAGGATGTTCTTAAAATGCTGGAGAACGACCATAACGTCTTGAGATATGCAGTTATTCTGGACTCCCCAAACCCAGAAGACAAAGTGCGTCGCTTCGTCCTCTCATACTTCCTGGCCAACGACATGCTGAGCATCTTTGAGCGTCAAGTTCGGAATTCTGGTATCATCGGAGGGAAATTCCTAGAGAAAACCAGAGTTCCGGTACCGGGTTCTACCATAGACAACCCGATCTACTACGGACCGAAGGACTTCACTATTGGGGCTGCTATTGAAGTCTTCAACCACAGATTTATCATCACTGACGCCGACAAATATGTGTTGAACTACATCAATGCGCACAGCGAGGAGTTCCCGGCCCATGTACTCGACTCCCTGCAAAGA…	EF-hand domain (C-terminal) containing 1	efhc1	N/A	EF-hand domain (C-terminal) containing 1	-	IPR006602; IPR010554; PTHR12086 (PANTHER)	---	mgc84469 protein	0	Xl.11087	efhc1	444838	Q6DJD5		NP_001086409	NM_001092940	---	---	---	---	---	---
Xl.11126.1.A1_at	0.00010882	upregulated	AGTCTGCACTTGAGGTCAGGGACCCCATGGCCCTCAAGCTTTTCCAAGAACCACAATAAACAACATTATGGCTGATTTCTCTGTATTCCAATATTGTGGATTCCACATAAAATTGAATAGGGGACAGTTTGTCTTATGTGCTTACATAACAGAGCGGGAACAAATACAGATTCATCTATATTAACAATGACAGCCTAATTTTTATAGTCAGCAGCCTTACAACTGCAGTCCCGGACCTTCTCTTGTGTTATTTTATAAATGTGTATAAGGGGTGATGTTGTGATGTCTCAGTATTAGGCTGCTTCTTTGCATACTGTAAATGCGGAAATGACCATTCTGCCTGAAGTATTCTGCACTATGAAAAGTAATGCCTGTTTACACTGTAGCCAAATACCTTCT…	---	---	N/A	---	-	no IPS match	---	---	0	Xl.11126	---	---	---		---	---	---	---	---	---	---	---
Xl.11177.1.A1_at	1.36e-05	downregulated	GCAACAGCTCCAATCACATACATTAGACCTTGGATTGCCTCTTCAAAACAGCACTTTCTTGCAGTGGGTGATGACCAGGGAACTCTGCACGTCTTAGAAATCCCCTGGAACCTGCGTAATCCTTCTGCTAATGAGAATGCCAGCGTTCAGCATTACTTTGAGAGAGAAGTCAAGCACTTGGAATCTGCCAACCATAGGGAAGGACTGCGAGCAGCAGCAAAGAGACAGTTGGAACTAAAAGATCTCAGTGCAAAAACTGAAATTAACCCACCAGTTAAAACAAAGGAACAAACTGAAGTGGAACAAAGCAAGGAATATGAATTATATCTTCAGTTTGAAAGCTCCATCCTTTCTGGACTAGGACTGAGTAAAGAAAAAGAAGAAAGCACAGAGAAAACA…	---	---	WD repeat domain 63 (wdr63)	---	F:molecular_function; P:biological_process; C:cellular_component	PTHR12442 (PANTHER), PTHR12442:SF5 (PANTHER), seg (SEG)	---	wd repeat domain 63	3	Xl.11177	---	---	---		---	---	---	---	---	---	---	---
Xl.11184.1.A1_at	-0.00064275	downregulated	TGCCCCTTGTTCTGTCTAGTGGCAGATGTGTATCACTTGAAAATACAGGGCTGCATCTCTCTGAATAATGAGCAATTCCATCCACTTTGTACAGGAGGAAGGAGTTGTAGGGGGTTATTTATTAAACTCTCAAATGCCAAAAAACTGAAAAAAATAGTTTTTACTATAAAAACCCACAATTNTTTGGGGATTTATTATACCCCAAGGATATAACTATGAAGATTTTCATTGATCCAGGTCATGGTATATCTAGTACAGGTAAATACTAGATATANCCCCAAGGATGGAAAAAGTCTAAATCGAAAATCCAGCATTTCAGAACTGCGGCAGTTGCATATAAGTCAATGGGAGAAGTCCTGAAGATGCAGTCCTATCAAAAAGTTTGGGAACCCAGCTCAG…	---	---	cytochrome b5 type A (microsomal) (cyb5a)	---	-	no IPS match	---	---	0	Xl.11184	---	---	---		---	---	---	---	---	---	---	---
Xl.11204.1.A1_at	-0.0011727	downregulated	ATTTAATGAGTGCTGCTCGCTGGCATTCTATATTGTAGGTGCTGGCCCATTGTTATTCGGTTCCTCGTTAACCCATGATGCAATGAGGAAGTTTATCATCACCCCGAGGAATAGGGAGGAGGAGCCAGCTGCTACCTTGTGCTGCCCCAGGGCAAATTCTGAGCCTATATTATGCTGCCAATGTGAAGAGAACCAATCACAAGCCTTCCCATAGGTCACATGAGGACTTGAGTGCCTTATACGTTACTACCCGCTGTTACTGTACCATTCCCTTTTCTA	---	---	N/A	---	-	SignalP-NN(euk) (SIGNALP), tmhmm (TMHMM)	---	---	0	Xl.11204	---	---	---		---	---	---	---	---	---	---	---
Xl.11229.1.S1_at	-7.93e-06	upregulated	GTGACCAAGGTCCTTCAGCAGCAGTCACACAACAAATCGGTGGGCAGATGCCGGAGGGAAGCCTTTGGACGAGTGTGTCCTTTCGCTTTTCCTTTGATGTTCAGAATGGGACAAAGATATCCGTTTCCCTTGATTGTGTACGTGGGAGGATCAACCAAATTGCCCATGATCAAGGAACGAATTTTTCAATTTTATGGGTTTCCTCTTAAAAATGCGTATCGGTCGCCGTGAAATGTGCATTATTCGTGGCAGAACATGACGTAGAGAGATTCCAGACACCACATCTGAATTTGGATGGCTGCAATCTATCATGCAGTGGTCCCATGCATTGCAGAAGGGATTGAACAATGAAGGGAGTAACTTTTTTTCCTCTCATTTACATAAAAAAAAGCACATCTG…	---	---	N/A	---	-	no IPS match	---	---	0	Xl.11229	---	---	---		---	---	---	---	---	---	---	---
Xl.1128.1.S1_a_at	1.78e-05	upregulated	AAAGCTGCTTAGATCGCTCCTATCTAAGTGAACTTCNTAGATCATAAACCAGAGAAATTCATGTTATACTACAGCTCCCAGCNTCANAGATTGTGGGAGAATGCTGGGAAATGTAGTTTAAACAGTGNGCTTCCCTCCTTAGTTCACATAGTCGGGTATTGGCGCTCTACTGGCTGAGGAATTAGATCTCCCAGAATCCATTGTGCCAACTAATCTGGCTGGGATTGCTGGGAAATGTAGTCCCGCCATAGCTGGAGGTTTCCTCTCNTTCCGTTATAAAATTGTACATTCAGTTGAACACAAGAGGCATTTAATGGCATTTAGTTATCTGTTCCTAATCGTTTAGATTCATGTCGATATTTCCAAGTGCCTTGT	EPH receptor A2	epha2		EPH receptor A2	-	no IPS match	---	---	0	Xl.1128	epha2	394370	Q5FWW9 /// Q6P9I9 /// Q91626 /// Q91999 /// Q9PWR5		NP_001081080	NM_001087611	0006468 // protein amino acid phosphorylation // inferred from electronic annotation /// 0007169 // transmembrane receptor protein tyrosine kinase signaling pathway // inferred from electronic annotation	0005887 // integral to plasma membrane // inferred from electronic annotation /// 0016020 // membrane // inferred from electronic annotation /// 0016021 // integral to membrane // inferred from electronic annotation	0000166 // nucleotide binding // inferred from electronic annotation /// 0004672 // protein kinase activity // inferred from electronic annotation /// 0004713 // protein tyrosine kinase activity // inferred from electronic annotation /// 0004714 // transmembrane receptor protein tyrosine kinase activity // inferred from electronic annotation /// 0004872 // receptor activity // inferred from elect…	---	---	AAH89174.1 // span:524-546 // numtm:1 /// NP_001081080.1 // span:539-561 // numtm:1
Xl.1128.3.S1_at	-1.45e-05	upregulated	CAAAGCTGCTTAGATGACTCTTATCTAATTGGGCTTCCTAGATCATGAACAGAGAAATTCAACCAATCGGCCGTTACACTGCGGCTCCCTGCATCAAGGATTCTGGGAAATGTAGTTTAAACATTGCGCTTCCCTGCTTAGTTTACACAGTTGGCTAAAGGGGCTCTGTTGGCTGCAGAATTAGATCTCCCAGAATCCACTCTGCCAAATAATCTGGCTGGGGTTGCTGGGAAATGTAGTTCCACCATAACTGGAGGTTTCCTGTATTTCCGTTATATTTTGCATCAAGTTGAACACAAGGTTTTAGAGGCTTTTAACAGCGTTTAGTTATCTGTCCCTAATAATTTGATTTCTTCTCTATATTCCAAGTGCCTTGTTACTCGCCCGGGAGTTTCCTCA…	ephrin receptor EphA2 (tyrosine kinase family)-like	LOC100191024	N/A	ephrin receptor EphA2 (tyrosine kinase family)-like	-	no IPS match	---	---	0	Xl.84952	LOC100191024	100191024	Q6NTV5 /// Q91999		NP_001129645	NM_001136173	0006468 // protein amino acid phosphorylation // inferred from electronic annotation /// 0007169 // transmembrane receptor protein tyrosine kinase signaling pathway // inferred from electronic annotation	0005887 // integral to plasma membrane // inferred from electronic annotation /// 0016020 // membrane // inferred from electronic annotation /// 0016021 // integral to membrane // inferred from electronic annotation	0000166 // nucleotide binding // inferred from electronic annotation /// 0004672 // protein kinase activity // inferred from electronic annotation /// 0004713 // protein tyrosine kinase activity // inferred from electronic annotation /// 0004714 // transmembrane receptor protein tyrosine kinase activity // inferred from electronic annotation /// 0004872 // receptor activity // inferred from elect…	---	---	AAH68849.2 // span:539-561 // numtm:1 /// NP_001129645.1 // span:539-561 // numtm:1
Xl.11282.1.A1_at	6.94e-06	downregulated	AGTGCATCCCTACTGTCAACTATTTCTTATAGCTAAACCATATCAGTAAATATGAATGGTGAATGGCAGGACGGTCCAGAAAATTCTGAAATAATTTTAGGTTNTTGTTCTTCCAAGTGAAGTTGCCGAAAAATCTCCTTTTTATCATTAANNNGTAAAATTTGGAAATATAATTTTTATTTTTCCNTTAAAAGTTTTATCATATGGCTGTNTCTGTAAAGCATATATTTCAGTATACATTCTCNTGCAGAACCNCACCATCCTGAATCGGGATCCCAGCATTTAATTTCTGACNCACCCATGCCATCGACTTTGTTCAATCATTTAGTGTAAATCAGTTCTCTCTGNAATTAATTATTTTTATAAATACGGGAAATGTTTATATCTTTGCTACAGATA…	---	---	N/A	---	-	SignalP-NN(euk) (SIGNALP)	---	---	0	Xl.11282	---	---	---		---	---	---	---	---	---	---	---
Xl.1130.3.S1_x_at	2.25e-05	upregulated	ACCCAGCACTATTAAGTTCCCCTTATTATTATAGTGCCACATCCAGGGGCTCCGCACCTCCCACTGCTGCCACTGCCTATGACCGCCACTAGTTACCATGGAAACCACATGAAACTACAGGGCGAGAACATAGGCCTCCATATTGTACCTGTCTGAACTATATTAACTATGCCATCGGAAGAAGAGTGGTCTACTCTGCTTTCCTTACTGACGTTCCTCAGCTGTAATAGGCTGCTTTTACCTCTGCCGCAAGCCTCTTTGTTGTTATTGTGCACGGTAGCTAGATGAACATCAAGCCAAGTCATCTGATTTCAGAACTCATTTCCAAAAAAGGCCCACTATTTAAGTTAGCAGTGAATTGTGGTAGGACACCACAGAACTTATGTCTTCGCCCTCAAA…	---	---	N/A	---	-	no IPS match	---	---	0	Xl.85122	---	---	O57682		---	---	0000122 // negative regulation of transcription from RNA polymerase II promoter // inferred from sequence or structural similarity /// 0006350 // transcription // inferred from electronic annotation /// 0007275 // multicellular organismal development // inferred from electronic annotation /// 0007367 // segment polarity determination // inferred from electronic annotation /// 0045449 // regulatio…	0005634 // nucleus // inferred from electronic annotation /// 0005634 // nucleus // inferred from sequence or structural similarity	0003677 // DNA binding // inferred from electronic annotation /// 0003677 // DNA binding // inferred from sequence or structural similarity	---	---	---
Xl.11306.1.S1_at	8.08e-06	downregulated	GTATCAGCTCTGTTAAAGACCTATGGAAGCACCACCTGGAAGTTGAGGCATACCGCCAAGAATTCATAGCACAGNGGNAAAAACTGGAGCTAGATGCTGTCTTGTGTCCTNATTCTGAGCCCGGCCTTAACTATTGGATACCCTGGAAAACTGTCAACGGCTGTATCATACACCATTTTGTACAATTTATTGGACTTTCCTGTTGGAGTGGTGCCTGTTACAACAGTGACCAANGAAGANGAGGAAGGGCTNAAAGCCTATGAGGGTCACCATAAGGATTACTGGGATAAACTGCTAAAGNAGGCTTTATCAGACAGTATTGGCCTTCCTGTCTCTGTGCAGTGTGTGGCTTTGCCATGGCAAGAGGAACAGTGCCTTCGTTTAATGA	---	---	N/A	---	F:carbon-nitrogen ligase activity, with glutamine as amido-N-donor; F:hydrolase activity, acting on carbon-nitrogen (but not peptide) bonds, in linear amides; P:fatty acid catabolic process; C:integral to membrane; C:Golgi membrane; F:hydrolase activity; F:fatty acid amide hydrolase activity; C:cytoplasm; C:Golgi apparatus; F:acylglycerol lipase activity; C:endoplasmic reticulum membrane; C:endop…	IPR000120; IPR015830; IPR023631; seg (SEG), SignalP-NN(euk) (SIGNALP)	---	fatty acid amide hydrolase	21	Xl.11306	---	---	---		---	---	---	---	---	---	---	---
Xl.1133.1.S1_at	1.27e-05	downregulated	TCTTGGACTCCATTCTTCCAAACTCCCCCTTATCTCTTCTTCTCTCGGTCTCGCTCCTCANGTGGNTTCCTCACTCCTCTCCCCTTCCAATTTCTCTCTGTGTGGCAGAACATGTAAAGGCAGGGAAGTTGCAGCCGAGCAGTGTGGCTTAAACATTTTTAAGTGTCTTTTGGTGTTGTTAATGGCGAGTTTTCCAGTACGGTCCAATCAAATTCATTCTGGGCATTCACTTGCACTGTATACAAGTTTTATTCCAACGCCCGCGCTCTCTCTCTTTCTCTCTCTGTTTGACTGTGTGCAATGTTCCGTTTAACCTATGGATTCCACAT	growth associated protein 43 a	gap43	N/A	growth associated protein 43 a	-	seg (SEG), SignalP-NN(euk) (SIGNALP)	---	---	0	Xl.1133	gap43	380030	P55860		NP_001080338	NM_001086869	0007275 // multicellular organismal development // inferred from electronic annotation /// 0007399 // nervous system development // inferred from electronic annotation /// 0030154 // cell differentiation // inferred from electronic annotation /// 0040008 // regulation of growth // inferred from electronic annotation	0005886 // plasma membrane // inferred from electronic annotation /// 0016020 // membrane // inferred from electronic annotation /// 0030054 // cell junction // inferred from electronic annotation /// 0032584 // growth cone membrane // inferred from electronic annotation /// 0042995 // cell projection // inferred from electronic annotation /// 0045202 // synapse // inferred from electronic annota…	0005516 // calmodulin binding // inferred from electronic annotation	---	---	---
Xl.11337.1.S1_at	1.69e-05	downregulated	TCACTGTGCCTTGCCACAAAAGCGGCCCTACTAAAGAACCTTGAATTCTTTATGAATAAATAGAAGGCCAAAAACATCTAATCTGTACATGCCAAATTGTGTTAGCAAAAGAAAATGTGTTATTATTTTGATAATGGCCCTTAAACAAAGCACCCCATACTACTATGNATAATGCTGATTAACTACTGCNTNCANTTATAAAAAAAAAAAAATAGGGGCTAAAAATAAAACATACATCTTTACATACCGATGGCATAAACATGGATATGTAACCTTAGGCACTCCAGCTGTCCTTGGAAATTATCTTCAAAAGTTTGCTATTTACCACCCCTAGCCTTAGCCAGCTGAGGTTGAGAGGATTTGAGGGTCAGCCATTGCCAAGGCAACAATGTGGACCCT…	---	---	N/A	---	-	seg (SEG), SignalP-NN(euk) (SIGNALP), tmhmm (TMHMM)	---	---	0	Xl.20657	---	---	---		---	---	---	---	---	---	---	---
Xl.11348.1.S1_at	-5.34e-05	downregulated	AGAAGAACCCGCAGTGGAGGCCACAGAAAGCATTGAGCAGGTCGGTGATGGAGAGAATTAATATTTCACCCTGTGTGCTGCTGGGAATCTTTGAAAAACTAGCTAAGGACATAGAAAAGAAGTAATTCATACCACAAGAATACCACAGGCTGAAAGCCAAACAACGCGTGAAATTTTCCTCTTGAATTATCAAGTCCGTCAGTGTATGCATTCATGTTATAATTGTGAATGTACAGCTTTGTAACCCAACCGATATACCACCAGTCACACATCCTTCACATCTTCATGTGATTTATTATACACAACTTTGTTTGACCCTGAGCTCTGGTTTTACTAACAGTCTATTTTTACCCCTATCAATCTTCATTTGTATGTGTTTTTATTTGACGCACCTACTAC…	synuclein, gamma (breast cancer-specific protein 1)	sncg	N/A	synuclein, gamma (breast cancer-specific protein 1)	-	tmhmm (TMHMM)	---	---	0	Xl.11348	sncg	380522	Q7SYT8 /// Q90WV3		NP_001080828	NM_001087359	---	0005737 // cytoplasm // inferred from electronic annotation	---	---	---	---
Xl.1136.1.S1_at	-9.6e-06	downregulated	AAAACAGCTCATCAACAGCACCTGGGGCAAAATAAATGCCAAAGCCATAGGAAAAGAGGCCCTTGGCAGGCTGCTGAATACTTTTCCCTGGACCCAAAGATACTTTAGTTCTTTTGGGAACCTCAGCAGTGCTGAAGCCATCTTCCACAATGAAGCTGTGGCTGCTCATGGTGAAAAGGTGGTGACATCTGTTGGAGAGGCCATCAAACACATGGACGACATAAAGGGCTATTATGCTCAGCTGAGCAAGCACCACTCAGAAACCCTACATGTGGATCCAGCCAACTTCAAGCGCTTCGGTGGCTGCTTGTCCATTACCCTGGCTCACCACTTTGGTGAAGAATATACACCAGAATTGCATGCTGCATATGAACATCTGTTTGATGTAATTGCCGACGC…	hemoglobin, gamma G	hbg2-a	N/A	hemoglobin, gamma G	F:metal ion binding; F:oxygen transporter activity; F:heme binding; C:hemoglobin complex; F:oxygen binding; P:oxygen transport; F:iron ion binding; P:transport; P:blood coagulation; C:cytosol	IPR000971; IPR002337; IPR009050; IPR012292; PTHR11442 (PANTHER)	---	a-gamma globin	10	---	hbg2-a	100381042	Q6DKM5		NP_001167483	NM_001174012	0006810 // transport // inferred from electronic annotation /// 0015671 // oxygen transport // inferred from electronic annotation	0005833 // hemoglobin complex // inferred from electronic annotation	0005344 // oxygen transporter activity // inferred from electronic annotation /// 0005506 // iron ion binding // inferred from electronic annotation /// 0019825 // oxygen binding // inferred from electronic annotation /// 0020037 // heme binding // inferred from electronic annotation /// 0046872 // metal ion binding // inferred from electronic annotation	---	---	---
Xl.1138.1.S1_at	1.75e-05	upregulated	GGAATTCATACACGTAACTGTCGAATACAACTACTGCCATTTTCAAATAATTTTCTTCTTTTTTTGCGAATTGNTTTGGGCCAGTAGAATTTTTTTTTTCCTGAAGAATTTACAAAAAATAAAGCTTGGCTGGGTGGGAAGAACATTGCAAAGTGGCATGGTATAAAAATAAAATGTTCTTAAATTGGACAAATTCAANTATCACACACAACAATAGCTCGGATATCTCTTAAAAATATTTAATTTATTTAAAATATCTTAAGCCCTAAAAAAATTTGCGTTTGTTTTCTTCTGCTATTTTTTCTAATCTTTTTTTTTTTNNNNGTTTTGTTTTTCTACTGAACTTTCATCTACTAGCTACTTGTGTTATAATTTCTTCTTGAGTTTTCACCACAGTCA…	bone morphogenetic protein 2	bmp2	N/A	bone morphogenetic protein 2	-	tmhmm (TMHMM)	---	---	0	Xl.1138	bmp2	378780	P25703 /// Q498L8		NP_001079353	NM_001085884	0001503 // ossification // inferred from electronic annotation /// 0007275 // multicellular organismal development // inferred from electronic annotation /// 0030154 // cell differentiation // inferred from electronic annotation /// 0040007 // growth // inferred from electronic annotation /// 0051216 // cartilage development // inferred from electronic annotation	0005576 // extracellular region // inferred from electronic annotation /// 0005615 // extracellular space // inferred from electronic annotation	0005125 // cytokine activity // inferred from electronic annotation /// 0008083 // growth factor activity // inferred from electronic annotation	---	---	---
Xl.11384.1.S1_at	5.24e-05	downregulated	TCTCTACAAACTCAGCTCCATGAAGTTTAAGGACCCAGTTAAAGATGGAGAAGCAAAGATCAAAGCTGACTATGCGCAACTCTATGAGGAGATGCAGAACGCATTCCGTAGCCTAGAGGACTGAGGACAATATGGAACCACCTTCAGAACAGGACCTCTGGGTTCCACTGAAGAACAAGGCCAAGCAATGGAGAATAAAGAGACATTTGTGTTGGAGAAATAAGTGACAAGAAATCTAATATGATAGACGTTGCCTCAAGCCTTTTCATTAGATCAGGAATAGAAGTTTCTTGTGCTTTGGAG	ATPase, H+ transporting, lysosomal 70kDa, V1 subunit A, isoform 1	atp6a1		ATPase, H+ transporting, lysosomal 70kDa, V1 subunit A, isoform 1	C:proton-transporting two-sector ATPase complex; P:ion transport; P:transport; F:hydrogen ion transporting ATP synthase activity, rotational mechanism; P:ATP metabolic process; F:proton-transporting ATPase activity, rotational mechanism; F:ATP binding; P:proton transport; C:proton-transporting V-type ATPase, V1 domain; P:ATP hydrolysis coupled proton transport; F:hydrolase activity, acting on aci…	tmhmm (TMHMM)	---	h+ lysosomal v1 subunit a	22	Xl.54891	atp6a1	379796	Q7ZY12		NP_001080104	NM_001086635	0006810 // transport // inferred from electronic annotation /// 0006811 // ion transport // inferred from electronic annotation /// 0015986 // ATP synthesis coupled proton transport // inferred from electronic annotation /// 0015992 // proton transport // inferred from electronic annotation /// 0046034 // ATP metabolic process // inferred from electronic annotation	0016469 // proton-transporting two-sector ATPase complex // inferred from electronic annotation /// 0033178 // proton-transporting two-sector ATPase complex, catalytic domain // inferred from electronic annotation /// 0033180 // proton-transporting V-type ATPase, V1 domain // inferred from electronic annotation	0016820 // hydrolase activity, acting on acid anhydrides, catalyzing transmembrane movement of substances // inferred from electronic annotation /// 0046933 // hydrogen ion transporting ATP synthase activity, rotational mechanism // inferred from electronic annotation /// 0046961 // proton-transporting ATPase activity, rotational mechanism // inferred from electronic annotation	---	---	---
Xl.11387.1.A2_at	2.08e-05	downregulated	TATTTTTTGTAGGAAGAGCTGCACTGAATCTCTTTGAGGTTCAAATACCCATATTATAACATATCAAATAACAATTGGTAAAACAACTGCACAGAAAGGGGGAGTATGAAGTGTTATTTAGCATTATGCAGTCGCAATTTTTAATGTCATCTAATCTAGATTAGAACAAAAATTATAGTACATTTCACTGTTACAACAATGAGCAACAAAGACTGAATGTGCCCAGTGAAGCCTTGGGGCGCCTGTTAGAGGTGGTACAATTGTATAGGGCCCCATCATTGTAAAGGCCCTAAAAACAATATTTATTACTGTTAAGTATGTCAAAGGGGGTTCTAAATGCTTTCTTGTATTGCCACTACCTCTAAAATGTATTTGATGGTGGCCCTGAATGTGTTGGGT…	hemoglobin, zeta	hbz	N/A	hemoglobin, zeta	-	no IPS match	---	---	0	Xl.11387	hbz	444064	Q6GPP8		NP_001085638	NM_001092169	0006810 // transport // inferred from electronic annotation /// 0015671 // oxygen transport // inferred from electronic annotation	0005833 // hemoglobin complex // inferred from electronic annotation	0005344 // oxygen transporter activity // inferred from electronic annotation /// 0005506 // iron ion binding // inferred from electronic annotation /// 0019825 // oxygen binding // inferred from electronic annotation /// 0020037 // heme binding // inferred from electronic annotation /// 0046872 // metal ion binding // inferred from electronic annotation	---	---	---
Xl.11415.1.S1_at	-7.9e-05	upregulated	TCGGTCCTAACACAACCACAGTAGTATTCTTTTCTGCTTCTATTGACAAGCAGGAGCCCCTATGCTGGTTGCCTTGCTAAAAGTATTTTCCTTATGTAACGGGTTGGTACATTTACTTCTTATCACAGCATGGTGGTGATAATATTGAGGTCTGTTAAGAATACCTGAGCTAAAGCAAGAATGCAGCATTTCCATCACATACATACTAACCAACAACAGTTATTAAACAGGTTAGGTAACCGTGTTTATTTATTTTTGTCATTGAAACCCTTTCATATTTTCATTCTAACGATTTCCCTTTAGTTTTAGTTGAATAAACCTGTATTTTGTTCATATATGGGTATTTAGCAAATTTGGGCCTGGAAAACATTAAACCATCCATGAAAGCAATTCTGTC	Ras homolog enriched in brain like 1	rhebl1	N/A	Ras homolog enriched in brain like 1	-	no IPS match	---	---	0	Xl.11415	rhebl1	495056	Q5XH62		NP_001088227	NM_001094758	0007165 // signal transduction // inferred from electronic annotation /// 0007264 // small GTPase mediated signal transduction // inferred from electronic annotation	0005622 // intracellular // inferred from electronic annotation /// 0016020 // membrane // inferred from electronic annotation	0000166 // nucleotide binding // inferred from electronic annotation /// 0003924 // GTPase activity // inferred from electronic annotation /// 0005525 // GTP binding // inferred from electronic annotation	---	---	---
Xl.11423.1.A1_at	4.87e-06	downregulated	AACTTAAACATTACGGATTAGACTGATAAAGTTAATTATTTTGGAACTATTTAACACTGCACTTTCTTGGCAAGACACATTATTGCTTTCCCTCTGTTTCTTTTTTTATGAATATTTACTTTTCTATGTGTGTAATGAATGACATTTTGTGTCTGTGTATGCTACAGA	---	---	POU class 4 homeobox 1 (pou4f1.2)	---	-	SignalP-NN(euk) (SIGNALP)	---	---	0	Xl.11423	---	---	---		---	---	---	---	---	---	---	---
Xl.11427.2.S1_x_at	-2.71e-05	upregulated	TTTTGCTGACAATTTTTCCGACACATTAGGCTCTCCNNAATGAAAACGTCANNTTGTCTTTTGNANACGCTCGGTNNNNTGTCGTCTGTCTGACGAANAGATATNCGGACTTNCGAGACNTTCNNNGACNGTNNCATCTGCCTTTGTGAATTTGCTGTTTGTGCGACATTTTNCTANTTCGTCGACTGTCACTTCTGGGTTNCTTATTTTNCCGACACGTTTGTGATTTCCCCCCTATGACTATCCCTAGCCTGCCCCCCNCCCAACCTAACCAGTGCTCCATTATTACTTTATACCTGAGCCCTCTCAGATATCNTGTTAGGGGATAGGGCAGGCACAAGTATATAAATAA	---	---	N/A	---	-	seg (SEG), SignalP-NN(euk) (SIGNALP)	---	---	0	Xl.11427	---	---	---		---	---	---	---	---	---	---	---
Xl.11443.2.S1_at	-1.25e-05	downregulated	AAATAAGATACTTCCCTGTACTTGAATTTGATAAAACGTTTACGAAATAAATGTGGAAAGCGTTTTTCTATTCCATAAAAACTGAAGGAACTGTATAGACTGTTTGTGATAAATCTGAAGTGTTGGATTCAGCTAGATGTTGCTGTTAATACTGCTAAAGCTAGCTCAACCTGACTCCAGAATTACATTCCTACGCCCCTGGAAGGCATGTCACTATGTCTTGGCTGCTCCCATTTCCAGATAAAGTATTCCAAATGTCATTTTTTTCTGTTTACATAGTTAAGTAATTCCATTACATAATTAGAACACAATTCCTTATTCCTAATGTTTCCTACGTGATTGTCTACGATTTACACAAAAATCCAGTTTTTAAAATATAATTTGAGATTAAACACGAAT…	---	---	N/A	---	-	SignalP-NN(euk) (SIGNALP)	---	---	0	Xl.78237	---	---	---		---	---	---	---	---	---	---	---
Xl.11456.1.A1_at	-1.58e-05	upregulated	GACACGGGCACATCCTATTGATTATGCTCCTTTGNGTGTCTCTATATNCCATTTTATACAAAAGTGACCCTTTAGTATAAAACCTTTTGTGCATCACCCTCTTCTGTTTAATCAATCTCCTTCATTTCACCAGCCTGGGCTTGTNTAAAGCGTTGATATCTGCTAACGAACTGGAAAATGTGATATTCACATTACATCTNCAAATGATCTATTCCTTAATTGGGACGATTTGTTTATTCCATCAAGTTGCTCCGATTCAATTCATCAGTTTTGNTTTTTTTTTATTAAACGTTACACGTTAATGACGTCCTATACAACGTTTGCCATCCCTGTCCCAGTCGCTTATACGTTGGCTTTGTCCATCCCTTTTTTATGTTAGTGTCCCGTTCCAAGGAGCAA…	---	---	N/A	---	-	no IPS match	---	---	0	Xl.11456	---	---	---		---	---	---	---	---	---	---	---
Xl.1147.1.S1_at	2.17e-05	downregulated	AGCACATCAGGCAACAGGTTCTTTGGGTGAAGATGCAGTGGGCACTGAAATGGACCAGCTGAACCTTTCACAGCTCCCACGATATGCCCGGGCATCCTCTGCTGGTCAGAAAAAATCTTTTCAACGCACTGATGGCGACCAAAGATCGAACATTGGGAATGCGTTGGTCAAATATCTGCAGCAAAGCAGGAAAGCAGGTCCTTCCGGGAGATATGTTGTCCTGCCAAACCGACCTATTTTTGATCAGTCCCATCGAATAAATGACAGAGACTACATGGGCTGGATGGATTTTGGCCGTCGCAGTGCTGAAGAATATGAATATTCCTCGTGAAAACTCAAAATATATTAAATTTTCCCCTATTTCTGTACAGATTAAATAAAATCATTTGCTGTCTTTAC…	cholecystokinin	cck-b	N/A	cholecystokinin	F:hormone activity; C:extracellular region; P:axonogenesis; P:neuron migration; C:axon; P:digestion; F:neuropeptide hormone activity; P:eating behavior	IPR001651; IPR013152; IPR015499	---	cholecystokinin (clone cck-cg) preprocholecystokinin	8	Xl.1147	cck-b	378612	P50145		NP_001079304	NM_001085835	---	0005576 // extracellular region // inferred from electronic annotation	0005179 // hormone activity // inferred from electronic annotation	---	---	---
Xl.11474.1.A1_at	-9.45e-06	downregulated	TTTGGCTAATAAAAGGGACATCCTGACAAAAACCAAACAGGCGAGAGACAGCNTAAGGAGAGACAATTTAAAGCTTAAACAACAAAGTGGNCTGTTAGACAACAAGTTGCTATTAAAGGACTTTGAAGACAAAGTAGATGCAACAGAAGTGATGTNTCAGAAGNTGGNAAAGCCTAAAGCGCCGCCATGCTGAGCTGTCTCTGTCCAGTAAAGGGTTAATGAAGAAAATAGAGGAAGGAAATCTTACCCTGAAAAACTGATGGCAGTCTCTGTAATCTTCAAGTTGTTTTCNNNNCAGAAGAAACCACTCTCAAATGGTAACCGACACTAACATTATGG	---	---	coiled-coil domain containing 96 (ccdc96)	---	F:molecular_function; P:biological_process; C:cellular_component	coil (COIL), PTHR15654 (PANTHER), seg (SEG)	---	coiled-coil domain containing 96	3	Xl.11474	---	---	---		---	---	---	---	---	---	---	---
Xl.11508.1.S1_at	1.9e-05	upregulated	AGCTTCGACATCTCCAAGTTCCGGTCCAGCGAAAATTACCGCCTGTGCGTCCAGGCCCTTAAGGAAGAGTTTCACCAAGACTTGTCCCGGCGCTACGGATCTGCCGCCCTAAAATACCTCACGGCTGAGCGGAACCGATGAAGCTTTTTGGTGCAAAGACTCTGCCATGAAACACTACAGGGGTTTAAGGACAATGGACTCTTCCTGTGCCTCTGCTCTTAAACATACCTGCCTTATCATGAACCTTCATTACAGGAGGTGCCTGGCCCTTTAATAGGAACACGCCAGTTTCGTGTGCGGACAAACGAGCAATCGGCTCCAGTTCCATGGCCAACGGGGACGCGACTGCAATCGCGATCACTGGACGGA	glycosyltransferase-like 1B	gyltl1b	N/A	glycosyltransferase-like 1B	F:transferase activity, transferring glycosyl groups; F:transferase activity; C:integral to membrane; C:membrane; C:Golgi apparatus; C:Golgi membrane; P:protein amino acid glycosylation; P:muscle cell homeostasis; F:molecular_function; C:cellular_component; P:metabolic process; P:biological_process	no IPS match	---	glycosyltransferase-like 1b	12	Xl.11508	gyltl1b	398936	Q6PA90		NP_001083457	NM_001089988	---	0000139 // Golgi membrane // inferred from electronic annotation /// 0005794 // Golgi apparatus // inferred from electronic annotation /// 0016020 // membrane // inferred from electronic annotation /// 0016021 // integral to membrane // inferred from electronic annotation	0016740 // transferase activity // inferred from electronic annotation /// 0016757 // transferase activity, transferring glycosyl groups // inferred from electronic annotation	---	---	---
Xl.11525.1.S1_at	-2.01e-05	downregulated	AATGGTTGCCCACTTAACCATTAATGTGTCCAGGGCTCGCAAACAGTACAAAGTAGAGTATCCCAAAATGTACAGTGATGACCCAGAGAATGGCAACATCTTTAACTGCATTCAGAGGGCACATCAGAACACCCTGGAATCCTACCCACCCTTCCTGTTCTTTCTAGCAGTTGGTGGACTCACTCACCCGCNCGCTACTAGTGCTCTGGGAGTGGCCTGGATTGTTGGCAGAGAGCTCTACGCCCATGGCTATTCCACCGGTGATCCAAAAAAGCGCATGAGAGGTGCCATCGGTTCTTTTGCCCTCATTGGTCTCTTTGGTGCTACAATTTGCTCTGCCTTCAAAATACTCAACTGGACACTGCACCCAAAAACCTGGTGTTGATCCAACTAGAAGAT…	microsomal glutathione S-transferase 3	mgst3	N/A	microsomal glutathione S-transferase 3	F:transferase activity; P:leukotriene biosynthetic process; C:endoplasmic reticulum; P:leukotriene production involved in inflammatory response; C:microsome; F:glutathione peroxidase activity; C:integral to membrane; C:membrane; P:lipid metabolic process; P:xenobiotic metabolic process; C:endoplasmic reticulum membrane; P:signal transduction; C:membrane fraction; F:peroxidase activity; F:glutathi…	IPR001129; IPR023352; PTHR10250 (PANTHER), PTHR10250:SF1 (PANTHER), tmhmm (TMHMM)	EC:2.5.1.18	microsomal glutathione s-transferase 3	15	Xl.11525	mgst3	444764	Q6DJQ1		NP_001086335	NM_001092866	---	---	---	---	---	AAH75123.1 // span:10-32,115-137 // numtm:2 /// NP_001086335.1 // span:10-32,115-137 // numtm:2
Xl.11569.1.A1_at	-1.68e-05	downregulated	TGCGCTGGAACACCCATAACTGCAATAACCAGGGTCGGACTGGCCCCGTTGGACACCGGAAAAAAACCCGGTGGGCCCCAGGCCAGAACCTCTCTCCCGATCTCCTGGCCCTATAAAAAANAACATTCGCAAAGCCAATTCGCTGCTTTTACGCATGCGCGCCGTCGCAGTGGGGCGTCCAAAGGGGGGCCCTGGACAGGAGTCCCGGTGGGCCCCGGGTNNNCCAGTCCGACCCTGGCAATAACTGAATTTTAAAAGTATTACAAAGATCAACTTTTNTTGTACAATGAATCCAAATAGTTATTCCCCTTTAAATTCTTTTGTGCTATGAGACTTGATTGTGTTTGNATACATATTAGAATAGGCAAATCATAAAGAATTTTAGCATTAGTTATACCC…	---	---	N/A	---	-	no IPS match	---	---	0	Xl.11569	---	---	---		---	---	---	---	---	---	---	---
Xl.11647.1.A1_at	1.26e-05	upregulated	ATATGGCGCTCTCTCAGATCATGCATGGGAAGTTCCAATGTTCTGGTTTCTGCTACTTGGGACAACAATCAAAAACACTGTCTTTGCCACATCCCTCCCTTGAACTCATGCATGGCAGCCTGCAATGTGAAATATACATTAGAAATTGTAGTTGCCTCTGCCCAGTCTAATCCCAGAGCATATCCATAACATTAATTGAAACCCACACTATTATTTTGAACAAGCTTCAATTAATGATTCAATTAGATGGGGTTGTAGAGTATTTGCCAATGTAGTAATATAATTTTGACCAAAAACAGTTATTGATGTTGACCTGCTTTTATGCTTAACACAACTGTATGTGGCTTTACTCTGATGTAAAAGAATTATGTATACAAATATAGGTATGGGAGCTATTAT…	---	---	N/A	---	-	no IPS match	---	---	0	Xl.11647	---	---	---		---	---	---	---	---	---	---	---
Xl.11717.1.S1_at	-8.68e-06	upregulated	GCCGGGTCTCTTGGTACCATTGTGGTCTTTCCAGCTCTATANTATATATATATATNTNTNTNTNTNNCNCCCCCCCCCTCCTCATAAATACATGTAGATTCCACCCAGTTTGACTTAACAATGTCCAATTCTGTATAATCCCACTCCATTTCCAGCCCTACACCTCAATCCCTGACTCTAANNNGTCTTCATTGGATCCTTCCTGCACATTACTTTTAAAGCACACTTAATTTTAACCCCTAGTTAGCCTATATATATATATATATATGTACATATGTTTCTTTCCCCTTCCACCCTTGAACCTCAATGTTGGAATTGTGATATGANGGTTTACATTTTCCTTTTTTTTTTTTTGTTTTTGTTTTTACTGTACATANATTTGTAAAGATAATATTTTTG…	nudE nuclear distribution gene E homolog (A. nidulans)-like 1	ndel1	N/A	nudE nuclear distribution gene E homolog (A. nidulans)-like 1	-	seg (SEG)	---	---	0	Xl.11717	ndel1	444761	Q6DK98		NP_001086332	NM_001092863	0006810 // transport // inferred from electronic annotation	0005737 // cytoplasm // inferred from electronic annotation /// 0005815 // microtubule organizing center // inferred from electronic annotation /// 0005819 // spindle // inferred from electronic annotation /// 0005856 // cytoskeleton // inferred from electronic annotation /// 0005874 // microtubule // inferred from electronic annotation	---	---	---	---
Xl.11740.1.A1_at	1.88e-05	downregulated	GACGCTGGCGACTATTCTTAGGTGCCGGCAACTATTCTTAGGCGCCGGTGACTATTCTTAGACGCCAGTGACCGTTTTTGCGCTTGACCCGTGTATAAGCCGAGGTAGAGTTTTTCAGCATATTTTGGGGGCTGAAAAACTCGGCTTATACTCGAGTATATACGGTATATAACAAGGAAAGGCTACCAGAGCCCCATAGGTTACAGTTCTACATGAAGGTTGTAAAAAATAATCTCAGGACGTTGTTTCTTTTTGCTTTTCTTTACTGTAAATAGGAAGACTTTTTAGTATTTTCATCACACACAATGTTAGCGAAGCCGCATATACAGCTGCAAATGAGTGGTAGGAAATTGATGAAGTGCAATAAGGTAGCAAGAAACGCTTAACAGGACTGAATAC…	---	---	_Dmx-like 1 (dmxl1)	---	-	seg (SEG)	---	---	0	Xl.5053	---	---	---		---	---	---	---	---	---	---	---
Xl.1179.1.S1_at	0.00011681	upregulated	ACATTTTGACTCTCTGGGCATCTGAATCCTCGGTGTTCTATTTTAAGACGCACTGGTAGGGATTTCTTATATTTCCATTGTTAGCCCCAAATGTGCATCTTATCCACTCTTCTTGGGACCTCAATCCAACGTGCACTGAAAATGTAACGTTTGATGGTCATTCATCTTCAAATCCTTTGTTATTTGATCCACAGATCAGTTCTTCAAACGTTGGCTTGACTCTGCCTTTGGGTCTACCTCAGATTCCGATATAATATTCCGTCCTAATTTATGCAAAACAAAAACAAAAAGTGCCTCGTTTAGGGGGCAAGTTCTTAAAAGCTATTTATTATCCTTCATGAAGTACTGTATGGCCATTGAAAATGTGTGTGCATTGTCTCTTATCTTAC	Fibroblast growth factor-3	fgf3-A		Fibroblast growth factor-3	-	no IPS match	---	---	0	Xl.1179	fgf3-A	373669	B7ZPF9 /// P36386 /// Q3KQ53		NP_001079132	NM_001085663	0051781 // positive regulation of cell division // inferred from electronic annotation	---	0008083 // growth factor activity // inferred from electronic annotation	---	---	---
Xl.11799.1.A1_at	2.45e-05	downregulated	GAAATAGCTCCCTTCTTCAATTTTTGCTCTGAATTCCCTGTATTTCCAAACTGATAGGCTTCTTTACTTTCAATCTCATTTTACTTTTCCTAAGTGAATGCTTTGTGCTGCTTCTCTCTCCCCCCCCCCTTTTCCATCTTATAGTGAATGGTGTTTTCCTCTCATGTGGGATGTTTGTGCTGAGAAAAAAAAAACACAAAAAAACATCAAAAAATAAAAAAATGAAAAAAGCAAAACCAAAAAAAAAAAACTAATTTAATCGAATGTAGTGTTTACATTAAATCCACAATTTTCATGACCAAACCTTTGCCATTTCTACTTTGATTAGAACTCAGACTTCTTCACCATTTCACTTGCGAACTGAAGAAGAGCGGTCACAAATGTTAAAGAAAAAAAAAT…	---	---	N/A	---	-	seg (SEG)	---	---	0	Xl.11799	---	---	---		---	---	---	---	---	---	---	---
Xl.11848.2.A1_at	3.19e-05	upregulated	GATTTGGCAGAAACTTACTGCGCAGAGAAGTGGAATTCGTTGTGCTCTTTCTTTGTCAATTTCTGGAGCGGTTAAGGGCATGAGAATTGTGAGTTGGGCAAGAAAGGACCAAGCCTAAATATTGTTATTTTTTTAGCTAAAATTTGCTAACTCAGGAATTCCTTGTTATTCATAATATGACTGACTAATCCTTTAATACTAAAGCAAGTGTAGGCTTGTCTGCATTTATGCATTGTTTTCAATCATGTATATTTTTAGACTAGTATAGGAAATCTGTTAAAGCCTAGCTGGAACTCATTCTAAGACAGACACTTAGGATGATGGGACCTGCAGTTTAATGGCAACTATAAGATCTATGTCTCTGCTCTACCAGTGTAGACTATTGTCATTTGGTGCAAT…	fibroblast growth factor binding protein 3	fgfbp3	N/A	fibroblast growth factor binding protein 3	-	SignalP-NN(euk) (SIGNALP)	---	---	0	Xl.11848	fgfbp3	100127330	A9JS77		---	---	---	---	---	---	---	---
Xl.11864.1.S1_at	-2.61e-05	downregulated	GCTGCTTTAAGACATAGCTCTAGGAGAACAAAGAACATTAATATCTGTAACTCAGAGATCCTCCCTTGTCCGTACATAAGCTTCATGGGGCTGCAATCATGTAATCTCTATGGTTCTACTTTGTGATATCACAATATTGACTCACTGTGACATAAGACATCACTGCCATTTTCTCTTTCAGAGTTCTTCCATATTTCTAAACTATTTCACTTCTTATATAAATGTATTGTGTTAACTTTGAAGGTTTCTCTTAAAAGTTCATCAGGACCACAAGAATATATTCTTTCTTGCTTTTTCATATTCTCTCATTTCTTCCTTCCATTGCCCTATCCCACCTTCCTCCCATCCCAATGTCTTTAAATTGTCCTAATTCTCCTTGAATTCTACTTGCTTGATCTT…	neuronal pentraxin receptor	nptxr	N/A	neuronal pentraxin receptor	-	no IPS match	---	---	0	Xl.11864	nptxr	733197	Q566F0		---	---	---	---	---	---	---	---
Xl.11883.1.A1_at	1.4e-05	downregulated	AGGACCCGAGGAGATTGGCTCTATTGTGGGCAAATGTGATAGGGACCTTAGATAGTAAGAGCCACTGGTGCAGGGACTAACGTGAATGATATATAATCTCTATATAATATGTCAGCACTGTATTGATGAAGGTTTATAATAAAATAGCACCCTGCATTCTTTGGATTTTTCAGCTCTTAAAAGACGCAGAGAGCTGGAGTATGGAAGTGCTGGTTTGCATTACCTGCCCGGTGGTAAGGTCCTTGCANTTTTTAGCTGCCATAGAGAATATTTTACTTGTCTGGTATAAACCTTCATGTATATGGTTCCATTGCCTTTTTCTTTTTTTGGCTACAATTCCTAACAATTGGAAATGTCCATTTGCATTGTGTATTTTGCTTCACTTGTTTTTCTTAATTT…	---	---	N/A	---	-	seg (SEG), SignalP-NN(euk) (SIGNALP)	---	---	0	Xl.78952	---	---	---		---	---	---	---	---	---	---	---
Xl.11883.2.S1_at	7.72e-06	downregulated	ACTTACCTTCTATTCATGGTGCCATTTAAAGCTCTTTCAATTTTATGTGCGACAGTCACCTGCCCCTGTTTTCTCAGTGTGTGACAGGTATACAACGGATATACTTTGTACTGATCTGGTGCTGGTGCATTGTGGTACCTGTGCCAGNNNNNGNNNCGTATACATATTTTACGTAACGAATAGTTGATGAGATTTTCCATCAGCTGCAGGACAGACAAGCAAACTATATATTTGTGTATTTGAGCCTTCTATTGGCCATCACAATATTAGTATTTCACATATACTTCAGACTTGGCAACTCCGTATAGATTAGACAGCCTATGCCCTACTGACTAATATCTTGTAGGAGCACAACCAGATATCAATCAAGCTGGCTTGAAAATCCCTTTAGGGACTGCC…	---	---	N/A	---	-	no IPS match	---	---	0	Xl.78952	---	---	---		---	---	---	---	---	---	---	---
Xl.11922.1.A1_at	1.52e-05	downregulated	AGAGGTACTGTAACCTTGGTTGCATTGCACACATACATAGGGCTTTGCTGAGAAACAAACCTGCCTGAGAAATAGGCTCAAACTTTTTTGCTTCATGGAGAAGGAAAGCCTTGGTTGAATGTCAATCTCTGTTATAGTAACTCTGAGGAAATGAGTTTTATAGAGAGAGAGAGATTTTTTTTTTTTTGCACCTGCATAATTGACATGCTGCCTTAAAAATGAAACCGCACATTTTATATTTCAAATTACAGCTAAAACTGTTCACTGAAA	---	---	N/A	---	-	SignalP-NN(euk) (SIGNALP)	---	---	0	Xl.11922	---	---	---		---	---	---	---	---	---	---	---
Xl.11924.1.S1_at	-1.36e-05	upregulated	TGCTCTGCCAGTTTGCAAACTGCTTCCATTTATTAACACCCAGAGCCTCCTACAATCTTTCTGTAAGGTGTTTTAAGGGCTAGCAATCCTCTTTTTTCTTAATATCCAATATTTGCCTATATTTATAACTGAATATATCCATTTAGGTAATTTCTCCAAAGATTATGTGAAAGTTTTACTCCCTCATCATAATTCCATTCCTAAGAAAAGAGGAGCTATGATCAGTNAAATTCAGCCAATAATNAATCTCATCCTACCANNNNANNNNNNNNNTTATTCTTATAACCTGTACAGAAAGCTACCAAAAGTACATGCTAGCATAGGTACTATACTGTACTGGGACTTATGTTGCCAGCAGTTTCCATCATGGTGCCTCAGTGAGCTGTGCCACCTGGTTGG…	---	---	lymphocyte antigen 6 complex, similar to G6C (ly6g6c)	---	-	seg (SEG)	---	---	0	Xl.11924	---	---	---		---	---	---	---	---	---	---	---
Xl.11949.1.A1_at	4.43e-05	downregulated	TTATATAATTGGAGGCATTCGCTGCCTCCAAACTCCGGGGTCTTTGGTTGATCTCCAGTCAGGGTATGTAATTTCCTTCTGAGTCTGCATGGCTTTCTTTCAATTGCTCAGGCTTCCTTCCATACTCATAACAACATACCAGTAGGACAATAGTGTGTGAGTGTAGAGGGACCTTGGACACCACTGTGGCAGGGATTTATTGTAAATGACAAAAAAACAAGGAATTGTTGTGGAATATGTTATTTCATTAATAAGAGATTTATGTGATATTTACAGTTTCAGATCAATTTGCATAA	---	---	N/A	---	-	no IPS match	---	---	0	Xl.11949	---	---	---		---	---	---	---	---	---	---	---
Xl.1195.1.S1_at	5.7e-06	upregulated	AGAGTATCAGTTGCCTTACTATGACATGGTGCCAAATGATCCATCCTTTGAGGATATGAGAGAAGTTGTCTGCATGAAATGTCTAAGGCCTACAGTATCAAATAGATGGAACAGTGATGAATGTTTGAGAGCTATTTTAAAGCTGATGGCAGAGTGCTGGGCTCAAAACCCTGCTTCCCGTCTCACAGCTCTGCGAATCAAGAAAACGCTTGCAAAGATGGTGGAGTCCCAGGACGTCAAGATTTGACATGGAACACAGGATACTCTATCAGAACTTTTTTTAAAAAGAAGCCAAGTGCAAGGAGGAGGCAATCAATACTTCCTGTGCACCTCCTTGGTTTATTATGCTGGCTGCTATATATTGACTTTAGGTACTGTGTAGAATTCAGACGCATCTCT…	bone morphogenetic protein receptor, type 1A	bmpr1a	N/A	bone morphogenetic protein receptor, type 1A	F:transmembrane receptor protein serine/threonine kinase activity; C:membrane; F:protein serine/threonine kinase activity; F:protein kinase activity; F:transforming growth factor beta receptor activity; P:protein amino acid phosphorylation; F:nucleotide binding; F:ATP binding; F:receptor activity; F:transferase activity, transferring phosphorus-containing groups; P:cell differentiation; P:cartila…	no IPS match	---	bmp receptor	50	Xl.1195	bmpr1a	397712	O42339		NP_001081209	NM_001087740	0006468 // protein amino acid phosphorylation // inferred from electronic annotation	0016020 // membrane // inferred from electronic annotation	0000166 // nucleotide binding // inferred from electronic annotation /// 0004672 // protein kinase activity // inferred from electronic annotation /// 0004674 // protein serine/threonine kinase activity // inferred from electronic annotation /// 0004675 // transmembrane receptor protein serine/threonine kinase activity // inferred from electronic annotation /// 0004872 // receptor activity // inf…	---	---	AAH71081.1 // span:149-171 // numtm:1 /// BAA22438.1 // span:149-171 // numtm:1 /// NP_001081209.1 // span:149-171 // numtm:1
Xl.11951.1.S2_at	-4.28e-06	downregulated	TCCAAAGTGTGCTGTAGGTGATAACATGTGAGGCATAAGGGCAACTCACATTCTGATGTATCTCATTAACCCCATCACGCACAGAACCATGATCTCTTCATTCCACAGAATTGTTGTAACCAAGAGGAAAGGATCTCACAGCACAGCAATGAAATCACACACATATACCGACAGAGAGAGACAATAAATTAGTCCATGAATGGCTGCTCGGACGAATGGGTGTGTGAATGCGAATACTGGATGTATAGGAGTGCTGAGCAAGTTCAGCTTTATCTGTTGTTGCCAAGATATATTTCAAAGTTCACTGCCTTTATTTTTCTTTTCTCAGATTAGATGTTAAACATATTACTTAAATATCCAACTGTGTAACCCATAAATG	neuritin 1-A	nrn1-A	N/A	neuritin 1-A	-	no IPS match	---	---	0	Xl.11951	nrn1-A	373709	Q90ZM9		NP_001079157	NM_001085688	---	0005886 // plasma membrane // inferred from electronic annotation /// 0016020 // membrane // inferred from electronic annotation /// 0031225 // anchored to membrane // inferred from electronic annotation	---	---	---	AAH82893.1 // span:5-27,121-143 // numtm:2 /// NP_001079157.1 // span:5-27,121-143 // numtm:2
Xl.11956.1.S1_at	-0.00058596	upregulated	ATAGGACGGGCTGACATGCCTCGATGCTGTTTTTGTACAATGTTAAAGAACACCTTTATATAGTATCACTTAAACCTTTTTTTGTAAGTTCCGACTCAAACCGTTCTTTTTTTGAGAGAGAGTTCGACTTTAGAACTATATTTGCTGCTTTCAGCTTTGATATAAAAAAAGACAAAACAGAAAAAAAAAAATGAGAGGACGAAACGGAGCGGCTGTCAGATATTCTGCTGCAATGCAGTGCAAGGGAATGGACGGAGCAGTGCATGTACGGAGACAACGAAAATCGAATTAGCGGAGGCACAGTAATCCTGTTTTTTTTTGTTTGTAAATTCCTTTTTTTTTTTTTTTTNNAAAAATGAAAATGTACTACAGAACCACTTGTAGATATGATTTTGTTCT…	jagged 1 (Alagille syndrome)	jag1		jagged 1 (Alagille syndrome)	-	seg (SEG), SignalP-NN(euk) (SIGNALP)	---	---	0	Xl.11956	jag1	399110	Q5U4U1 /// Q90YD2		NP_001083776	NM_001090307	0007154 // cell communication // inferred from electronic annotation /// 0007219 // Notch signaling pathway // inferred from electronic annotation /// 0007275 // multicellular organismal development // inferred from electronic annotation	0016020 // membrane // inferred from electronic annotation /// 0016021 // integral to membrane // inferred from electronic annotation	0005509 // calcium ion binding // inferred from electronic annotation	---	---	BAB59049.1 // span:1066-1088 // numtm:1 /// NP_001083776.1 // span:1066-1088 // numtm:1
Xl.11964.1.S2_at	-1.48e-05	upregulated	GATAGAATTTCCTGTCTGCGGTGAAATACTTGTCCGTCAACGGATTTAGCCTTAATAGAGAACCTCTAATAAAGCTTACAGTAGGNATTCAATGTTCTGTGACGATTATTGTGTAAGCAATTGCAGCACAGGCACTCCTATGTACCATTGTATTGTTTGTGAATAGTACTTGGAACATTTGTAAAATTTGCAAATGGCCTTTATTTTGCCAGAGATATTATGCTATATTTTTGTACATAAAACATATTTACAACTGTGAAAAAAAGTGCCATATTTTTATGGCACAGTCACAAAATTAACTAATGTACATTCAAAAGAATGTGAATCAATCAGTATGGTTACATTGTCCTTCGCCTTCTGGAACTTTAATATTATCGGACTTTTATTCTTTGGATCTTA…	sprouty homolog 2	spry2	N/A	sprouty homolog 2	-	seg (SEG), tmhmm (TMHMM)	---	---	0	Xl.11964	spry2	398313	Q90ZT6		NP_001082238	NM_001088769	0007275 // multicellular organismal development // inferred from electronic annotation /// 0009966 // regulation of signal transduction // inferred from electronic annotation	0016020 // membrane // inferred from electronic annotation	---	---	---	---
Xl.11967.1.S1_at	0.00084451	downregulated	GAGCTGACTTAGAAACCCACTATGAAAACTGCAGTTGTTTTGGTCGTTTTGGGGATGTTGCTGCTAAATGCTGAAGCTTTGAAGTGTCGGAAAAGCGCATGCAGTGGCAGTAGACCATGCTCATCTACTACAGTAACATGTGAACGAGATTCCACTCTGTGCTTTGTCATGTTGCGCTCCAAGCCCATAGTTTCATTGACTCGTGGGTGCATCACTGAGGGAAACTGTGCAATACTGAAGAGCTTTGATCCTAATGTTCGGTGCTGTTCTACTGACCTCTGCAACTAAGTATAGAAGTTTGCTACAATCCTCTGCAGCTAAGAACCACGCAAAGACCCCAAAATTCTGCAATGATTAGAAATTGGTTTTACATTTTATTAACTTGTTCTTACCAATAGT…	secreted LY6/PLAUR domain containing 1-like	slurp1l		secreted LY6/PLAUR domain containing 1-like	C:extracellular region	IPR003571; G3DSA:2.10.60.10 (GENE3D), SSF57302 (SUPERFAMILY)	---	af364819_1 ly-6 upar-related protein-1	1	Xl.11967	slurp1l	398233	Q90ZP3		NP_001082114	NM_001088645	---	0005576 // extracellular region // inferred from electronic annotation	---	---	---	---
Xl.12062.1.A1_at	-9.09e-06	upregulated	ACAAACAAGCTCTTAGATCCTCTAACAAGAGGCTAGAAAGCGACTTGACTGGCCAAACAAAGCTGTGAATGCCAAATAGCAGGGACATTTATTTTCATCTACAGTATATATAGAGAGATACTATTAAACTTCACTAGTACAAATATTTTTCGGTGCAGTGGTTCTCTAATTATGATTTAGTCCTNTCTTTTATACCCTGTATGGATGTATTGCCACTGATTACATTATAAATGGAAATAATTCTTGACACATATTCTCTGTGCTCAGTCATGATCCAGAGAGACGTTGGGACCTTTCAAACAAAGACTGGCAGAGACTGTGTGGCACAGATAAATGCTTGTATAAACAACTGACTCATTTCCCCAGCTCATGTTTTTCTTTCTACAGCAGTCAGTAATG…	---	---	N/A	---	-	seg (SEG), SignalP-NN(euk) (SIGNALP), tmhmm (TMHMM)	---	---	0	Xl.12062	---	---	---		---	---	---	---	---	---	---	---
Xl.12079.1.S1_at	2.92e-05	upregulated	ATCCTGCTACCCCAATCGAAAGAAATGTATCTATTTATAAAGTGTAAATGTGTAATGTTGACGCCACCCTTACCTGATCCATCACTGAAATGCCAAAGCGTTTAATTCAGCACCATTATTATTTGCCATGGGGACAGAATTTGAAGGCGAATTTACGCATTTGCCTGAAGCCCTTTACAAAGAGACTATTGCACAGCGCAGTACTTGTTCAGCTCTTATCCAAACGATTTCTATGTTACAAGCACTGCTACCAAAATCTCAGGATTAGAACACTTTAACGCATTGTTGNTTTTTGTCACAAGATGTCTTAAAACTATGAATAATCTGCTTACCCAAATAAGTTCCAGTTTTATTACAGATNCCCCCNTTTTTTTTNCTACCTGTGTTTTNTGTATATGT…	forkhead box D2	foxd2	N/A	forkhead box D2	-	seg (SEG)	---	---	0	Xl.12079	foxd2	378641	Q90WN4		NP_001079322	NM_001085853	0006350 // transcription // inferred from electronic annotation /// 0006355 // regulation of transcription, DNA-dependent // inferred from electronic annotation /// 0006355 // regulation of transcription, DNA-dependent // non-traceable author statement /// 0045449 // regulation of transcription // inferred from electronic annotation	0005634 // nucleus // inferred from electronic annotation /// 0005634 // nucleus // non-traceable author statement	0003677 // DNA binding // inferred from electronic annotation /// 0003677 // DNA binding // non-traceable author statement /// 0003700 // transcription factor activity // inferred from electronic annotation /// 0003700 // transcription factor activity // non-traceable author statement /// 0043565 // sequence-specific DNA binding // inferred from electronic annotation	---	---	---
Xl.1209.1.S1_a_at	1.44e-05	upregulated	TATCCAGAGCCAGACGTGGACTATTCATTCAGGGGCTGCCTCCCTGCCATGTACTAGACTTGGCTATTGCCTCCTCTCAGTCTCTGTGTTATTCCTGGAACTCTGAATAAAAGACTGGGTTCCACAGCCACACATTTCCTTGTATAGAAACATTGCCTGCAAACTAAAGGGACAGACCCCGACAGACTTTGCCTGCGCGTGTGTTTGGGACTATGGACCTGGCACAATTTTAATGTCAAGAAATTCCAAGCTGCTCCCAAGTTCTCCTCCGTCCCCTTCACCCTTTAAGCTGCGGCCAAGTGAAATCTAGCATTCCATTGTGCACAAAGTCCTGACTGTATCTAAAGCCACACTCTCTGGGCCATCATCTTCCATGCTCCATACTGTGACAGTTACCCT…	homeobox C6	hoxc6	N/A	homeobox C6	-	no IPS match	---	---	0	Xl.1209	hoxc6	394330	B8XR29 /// P02832 /// Q52KV7 /// Q91762		NP_001081015	NM_001087546	0006350 // transcription // inferred from electronic annotation /// 0006355 // regulation of transcription, DNA-dependent // inferred from electronic annotation /// 0007275 // multicellular organismal development // inferred from electronic annotation /// 0045449 // regulation of transcription // inferred from electronic annotation	0005634 // nucleus // inferred from electronic annotation	0003677 // DNA binding // inferred from electronic annotation /// 0003700 // transcription factor activity // inferred from electronic annotation /// 0030528 // transcription regulator activity // inferred from electronic annotation /// 0043565 // sequence-specific DNA binding // inferred from electronic annotation	---	---	---
Xl.1209.3.S1_x_at	-8.91e-06	upregulated	ACAGGAGGAGAGGACGCCAGATCTATTCCCGTTACCAAACTCTGGAGCTGGAGAAAGAATTTCACTTCAATCGCTACCTGACCCGGCGCAGGAGGATCGAGATCGCCAATGCACTTTGTCTCACAGAGCGGCAGATCAAAATCTGGTTCCAGAACAGGAGGATGAAATGGAAAAAGGAGAGCAACCTCTCATCTACCCTTCCTGGTGGCACTGGGGCAGCAGCTGACAGTTTAGCCGAGGGTA	homeobox C6	hoxc6	N/A	homeobox C6	P:regulation of transcription, DNA-dependent; P:transcription, DNA-dependent; F:sequence-specific DNA binding; P:multicellular organismal development; C:nucleus; F:transcription factor activity; F:DNA binding; P:anterior/posterior pattern formation; P:embryonic skeletal system development; P:regulation of transcription from RNA polymerase II promoter; F:transcription corepressor activity	IPR001356; IPR009057; IPR012287; IPR017970; IPR020479; PTHR24326 (PANTHER), PTHR24326:SF166 (PANTHER)	---	homeobox protein hox-c6-like	11	Xl.1209	hoxc6	394330	B8XR29 /// P02832 /// Q52KV7 /// Q91762		NP_001081015	NM_001087546	0006350 // transcription // inferred from electronic annotation /// 0006355 // regulation of transcription, DNA-dependent // inferred from electronic annotation /// 0007275 // multicellular organismal development // inferred from electronic annotation /// 0045449 // regulation of transcription // inferred from electronic annotation	0005634 // nucleus // inferred from electronic annotation	0003677 // DNA binding // inferred from electronic annotation /// 0003700 // transcription factor activity // inferred from electronic annotation /// 0030528 // transcription regulator activity // inferred from electronic annotation /// 0043565 // sequence-specific DNA binding // inferred from electronic annotation	---	---	---
Xl.12099.1.S1_at	-5.8336	upregulated	TTCCTCTGCCTTATTACTCCTGGGTGGAGGCCTCCTGTGCTGTTCTTGCCCCAAGAAGAATGATGCTCCCTACCCAGCCAGATACACTGCCCCTTCATGCCCACCACGGAGTGACTACACCAGCAAGAACTATGTCTGANGGGCATAACTGGCTGGCTTGGACAATTGTTTTTGACTTTTTATATATATACNAGTATGGGACATATTTATCAGTTCCTCCAGCAAATGTGTCTGAACTGCATATATTGTGTGTTTNGGAGGGGTGAATTTGTGGAGATTGTCTGTTTTTGGACTTTTAGCTGCCTTC	transmembrane tight junction protein claudin	cla	N/A	transmembrane tight junction protein claudin	C:cell junction; C:integral to membrane; F:structural molecule activity; C:membrane; C:tight junction; C:plasma membrane	tmhmm (TMHMM)	---	cla protein	6	Xl.12099	cla	398209	Q5EAT8 /// Q9DE12		NP_001082073	NM_001088604	---	0005886 // plasma membrane // inferred from electronic annotation /// 0005923 // tight junction // inferred from electronic annotation /// 0016020 // membrane // inferred from electronic annotation /// 0016021 // integral to membrane // inferred from electronic annotation /// 0030054 // cell junction // inferred from electronic annotation	0005198 // structural molecule activity // inferred from electronic annotation	---	---	AAH90246.1 // span:5-27,34-56,79-101,122-144,159-181 // numtm:5 /// AAG44257.1 // span:5-27,34-56,79-101,122-144,164-186 // numtm:5 /// NP_001082073.1 // span:5-27,34-56,79-101,122-144,159-181 // numtm:5
Xl.12111.1.S1_s_at	8.6e-05	upregulated	GTCACATTTCTGCAGTATTTGATTATCAAGAATANGTTCCCTTGTTCCTGCTTGTATTATTCTGGAGAGGCACTGGTGTAAATACAAAATCCCACAAGGTATATCTCCAGGTTAATTTATGGCTCAATATAACAGAAANAAAAATGTAATTGGATGAACCATANTCCTAGCTTTATCTCTTTTAACTCTTCTGTTTAGGTGACTCATGCATTTGTATCGTTGCAGTCAGTTCTC	prickle homolog 1	prickle1-b	N/A	prickle homolog 1	-	SignalP-NN(euk) (SIGNALP)	---	---	0	Xl.12111	prickle1-b	398264	Q90WV2		NP_001082169	NM_001088700	0007275 // multicellular organismal development // inferred from electronic annotation /// 0007369 // gastrulation // inferred from electronic annotation /// 0009948 // anterior/posterior axis specification // inferred from sequence or structural similarity /// 0060027 // convergent extension involved in gastrulation // inferred from sequence or structural similarity	0005886 // plasma membrane // inferred from electronic annotation /// 0016020 // membrane // inferred from electronic annotation	0008270 // zinc ion binding // inferred from electronic annotation /// 0046872 // metal ion binding // inferred from electronic annotation	---	---	---
Xl.12118.1.A1_s_at	1.74e-05	upregulated	AGTATCCCTTTAACAACTTGGAAGGAAGCAAAGCATCAAAATGGCATCGGCCATGAAATATAGGGCTAAATAAGAACTGTTGCAGGTTTNAAGAAGAAGTTTTAGAGTATTGTGTTATAGTAAATGCTAGACCATAATCATGCTTACATTGTATCACCTGTACTTGTAGATGATTTGAAGACTTAAACCAAAAGAGCATTGANNNCAGAGAAGCAGGATCAGTCCAATGTAAATGCAACGGCCTCTTTACAAATTTCACTGTGTACTGTGTACATGCTGTAGATA	---	---	N/A	---	-	no IPS match	---	---	0	Xl.29467	---	---	---		---	---	---	---	---	---	---	---
Xl.12122.1.S1_at	-2.85e-05	downregulated	CCAGAAAGCTATGAAATGTCCGTCTCCCATAATTTTATCCAAATAATCCACATTTTTAAAAATGATTTTCTTTTTCTCTGTAATAATAAAACAGTAGCTTGTACTTGATCCCAACTAAGATATAATTAATCCTTTTTTGGAGGCAAAACCAACCTATTGGGTTTATTTAATGTTTACATGATTTTCTAGTAGACTTAATGTATGAAGATCCAAATTACAAAAGATCCCTTATNTGGAAAACCCCAGGTCCCAAGCATTCTGGATAACAGGTCCCATACCNGTAATTGGAAAAAGTCTTTGTTTATGGGGAACAANNNTCTGAAACCAACTGAACTGAAAAAAAAAGTGTTGGAAGGTGAACAAGCCGTTTAATACAGTATATCAATGTATGAGGCTTAA…	solute carrier family 25 (carnitine/acylcarnitine translocase), member 20, gene 2	slc25a20.2	N/A	solute carrier family 25 (carnitine/acylcarnitine translocase), member 20, gene 2	-	no IPS match	---	---	0	Xl.56169	slc25a20.2	495458	Q5U4N6		NP_001088580	NM_001095111	0006810 // transport // inferred from electronic annotation /// 0055085 // transmembrane transport // inferred from electronic annotation	0005743 // mitochondrial inner membrane // inferred from electronic annotation /// 0016020 // membrane // inferred from electronic annotation /// 0016021 // integral to membrane // inferred from electronic annotation	0005215 // transporter activity // inferred from electronic annotation /// 0005488 // binding // inferred from electronic annotation	---	---	NP_001088580.1 // span:13-31,74-96,108-130 // numtm:3
Xl.12126.1.S1_at	1.36e-05	upregulated	GGTTGACAGTCATTTCACTTACCAAANCTTCAAGACCTGGAGACCCTGGGTATGATGACTTTTNANCTTTGAAGGGTGCAAGAAGAGCCNCCAGGCTAGAATTATGGGTTCCCCAGGGTNTTCAGGCACCTTGAATGCTATGGAAGGGACATTTTGTCTATGGCATGAAAATCTGCAGAACTATTTAGCAGAACCCAAAGCTCTTGAGATACAACGTATCTGTGCATGTNTATACAGTGTAAATATAAGAGTTTGGACCTGGACTTTTATTTTACTGATGCACCATTTGAGCACATTCCATACATGTACATGGGAGACTTCCATGTCCCTCAGTATATCATGTATATAATGTATAGATTATGGAGTATTTTGGATCTGTAGCTTGTATCACGCAGGCAC…	hairy and enhancer of split 7, gene 1	hes7.1	N/A	hairy and enhancer of split 7, gene 1	-	no IPS match	---	---	0	Xl.12126	hes7.1	398267	Q8UW72 /// Q8UW74		NP_001082175	NM_001088706	0000122 // negative regulation of transcription from RNA polymerase II promoter // inferred from mutant phenotype /// 0006350 // transcription // inferred from electronic annotation /// 0006355 // regulation of transcription, DNA-dependent // inferred from electronic annotation /// 0007275 // multicellular organismal development // inferred from electronic annotation /// 0030917 // midbrain-hindb…	0005634 // nucleus // inferred from electronic annotation /// 0005634 // nucleus // inferred from sequence or structural similarity	0003677 // DNA binding // inferred from electronic annotation /// 0016564 // transcription repressor activity // inferred from sequence or structural similarity /// 0016564 // transcription repressor activity // inferred from mutant phenotype /// 0030528 // transcription regulator activity // inferred from electronic annotation	---	---	---
Xl.12130.1.S1_at	1.3197	upregulated	GGGAGGAATCCACTGCACCCACTACTACTGCAGATGATGATAAAGATAAAGAATAAAACGCAATGAACAAGGGACAATTTGTAATATGGGGTTTGCACGTGACAGGGAGAAATCTCTGCTAAATGTCATTATTTTCATAAATGTAAAGTTGAANANTGGATGGANGCCCCCAGGAGTCAGCAAAGGGTTCATTCCAGGTGGATCTGTAGTCTATAAAAAAAAACAAAAATGAAGTTATTTTACTTTACATTCGTATTATATATAAATATCTATTGTACATTTGATACGGAATTTCAGTAGTAACAAGAAACAANTTCTTTTCTTAACTACCTAACCCACCAGATAAATCCCAGGTACAGGGAAATTAAAACTGAGCTACCTATGCGACAGAATCGTTTC…	homeobox A7	hoxa7		homeobox A7	-	no IPS match	---	---	0	Xl.12130	hoxa7	398549	B7ZRU4 /// P09071 /// Q91789		NP_001082538	NM_001089069	0006350 // transcription // inferred from electronic annotation /// 0006355 // regulation of transcription, DNA-dependent // inferred from electronic annotation /// 0007275 // multicellular organismal development // inferred from electronic annotation /// 0045449 // regulation of transcription // inferred from electronic annotation	0005634 // nucleus // inferred from electronic annotation	0003677 // DNA binding // inferred from electronic annotation /// 0003700 // transcription factor activity // inferred from electronic annotation /// 0030528 // transcription regulator activity // inferred from electronic annotation /// 0043565 // sequence-specific DNA binding // inferred from electronic annotation	---	---	---
Xl.12145.1.A1_at	-0.00017505	downregulated	CACTTTTGTTACTATCCATGCTTAGCACTAATCAATTGGAGATCTTTTACCAAATAAAGGAAAAAGAAAAGAGTTGTACATTTGCTATTTTATTACTTTGTTTTTTGTGCACACACTGAATGTGGAAACTGGGACTGCAAATCACTCATTCCCCATAGTGGGATCATGTGAAGAATCACGGTACCAATATACAGAGGTTGTGAGCACAGCCTGCATCAGGTGTTGAAACTTTTTAATGCTGGACGTACTTGGGACACTCTGAAAGTAACCTGTTTCAGGTACGGAGGTGCTAAAAAGGTTANTTTTTTTTTAAATTTCATATTTGTTCTATTCTTGTTGATTCATGCTGCACTGGAATGTTTTACCAAATATGTGGGATCCACATATCTTCATTTTCCA…	---	---	N/A	---	-	seg (SEG)	---	---	0	Xl.12145	---	---	---		---	---	---	---	---	---	---	---
Xl.12192.1.S1_at	-4.04e-06	upregulated	GGAAGAGTTTGCACACTACCAGCATTTTGTCAAAATGAAATCAGCTTTATTGATTGAGCAACGGGAGCTGGACGACAAGATTAAACTTGGCCAAGAGCAATTGAGGTGCCTAACAGAAAGTTTACCAAGTGACTACCTTATTAGCATGAAAGNGTCTTTGNCCAGAAGAAAGGAGATCTTCTCTGGGGAACAAAAGTTTACCTCCACCACTGACCTCTTCACTTTAATGTTCTCCAAAACCAGCTCAGGCAAACTTTACCTAATACAGATACTCATTACATTTACAATAAAAAAATTGATTCAAATTGATCTATAGGTGTTATGAAAATGTAGCTTTACAGCTATTTAATCTACTCCAAATGACTGTGAAAAAAATTCAACTAAGACATTTTACAGCTG…	shroom family member 3	shroom3	N/A	shroom family member 3	P:regulation of cell shape; P:pattern specification process; C:cell junction; C:microtubule; P:apical protein localization; P:cellular pigment accumulation; P:cell morphogenesis; C:cytoplasm; F:actin binding; P:multicellular organismal development; C:apical plasma membrane; C:adherens junction; C:cytoskeleton; C:apical part of cell; C:apical junction complex; P:neural tube closure; P:columnar/cub…	SignalP-NN(euk) (SIGNALP)	---	shrm3_xenla ame: full=protein shroom3 ame: full=shroom-like protein	18	Xl.12192	shroom3	734194	Q27IV2		NP_001089158	NM_001095689	0000902 // cell morphogenesis // inferred from mutant phenotype /// 0007275 // multicellular organismal development // inferred from electronic annotation /// 0007389 // pattern specification process // inferred from sequence or structural similarity /// 0008360 // regulation of cell shape // inferred from electronic annotation /// 0043482 // cellular pigment accumulation // inferred from mutant …	0005737 // cytoplasm // inferred from electronic annotation /// 0005856 // cytoskeleton // inferred from electronic annotation /// 0005856 // cytoskeleton // inferred from sequence or structural similarity /// 0005874 // microtubule // inferred from electronic annotation /// 0005912 // adherens junction // inferred from electronic annotation /// 0005912 // adherens junction // inferred from seque…	0003779 // actin binding // inferred from electronic annotation /// 0003779 // actin binding // inferred from sequence or structural similarity	---	---	---
Xl.12243.1.S1_at	2.49e-05	upregulated	GTAGACTTGCTCCAAATATCACCATTTAGACCNGCATTATACTCCAGCTGCTTGTCACCTCCAGGTAGAANNCNNNNNNNNNGNNNNNNNNNNNNTNANNTNNNNCTCAGCTATCTATGACCTCAATTGATGCATAAACGAATGCACTGACTCCATAGTTTTCCTATAGGAACCCTCCCACCTCACAGTCCCCAGTGATTTTTCATCATTTCAGTGCGATACCCCTGGGGTGACACTTTGTTGTCAAACTGATAGGATGGTGTAGGATAGGTTTGCCAGTTTTGCTCTCTCTTCTGTATCTCCTTCACCTGTTCCTCCAAAAAAGGTCTTCCACCAAGCTCAAGCATTTCAATTTAGCTGCTACTGATAACTGTTTAAGTCTGGCTGTTTGTCTCAGGG…	---	---	N/A	---	-	no IPS match	---	---	0	Xl.50986	---	---	---		---	---	---	---	---	---	---	---
Xl.12243.2.A1_at	0.0056855	upregulated	GCCCTGACCCTAAAACTGCAAAACTCAATATACTGTGGCTTTACCCGTCNATCAGTAAAAGAAGGGTANAAGATCTACGTTCGTCACACTCCCTTTGAAGTGTCAATCATTAGCTGTTTGCCATCCTCTTTGTGTTCTGTTTGTCCCATGTTAACAGCCATTTAGTTATCCCTTGGGTGAGCTGATCCTGTGACTGTACCACACATTGCNAGGGCTGTACGAATGAGATGTTTANTAAGGANTGTGTTGTGTCCAGAAAAAATAGTAT	---	---	N/A	---	-	no IPS match	---	---	0	Xl.50986	---	---	---		---	---	---	---	---	---	---	---
Xl.12256.1.S1_at	2.75e-06	upregulated	TGGCTTGGGGCTTATATCATAGAATGCCAGTGTGAAGTCAGTCTGCGTTTTTCATTCGTCTATGAAGTGTGCTTGTTCCAGGATCCAATATGTGAAAGTGTATGTTCAGCAAACAGTGCCGAAGATCCGAGCTGGATTCCCTGCTGTACAGANNCNNNNCNGNNGNNNNNNNNNTAAATGGATGTCCACGTGGCAGACAGAAATAAGGGCCCCTTCATAAACAGGTCTCCTCTTTATACACTGCCTGGCGAGCATCCAAGCTGCTTGAATGACCGACCCAGTTTGACTAAAAACCGCAGGGGCTCAAGGTGGGCAGGGGCAGATAGATAAACAGAGCAGATCTGTACACAACCACTTAGCTGAGAAAGACTCCTCTATATGAGCTAGCCTGAGGTTTTG…	---	---	N/A	---	-	seg (SEG)	---	---	0	Xl.80013	---	---	---		---	---	---	---	---	---	---	---
Xl.12309.1.A1_at	0.00014937	upregulated	GCCGCTGACCATTTTTAAACATGGGTTTAAAAAAAAAAAACGGAGAACCTACAAGCTAAAATATGAATTAAGTCTGTGAAACCCAGCAAACATTTACAAGGTTGTGCTGCTAGAATATTTATGATATGGGTTTACTAATGTCTGAACCTTCAGCTCTTTGGTGTCGTGCAGACAATGGATGCTGTGATTACTTACAAAACTGTGTGCCATTAAAACGAACTTCCGAAACAATTCCAGAAGCGGGCGACACGTTCTATAATAAAC	---	---	N/A	---	-	no IPS match	---	---	0	Xl.12309	---	---	---		---	---	---	---	---	---	---	---
Xl.12327.1.S1_at	1.1e-05	downregulated	GCCTGGCATTTATCTAACCCATGAAATTGCCCCCTAAAAAACATATATATTTCAGTCTTTCTTAAACCTATTGTGATGCTCTCCATTGTGTTTCGTTCAGAAAAGCAAATCAAAGACATCTTTGCACTTGTGTTCNATATATATATATTAATAACCATATAACATACATAACTGTCTGTGATTATGTGTACTCATTAGTGTTCTGCTCATTTTAGTGAGTTCTTGTTTGCACACACCCACAATTCCACACTGTCTTGTACTCTGTGCACTCGGTTTTATAGCAGTGCGCAGAAAACTGACAGTTTGTGCACACAGCCTGCAAGAAATGAATGGGAACCCTGTTGCCTTTAACCCACAAAAAAACTGCATTTTAGGTTTGAATGTCTCCATCATTACACA…	MGC80468 protein	MGC80468	N/A	MGC80468 protein	-	seg (SEG)	---	---	0	Xl.12327	MGC80468	443990	Q6GQ12		NP_001085564	NM_001092095	0006350 // transcription // inferred from electronic annotation /// 0006355 // regulation of transcription, DNA-dependent // inferred from electronic annotation /// 0007165 // signal transduction // inferred from electronic annotation /// 0045449 // regulation of transcription // inferred from electronic annotation	0005634 // nucleus // inferred from electronic annotation	0003677 // DNA binding // inferred from electronic annotation /// 0003700 // transcription factor activity // inferred from electronic annotation /// 0004871 // signal transducer activity // inferred from electronic annotation /// 0030528 // transcription regulator activity // inferred from electronic annotation	---	IPR001092 // Basic helix-loop-helix dimerisation region bHLH // 0.025 /// IPR013767 // PAS fold // 1.5E-4 /// IPR013767 // PAS fold // 5.1E-4	---
Xl.12377.1.A1_at	1.06e-05	downregulated	TTACACTTTAGAACGGCTGAACTGAGAATTAAGAAGAGACTGGTGACATTAGAAAAGAGTATTCCTTGAAAGTCTGTATTGTGCCTATTCTGTATTTATATATCTCAGCTGCCAACTGATGTAAGGAATTGTTGTTGTTTTTTTCTCAGCAGTACAATCACAGTATATTTTTTAAAATACTGTTTTTCACCCTGGTAAATCTATTGTGGTTGATTTATTGCCGTTTTATAGTTTTGCAATTCCAGACCTCTAAAATAAACCATAGGATTTCTAATTTTTCAAATGGTCCTTCCTGTCCTTCCATGGAGCAACCAGAGCTCTGACGTGTAACCTATGCACTACTGAATAACCTGGTTTTAGTCCTGATCAAATGTTTCTTACTGGTTTTACAGCGCTCTT…	---	---	N/A	---	-	no IPS match	---	---	0	Xl.12377	---	---	---		---	---	---	---	---	---	---	---
Xl.12382.2.S1_at	-2.49e-05	upregulated	AATGGGATTTTAGCAGCACTGAAGCAGAAGTTTATTTTGGTTCATCTCGTTGTATTGTGGAGTGAGAGAGAGAAAGAGAAGTCCTGAGAACTCAACAGGGAACACCATGGCCATTAATACCGACACCCAATATGAGAAGGTACTGGGAGGTTCAGGGAACCCTCTGCCCACAGACTCCCATGAGACTGAGAAACTCCTCACCAATTCCTCAGAGAATAAGGAGGAGAATGGCATGAAGAAGTCCTTTTCTGTCACCATGTCCAGCGAGAAGTCTATGGGAGACCTGGAACAAAATGGCCACAACCTGCCTTACAAATCGGTATCAGCTGGGCAACTGGAGTCTGCCCCTCTCTCGCCCTCCAGGGTCAGCCTTGCCAGGGCGTCCTCCACTGCCACCAC…	---	---	N/A	---	P:response to biotic stimulus; C:integral to membrane; C:membrane	PTHR14948 (PANTHER), PTHR14948:SF1 (PANTHER), seg (SEG)	---	tusc5_xentr ame: full=tumor suppressor candidate 5 homolog	3	Xl.70804	---	---	---		---	---	---	---	---	---	---	---
Xl.12402.1.A1_at	-5.63e-05	downregulated	ATACTGTACAACTTTTTTGCTCCATAATTCAGTGCGTGCACAAATAATTTGAAATAAATCAAAGAAACAGAAATACAATTCATGAAAATGATTTTATTGAAAAATAAGTGCCAGGCCTTCCAGATAAAGATGTAGCTCTGACATAATATATTCGTTCCAGCTCCTGTTGTTGTTTTATATGTTTCCATTAAGCTCAGATAACAGCGGACATTGGTACTGTGACTTTAAGTGGATGCAGTGTGCAAATGTTACATACAGTATATAAGATACGTGCCCCTACTGTCCCATCTCATTATTTCTA	---	---	N/A	---	-	tmhmm (TMHMM)	---	---	0	Xl.72189	---	---	---		---	---	---	---	---	---	---	---
Xl.12407.2.S1_at	0.00011572	upregulated	AAACTGGCGTTTTGCACTGCAGCTAGTTGCAGTCGCTGGATTAGCGTGCCTAGTGCTGCTAATCTGTGTGAAGAAGGAACCACCTAGATACTATACCGAGGACCACAGTGATGACCCTCAGATGCAGATCCTCAGTTTCCAATATATTTGGAAGTTGACCTCCTCCTTCTTCAAAAATCTGAGGATTTTATCTAAAACACGGAGCTTTGTTTTTCTCACCTTGGCTTCATGGTCCGTGAATTTCATTAATGAAGCCATGTTTGCCGTTGTTCCTGATTTCCTGAACCGAACCAGGGCCGTGACAAGCAGTTCGTTTCCCTGTCTGTTGCCAGATTGTTACTACAGCGACTTTATGTTCTATGGTTTGATTAAATACGCGGCTGACATCGTGGGGATACA…	---	---	N/A	---	P:lipid transport; C:mitochondrion; C:integral to membrane; C:membrane; P:transmembrane transport; C:mitochondrial inner membrane; F:protein binding; P:transport; F:molecular_function; C:cellular_component; P:biological_process	PTHR24003 (PANTHER), PTHR24003:SF84 (PANTHER), seg (SEG), SignalP-NN(euk) (SIGNALP), tmhmm (TMHMM)	---	spinster homolog 1	11	Xl.12407	---	---	---		---	---	---	---	---	---	---	---
Xl.1242.1.S1_at	0.024795	downregulated	AATGATCTATCTGCTGCTTTTGCAATGTTCAAAGTCTACAACTNNGAGGTTTGGAATTCNCTAGATTCCCAGTTACCATAACAATTTATTATTTATCTCTGACGAATCCTCATTTTCTCTGCTGGCATATACAGCCAATCAAGCCTTCTACACCTCATATGTATTTTGCACTGGCGCCCACTGTATCAGCCTGCATCAAATTTTGGTATCAAAATCTGCTCAGAACGAGTGTCTGTCAATACACAGATATACATACATACATACATACATACATNNNNNNNNNNNNNNNNNNNNNNNNGGGATTGGAAGGCAGCTGATTGGCTTCTCCTGTGTGCCATTAGACACATATAGGTTAAATAGTAGCCAGAACATGCTTTACTTTTTGTTAAATATGAAANT…	arginase, liver	arg1		arginase, liver	-	seg (SEG), tmhmm (TMHMM)	EC:3.5.3.1	---	0	Xl.1242	arg1	380109	Q7ZYM1		NP_001080417	NM_001086948	0006525 // arginine metabolic process // inferred from electronic annotation	---	0004053 // arginase activity // inferred from electronic annotation /// 0016787 // hydrolase activity // inferred from electronic annotation /// 0016813 // hydrolase activity, acting on carbon-nitrogen (but not peptide) bonds, in linear amidines // inferred from electronic annotation /// 0046872 // metal ion binding // inferred from electronic annotation	---	---	---
Xl.12436.1.A1_at	1.73e-05	downregulated	CCCTTGATATATACTCTCCAAATGTAAAAAAAAACCATCTGAACTGGACTGGACCTGGAATTTTCATAGTACATGGAACCCCTGTAGAATGCATTGGACAAGTATGGGAAGAAGGTAAATCATTATAGTGTAATAATGTGCATTTTTTTCAACTGAAATTTGTATTACATTTATTGAAAGTAATATTTTATTGTGAAAACAATGAAACCTCAAATGTAGGTTTTTAATATCATTGGAAAATGTAATACCATATAATCAATATGTTTTGGATATAAAATAGTGATATAGTGGTTTGGTGCAGTTTTTATATTTTATTTATGCAAGCAGGCAGCAATGAACTGGTGAAAAAAATAATTGATCAGAAATAAAGGGACAAAACATCCCCTTTTTGACATCTGG…	---	---	N/A	---	-	no IPS match	---	---	0	Xl.72204	---	---	---		---	---	---	---	---	---	---	---
Xl.12444.1.S1_at	0.00013258	upregulated	CATACTGTTATGATTTGGATTCTTTTTATTCTTCTTTGAAATTAGGGACAATTACTCCTTATAATGCTTGAATAATTCTGTTGCAAGTGCAGGATTATTAGGTTTGGTATATAATAGTTATGTTATATGTGTAGCATATCTGTTACAAGATGATGTCATTATTATTATTATTATGTAATACAATACCATTGCAGGTATAGAAGTGTACACTGTGTGTAACATAAGAAACCTGTATCCTCTGTGAGGATTACACAATAATGCATTCAATATATGGATGTATAGTGTGATTTAATAAGTAATGTTGGTAGTGATGCATTAGGGCCTAATGATGAATTGGCTCTGTATGTTTGCTGAATATCTGTGCTTGTAGTATGTGTAAAAGCAAAAGTTCTCTGGTAT…	enhancer of split related protein 9b	esr9b		enhancer of split related protein 9b	-	no IPS match	---	---	0	Xl.79351	esr9b	733288	Q53U30		NP_001089097	NM_001095628	0045449 // regulation of transcription // inferred from electronic annotation	0005634 // nucleus // inferred from electronic annotation	0030528 // transcription regulator activity // inferred from electronic annotation	---	---	---
Xl.12453.1.A1_at	1.66e-05	downregulated	AACAGGTCCCATACCGGTACAATTGAAAGATGAGAAGCCATATATCTTCCCACCTTTGGCTTTTAGGGTATTTAATATTTTTTAAGACATAGACATAATAAAAGCCCAAANCCTATTTTAAAACNAGTAAAATAAGNAAAGCATTAGGTTGGGTAGAGCACAAGGGCTGCCCCTGTACAAATCCCTACTAATATTGTTATTCTGGTGCAGTAAAGCAACAACGGGCCTTCTCTCCTGCTCTCACCTCATCAGTTCAATGTGCACAATTAAACGTATTTTTTTGAAATGTTTACTTTTACATAACAGTATTATTTTTAAAATAAAGNAAATAAAATAAATTGCAGTGACGTGATTTCACTTTCATGTTAACGGAGATATTAAGCGAGTCGTCTTATGGAA…	---	---	N/A	---	-	no IPS match	---	---	0	Xl.75513	---	---	---		---	---	---	---	---	---	---	---
Xl.12454.1.A1_at	-2.87e-05	downregulated	GAAAATTCAACATTCACCAGGCATTTTGTGGTTATCCTACATACAGGGATTATGATGTCATTTCGACTTCATTATATTACACTGCAATCAAGCATGGGGATATAGGATATACCGGGTTGGTTCCTAAAACTGCCTGTTACTGTTGATGNTTTTTTGGCCACAGAGGTGACATTAGCCTTAGGTTAAATACACGATTTGCAGTGTCAAAAAGTTGATCAACCTTTGGGGAAGGAACTACAGCTAGGGGAGGGTTAGCCTACATAGAAACACTGAACATCCTTCTGGGCTCTATAAAAATCAATGACCTAATAAATAGGTTAAAATACTAGTTTTTCAGCAAAACCCTCTCTATCCTACCTTATAACAAACCCTGCACTGGAGTGTCCCCGTGTGCACTTC…	---	---	N/A	---	-	no IPS match	---	---	0	Xl.12454	---	---	---		---	---	---	---	---	---	---	---
Xl.12497.1.S1_at	-4.82e-05	downregulated	AAATACTTGGCTAAACCTCTTTCAGCGAGCAGCAGAATGGCATCCACCTGGGAAACANNGGGGTTCGGAGGAAATTGATGTGTGTAAGATTTCTTGTCCTAATTACAGTTTTCTTCTGTTTCTGGATACCTTTTAAACTGGACTCCTGTCTTTTTAAGCACGCTTGGTATTTTAACATCAATGCTTGTTTTTTGTACTGTTACATTTTTAAATATAGACTGTTAAAAATAATAGATTAATAAGACCAGTGTTACATGATTAATGAAGAGCCAGAACCCATGACAAAATGAATGTGAATAAACCTCCTGAAATATTTAATTGAGAAGGTCTGTGGAATGATTATGTACGACTGGACTGCACAGAAGTACTCCTTTTAGCACATGCGTTTCCAAACTACTT…	---	---	none	---	-	no IPS match	---	---	0	Xl.53523	---	---	---		---	---	---	---	---	---	---	---
Xl.12499.1.S1_at	-2.68e-05	upregulated	GAATAAGCCTCCAGGGCTACTGCTTGCCTCTGGACTGATGGCCACAATCCCTACTGGGAACTAAGGAAGAAAAACAAAAATCAGCTTTGCCTATTTTATTATATAACGAATCCATCCCTACAGCACTGTATACATTTAAAGGGGAACTAGACTCTATTTGGGTTTGTCTTTTCACTTTTGTTTTTCCTTAAATAAACCAACGTAGATGGGGGTATGGTTTATTTTGTGCTTTAAAACATTTTTAACAAAATATTTAGTAGCGTGAGAATCGCCATGCCACCGTCACAAACCAATGAAGCTTATGTTATTGTTGCCGATAGGGCAGCTCCCAAAATGCAGAGAAAGAATGTTTTGGGCACATAATACGCTATACCCTTCAAATGTACTGTCTAAGGGAAT…	---	---	N/A	---	-	no IPS match	---	---	0	Xl.19396	---	---	---		---	---	---	---	---	---	---	---
Xl.12522.2.A1_a_at	-1.71e-05	downregulated	GGAATAAAGCACATAGGTCTGTACAATATATGTACAAAAATGTTGGTAACCCTGGAAGGTCCCAATATCTAGAGAGTTTTCTTTTGGCCTCAAGCGTCTCCACTTCAGCTGTTCGATGTCTCAACTGCAAAGGCACATTTAAATGTCTGATAAGTTAAAATATATGTATGATTTAAACGGTTGTTGTCCATAAGAAAAAAAAAATCTATATATTTAAATCTACAAATCTGTTTGTATTGATATGCATGGTTATAACTTTCTATTCA	---	---	N/A	---	-	no IPS match	---	---	0	Xl.12522	---	---	---		---	---	---	---	---	---	---	---
Xl.12561.1.S1_at	-3.01e-06	upregulated	TACAGTTACCCTGCAAATAACAGACAGTGTTTACTTGCAGGTCATTTTAGAGCATTGCAAGAATTATGTCAGGCAGAAGATTTTTTNTTCGATCCAAGGATTTCAGCCATGCACTCTTTCTCTGCAGCTTTGTCTNTCCATCCCTCTCCCCTTCTTTCTGTCTCCCCGTCTCTCTCTNTAGCCCGGGGCTTGAATTTGCATGTCTAATTCATTTACTTGCCATATTTGAATTGGCCTGAACAGATGTAAATTGGGAAGGATGGGAAAAACTGCAGTCATCAACAATGATTAATCAGCTGTTGCAGGCAGTGTCTTAAGGAGACTGGTAGGAGGAGGCATGGAAACNAAAAGGGCAATGTGTTCGATGCCTAATTGTCACATCAGACCATTAATGTCCCC…	XMeis1-3 protein	LOC398167	N/A	XMeis1-3 protein	-	seg (SEG)	---	---	0	Xl.12561	LOC398167	398167	P79939		---	---	0006355 // regulation of transcription, DNA-dependent // inferred from electronic annotation /// 0045449 // regulation of transcription // inferred from electronic annotation	0005634 // nucleus // inferred from electronic annotation	0003677 // DNA binding // inferred from electronic annotation /// 0003700 // transcription factor activity // inferred from electronic annotation /// 0043565 // sequence-specific DNA binding // inferred from electronic annotation	---	---	---
Xl.12567.1.A1_at	2.44e-05	downregulated	AGCTCTATTTGTTTTCCATGAAGTGGCACAGCAAGTTGCCCTGAGACTCTGACTCCAAGCGTCACGCTCAGTGCAAAGGGATTTCAGTGGTCGTCTCCTTTCTGTGAACCCATGCCAATGGCAGATATGCTTTGAAAAGAATATACAAGAGGGAATGAGTTTATTTTCTATAGGATGTGCAAAGTTAAACATGAACACTGTGTATATTTTTTTGGCTTACATCATCCCCTCTCATTGGGAGCAGGCGAGAAATCATATTCTACTGTGTTTATTTAAACATGTTTTGCGGTTGGAGTGAAATTCCGGTGTTTTTCAGCCTTCCCTGGAGCGGACAACTCTCAGAAGCCAAAGGACAACAATTCTATCTTGTGTTTACCGCTTTCCAAAAATGTACATAAA…	---	---	none	---	-	no IPS match	---	---	0	Xl.72241	---	---	---		---	---	---	---	---	---	---	---
Xl.12571.1.A1_at	2.63e-05	upregulated	AAACAGACAAATTTTCCAGGCAGAGTCTAGAAGCCAAAAAACCTCTTCTGCGGAAGTGGCTACTTCGCCACAAAATACTTTGATGTCGGTTAAAACCATTTGAGTGTTTAAAGGCCAAAAAAGAGGAAAGTGGGTTTAAAGTGTTTTAACCGACATCAATAAAGTTTGTTTTAAACATCCCTCCTGTTGCTGCACCTCGTAGTAACTAAAACAGTTAATTTTAGACTTGCAAACTTTGCTAGTATAAAGTTCATCTACAATATATTAATGGGGAAAGGCGAACGGGGTTAAACGTAGAAGTAAAAATGCTGCTTGATAAATATACATGTCCATATATTCCTGCTGTAAACAAGGAACGTCACAAAGCAAAACCTTTATGGTTTGATAGAAGTGTTGGTG…	---	---	N/A	---	-	no IPS match	---	hypothetical protein PROVALCAL_01419 [Providencia alcalifaciens DSM 30120]	0	Xl.12571	---	---	---		---	---	---	---	---	---	---	---
Xl.12586.1.S1_at	0.00060722	downregulated	ACGACTGTTCGTATAGTTAAGGCCAATTTCAAACATTATGTTGACAAGGCAAAGAGTTGAAGCATTTTATCTTCTCCTCGTTATCCTAATCACCCCCATTGACTTATGTATCTCCAGGCAAATGTTGCTTATTACAGCAGACTTCCATAATGCAANCAACTTCCTTGCAAGCAATTACTATACAAGGGAATGTGGGTGTGATTTTAGGGTTCTGATCACATTCTCAAGCTACTAATCACTGTGGGCGAGATGCATAAAATTGTTCCTAAATAATGCAGGCTATTGTTTTACTGGCACTAGTTAAGTTTAAAGAATAAACAAAGCTGTTTTGGCTCAGGTATGTCAGTTTTTTAGAGACCATTGTTAAGGTTTCCAGTCAGCCAATAGTGTGTAAGTACA…	---	---	N/A	---	-	no IPS match	---	---	0	Xl.12586	---	---	---		---	---	---	---	---	---	---	---
Xl.12587.2.A1_at	-3.12e-06	downregulated	GCATTTTGCGGTGCTGACAATTGTATTGTCAAGGTATGTCGTGGGAAAAGAAATAGAAAGCGCTCATAAGGAAAGTTCTCTGCAGGTTTGGTTGTTTCAGGTTAGAGATTTGTTTATGTTGAGGCCTTCAGCCTGTCAAAGGTTTAATCATTCTCACCATCATGTAAGGAATCGTGTCAACAGTCCTACAATTGGAAAATGTAACAGTTATTCGTAGGCCCGTTCTTACGTGTATTTCAATTTCGTGCTGTACTGAGCATGAGCTTAGAAAAGGGGTGCAGTATATTCCAGGCCAGCTTCTTCATTTGGCAACACTACATGAAAATAACTTCCCTATTGTAGGACATGGGGGGTTTTACACCTACAGGCAACATGTCATGCTCCCTAACTGCTACTTTC…	---	---	N/A	---	-	seg (SEG), SignalP-NN(euk) (SIGNALP)	---	---	0	Xl.57765	---	---	---		---	---	---	---	---	---	---	---
Xl.12640.1.S1_at	-1.47e-05	upregulated	CAATAGATCTCATGTCACTGTCAACAATCATCTTGTCTATATCATCCTCCTGTTTCATTCTTNNNNTNNNNANNNNNATTACGTTAAGGTTACATAAGAAATAGTTTGATAAATATAGCAATATGTACAGTATTTTCTCANACATCAATATTTTCCATGGAACAGAATGCTAACNATGCTTTTATGGATGTAGATCATATTGGGACATCATCACTAAAAGTAGACCTCGCATTAGGAAAGTATGGGCACTCCTGACTTACAGAGTCGTGACCAAAGAGAGCACCTTTAGAAGTCGAAAAATTNAACTTTACACTTCAATATTCAACAGTCACAAATAGTAAATAAAAAGTAATTGGAAAAAGTCTCTATTTCTGAAACCAACTGACCTGA	---	---	N/A	---	-	seg (SEG), SignalP-NN(euk) (SIGNALP), tmhmm (TMHMM)	---	---	0	Xl.20102	---	---	---		---	---	---	---	---	---	---	---
Xl.12646.1.A1_at	-1.91e-05	downregulated	AGCTTAACTGATATCCGCTGTGTATCCTGTGCCTTGTTTCCTTTTATGGCTCTGAATGCCTGCATGTTTATATAAAATATAGTGTGTTTCTGAAGCAAACAGTACATTATATTTACATTACTATAGGGTACTTTCATTTTTTGGTGTTACCTTCTGTCATTTGCTCTAGCAATGTGTCTCCAGCAGGAGCTCCCAAAAAAAAACAGAAAAGGATAATCACATTTATTAAGAAACTCCAGAAATGTACAATTTTTTTTTATTTATTATGAATTTGTTTTGGTTGTGGACAGGAGGGGCTTGTCTGCAACTGATACATTTCCAGACAGCCCCTACATACAATTTGGGATTATTCAGTGAGAATCTTCCCCTAGGGAACATTTTCAACTTTAGATCCGGATA…	---	---	none	---	-	no IPS match	---	---	0	Xl.12646	---	---	---		---	---	---	---	---	---	---	---
Xl.12647.1.A1_at	1.49e-05	downregulated	TTGGCTCTGTACTGGAAGCCCCGGATTCAGAAGAAGAAGAAGAGGAGAATGTGATCTGCAAATCCCAAGATGCATTGCACTGACGCCCAAGGGTGGCTATTCTCACCTGGTGTAGTTGGATTTCCAAAGAATTTGTGACTCCATTAGAAGCTTTATACCTTGTACAAAATCCTCAAGTAACAACTGAAACCAATGATCCTCATTACAATGACCCGGCAGATCTCTGGAAANTTATTTTCTCCTCAAATATACTTCTTAGAACTACACTCCAGCCTTAACATATACATATACCTCAAATGGAAAGCTGTACAAAGACTGAAGAATCTACGAAGCCTTACACTGAATTGTCGTGTTACCTGTGCTACTGANNNNNAANGCCTAAACCACCTCACAGACAAC…	---	---	N/A	---	-	no IPS match	---	---	0	Xl.12647	---	---	---		---	---	---	---	---	---	---	---
Xl.1265.1.S1_s_at	1.74e-05	upregulated	GAAGAACATGTTCACCTTTGCTTTCATTATGAACTAAAAATGTTCTATAATTCTACAATTTAATATTATCTGGTTGCTAAGCCCTCTAACCCTAGTAACCAGGCATTCATTTGAATGAGTACATTTCCGAGAGTCTGATTAGAAAGATAAGCAATATAAGAACAATGAATACAGCTTCCGGTCTTTCACTTTGCNGTTGCCGGGGTAACAGACCTTAGCAACCAGGTAGAAATTGGATCATAAAGGGANATCTTTGAATTAGATGATGTCCCTTATCAACAAACAAAATGCTTCTTTTAAAGGGTAACTTTGCCAACATACAAAACCCAATGATAATATTTAAGGGGGGGTCCTTTGTAACATTTTATGTAAATATTGTCGTTTGTTACTTGTACCCGA…	POU class 2 homeobox 1	pou2f1		POU class 2 homeobox 1	-	SignalP-NN(euk) (SIGNALP)	---	---	0	Xl.1265	pou2f1	399316	P16143 /// Q00003		NP_001095255	NM_001101785	0006350 // transcription // inferred from electronic annotation /// 0006355 // regulation of transcription, DNA-dependent // inferred from electronic annotation /// 0007219 // Notch signaling pathway // inferred from mutant phenotype /// 0007275 // multicellular organismal development // inferred from electronic annotation /// 0042981 // regulation of apoptosis // inferred from mutant phenotype /…	0005634 // nucleus // inferred from direct assay /// 0005634 // nucleus // inferred from electronic annotation /// 0005667 // transcription factor complex // inferred from sequence or structural similarity /// 0005737 // cytoplasm // inferred from direct assay /// 0005737 // cytoplasm // inferred from electronic annotation	0003677 // DNA binding // inferred from electronic annotation /// 0003700 // transcription factor activity // inferred from electronic annotation /// 0016563 // transcription activator activity // inferred from sequence or structural similarity /// 0030528 // transcription regulator activity // inferred from electronic annotation /// 0043565 // sequence-specific DNA binding // inferred from direc…	---	---	---
Xl.12676.1.A1_at	1.93e-05	upregulated	ATGGATCTTATACCTGTACACCCTGGCCTTATCTTACATATTCATCCTTAAATATATATTTTCTTTTATGTTCCCAAGTTGTTGTTTTCTTCTGAGAGAGGTAAAGTTGCATAGTGTATGTCTGATATTTATTATGGATGGCAAAGGATACACCATGACATTCTACGTGTATGTAAAACATTTCAAATGATTATATGTGGCAGTCATACATATGCTGGACGCTTTCTGAACAAATGTTTCCCATTGATATTTATGAGACTTTGACCACGTACATTTCAGGAGGATCCAAAAGCTGTGCAGTGCAGTAAATATAGAATATGCACTGTGAGCCCTCTGATAACAAATGGTTAACAGCTGCCTTTTAATATTTTATTACTATATAAATAAATATATATGTAC…	---	---	N/A	---	-	no IPS match	---	---	0	Xl.71508	---	---	---		---	---	---	---	---	---	---	---
Xl.12682.1.A1_at	2.41e-05	downregulated	TCCTGATGGAGAAGCTGTGACACCAGACTTTGTCCGGAGGGGAGAGTACAAGCTGGAGAGAATGGGCATCACGTATTCAGCACAAGCCCACTTGAAGTCACCATTTGACCCAAACAATATGAGAGTAAAAGGATTTTACTGAAATTTAAAATTGAAGAATAGATAATCTCCAAGTGGATGTGGAAGTAAGAAATTCAGTGATCCTCCCTTCTAATTCAGATTATGAACCCCACTTTTATATTGGACCCAGTCTTTTTGTTGTTATTGTTCTGACCCTGTGTAAAGCCCATATACTATCATGGGTATGGGCCCAACCACTATTTACTAACCACTGAAAGGNATGGCTCCTGGGCAACGAGTACAATCTAGGGTAGGGAGGTCTAATTCATTAAAAAAGAG…	---	---	N/A	---	F:FAD binding; C:mitochondrion; C:cytoplasm; P:glycine catabolic process; F:sarcosine dehydrogenase activity; F:oxidoreductase activity; C:mitochondrial matrix; F:aminomethyltransferase activity; P:biological_process; P:methylation; P:oxidation reduction; P:glycine biosynthetic process; P:choline catabolic process	PTHR13847 (PANTHER), PTHR13847:SF45 (PANTHER)	---	sarcosine dehydrogenase	13	Xl.12682	---	---	---		---	---	---	---	---	---	---	---
Xl.12709.1.A1_at	2.56e-06	upregulated	GACACTAGTTGTTTTGTCATTCGGGATCAATACAAACAATTCTCATGCTATAAGCTCCCCCTCACTTTTTCACTCTACCAAAGAGTCCAAGCAAATACAATCATTGGTAGAGCCAACTCCTTTCCCTTGTGGGATTTAAGGGAACATCTTACTACAGAGGAAGAATTAACTGTTTAATTCAATGCTGATTCACCTCAATCTGTTACTCTGTGAATTCATGTTTTTATTGCAAAGAAGCAACTCCTCAACATGAAATATGAAGTCTGCACTTTCTTTGCTAATATCAATCCGCCTGGGAGTCACTTGTGGTAATGGAAAGTTTAGACAGAGACAAGCAAGCATTGCAATCTGACTCCACAAGGCAAATAATCAGCATACAGAGAAAGTAATAATAGCATA…	---	---	N/A	---	-	seg (SEG)	---	---	0	Xl.72295	---	---	---		---	---	---	---	---	---	---	---
Xl.12748.1.S1_at	-2.23e-06	downregulated	GGATACACGGAGAGTCCAGATTCAAGAAAAATTGGAGAGGAATGCAAAGCTACAGGAAGAGCTTGCCCATGATAAGGAGCTGTTGGAAAGTGCAACAGAAGAGCACAAGCAGCTTGAAACAGATAGAAATGCCAGGCAAATGAAAGTGGCCCAGCAGTACCAGCGGGATCTCGTTAGCCAGGTGGCCTATCAGCAGTCGCAGCGGCAAGCCGAGAGAGAGGAGGAACAGCGAGAGTTTGAGGCAGGACTGACGGCTGAGAAAGCTTATCAGAATAAACTGCGGGAAATCCTGTCCAGACCTTATGTTGGCCACGAGAACATTCACCCCTTGAGGAGGGGCCGCATTTCTAGCCCTAAGGACTGGCTCCCACAATAGCCGGATTCTCCCCTTTTCTCGTC…	---	---	N/A	---	F:molecular_function; P:biological_process; C:cellular_component	coil (COIL), seg (SEG)	---	loc100145337 protein	3	Xl.12748	---	---	---		---	---	---	---	---	---	---	---
Xl.12764.1.A1_at	2.99e-05	downregulated	ATGCTCAAACACCATATTTTCCTTTTTTTTATTTCTTAGAAATTTAAATTGCAATATTAATTTTTTTTATAGCGCAAATGAGATTTTTTTTGCAGGACTACATAAATAGAATATTCTTTACTTCACTGTGATCCCAATATCCATCAGATTGATTGCATGGCTTCAAGAATGTGAGAAGGCCAGATTCTGTGTTCTATAAAGGGAATTGCAGGAATTATATCTTTTTAACAAATTTAGCATGGAGTTGCAGCTAATTACCTGGAGATCTGAAGCCAGTTGCAGGGTGAATGGACCTGCACTCACAGGTGGATTAATGAAGATTTAGGGAGGCGACCTATATATTAAAATTTGAAATTGTGGATTTTAGATTTTTATGTTATTCGAATAAACTCAAAATGT…	---	---	N/A	---	-	SignalP-NN(euk) (SIGNALP), tmhmm (TMHMM)	---	---	0	Xl.12764	---	---	---		---	---	---	---	---	---	---	---
Xl.12790.1.S1_at	2.3e-05	downregulated	TTAACTGACGTCATTTGCCTTCCTAGCTATGATAATGTGTCGCTCTTATCTGCTTTTATTTTGCCTTAACTGTTTANTGTATTTTTAGAGTCAGGGACACCCAAATGAATTCATTAGAGCCTNACTCCAAAAACAACAGTGGCCCAGAAGGGTCAGGATGGTTTTTGCTGCTATCCTTGCGCGCAAAAAAATAAAGAATAAGAGATATATATTTAAAGCGTATATTTTTCCATAAANGTGGGAGCCAGATAGATTTTGCATTAGTAGAGGAATGGGAAACTTGCAGTCTTCCAAGCGCTGGCAAAGCATGCTAGGAAATGTAGTTCATGGATGGAACCAGCAAGTCTGACACCTCTGCAATATATGAATTCCAGTTATTCACGCTCTTATCTAGTAAGG…	---	---	N/A	---	-	SignalP-NN(euk) (SIGNALP), tmhmm (TMHMM)	---	---	0	Xl.12790	---	---	---		---	---	---	---	---	---	---	---
Xl.12810.1.A1_at	-2.44e-05	downregulated	TTACAAATTACTGTACCATGCTTTTGCCATGTCCCTTACAATTGCTTGTATTAATACAATATTTCCTGGTTCAAACAACATAGTTTACCTGGAAATATAAATCTATACAAAATATGAAGCTATTGTCAGCTTCCATATTTGCAGTGAAATCAGAATAGGTATATTCATATGAAAGAAGTATTTTTTTTTTTCATTGTATTAAGATTCTACAGAAAAAGTCAGTCCAGTCTCTGAATGTTTCTAAGTGTGCGTGCTCTTACTTTTTACAAAG	---	---	protein phosphatase 4, regulatory subunit 4 (ppp4r4)	---	-	SignalP-NN(euk) (SIGNALP)	---	---	0	Xl.12810	---	---	---		---	---	---	---	---	---	---	---
Xl.12855.1.A1_at	-0.00064954	downregulated	GATAGCTATGGTGCCAGAAATCCTACACTGTGCATCTACAAGTATGTTTATTTATCATCTTCTGTTACATATTGTAAATGATAGTCCTGCTTTTATTAACTTTACTGCAGACNACACCTTGTTAGGTAGCCAAACACTTCTTGTGATTTTTTAAAGGGAAACACAAATGAAGCCTACGGCTGGCAGCAAAGTTTTACTTGCTTGTCTGAATTGTCTCCAAAAGTAACATTTTATTGACCAAATACAGATTTTGGAAAATTATATAAAACGTCTGACAGAAGGTTTGTTCAAATGCTTTTGATATCTATTGCCATGGAGGCATTTNCCGTTATNCTGGGGGAAGAGGTATTTTATCTTCACCTTTACAGAAGAAGCAGCATGGTAACTCCCACTTGCATT…	---	---	N/A	---	-	no IPS match	---	---	0	Xl.12855	---	---	---		---	---	---	---	---	---	---	---
Xl.12858.1.A1_at	5.36e-05	downregulated	TGCTAAATTATATCACCCGGAACGCNTGCAGGGCTATCTAAACCCAGAACCCATGCGTATTCTTGAGTGGTTCGGATTGGGTTCACTAATAGGGCTTGCACTGAATTTGGCATATACAGTACTATTTTTACAATCAAAGTTTAGCTGGCGTCCTTTTATGATATTCACTGTTTATTCAATGTTGATGGCAGAATTGTTTGGGCGTCATTACATTCTAGAACTAAGGCGAATTTTACCAGGCCTATACAACGTTGTACCTGCAACAGAGTGCTGCACTNCCTGCTATGCTGTTTTCTGAAGCATCTGCCCGTAGGACTTTGGTGTACTTGGATGAATTAACTTGCAAAGCTGGATATGCCAAGGATATAGCATTATACAGGGAACTGGGCAGAAGGGGTG…	chromosome 9 open reading frame 125	c9orf125	N/A	chromosome 9 open reading frame 125	F:molecular_function; C:integral to membrane; C:membrane; P:biological_process; C:cellular_component	SignalP-NN(euk) (SIGNALP), tmhmm (TMHMM)	---	transmembrane protein c9orf125-like isoform 2	5	Xl.12858	c9orf125	100137688	A9UMN0		NP_001108291	NM_001114819	---	---	---	---	---	NP_001108291.1 // span:221-243,250-272 // numtm:2
Xl.12859.1.S1_at	1.95e-05	upregulated	GTCATGGCTTCTTCAAGAGCCCTAGAGGCAAGAAATGCTATGCGGGTACTCTTCCTACCTTGCTCGGAAAACAGGAACAAACAGCTTGCTGATAAGTGGATGAATGATACTGGTGCTCATCCATTAACATTCCCTCTAAACACATGCTTGGAACTTATCCTGCTGCTGTCACTCAACAATACATCCTTGCCTAACTCCCTGCGCTTCATGAATAACTGGCAGGTTTCTTATTTGAAGATGTGAAGATTACCTAAACTGCTTTATAAACTCACACTGCATATAACAGCGTTTCCCAGCAAAACACAACAAATGATGTTAGCTTCTGGTGGAGTCAGTCATGTTGATTTGTAAATGTTGGCCGATATTTAGGTATTGTAGGAAAACTGATATTTCTACGGT…	ubiquitin-conjugating enzyme E2C binding protein	ube2cbp	N/A	ubiquitin-conjugating enzyme E2C binding protein	F:molecular_function; F:ligase activity; C:cytoplasm; P:metabolic process; P:biological_process; C:cellular_component	no IPS match	---	ubiquitin-conjugating enzyme e2c binding protein	6	Xl.12859	ube2cbp	495985	Q5PQ45		NP_001088721	NM_001095252	---	---	---	---	---	---
Xl.12897.1.S1_at	1.05e-05	upregulated	GGGCATTGAGCCCTGTGTTCTTTCTGCTCTTAGCACCCCTGAACCTGTAGAGTCTGCTCTAACATTGTTATGACATTCCACTCATCCGATAATTTAATTCTGAAAACCATTATGTTTAATATATGTATGTTTTTTTTTATGGTTCTTTAAAACACATATTTAAATTAAATGTTAAAAGGAAAATATTTGTATTTTTGCATTGCTGAAGGTGGATTTGTATTGTAAGATTTTTGGTATGTTGTACAGCCTGCCCCATGGATGGGGTCGGTGGAGGAAATGGCATTAACTCACCTTCTATCTAAATATTTTAAAGCTTTTATTATACACTGAAAATTAGGACTGATGCTCAACTCTCACTGCTAAAGTTGTCTGCTACCTAGTGCCTCGTATAATGGCGCA…	---	---	N/A	---	-	seg (SEG)	---	---	0	Xl.12897	---	---	---		---	---	---	---	---	---	---	---
Xl.12910.1.A1_at	-1.14e-05	downregulated	ATTTTCCTTATAACATGAACCGGCTTCATTCCCTGATTAGATGGACTATACTGGCCTCTCTAATGGGTAATTATTATGAATCAGTATCTTTGCCAGGCAGCAATGAATGCATCTAGTCTATAAATGTGGGCACACAATCCTTACCTGCCTAATTGCTCCTGGTGCCAGGATTCATTAACATTATTGCTGAGTCAGGTGAAGAATTATTCAAATGCCTTCTTCAGCTGCAAGATATACCCTGAAACTGTCATGTTATTCTGGCAATTAGCACATCTCATTTACATAGNAATTAGATAAGATGGCCTTCTGACAATGCGGGTTTTAAAGAAACACGATGACGTGGATTCTTTTGTGTTCTGTTCTATTTTGGTCTAGCACTTTCGAATTCTTTCACATGCA…	---	---	N/A	---	-	no IPS match	---	---	0	Xl.12910	---	---	---		---	---	---	---	---	---	---	---
Xl.12937.1.A1_at	2.35e-05	downregulated	TAAGTTATTTATGTTGGCGGGGAGTTGGGGACAGACTTCCTGATGCCTCGGCCTCTGTTCTTTTTTTTTCGTCCTTTTTTTAAATAAAATCCATGGCATTTTCTTTTTTGGGAAAATTTAAGTTAATTTACAATTGTGGTTGAAGCAATAGAAAATTGAAATATGGATTGTGCATGACTGTGTCTTGAGTGTAAAAAATATTGCAG	---	---	p21 protein (Cdc42/Rac)-activated kinase 3 (pak3)	---	-	no IPS match	---	---	0	Xl.12937	---	---	---		---	---	---	---	---	---	---	---
Xl.1297.1.S1_at	-8.11e-05	downregulated	AGCGCTCTCTAACAATGCAGCAAAGAGAGTACAGCAGGTATCACCAGGGCTGGAGGCGGCCATTTTATGGCACAGCNACAGAAAAGGAAGAATACAGAAAAGATATCCGGCAGCTGCTAAAAAAGCAAATGAGTGAGAAATGGGCCCTTCAGCGGGAGATGCTGAGCAGCCAGAGCAAAGAGCTGGAGACCCTGATGGAGGTGGACCGCACGGCCCTGATGCAAGACATTGAGCAGCAGAGGACACAAGCCTCGTTCCTGACAAAATACAGGGATGAGAATAAGAGGTTAATGGAGACAAAATGGCAAGAAAACCGCTTGACTCGATCTCAGGAGACCCTGAGGGAACGTGAGCTGCTACATTTCAACCCCATTAACTGGAGCGGGACATTAAAGTGAT…	---	---	uncharacterized LOC100498463 (LOC100498463)	---	-	PTHR11055 (PANTHER), PTHR11055:SF1 (PANTHER)	---	hypothetical protein BRAFLDRAFT_102983 [Branchiostoma floridae]	0	Xl.13251	---	---	---		---	---	---	---	---	---	---	---
Xl.12976.1.S1_at	-5.1271	upregulated	ATTTGGGAAACGCAGATGGTGTCTTCTCCACCCAACGCCTCACACTTTTCCTATCACAGGTCATCAAATGTGACCCGGACTGTTTACGGGCGTGCCAAGAACAGATTGAGTCCCTCCTAGAGTCCAGTTTGCGCCAAGCACANCAGCAANCACAACACTTCCTCAGACACAAAAAACATGGAAGAAGAGGTGGATATCTCCTGCACCCCGACCGATGTCCGAGACGTCAATATCTGACATGGAACTGCTCACAGACGTTTTATTTTGCTCGTACATATATATATATATCTATATATATAGATATATATATATATATATATATATATATATATATAAAGCTTTGGAGTGTGTTGGGATAGAACTTGCGGAAGAGAACAAGGCCACGCCTTCCGGACACTT…	cyclin D1 b	ccnd1b		cyclin D1 b	P:regulation of cell cycle; F:protein kinase binding; P:cell cycle; P:cell division; P:regulation of cyclin-dependent protein kinase activity; C:nucleus; P:positive regulation of protein amino acid phosphorylation; P:positive regulation of cyclin-dependent protein kinase activity; P:response to drug; F:enzyme binding; P:response to DNA damage stimulus; P:G1/S DNA damage checkpoint; C:nucleoplasm;…	PTHR10177 (PANTHER), PTHR10177:SF67 (PANTHER), seg (SEG), tmhmm (TMHMM)	---	cyclin d1	21	Xl.12976	ccnd1b	379161	Q7ZYJ6		NP_001079474	NM_001086005	0007049 // cell cycle // inferred from electronic annotation /// 0051301 // cell division // inferred from electronic annotation	0005634 // nucleus // inferred from electronic annotation	---	---	---	---
Xl.12986.1.A1_at	4.04e-05	upregulated	TATAATCAGCCGCTTCAGGGTCTTTCCCTACAGACCCTCTGCGGCACGTAGCATACCTGAATAGCCAACGTGATTCATTCCCTCGTTAGTCCTCAAACCAAACCGCGTCCTATGCCTCAGCGAGCCAACCTCCGCCATCTTGGCCCTTGGTTTTGAAAATGACTCCGCCCACTCCCAAACGTCACGACAACTCTTGCATTCGAAGAGGGATTCCTGGGGGCTGAACGTTCCCTCCAGCTCCCGGGTCCATGGACCTGTCAGTTACTGCGCATGTGCAAGAAGTGACAGATCGGTGCATGTGCTTTACCATATGCAGCAGTGCGTATATGGCTGGCGCACAGCCGCTCTGAGACAGCTGACCGACAGCCAATTACAGGCAGAGGAAAAGGCGCCAGTATT…	---	---	N/A	---	-	no IPS match	---	---	0	Xl.12986	---	---	---		---	---	---	---	---	---	---	---
Xl.13017.1.S1_x_at	1.45e-05	upregulated	CAGAGATAAATCCTTTATTTTTGATATTTATCCAGCAGCAATATTTTATTTAATTTTTTTTTTTCGGTTAATGCTTTAAAGGGATACTGTCATGGGGGAAATATAAAATTCAAAACATATTAGGTAATAGTGCTGCTCCAGCAGAATTCTGCATTTCTCAACAGAGTAAACAAATTTTGTTTTTTGTTTTTTTTGTTTTTTTTATTTAATTTTAAAATCTGACATGGGACTAGATCTGTCAATTTCCCAGCTGCCCCCAGTCAAGCGACTTGTGCTCTGATAAACTTCACTCTTTACTGCTGTACTGAAAGTTGGCGTGTTATCACCCCACCCCCCCCCCCCCAGCAGCCACAACAGAACAATGGGAAGGTAAACAGAGAGCAGCTCCCTGACACCAGA…	hypothetical LOC495838	LOC495838	N/A	hypothetical LOC495838	-	seg (SEG), SignalP-NN(euk) (SIGNALP), tmhmm (TMHMM)	---	---	0	Xl.77334	LOC495838	495838	A0AUS7 /// Q32N51 /// Q5RJX4		---	---	---	---	---	---	---	---
Xl.13099.1.A1_at	8.97e-06	downregulated	GTCGACCTGATTGAACCAGTAGATGGATTTCATCCTAACCAGATTGCTTCTGCACTTGGAGCAGACTTGATCTGGAAAGAAGTTATAAATTCACGACCAGAAGTGTTTGGAAAAAATAATCCATACNATGAAGAAATTACGGCAACATTTGGAGACCAAGGAGGGCATTAAGTCATGAATAGTTATAAGCAAACTTTCCAACCAATCGTATAGAGCTAAGGTTGAAGAAGTCACTGGAGGTAGCAAAATATCTGCCACTGACCTAACACACAATTGTACNNNNNNNNNNNGGTGTAATTATCTGTATACATCCTTTCCTATGTGTGTATTTACAAGAGGAACTAAAAGGCACTGAAAAAAAATAAGCATTGGGTAGCATTCAACTCGCAGAACCTTACC…	---	---	N/A	---	P:lipid metabolic process; P:negative regulation of inflammatory response; F:hydrolase activity, acting on ester bonds; P:lipopolysaccharide metabolic process; F:acyloxyacyl hydrolase activity; F:hydrolase activity; C:extracellular region	seg (SEG)	---	acyloxyacyl hydrolase-like	7	Xl.13099	---	---	---		---	---	---	---	---	---	---	---
Xl.13244.1.A1_at	0.00012097	upregulated	CATTATATGCTCCTGCTTTCTCATCCCTCCCCCCTTTTCCTTTCTGGTATTTAAAACAGCACAAGCATTTACCATTAAAGTCAATGGAGGGACAATTCCATTCCAACACTAGGAATTGCCCCATGCCCAGTGCTTTAATAACTAATTCTTACGGAACTTCCCTTTCAATCAAAAGCAAAGTTGCACCGTTTTATTATTTGCTTCTGAACTACAATGCCTGGCATTTGCAGGCTGGGGATTCTGGGAGTTGTAGTTCCCAACAGTAGGTCAATAAAGAAAAACAAGTGTGACATTAGTTATTGATGCATTAAAGTGCCGCTCCTTCAAATTGAACTGCTCTTGCACAATAATGGTATTTGCACGATTTNACCCACAATTCCAAAGTGTGAATTCTGATTG…	---	---	N/A	---	-	seg (SEG)	---	---	0	Xl.13244	---	---	---		---	---	---	---	---	---	---	---
Xl.13251.1.S1_at	-9.2e-06	downregulated	AGCGATCTCTAACCATGCAGCAAAAAGAGTACAACAGATATCACCAGGGCTGGAGGCGGCCATTTTATGGCACAGCAACAGAAAAGGAAGAATACAGGAAAGATATCCGGCAGCTCCTAAAAAAGCAAATGAGTGAGAAATGGGCCCTTCAGCGGGAGGCGCTGAGCAGCCAGAGCAAAGAGCTGGAGACCCTGATGGAGGTGGACCGCACGGCACTGATACAAGATATTGAGCAACATAGGGCACANGCCCTGTTTCTGACAAAATACCGAGATGAGAATAAGACGTTAATGGAATCAAAATGGCAAGAAAACCTCTTGACTCGATCACAGGAGACCCTGAGGGAACGTGAACTGCTACAATTCAACCCCATTAACTGGAGCGGGACATTAAAATGAT…	---	---	N/A	---	-	SignalP-NN(euk) (SIGNALP)	---	hypothetical protein BRAFLDRAFT_102983 [Branchiostoma floridae]	0	Xl.13251	---	---	---		---	---	---	---	---	---	---	---
Xl.13257.1.S1_at	2.16e-06	upregulated	TTTGATTTATCATTTCCTAACAGAAAAAAACAGTATAAAGAAAAAGCTTTTATGACACCAGTGTTATTTTATAGGCCAACATGTNGATTGTTGAAGCATGAAGTTCCTCCTATGTANTAGGCCTCAGTGTATTAGTTAGACTCTTACATGTTTTACATNCTCTTTCAGAACAAGGTTGNCTTNACTTGTCGATTTTATTTTCTAAACATTATGGCACATTATGAAAATGTTTTACCTCCTGTTTAATGCAGTGTTTCACTACTAATGTATCAGCCAT	---	---	N/A	---	-	no IPS match	---	---	0	Xl.13257	---	---	---		---	---	---	---	---	---	---	---
Xl.1329.1.A1_at	-2.17e-05	downregulated	GCACAAGTGTCCTATATCGCAGCCGCCGAGTTCCATTCATATGTGAATGACACTATGTGCTATTCACGAAGAGTTAGCTTGGTCTCAGTAAGGAGGAATAGACCGTTCTGTATAACTCAAGTGTCACAGTCGGCACCCTAATTCCAGGGCAGGCAGAGTACAAGTGGAGTCTGAAGGGTTACCTTTATGTTACACAATGCTACACAACCAAAATATGTGCTGTTCTGAGCATAATATGTTGTTTCTTCTCTGCAACTGTTATTACTTACTGATAAGCGATGTATCCTGTCACAAGACCGGTCTTGCTTCTATGCTATAGA	---	---	N/A	---	-	seg (SEG)	---	---	0	Xl.1329	---	---	---		---	---	---	---	---	---	---	---
Xl.13320.1.A1_at	0.00069744	downregulated	TATTTCTTTTGTAGCTGTTGTTTAAGAAAATACAGAAATTTTAAGGGGAAGTATATAAACACCCTTGTTCAATATGGGTNCNNTGAATAGGACTTGTNCTGAACATNGTTTTTGCCTGTTGTTTTAATCATAGTGAATCTATAGTTTTGTTATTTTATGACCTAAACAGGGAAACAAACTACTGTTTTGGTCCTTGCAATGTAGATAATTCGATTACCAATATATATATCCCTCTCCCTTTATCATTTGTTTTGTTAGCAAGAGAAAAGCATAGATTTTTTGTGATTAAAATAGTAGGCATNATGTGTGTCCAGCACAAGCCCTNNTCNTTGCACTCATGTTGAACAATGGGGTATACTCCCCTTTACACAAGACAATACATGTGTTGAGAATTATCAA…	---	---	none	---	-	no IPS match	---	---	0	Xl.13320	---	---	---		---	---	---	---	---	---	---	---
Xl.13335.1.A1_at	-9.02e-06	upregulated	GGATGGTTAAACTGGTGCTGTCCAATTATATATGGTGCTGAGCATAATTATTTTGCGGGCTGGACCCTAGAAAAATATTTTTAACATAATTTACAGCAGGCCAATGAATTCTTTGACAGGTCATGGGCCAATTACAATCTCCTCACAATAAAACAACTTTTTATTCCACCTGGATAAACAAAGATTTGTTGAATATATTTGGAACAGAATAATATTCCACCTTATTTAATATCCATTGGCAAGAACTTGTATGAAAAATATGAATACTGTGACAATGCTGGATCCAGGACACTCCTTTTGGCACAATACATCATAGATTGAAAAACTTTCAGGTGACAAAAAAGATTTTTAGTGGTGCTTATTACCTGGCTTGCTGCTGGAAAAGCAAGTTTTTGTGAA…	---	---	N/A	---	-	no IPS match	---	---	0	Xl.13335	---	---	---		---	---	---	---	---	---	---	---
Xl.13343.1.A1_at	4.4e-05	upregulated	GTGTATTATTGTGGTTTGCTATGTAAAAATGACATCCCTAGGAATGGACAATCTGTTGGCTGTAATAAGGAGGAAACTAAATAGTTCCAGCATCTGTGCTTGGGAAGAATAAGAGAATTTAAGCAGTTGGGACCCCCTCATTGTCTTATAATTCTTTTAAAACAGGAAGAAGCACGGTGCAATAAAGCCATTTGGATGGCTANACGTCTGGACTTAANGGTTTTACGATGTACCNNTGCGTTTTTTCTTTGAAACCAGTTTATTTTGATGTTTGNNNNAACTGACAACAAAATCCTGAAAAACTTGGACTATGTTTACGGTCAGCCTTTAGATGCCCAGACTGGGAAAATAATCTGTACAATGAGTTACAAAAAAATCTCTACTTTTGGGGACCGGCCT…	Homeobox protein, Hoxd9	hoxd9		Homeobox protein, Hoxd9	-	no IPS match	---	---	0	Xl.72292	hoxd9	399194	A0JMS5 /// Q90YE4		---	---	0006350 // transcription // inferred from electronic annotation /// 0006355 // regulation of transcription, DNA-dependent // inferred from electronic annotation /// 0045449 // regulation of transcription // inferred from electronic annotation	0005634 // nucleus // inferred from electronic annotation	0003677 // DNA binding // inferred from electronic annotation /// 0003700 // transcription factor activity // inferred from electronic annotation /// 0016563 // transcription activator activity // inferred from electronic annotation /// 0030528 // transcription regulator activity // inferred from electronic annotation /// 0043565 // sequence-specific DNA binding // inferred from electronic annota…	---	---	---
Xl.13352.1.S1_at	0.00026578	downregulated	CTCGGCCCCGGCAAATACATATTTGACATTGGATGTGAGCAGCACGGGACCTATGAACAGACAGAGCAGGAGAAAGATGAAGATGAAGAAGAGGAGCCCCTGGCAGTGCCAGTAACTAAGTGGAACCCTGACAATATCACTGGCCTGACCCACTTGTCACCAACTGCTGAGGCCACACCCCCTGCCCCAGTGGTTGGAGATCCCAGTGAGGCTGAAGCAGCAAGTTCCGAGGATTTACCCACAGAAGGTGGCGCTCTGCTCACAGACCAGGAGGCGGAGCTTCCATTACCGTTAGTGAGTGAAACNGAGGCAGTGGGCGTGGCCTCGGAATCCCTAGAAGAAAAAGCTGAAGTCACCTCTAGGATCTCTGAAAGTGAGGAGACATTTGCTGAAGAATGA…	radial spoke head 1 homolog	rsph1	N/A	radial spoke head 1 homolog	C:cytoplasm; C:cytosol; P:meiosis; C:nucleus	PTHR23084 (PANTHER), PTHR23084:SF61 (PANTHER), seg (SEG)	---	radial spoke head 1 homolog	4	Xl.13352	rsph1	496054	Q5PPX1		NP_001088789	NM_001095320	---	---	---	---	---	---
Xl.13357.1.A1_at	3.08e-05	downregulated	TGCTCTTTGCAACTGTACATCTTATTGTGTCTTGCTGCTATAACTTTTCCATTTTGGCCTAATAAATTATAGATACATGTGTATAAATGAGTGGGATAAAGTAACTGAGCACCACAGAACAATGTTTGTAGCCTCCTACCAAGTTGAAGCCAAGTTGAAGTCAAAACCCTAGTCCTTTTATATACCTTCACAACCTACCCCTCAGCTGCTGAGTCTGCTGAATTCACCAGATACTGTATATATTTACTTAATAATTCACTTGATAATACACTTCTTGGCAGTCATTGCTAAAGGGTGAACTGGTATATTCTGTAGAATTTTCCTATTTTTGTCACATACCCTATTAGAATAGCTTTCAACATTCTCCTGTAGTCTNTTGTACTTTATAAGAACATACAG…	---	---	N/A	---	-	SignalP-NN(euk) (SIGNALP), tmhmm (TMHMM)	---	---	0	Xl.13357	---	---	---		---	---	---	---	---	---	---	---
Xl.13363.1.A1_at	3.42e-05	upregulated	TGAGCATGTGGTTTGTTCCTAGCAAAAAAAGAGACTTGAAATAAGCACAATAAGCTTTAAATAAAGCAAGCCCGCTGATTTAAGAGGCAGCCTCACTTTGCTCATAAAACCACCATATCTGATAGAATTGAATGTATTATAACATATTGTGTTAGTAAAGCAGTCACTTTGGTGCAAAGTAGCCCTATATAACTTACTACACTACAAGCACCAATGGACATCGGTGGTATTTCTGTGACTCCATCACATCAAAAGGACAATATGGCGTTTGTTCTTATGCCATAATACATCTAACTAAAAGCTTTACCTGCTTTTGGGCCGCTAGTATTGTGTACTGGTTGATACTGAAATGGAATATGTCTTTGTTTGAAAAGTCATTATATTTTGTTATCTTCTNCT…	---	---	N/A	---	-	SignalP-NN(euk) (SIGNALP), tmhmm (TMHMM)	---	---	0	Xl.13363	---	---	---		---	---	---	---	---	---	---	---
Xl.1337.1.A1_at	-0.00029956	downregulated	TCCACCTTTGCATTGGGCAGTGCTTCATGGTCATGCTCTTCAGTCTCTTCCTTCCTAGCAGGGCAGATATGAATAGACCTCNGTAANGGGTTCTTTGNNACCTTTATGAAAAGACCATGTGGNTAGTATTTGTGAACCTTGCAGNATGCAACTCTTACTAATGAGCCTGACCTAGAAAGAACNTACACTGTAGCTTGAAGTTACTATGGCACAATGACATTCGCCTTTCAAATCAGGTTGGGTTATTCAGTATGGTGCTAGAACTCAGGATTTCCTCCAAACATAGGCCTGAAAGAGCTCCATNATGTTTCCTAAATGGGCTTCAGAGGGTCAGGACTCNNACTGTCACTGTTATATTTCTCAGGGAGAAACAAGTCTTGTCTTACTTCACAAAACCCA…	---	---	N/A	---	-	seg (SEG), SignalP-NN(euk) (SIGNALP)	---	---	0	Xl.70221	---	---	---		---	---	---	---	---	---	---	---
Xl.1337.2.S1_at	0.00010919	downregulated	AGTATGGGCAGCCACTCCTCTATGGCTCTGCAGAACTACAGGCTGATCTGCTACGAGTATGAGAACTTCCAGGGGCGTAGNGTGGAATTCACCTCCGATTGCCGTAACCTGTGTGATCGCGGTTTTGACCAAGTAAAGTCCATCAAAGTTGAATGTGGACCATGGGTGGCATATGAACAGAAGGACTTCTCTGGGGAAATGTTCATCATGGAGAAAGGAGAGTATCCCAGATGGGATTCATGGTCTAACTGTTTCCGGNCCGACAGGATCATGTCCCTGAGACCAGTCCGTATGGATGCCCANGACTACAAAATCTGCCTTTTTGAATGCGCCAACTTTGAGGGCAGGAAGATGGAGGTCTGTGATGAAGACATCCCAAGCATGTGGTCTTATGNATTT…	---	---	N/A	---	F:molecular_function; P:biological_process; C:cellular_component; F:structural constituent of eye lens	IPR001064; IPR011024; PTHR11818 (PANTHER), PTHR11818:SF26 (PANTHER), seg (SEG)	---	beta crystallin subunit beta b1	4	Xl.1337	---	---	---		---	---	---	---	---	---	---	---
Xl.13372.1.A1_at	-1.29e-05	upregulated	GAGAGTAAACCGGATGATTGGTCAGATGGACAAAATCATTTGTGAACTGGAGAATGAAGATAAAGTGTTGGACGAGCACATCGAAAAGGGACCTGTCCCTCCTGTGGGGGAAAACCTTGTCAGCATCAACGAGCTGATCAGCATCATGAGGCAGATCCAGAAAATCCCCGAGCAGAAGCTGCAGAGAATCGCCGACGCACTGGATGAGAATAAAGATGGCAAAATCGACTTAGATGATGTGGCTAAGGTGGTGGAGCTGATTGACAAGGAAGATATAGACATCTCTACAAGCCAGGTCGCTGATATCATGGAACTGCTGCAGAAGGAAGAGAAACTGGCTGAGAAGGAGAAGGCAAAGGAAAAGGTGGAGAAGGAGCAGGCGGCAGAAGCCCAGAATTA…	---	---	N/A	---	C:mitochondrion; F:calcium ion binding; C:integral to membrane; C:membrane; C:mitochondrial inner membrane; P:cristae formation	IPR011992; IPR018247; IPR018249; coil (COIL), PTHR14009 (PANTHER), seg (SEG), SSF47473 (SUPERFAMILY)	---	leucine zipper-ef-hand containing transmembrane protein 1	6	Xl.13372	---	---	---		---	---	---	---	---	---	---	---
Xl.13378.1.S1_at	-2.76e-05	downregulated	CAGAAAGCTCTCGATACCTATAAAGAGATTCACAAGAAATTTCCAGACAACGTTGAATGTTTGAGGTTCCTGGTCCGACTTTGCACAGACATTGGTTTAAAAGAGGTGCAGGAATATGCCACCAAACTGAAAAAGGCAGAGAAATTAAAAGAAATAAGAGAACAGCGTGAAAAATCTGGCAGCTCCCGGAGTCGAAGGGATGGAAGAGAAGGGAGTGCTAGCAGTGACAGCGGCCAGAGCAGTGGGACCAGNGCTAAAGGAGAACGTCTCAGTGCCAAACTAAGAACTCTACCTGGATCAAACGACCCATATGAAGTCAGCAGCTCTAAAGAGATAGATGCATCGTACGTGGATCCTCTAGGTCCACAAATGGAAAGGCCTAAAACATCAGCAAAGAGG…	---	---	intraflagellar transport 88 homolog (Chlamydomonas) (ift88)	---	C:photoreceptor connecting cilium; P:cell projection organization; P:brain development; P:dorsal/ventral pattern formation; P:anterior/posterior pattern formation; C:apical part of cell; P:in utero embryonic development; P:telencephalon development; C:motile primary cilium; P:lung development; P:cilium morphogenesis; C:cilium axoneme; C:cilium; P:cardiac septum morphogenesis; P:embryonic organ de…	coil (COIL), PTHR23083 (PANTHER), PTHR23083:SF6 (PANTHER), seg (SEG)	---	intraflagellar transport 88 homolog	45	Xl.13378	---	---	---		---	---	---	---	---	---	---	---
Xl.13388.1.A1_at	1.77e-05	upregulated	TGCTGGACTACGACAATGGTTCATTGTCTTTTTATGATGCTTTGAACTCCATTCACCTCTACACTTTTGACATTGCTTTTGCACAACCTGTGTGCCCAACCCTCACCGTGTGGAATAAGTGCTTGACAATTTTAACAGGTCTCCCCATTCCGGATCACTTGGACTGCCTAGAGCAGCTAGCATAATGCCATTGGGAATCCATTGCAATGCACATGTCAAACTGAGTCTACAGAATGACTGGATCTCAAATTTGTTTTAGAATTGTTTATCCCTTAAGGTGTAATCCAATACACAAGCAAGTGCACAAGGCATATTTCACATTCACAGGTTTCCCCAGTAAAAAAAAATAAAAAAAACTACAAGGGTTTATGAATTATTTATGAAATGATTTTAATTAGT…	---	---	N/A	---	F:metal ion binding; F:zinc ion binding; C:intracellular; P:positive regulation of stress-activated MAPK cascade; C:cytoplasmic microtubule; F:ubiquitin protein ligase binding; F:hydrolase activity; C:nucleus; P:depurination; P:pattern specification process; F:ligase activity; F:alkylbase DNA N-glycosylase activity; C:spindle; P:DNA dealkylation; F:damaged DNA binding; C:microtubule associated co…	IPR001870; IPR003877; IPR008985; PTHR25462 (PANTHER), PTHR25462:SF67 (PANTHER)	---	midline 1 (opitz bbb syndrome)	24	Xl.13388	---	---	---		---	---	---	---	---	---	---	---
Xl.1340.1.S1_s_at	-1.08e-05	downregulated	CGAGTCATATTGATGAGGTTTTACCAAGATCAATCATGGCTAGAATAAAAAATATCCAAGGTCTTTTCTAAGCAAGGTTCTCTATGTGCAAGGACACTGAACTACAATCAAAGTAGCCATGTCTTTTGAAAGCAGTTATTAAAGCTAAAAGTCACCTTAAAAAAAGTACTTTCTTCACTGGTCCAGCTNTCTAAAGAGACTTCTTTTATGAATTGATATCTAGGAATACTTCTTAAATGGTCTTTAGATTTACCTTAAGANGCAGAAGAGCTCACCGTGTATGTGTGGGCTTTGGAAGGGCTTGGTTAAGAATCATTTTTAAGGAATTTCAGAGATCTGATATCTTTGTCTGACCAAAGTGTATTTTTTTTCTTTTGATTTGTTTTAGATAATAAAAGG…	---	---	N/A	---	-	no IPS match	---	---	0	Xl.1340	---	---	---		---	---	---	---	---	---	---	---
Xl.13465.2.S1_at	1.84e-05	upregulated	CAGAGCTATCTGGAAATTGGGTTTCTGGNNNNNGNNCNNNNACCTGTATTACTAAAAGGAAATACATGGTTTTAAAGTTGTATCTGAGGGAGAGCAATATTTATGTCTTCCTGATGTAATTTAGAACAGTATGATAAACTTTTGCAACTTCTGGTTACTAAATCCAATGTATCTGTGTATCTACTATCCTTTATCAAAAGATCTGAAANAAAGTGCAGACCTAGTCTTGAATTACTGAAATATCTTTAGCAAAGAATCAAAATCTCATAATATTTGATGTAGATTATTAAACTGTGATCTCCATTTTACTTTACTGGAACCAATAACACGGAACCCCCAAAATCACAGTTTCAACAGCTGTCTTTGTACAGTATATCTAAGCACATATTTTGCCTATTG…	---	---	N/A	---	-	no IPS match	---	---	0	Xl.20634	---	---	---		---	---	---	---	---	---	---	---
Xl.13468.1.A1_at	-1.21e-05	downregulated	GGGCTTTTTGTTTCCAGAAGGCAACCAAGAGTTTCCTTTCTCACCAACAGCAAAATAGATGGTCAGATGACAAACCAGAGACAAGAAGATGAAGCTGTAACTGGACATCAAACTCAAGTAAAAACATCTGACAATCCCAACTGATCTGCTCCATTGAGTATAGTTCTAACCCTGTCTTGAGGGCTCCGTGATGGCCACTGGATGATGTACAACCAAAGAAAGACAAAAGCATGTAATATTCCTGAAGTCGTCGTTCAAGAATGAAAATAAGGTCANTTTCTGCACACTGTGGAAAATTACAAAGAGGAACAGTGGGAATCTGAAATGCAAACAAAATCAACCCCTAAGAAGTTTCCTAAGGATATCCATCATTGTCAAATCCTCTTTGCTATATAACTG…	---	---	N/A	---	-	no IPS match	---	---	0	Xl.13468	---	---	---		---	---	---	---	---	---	---	---
Xl.13484.1.S1_at	5.82e-05	upregulated	AACAGCTTAGACCTGCCGGTTGGTAGTCTTTGTCTCAAAGCGTGGTATGCCTTTAACCTAGTCTTCTACTTNNNNNNGTGTCCTTTTCATCATGTTTCAGTGCAGTTTATTTCAAGTTAGCATTTTTGTGCTGAAGGACCTCCATNNNGCCTTACTGCCACCCCAAATGTAGATNCTCCTCTCCCTTTTTTTTATGNTCTGAAGTTGCCTTTAAATATAATTTCAAACAGATTTTAGCCCACTAAAGGATAANTCAGTTTCAGAAAATACTTCTTAACGAGAGACATATAAAGCCTTTTAGGCTGCATCTCCCCACTTTTCAAAATCTCCAACATTTCCCACAATGCTATTCTTGAGCATAGGGTAAATGCACATGTGTGTGAAGCAATAAGTTNAAGT…	within bgcn homolog	wibg	N/A	within bgcn homolog	-	no IPS match	---	---	0	Xl.13484	wibg	494688	Q640E9		NP_001087999	NM_001094530	0000184 // nuclear-transcribed mRNA catabolic process, nonsense-mediated decay // inferred from electronic annotation /// 0000184 // nuclear-transcribed mRNA catabolic process, nonsense-mediated decay // inferred from sequence or structural similarity /// 0006417 // regulation of translation // inferred from electronic annotation /// 0045727 // positive regulation of translation // inferred from …	0005634 // nucleus // inferred from electronic annotation /// 0005654 // nucleoplasm // inferred from electronic annotation /// 0005730 // nucleolus // inferred from electronic annotation /// 0005737 // cytoplasm // inferred from electronic annotation /// 0035145 // exon-exon junction complex // inferred from sequence or structural similarity	0043022 // ribosome binding // inferred from sequence or structural similarity	---	---	---
Xl.13506.1.A1_at	-2.3e-05	downregulated	AATGCACTTACGTCTGTGGTTCTCACTGTGCAATTTGGGGTAATAAATGGNAAAAGAGATATGTCATTTTAACAGCATTCAAGTTAAATCATGTTTTATTTTATTTGTTTACTAACCTCCCGCATGCTCTGCAGTCTCCACCCGCTTGGCACTTAAGGGGTTAAACTCCGACCACGAATTTGCCAAAAAATAAGATTGGGGAAAAGACTGCAGATTTTTTTATAGGTGCCGGGACAAATCCGATAGGTCAGACCAACACTACTAACCCTACAGGTAAAAAATAGGTGCCCGACTCTTGCCTGCGTATTAATTCTCAAGCCATTCTGTATTGACTCAACACAATGCCTGTATTCCATGAGCCCGTCACACGGACACTTATTATAACCCCAGCAAGAGTCC…	---	---	N/A	---	-	no IPS match	---	---	0	Xl.72335	---	---	---		---	---	---	---	---	---	---	---
Xl.13513.1.A1_at	9.04e-05	upregulated	ATTTGCTTTACACATCAGTATTATATATATNTTCCTGCCTCAGAATATTTAAGGCGAATATTATTATGACACATGCATCCACTGTCGGGGAAGTATGTTTGTTTCAGTCACATTGATTGAAAGTTACCCTACAACATATGCTATATTTAAAAAAAATCACTTTGAAGTTTGTTTTTTTTAGTTTAAATCGAATATACCCATTGACAGTCATTAACACTGCTGCATTTTCCAGACAAGCAGAGTTTTCCCATAAGGTATGCTGTATGCAACTCGTTTATATGATTTTGTCGTGTA	---	---	N/A	---	-	SignalP-NN(euk) (SIGNALP)	---	---	0	Xl.72193	---	---	---		---	---	---	---	---	---	---	---
Xl.13540.1.A1_at	2.69e-05	upregulated	AAAGATCCCACTGTAATTTGCAGCAGTGCCATTTGTCACTTGTTGCTGGAGGCAAATCCCTTGCATAGACAGAAACAGAACAGTGCAATCAGCTATGAGATCTGTTGCAGAGAAACCACTGACATTTAAAATGCAATAACTTTGGGATGAATCATCTCACCAGAATGGCAGAGCCCTCTTTTTAATCAGCATAAACTCTACATCATATCGCACATCCAATACTGGCAGAAATGAATATATTCCAAATACATTAGGTACATTTCCCAGAAGCTAAGGGTAGCAATTTTCTCTGCTGTCCTCACTCACCAAACACCACTCAGGGAAACATCCTTCCCATAATGGCTGAAAATAGCCTGTTTGTTTCAAATGCCATTATTTGCAGTGAATTAATGTACATTA…	---	---	N/A	---	-	no IPS match	---	---	0	Xl.13540	---	---	---		---	---	---	---	---	---	---	---
Xl.13581.1.S1_at	0.00010921	downregulated	GGTAACATCTGTTTCAAAGCGCACAAATAACATCAGTTTTAATTTCCTTTTTTGTACAGTTTATCTAAACTGTAGGTTTCAAGAATGATTGTATTTTTCTACCTCTCATAAATTTGCTATAAGGTAGGTTTGCCAACCTGAACTATTAAACTGCTGTCAGCGAAATGCCAGCAACTAACAGTCTGTCACAGACTTTTGTAAAGCTCCAGGAGCATGTTTAGTTGGAAAGAAAGATTATCATGCTACCGAGCACTGTAAATGTATTATCAAAGTAATTAATCTGACTTACTGATCTGTGCTACTGGAAAATATGGGAGGGAGAAAAATTCATTATTAAAACTTAAATAATAGAGAACAGTAGAGAAAAGGCTTATTTTGTGTGTGCTATTTGAAACTGAT…	---	---	N/A	---	-	no IPS match	---	---	0	Xl.57954	---	---	---		---	---	---	---	---	---	---	---
Xl.13594.1.S1_a_at	2.76e-05	downregulated	ATTGAACTTGGTGTGAGAGCCTCTAGTTTCATATGTTCATTTGTACTGTGGGGTCACTTTGTTGACTAGTCGCCCATCCAATGCATAGTTACAGTTTTCTTGGCATAGTAAAGTAGTAGTCTAAATAGTAGTCTATTGAGTGCCACTACATGTTTTGGGCCACAAGACCTTTCTCTCACTTGAAAGAGAGGGAGCATTGTGTAGTACATATAGGAATTTGTTTTTTTATGAGGTTTATTCTACCCCAGAGTGTAGACTGAACATTTTTAATGAATGTGTATTGGAAAGTGGCTTAGAAAGACGTGTTTTCACACTGCAAATGTGTTCATTTGGATTTACAAACCCTTTAAATAACTGGCTTTAAAATTTAGTGAAATTGGGATATAAATAGTAATTTTA…	cytochrome P450, family 4, subfamily B, polypeptide 1	cyp4b1.2	N/A	cytochrome P450, family 4, subfamily B, polypeptide 1	-	SignalP-NN(euk) (SIGNALP)	EC:1.14.14.1	---	0	Xl.13594	cyp4b1.2	100036771	Q6AZQ1 /// Q766Y9		NP_001090538	NM_001097069	0055114 // oxidation reduction // inferred from electronic annotation	---	0004497 // monooxygenase activity // inferred from electronic annotation /// 0005506 // iron ion binding // inferred from electronic annotation /// 0009055 // electron carrier activity // inferred from electronic annotation /// 0016491 // oxidoreductase activity // inferred from electronic annotation /// 0020037 // heme binding // inferred from electronic annotation /// 0046872 // metal ion bindi…	---	---	NP_001090538.1 // span:13-35 // numtm:1
Xl.13619.1.S1_at	-1.86e-05	upregulated	GGCCTTACTCCATCTAAAGCAGGATCAGTATCTAAAAGCGGGTCTGGCGGAAGCAGCAGCACAATCCCTCTAAAGCCACTGCCACCCCTCATANTGGGGAAAACAGGACTCAGTCGTTCTATGAGCAGNGANAATGTCAGTAAGACAGGACTNCCCAGTCCTANCCCNTCATCCTCTGGAAGTGTNAGCAGTCTTAGTAGCCAGCTAGGTAGTAATAATGGAAGCAGTAATACTGCAGGAAGCAATGTGAACTCTAGCAACAAGGTGGCTGTGGATCCCAGCATGCAGCAGTCTGGAGCAAAAGGTCCCACCTCACAGGAATCCCAGCTAAATGCCATGAAACGTCTACAAATGGTTAAAAAGAAAGCAGCACAGAAAAAGCTGAAAAAGTGACATTTC…	integrator complex subunit 12	ints12	N/A	integrator complex subunit 12	F:metal ion binding; F:zinc ion binding; C:nucleus	seg (SEG), SignalP-NN(euk) (SIGNALP), tmhmm (TMHMM)	---	int12_xenla ame: full=integrator complex subunit 12 short=int12	3	Xl.13619	ints12	444782	Q6DJM6		NP_001086353	NM_001092884	---	0005634 // nucleus // inferred from electronic annotation	0005515 // protein binding // inferred from electronic annotation /// 0008270 // zinc ion binding // inferred from electronic annotation /// 0046872 // metal ion binding // inferred from electronic annotation	---	---	---
Xl.1362.1.A1_at	2.29e-05	upregulated	GGGTAGAACCCAACTCGAATTACATTAAAGGGGAAACAGCACCCAAAAAAAGTTTTCATAATGAAAGAAAATCATTCCAAGCAACTTAAGCCATTTGTCCCTTTCTGTTCTCTAGTTGTGACTCATGATTAATATAGCAGAAACCCCTTCTCCAGGTTTTGACCCCCTTGAGCAAGTTTCCAGCATGGTTGGGTTTGCCGTAGCCCTGCCCATTCCTGTAGAACTTGCCAGATCAGCACTGAGACGGTTTGAGGCCTCCTGNTGTCCCTCCAGCAGAAGGTTATAGAACTCTCGGACACTTGTTTCCACTAAGTAGAACAAATANNGTTTGTGGTCTGACTGTCGGCTACAAACTGGCACTTAGTATAACTGANGGNNNTTCTATTTTTACAGCCACAT…	---	---	N/A	---	-	no IPS match	---	---	0	Xl.16330	---	---	---		---	---	---	---	---	---	---	---
Xl.13623.1.S2_at	-1.58e-05	downregulated	GCAAGTTTGCTGTAGTGCCACATTTATGTCAATGTATAGATATATTTGAACATAATTATGCGTTTTTGTTTGTTTATTTGTTTATTTGTTTGTTACAAAGGGCAGACTTGGCACATACTTCTAGCAAAAATATATATAATGCTTTTTTTTTGCTGGTAATATATAAAAAATTAAAAAAAAATGAAAAACATAACTTTTAAGGTTGTAATATAGGGTTTGGATACTGTTTTTGAGGATCCTCTTTTGGGGGAGATGACTACAATCTAAATGGTGCAATGACGTAATTTTTATAAGACTGAGTCGTTAGCCTCTTCAATCCCCACGTGGTTTATTTTCTGTACGGTTCTCTGTCGCTTACCTAAAGCTATGCACACCAAATTGCTGAGATGTTTAAGTAGA…	synaptosomal-associated protein, 25kDa	snap25	N/A	synaptosomal-associated protein, 25kDa	-	SignalP-NN(euk) (SIGNALP), tmhmm (TMHMM)	---	---	0	Xl.71917	snap25	380202	Q8AXM1		NP_001080510	NM_001087041	---	0019717 // synaptosome // inferred from electronic annotation	---	---	---	---
Xl.13636.1.S1_at	-3.2e-05	upregulated	TATTTTCTACTATTGCTTTATTAACNNGGCATTTTAATAGTGGTNGNAGCATCCTGTANCACTTGCTGACTATGCTGTACGTTGGATCCTGTATTACGGCANAATTATCGAGAGGACAATATTTGTTTTTAGTTATTTTTGCAAATGTTTTCTAGGNCCATTTTCTAAGAACTTCTCACAAGGTTATACTATACTTTTGGAAACCTAGGTCAGTGACTTTTATAAATCTGTGTCTGTCCTGTGGAGCAGGCATCCTTNTGTTTTGATTCCTGTCTCGGTTGAAAGAAAATGCAGCAAATGTTTTTTTTAACTCTTCTNTTGAATTTTTACTGCACTTCAAACCTTTCAGACTTTACTTGCCAAGTTTCAGAGCTGCTGGAGAGAAATGTTAACCCCTTC…	latent transforming growth factor beta binding protein 1	ltbp1	N/A	latent transforming growth factor beta binding protein 1	-	SignalP-NN(euk) (SIGNALP), tmhmm (TMHMM)	---	---	0	Xl.13636	ltbp1	398322	Q8AXM6 /// Q8JFZ4		NP_001082254	NM_001088785	---	---	0005488 // binding // inferred from electronic annotation /// 0005509 // calcium ion binding // inferred from electronic annotation	---	---	---
Xl.13641.1.A1_at	-1.15e-05	downregulated	ACTGTGTGCTGTATACCAAATTTGAAATATAGGCCATTAAGCCCTGGGGTGCACCAGCACTGCCAGTCCGCACTAGGGACCTTTTCAGCAAAGGGATTTGTTTTGTATTTACTGTTTTACTTGCACTTCCAGAGAGATCTACAACATGTAACAAGCCTATAGCCAAATTTACTTAATAAATGTACAATACCAAAAAATAAAATAGTGATTGGACTTTTCTTGTGTAAAACTGATGTTGTCCTACCTGAACTCATGCTTTGCTTTGTGATTCAGTATACTAGAAGGTTGGGCAATTTATTTGCAAACTGCTCATTTATAATCTGTTGGATTGATTTTGAAATAAAACGTTATATAAAAATTTACATTTTTCATAAAATTCAAATAATTCCAACTTCAGTC…	---	---	none	---	-	seg (SEG), SignalP-NN(euk) (SIGNALP)	---	---	0	Xl.72220	---	---	---		---	---	---	---	---	---	---	---
Xl.13664.2.S1_at	-1.51e-05	upregulated	CCATGGGATCTGTAGGTTTGTTGTTGTTTTAATATGCCTTTTTAAATAAAAGTAGCTTTTTATGGAAATAAAANNNNNNGCTAAGACTTTTAAGGAAGCCATTGTGCAAAAAAGGGCATTTGCGCCTGATTTTTGTACTTTGCAGACTTCCTTTTTATAGTAAATGCCCCTTCTGACTTTATCAATAAGCAGCTTCCTACATTCATACATCCATGTAATATTACAGTACAGCCAATATTTCAAGCTCCAGTGTGTGTGTCTGTAGTCTTTAGCTTTACTGTCAAGATTTGGGTGCTTAAAACCCTACCAGGAGACCTTGTATCTTCTTTGTATTCGTTTTAGTGGGGCTCGTTTATCAAGACATGGGCAGGTACCTATAGCAACCAATCAGCGATTAGC…	---	---	N/A	---	-	tmhmm (TMHMM)	---	---	0	Xl.16104	---	---	---		---	---	---	---	---	---	---	---
Xl.13667.2.S1_a_at	-6.89e-05	downregulated	GAAGAATTCTTGGACTTCCCAGGAATCATCTCAGCCTTGTCTCACAGGAAACGCACGGAGCCAAACGCTCGGCCCATCTGGACAAAGGCTTCAATACAAAGTGATCAAACAGAGAAGCGCGAGCCGGCT	---	---	none	---	-	no IPS match	---	---	0	Xl.13667	---	---	---		---	---	---	---	---	---	---	---
Xl.13684.1.A1_at	0.00063444	upregulated	AGCAGCTAGAGGGTTCTGGTAGTAAAGTAAAACAGCACTGGAATCGGATTCTGCAGATACAACTGGTTGGAATTACTGTTGAATGAAAGGTTTCCCAGGAATGGCACCTATTTGACTGACTGATGTTATTGACTTCTTCTTAGATATATTCCTGCCTCCCTGTTCCAGTTCATGTGTTCCAATAAACCTTTAGGCCACATTTTATTGCTCTGTATCCCAGGCACCCCCGTTTCATTATAGGGTGCAGGTTTAGGTAACGGCAGGGGACCCTGAACTTTTTTGCTGCTGTTGATTTTATACCGAGCTCCTCAGGGAGAAGTGACATTTATCGTTTGCTGACGCTTCTTTCTCTACTTTTCAGTTAATNCNGGAGTTTATATTCTTTGTGCTTGTGTGT	---	---		---	-	no IPS match	---	---	0	Xl.84999	---	---	---		---	---	---	---	---	---	---	---
Xl.13684.2.S1_at	-3.9e-06	upregulated	AACTATCACCTTAAATCTGCCGAATTGCTGTATAAGTCAATGGGAGAGGTCCAAGGATCATTTTGGTGATGTTTGCAGCCGTAGAATCGAGTTTTTTAAATTCAATTTGAGTTTTTCTAATGCAAATCGAATTCGATTTGAGTTGATCAAATGAGTCCGAGCTGAGAAAATGTTATTTTATTACTACATTTATAATTGGGAGCTTTAGAAAAAAAACNCGCATGAATTCGAAATTCGATCCTTGATAAACGTGCCTCTCAGGTTTGGATAAATCAGAATCCTGCAAAAAGTGTTGGGGTTTGGAGTCCTGGAACTCGGTGAATCCCCAGTGCCCATTAGAAGTNGGTGCAGTACTCTGCCCAGGCACAAACTTGTGAGAACAGCTGCAGCCCAAAACAA…	---	---		---	-	no IPS match	---	---	0	Xl.84999	---	---	---		---	---	---	---	---	---	---	---
Xl.13685.1.S1_at	-3.12e-05	downregulated	AATACGGCCCTCAAATATGATTTTTACTTTATATAAAAAGTTGATTTAGGTGTGTTTCCTCTATTGAAAAGCAAAGCTGAAGCAACCTGCTGTGATATGTTGTTGAAGATATTGTTTTATTTCCTGGGAGTCTTGGAACAAAACAAATATACGTAGGATTTCCATGAGAATATTAGGGCAGATCATGTGGTGATAGAGCAGTTGAAGCACAGTCACTTCTGGCTTTCCTTTTCTTTGCCTTATTCTATACGATGGTGTGAAGGAGACAGGCCTATTTATTTAGCTGTGAATGTAAAGGAGAGATGTCCTACCTGCGCCCCCCTCAGGCAACATTTAGTAGTGCGACGATGGGAGTGCTTAATGAAGTTAATTAATTTATTAGTGTATCTGACTTATGTT…	---	---	N/A	---	-	SignalP-NN(euk) (SIGNALP)	---	---	0	---	---	---	---		---	---	---	---	---	---	---	---
Xl.13727.1.S1_at	0.0033593	downregulated	CTTCATCCCACAGACACTCTTTGTACCAATAAATGGATTAACAGAATAAGAATCTTGTACCATATTCGGTCACAATGGAATGTTTGTACTCTTGCCACATCCAGTCTTAAAAGAGGAACTCAGAGTTTGTATTCAAGGGAATTCAGGATATACATTCAACATTACCTGATCGACACTATCTCACCCTCCTGACACTACAGGATAGGGTTTGTATTACAGAATGTATTATAATGTTATACTAAACACAGCCAAGCAAAAAAATATTTATTTATCTATGGTATTCGCTGTTGCAAAAAAAGCAAATAAAGGAGCTTGCCAATATTTAGATTNAAAATAAAAGGATTGTTTCCTGTTAAAATTANTTNANNNNATNNNTTTTTCATTTCAGTTTGAGATAGA…	TBC1 domain family, member 10A	tbc1d10a	N/A	TBC1 domain family, member 10A	-	no IPS match	---	---	0	Xl.13727	tbc1d10a	733246	A1L2G6 /// Q4V841		NP_001089086	NM_001095617	0032313 // regulation of Rab GTPase activity // inferred from electronic annotation	0005622 // intracellular // inferred from electronic annotation	0005097 // Rab GTPase activator activity // inferred from electronic annotation	---	---	---
Xl.13737.1.A1_at	-1.77e-05	downregulated	GATGCGTATTGGTAAGGGCCTACATTTACAGCATCAGTCTAGGTGTCCAACCTCACACCCTCCAGTTGTTATTGAAATACAATGCTCAGTCTCCCTCAACAGGTTTTTGCTGCTGACGTGATGTTGGGGGTAGTGGCTCAGTTGCAGGAGAACCACAGATTACTGAGCTAAGTATCAATATATTTCATTCATTCACATTTTGTCAATGATTTGCCACGGGGCCCTGTTAGTCAGTACTCCTGCTTTTTCTGGGAGCTTTCTGATTTATAGTTCAAGTATGGGCAGAGCTGAGGGTGAAGCTGTTGTGGTCAGGGTTACAGGGCGTTACTGACTGTTCCAGGGATATGGCCAAATATCTTCTGTCCCTCACCTTCAGGCAGTGGGCATGTGGGCAATGTG…	---	---	none	---	-	no IPS match	---	---	0	Xl.75500	---	---	---		---	---	---	---	---	---	---	---
Xl.13750.1.A1_at	0.00065012	upregulated	TTACAGACGTTTTTGCGTGCGCTCCCCTGCGTTGCGATTTCGTCCGCATGTATGCACCAAACGCAACATGCTCTGTCCCAACCTGCNTTTGCCGCATACATGCGTCTGTGTGAGTACAGCCCCCTTCAAAATAATTGAGTGCGTCTACTCNTGCGCTCCCCTGCGGCTGAACGGAAGAANGCGAAACGCAGGGAAGTNCAGGCAAAAACGGCCATGTGTAAGAGCCCTTAAGGTAGAAGTCAGGCTGCAGGGTTGCATTATCTCGTTTGAGCTCAACACAACCTTGCCTGGCTGTACTGCTGCAAATGTAAAGAGAACACAAGCATCTTGTTCATCAACATGTCATTATCCCTGTTAGAAATGGATATTTTAAGAGCTGCCATCCTTATTCTGATCTCG…	---	---	N/A	---	-	no IPS match	---	---	0	Xl.13750	---	---	---		---	---	---	---	---	---	---	---
Xl.13762.2.S1_at	-0.00030394	upregulated	GGATCGAGAACCTCATCTGTTAATTGATACAGTCCTCAATCCGACTCCCTGTATTCTTCTAATTGTGATCTAATCGTTGGGCCATAGGACCCACAATCTGATCAGCATGAGGTGGGCGTATATGGGGGAGAGATCCACTCATTTGGTGATGTCTCCCTATGTATGGCCAGCTTTAGGGATGATGGGTTTTTTCCCCCAGTGTACAAGTAAGTTGGATTTATCAGTCGTCTCATTGATCGGCCAAGGTGGAAAATTTCAGGCGCCTTCAACATCAACAAAGGGTTACTGCTGAACCATCAGAGGTAGAATTCTATTGTTTCTACCTGCATATCTAATGATTCAGCTCTTAAAGTTTGATCATGTGACATGTTCCCAAACTCTCTTCTACAAATAAATGCT…	---	---	N/A	---	-	no IPS match	---	---	0	Xl.34453	---	---	---		---	---	---	---	---	---	---	---
Xl.13772.1.A1_at	-3.6e-05	upregulated	GTGCATGTGCCCTTTAACAGGTCAAGGAATTTAGTTCTGTACTAGTCTGTGGTCTTTCTAGTATCCTGNCACGCAGAATCCAGCTCTATGGTCTTTCTTGCCAACCAACACTGTTGCCTCCTACTATACCTGCTGCCCCCTTTTGGGCTCCCTGTCCCCATAAAGAAATCCCTGGAAATATCAGCTTTTGCACTAACCNNAAATCTATTTAGTAACATTTAGCCTCCTCTGATTGGATAGCNGATTCACAATCTCTCCCTGCCCTGTTGCCATGGGGACAGTCAANCTCTAGTCCTACAACTCTNCCAGGACTTCTGGGGGTTGTAGTTCTGCAATACCTTAAGCTTNNGGCTATCTTTCTATTTTATAGCGTCCGANNNNNCTCTCCTTTGCTTGTGT…	---	---	N/A	---	-	no IPS match	---	---	0	Xl.79256	---	---	---		---	---	---	---	---	---	---	---
Xl.13782.1.S1_at	-7.47e-06	upregulated	GAAAATTGGTGCGTCCTGTGGAGAAGCAGGGCCCATTCGAGTCCAGGCGTCTGTGGAAAAATGTTACTGAGTCTTTGAGTGCAAAGGATATAGAAAACGCAACAGAGCACAAGCGAGCCCTGGAGGAGAGACAGAGGGCAGAGGAGAGGCTCCGAGCAGAGACTGAGACTCCATGGATCACAAAATACTTCACAAAGGAGGGAGAGGGATGGTTCTACAACCAGCCCCTATGGAAAAGTTCAGACTCGGACCAGTAAAGGCTTTCCCTGCCATTGCTGGATGATTGTACCCATTGACTTGACTAGCCAAGATATGGAGATTCCCCTGGGAGTGTTCATCAGCAGACTGGGGCTGGCACAAATCCGCATCTGGGAGTCAGGCATAATCTCTGATCAGTGT…	oxysterol binding protein-like 11	osbpl11	N/A	oxysterol binding protein-like 11	P:lipid transport; P:transport; F:lipid binding; F:molecular_function; P:biological_process; C:cellular_component	IPR000648; coil (COIL), PTHR10972:SF46 (PANTHER), seg (SEG), SSF144000 (SUPERFAMILY)	---	oxysterol binding 11	6	Xl.13782	osbpl11	735033	Q2KHS3		NP_001089963	NM_001096494	0006810 // transport // inferred from electronic annotation /// 0006869 // lipid transport // inferred from electronic annotation /// 0008202 // steroid metabolic process // inferred from electronic annotation	---	---	---	---	---
Xl.13793.1.A1_at	-9.66e-06	downregulated	TTCCATCTTTTTTCTAATCCTACCAGCCTAATAAAATACAAAAAGGAAAAATGGAAAAACTCATTTCANGGACTCTATTATACATTTATTTCACGGTCTTGGGTCTCTGCTATCTGGATAAGTGTTCGGACAGAAGGAAATCACAATACAAAGGAAGGAAAAAGGAATTCCTAAAGCTTCTCTGCACTAATATAGCTTCAGGCTCACAGGAAACGCTAAGGAGCAACAAGTAACATTCCCTCGAGACTGGGCTGTGTTACTCAAGGAACCAATAGCAGCTAAGAACTATTGCTTTAACACTTATGCATGCAGCCGTCTGCCTTCCACTCGTTGGAAAGACCCAGTCTGGTGGCTGGCGGGAAGCTCCTCACATTCCTCTCTTGTTCTGAATGGTGTTAG…	---	---	N/A	---	-	SignalP-NN(euk) (SIGNALP), tmhmm (TMHMM)	---	---	0	Xl.8859	---	---	---		---	---	---	---	---	---	---	---
Xl.1380.1.S1_at	2e-05	downregulated	TCCCGCACTGGCCAAAGCAGAGCTAGGCTGGAAAGCAGAGTATGGGCTAGACAGGATGTGTGAAGATCTATGGCGCTGGCAGGCTCAAAATCCAACAGGTTTCAGCACTGAATCCTGATCATATTTGAAGGATGTTTTCTCCATATTCTTTTGGGTGTAGATAAGCCTTATTTATATTTTAGGTGAAAAAGNNAANAATAAAATGTATGGCACCATGTGCTTTTAAGATGGATTAAATTTATGAGAAGACCTTAGGTTCTCCTTTATCCTCTGTGTTTGTCAGTGCTGCAAGTATTTACCTTCAAACAATTAATTGAATGAGTTCTGCCAAACTTCNACTGTTGTTTAAAGATGTACCACATGGCCTATTTGNAATTGCCGTTATCCTCAGCAGCCTTA…	UDP-galactose-4-epimerase	gale	N/A	UDP-galactose-4-epimerase	F:coenzyme binding; P:cellular metabolic process; P:galactose metabolic process; P:carbohydrate metabolic process; F:racemase and epimerase activity, acting on carbohydrates and derivatives; F:catalytic activity; F:isomerase activity; F:UDP-glucose 4-epimerase activity; F:binding; F:protein homodimerization activity; P:galactose catabolic process; C:cytosol; C:cellular_component	seg (SEG), SignalP-NN(euk) (SIGNALP)	EC:5.1.3.2	udp-galactose-4-epimerase	13	Xl.1380	gale	380596	Q7ZZM6		NP_001080902	NM_001087433	0005975 // carbohydrate metabolic process // inferred from electronic annotation /// 0006012 // galactose metabolic process // inferred from electronic annotation /// 0008152 // metabolic process // inferred from electronic annotation /// 0044237 // cellular metabolic process // inferred from electronic annotation	---	0003824 // catalytic activity // inferred from electronic annotation /// 0003978 // UDP-glucose 4-epimerase activity // inferred from electronic annotation /// 0005488 // binding // inferred from electronic annotation /// 0016853 // isomerase activity // inferred from electronic annotation /// 0016857 // racemase and epimerase activity, acting on carbohydrates and derivatives // inferred from ele…	---	IPR005913 // dTDP-4-dehydrorhamnose reductase // 4.9E-5 /// IPR013120 // Male sterility C-terminal // 1.0E-4	---
Xl.13809.1.A1_at	-0.0014527	upregulated	TCCTTCAAAAAAGATTTGGCCCGAANACCGTACCGCTTCCTAATTTGCATATGGGGAAAGGGAAATCGCATGCTTTTTTGGCACAAAACAAGGAAGTAAAAAATGTTTTCCCCTTCCCACCCCTAATTTGTATATACAAATTAGGATTTTGTTTGGTATTCAGCTGAACCCCCGAATCCTTCAAATAAGACTGAAAGCCGAACCGATTCCCAATTTGCATATTNTTAATTAGGGCTGANAANAGGAACTAGGGATTCTGTGCATCCCTACATCTAATTACACTTTTANATCGAAAGGGATGGAAATGTCCAGTTCGTGGGTCAGGCCCAAACATGGGGNACATTCCNTTGGGGGGTCCTGTTAGTGCTGTGGGCGGG	---	---	ankyrin repeat domain 13C (ankrd13c-b)	---	-	no IPS match	---	---	0	Xl.13809	---	---	---		---	---	---	---	---	---	---	---
Xl.13812.1.S1_at	-6.22e-06	upregulated	TAATTGCTGCAAATTGTAGCTAGGGGGGTGCAAGTGATTCGTNTATGAACTAGAGGCAGTACTCAGGGGCGAGGGAGATGGTATATCCNCACACACACACTGCATTTCATTCAGATAATTNNNATAAANGTTAGAGNTNCTGTAGAAACAACATNCTTNTNATGTTTNTTGGTAGATAAATGNGAGTTGTTTCCCAAGATTGTGACTTNTTTTTTTTTNGGTACCTTTCANACTGTGCAATATTTAGAAAAACAAANTAGAACTTTTTATATCATTCCAGAGCAGGAAATATGCTCTCAATACTGTNTACAACTAGANNTNNTTTTTTTTTNATTGGTTTCTNTTTTNCCCCCCACAATGTAATAAAGTGTTTTGTTTAAGGTAATNTACNAACTGTGT…	TGFB-induced factor homeobox 1	tgif1	N/A	TGFB-induced factor homeobox 1	-	seg (SEG)	---	---	0	Xl.13812	tgif1	380112	Q7ZY20		NP_001080420	NM_001086951	0006355 // regulation of transcription, DNA-dependent // inferred from electronic annotation /// 0045449 // regulation of transcription // inferred from electronic annotation	0005634 // nucleus // inferred from electronic annotation	0003677 // DNA binding // inferred from electronic annotation /// 0003700 // transcription factor activity // inferred from electronic annotation /// 0043565 // sequence-specific DNA binding // inferred from electronic annotation	---	IPR001356 // Homeobox // 6.9E-4	---
Xl.13818.1.S1_at	2.3e-05	downregulated	CAGGAGTTTGTCCAGCTGTCTAAAAGACTAATGAATGAGCCAGATTTGAACAGGAGAATTGTTTCTAATGCAAAAAGATATGTCAACACCAACCATTCATGGGAACTCGAAAGGGAGACCTATCAAACACTTATACTAAACCTGCAAGTGAATGGAAATATGTGAACGACTATACCTACCATCACAATGACCTATTATCTGCCAGACTTTCTAAGGCCTTTGTGTAGCGGATCTTTCATTTGGTGATGCTTAAACAAATCAACAAAATTATTAGTGTGTCCTAAACATTTAGCATCTAGTGACCTTCCACAGATATTGCTTCATTNTAGTGTTTTATAACAGTCCTGCGTTTTAAGTTAGGGCTAAAATATTTCACTTTTTAATGGGTCTGGCAGTATT…	glycosyltransferase 1 domain containing 1	glt1d1	N/A	glycosyltransferase 1 domain containing 1	P:biosynthetic process; F:transferase activity; C:extracellular region; F:transferase activity, transferring glycosyl groups	PTHR12526 (PANTHER), PTHR12526:SF185 (PANTHER)	EC:2.4.-.-	mgc81837 protein	4	Xl.13818	glt1d1	444479	Q6GMD9		NP_001086050	NM_001092581	0009058 // biosynthetic process // inferred from electronic annotation	---	---	---	---	---
Xl.13831.2.A1_at	-3.41e-05	downregulated	GTACCCAGAAACCACCAATAGATCCCAATTTCAGAGCTGAAATGATAACTAGTGAATNTGTTACTGGCTGAGTTGCTATCGCATGTTTTAGTCCTTAGGCAGGCACTACAGCCCTTTTTTATGTATGGCTTACTAATATTGCCTAATGAGAGTATACTGGATCAAATGTGCATNTGTATGTTTGCATACATTCAGGGATTTTTTTTTTTTACAAATGTCATGAAATCAACATTACTAAATAAGTTGGCACTTTTTCAATACTTGATTATGATATAAGGGGTATGAGAACACGTATAAAACCATATTGCTCTTATTAAACGGAAGTTCACCTTTATATCAACCTCAAACTTTTTATATAGGCCCAGCCTTACCCATCTCATTTTTGATTTCCAAATGTTT…	---	---	none	---	-	tmhmm (TMHMM)	---	---	0	Xl.72083	---	---	---		---	---	---	---	---	---	---	---
Xl.13835.1.S1_at	-2.27e-05	upregulated	AGTAGTAGGCCAATCCATTATCAGATATAACAGTGATGCCCTAGCTGAGAGTCCTCAGCTGTTATTAATGTACAGTCCTGTAGGCTGATAGATTGGCTCACACTACTTTATATTATTGAGAATATAGTCAATGGGGGCCCTTCAAGTACGTTTTGCCCTGGGCCTTGCCACCACTAAAGATGGACTTGGCCAGACAGACCCTCTTTCTTTTGTATAAACCAAGGTAATCCAACCTTCATTCCTCCTGTTGGGCTGGTGCTTGCACATTTCTGGTAAAGGTTCAAGTAATATGCAAGACTTAGGTCTTGGACACACATGTGGACCTTCGCCACGTTTTTGATGCGGTTCGCGCCGCAGTTTTTAAAAGAAGCCAACTGCCTCATAGATACCACTAGTGGT…	growth regulation by estrogen in breast cancer 1	greb1		growth regulation by estrogen in breast cancer 1	-	SignalP-NN(euk) (SIGNALP)	---	---	0	---	greb1	100381105	---		---	---	---	---	---	---	---	---
Xl.13838.1.S1_at	1.33e-05	upregulated	TCCATTCTTGTTATTGACCTTCCACAAATCTGTACCTGGTGAGTGCTGATCCTGGATACTTATTGCAAATGTGGTCTTGGGGACAACCTTTAAGATTCATTTGGGGGTTTGTAATGTCTTTGGCCCCTGGGATGTTGAACTACCATTGCTCTCCCTTCTTCAGGGGCCACAGGTTGCCCAGCTGTGCTCCAGACAATCAATTTATTATCAGGACTTTCCTAATGATTACAACTAATAAGGATTAAACCTGGGAACTTATTTAAACCCAAACTCAGCCAAGTGGCCCTAAATATATACCTATGGAACAAAGAGAAAGTGTTCCTAGACTACAGTATCTTGGTCTTTAAAACAAAATAAACAGAACATTTAGAGGAAGGTGCAGGATTTGTCTCTCACCGA…	myosin 10, gene 2	myo10.2	N/A	myosin 10, gene 2	-	no IPS match	---	---	0	Xl.13838	myo10.2	445000	A0MP13 /// Q694W8		NP_001086419	NM_001092950	0007165 // signal transduction // inferred from electronic annotation	0005856 // cytoskeleton // inferred from electronic annotation /// 0016459 // myosin complex // inferred from electronic annotation	0000166 // nucleotide binding // inferred from electronic annotation /// 0003774 // motor activity // inferred from electronic annotation /// 0005488 // binding // inferred from electronic annotation /// 0005524 // ATP binding // inferred from electronic annotation	---	IPR000159 // RA // 6.0E-5	---
Xl.13864.1.A1_at	1.92e-05	downregulated	AGAGACATTTACTGTGTTATGCACACAGGGACAGAGTCCTATAATCCTTGGCAATCAATTAGTTATTTTCTTTCAACATTCTAACTGCAATCAGCAGTCAAAGCTAACGCTCTTAACTTATTTGTTGCTATGGTTTACTGAACTGGGGGAAACCATGTCCATGTTTGTGCATAGCGTTGCATGCCTTTCTTTACTGTGTTTCCTCAACCTAACATTTTTTCATGGAGCATCTAATACAGAGGTGACGTCTATCACAGACTGGTAACATGAAGCACTTGGTTGCACCACGATAGTCTATGGGT	---	---	estis expressed 264 (tex264)	---	-	seg (SEG), tmhmm (TMHMM)	---	---	0	Xl.13864	---	---	---		---	---	---	---	---	---	---	---
Xl.13872.1.S1_at	-2.89e-05	upregulated	AAATGTGTCCATGGGTCTTGCATGCCACTTGATGCCCTAACATACAGCTGCCTGTGCCAGGATGGGTACAAAGGTGCCCTGTGCAACCAGCAAGGAGAGCTCTACAATCCGTGTAAAAGTCTGCAGTGCCAGCACGGGCGCTGTCAGATCTCAGACCTGGGCGAAGCCTATTGCGAGTGTGATGGCGGCTACGTGGGAGACAATTGCGATCAAGAATCAGAATGCCGAGGAGAGCCAGTGCGGGATTATTACCAAGTACAGCGAGGCTACGCCATTTGCCAAACCACGCGCACCGTGTCTTGGGTTGAATGC	Slit homolog 1 (Drosophila)	slit1		Slit homolog 1 (Drosophila)	F:calcium ion binding; P:axon guidance; F:Roundabout binding; P:negative chemotaxis; C:cytoplasm; P:motor axon guidance; P:axon extension involved in axon guidance; P:positive regulation of axon extension; P:brain development; P:cell differentiation; P:tangential migration from the subventricular zone to the olfactory bulb; P:dorsal/ventral axon guidance; P:establishment of nucleus localization; …	IPR000742; IPR006209; IPR006210; IPR013032; G3DSA:2.10.25.10 (GENE3D), PTHR24373 (PANTHER), PTHR24373:SF173 (PANTHER), PF12661 (PFAM), SSF57196 (SUPERFAMILY)	---	slit1 protein	24	Xl.13872	slit1	380270	Q7ZXI2		NP_001080578	NM_001087109	---	---	0005509 // calcium ion binding // inferred from electronic annotation /// 0005515 // protein binding // inferred from electronic annotation	---	---	---
Xl.13883.1.A1_x_at	1.75e-05	upregulated	GAACTAAGAATCGTTCGATAGTCGATAGTCAAAGTNCTGTCTCTTTAAAAAAAAACTTCGACCCCCTAGTTCGCCACNTANAACCTACCGAAGTCAATGTTAGCCTATGGGGAAGGTCCCCATAGGCTTTCTAAGTATTTTTTGGTCGAAGAAAAATCGTTCGATCGATGGATTAAAATCGAACGATTTTTCGTTTGATCGTTCGATCGAACGAATTGCGGTAAATCCTTGGACTACGATATTCGAAGTCGAAGGATTTCAATTCGGCAGTCGAATATCGAGGGTTAATTAACCCTCGATATTTGACCTTAAGTAAATTTGCCCCAGAGTATCACAAGTGTGTANNNNNNTGTGTGTGTGTGTATAATGTAGTGGGAATCTAAACAATGCAAAGCCTGN…	---	---	N/A	---	-	seg (SEG)	---	---	0	Xl.12922	---	---	---		---	---	---	---	---	---	---	---
Xl.13892.1.S1_at	2.34e-05	downregulated	TCCCCAAATCTGCTCTGTGGACTGACNCTAACATGCAGACTGGATAACATATACTATACTTGTTTACACATTACATTCATGTATATGAGCTTATAGTGCAATTCATCAAGAATATGGAATATTTCATACACCGTGTGTCATTTGGAGTAACCCTTTCAAAGAGCTTTGTAGAGTTTGTTTTTTATTGGCTGTTATTATGGAGCAGATTTTAAAGATAATCTTTAACAAAGGTGAGAGTNAAAGTGGTTAATAAAGGGAGTTTGAGCTGGGCTTGGTTGGGGTTGAGCCTGTGTAGGCTGAAACTTAAATGTTCCATTTGCCTGATGACCATAAATTCTTCTCATGAGGGCTATAATAACAGACTTCTATGGAAATAGTTGCTATGACATTGAAGACGGT…	---	---	N/A	---	-	SignalP-NN(euk) (SIGNALP), tmhmm (TMHMM)	---	---	0	Xl.23668	---	---	---		---	---	---	---	---	---	---	---
Xl.13910.1.S1_a_at	0.00020714	upregulated	TTGCACTGGCTGTTCCCCTGATGGACCCCCATACGATGAGGATCTAGACTTGTCTATAATGATGGAAGAGGGAGGGGACTGCACGGTGGTAGGAGAGGAGGGTGGTGGAGACGTGACGAGTGGTTGAGATGTTCTCCCATCCTCCATGTACCAATCATCTGACCAGTCCCAAGCTGCCTTATATATACCGTATNTATACCCCCTNCTCATGGGGTAACAGAAAAACTAACCCCGGCGGGACTATGGGGGTGGAGGAATGTTACTACTCAAGACCNATAAGCATCCCCCACCAAGAGGACCAAAGATTGGGCTTTTCCCAATATGGCTTCTCCTGAAAGCGACTGATCGCCCATCTTGTGTTCGTCGTGGGAAAAGCAGCAACGCAGGCGACAATCATCG…	period homolog 1	per1	N/A	period homolog 1	-	seg (SEG)	---	---	0	Xl.13910	per1	373754	Q7SZV2 /// Q9DFU8		NP_001079172	NM_001085703	0006355 // regulation of transcription, DNA-dependent // inferred from electronic annotation /// 0007165 // signal transduction // inferred from electronic annotation	---	0004871 // signal transducer activity // inferred from electronic annotation	---	IPR013767 // PAS fold // 1.4E-6	---
Xl.13913.1.A1_at	-7.82e-06	upregulated	ATAGACCAACTGCATTGTCGCTTTGTAACTCCTATACAGCAACCNCNANNCCGNAGTTCTGCTTTGTGGAGCTGCTAGGGTTAAGCTAACGAGCCAGTGTGCGGGTAATTAGCTAGACTTTCTCATCTCAGATGANTCTACTTGAACCTGAAATCCTTTTTGTTGCGACTTCGAGCAATTGTAGCAATATGGGGCGGAGCTGGAAGGAATGCACTACTATTGCAGCAACGGTCATTTGCACTTAATCCATGAATAAATGTGCCAATCACTCACACTCACTGTGCTTCACTCACACTCACTCTTTCTCTGACTATGCTATTGGGTCAATGATCGCCAGCCGTGNGACTCAGAAATCGGGCCACTCCCCCTTCCNGGAGGNTTGAGGATAAAAACAATAAA…	---	---	N/A	---	-	no IPS match	---	---	0	Xl.13913	---	---	---		---	---	---	---	---	---	---	---
Xl.13914.1.A1_at	0.00014141	upregulated	GACGTTGTTTGTTTTGCACAGTCTATCTATTTACACAGTTTTTAGTTTTACACTGAACTGTTCCTATAATGCTTTACCAGCCAGTGAAAAGAAAAGAAATGGCAGCTGCACCCTACTAGTTCCCTTATAAATAAACCTAGTTCTGTGCAGGTGCATGAATGTATAGGAGGCTGTATAGGGTTCTGTATTTTGGTTCTCTATACCGGATATTTGTAGGCGCTCTTAAGAATCCCTGCTTTATAACAGCCTGATTCTCCAGAAACCTAAATGGTTCATATACGTTGTTACGTGAAAAAAGGGGCCGTTTGGATTTTTTTTATTGGTACTTTTGTAATTTATGTAATTTAACATTCCCACAATGCATTGCTCACCGGGCGATCTCTAGGGTTAGATGAATGT…	---	---	N/A	---	-	SignalP-NN(euk) (SIGNALP)	---	---	0	Xl.13914	---	---	---		---	---	---	---	---	---	---	---
Xl.13931.1.A1_at	1.11e-05	downregulated	GTCGCCCTTCCACTTTGATAAGTGAAAGCGGTCGTCTCAAATTCATATTCATGCCATGGTTTTGCANATGAAAACCAGTCGAATTTAAGTGTATATTTTCTCGTATTGCTATTGTTGTCAGTCCAGGAACCTCATAACTGACTGGGCGGCTCTTTAGCTCTTTAAATTGGGTAGCTCTTGCAGGTTTGATTTTTAAAAGAAACTTGTTTTTTGAGAATTTCGGGGACTCCAAGTTCATCTTGATCTGCATCATGCTAGTCAATTACTAGTCAGGTATTAGTCAGTTGTCAGGCATTACGTAAACATCTTCATATCAAACTCAACTGCACTGAATATAGTTAATTGGCTAAATCTGTGTCCTCATTAATGAATTACTGAGCATGCTCCATTTCTTCAAAA…	---	---	N/A	---	-	no IPS match	---	---	0	Xl.13931	---	---	---		---	---	---	---	---	---	---	---
Xl.13932.1.A1_at	1.5e-05	upregulated	CATTATGAGCGCTCTCTAGACGAGAGAAGAAAATACATAAAGATGATTTCAGCCACCGAGGTCGGAAAGGACACTCTAACAAGGTATTTCCAAGAGTACAACCAGTTACACGAAGAGGACATTGAGCTCTTGAGTTCAAGGTTACAGATAAGTCCAGATGACATAAGAGTATACTTTGTGGAATGGCAGCAACAAGCAGCATTCGATCAAATGGAGAGCAGTAGCCAAGATGAAGACGCCATGACAGAAAATGAATTCACAGGCAAAGACTGGGCCGGTGGACCTCTGGCAGATGATGAGGCTATTTCTGATGGTGCAGACAGCTGGGGACAGGCAGCAGCGGACACTCCAGAAGATACGCCTAATTAAGATAATGATGGTTAGTCAAGGTNATNNNCT…	---	---	N/A	---	P:regulation of transcription, DNA-dependent; P:transcription, DNA-dependent; F:sequence-specific DNA binding; F:zinc ion binding; C:nucleus; C:intracellular; F:transcription factor activity; F:DNA binding; P:somatic stem cell maintenance; P:negative regulation of transcription, DNA-dependent; C:cytoplasm; C:nucleolus; P:mRNA catabolic process; F:protein binding; F:metal ion binding; P:negative r…	SignalP-NN(euk) (SIGNALP)	---	zinc fingers and homeoboxes 2	18	Xl.13932	---	---	---		---	---	---	---	---	---	---	---
Xl.13963.1.A1_x_at	-2.27e-05	downregulated	ACACTGACACAAATTAAAGTGGACCTGTCACCCAGACACAAAAATCTGTATAATAAAAGCCCTTTTCAAATTAAACATGAAATTTCTATTTTTTAATAAAGCGTTCATAGCAGTTGTAAGCTCATTTAAACATCTTAGCTGTCAATCAAATATTGTCTGCCCCTCCTCTATGCCCTGGGCATAATTAATATAGTGTAATTAAAGTTCATTTTGCTTGACTAATGCAAGACAATAGGATTTTGATAAATTTTTTTGGGCGACGGGCCCCCTTTAAACTTTAACTTGCCGGGTTGGCTTGCGCTCCTCTTCAGAAACGGCGGCGATCCATCGTGCAGCGCTTGATTTCTCCTGCCTGGCTATCTCCTATAAGGAAGGCAGGGAGGAGAAATTGATGGATCG…	---	---	N/A	---	-	no IPS match	---	---	0	Xl.13963	---	---	---		---	---	---	---	---	---	---	---
Xl.13968.1.A1_at	1.62e-05	downregulated	GCATCCTTGGGCCTTGCAGCACGTGCTTTTGTGAGAAGCAGGAATTGCTGACCATACCAAACCGCACGTACANAGGCACTNTTANAAGCATTAAATTAACCCACATCTATAACTGATGATGAGTGTTAGGTTGAAATAAATATGCTGCTAACTTAAAATAATGTATAATAAATGTTATATATATATTTGAAATGNAATGTTAATTACAAAATGTCNTGAACTAAAGTANTCTATANAAATGGAAATATTTATTAGATTTAGAAAAGAATGATCAATTTAGAACACTGGCGGCTTCTTAAACAGAGTAATTC	---	---	N/A	---	-	no IPS match	---	---	0	Xl.72000	---	---	---		---	---	---	---	---	---	---	---
Xl.13969.1.A1_at	-1.34e-05	upregulated	CAGTCATCAGCTAAGTATCCATAATAACTTTAAGACTTCATTTAAGTCCAGACTTACGACCTATCTCAGTAGGGTTTCAGACTCGTACACCCCAAACCTGTTGCCCTAACCCAGTGCCATTGCCGTCTCACTATCGTTGGCAGCTACGCCGTTATTACTTTTTACCATTCTGTACCTTTTATAATGTCTTTATTTATTTAATTTTTTTTTAAATGCTTTTTAACTTTGTTTTAATTTTGTTTTTAATGAAAGGAATCACCTCTTCCCTCTCCTATGCANGCAAAGATCTCCCCACCTCCCCCATCCGTGCGTGCACACAGATAAGCTAGAATAGGGCACATTGGCACAGCAGCTTCCATNCACTTTACTACTGAGGTAAAAGGATCCAGAGGAATAACA…	---	---	N/A	---	-	no IPS match	---	---	0	Xl.13969	---	---	---		---	---	---	---	---	---	---	---
Xl.13986.1.A1_at	-2.53e-05	downregulated	CTGATGACCTTTGCCCGCAATTTGTTCATCGTTCATCAGGAAATATCAGCCCCTAATATGCAGGGAGACACTAATTTCAAGGACATTGTGAAGGAAATTGAAGAAATTCTGGGAGTCACGGAAGAGAACAAACTGAAGTTTGACCAGGAAGGCAATTCCAACCTTTCCCTTTCTGCATAAACCTAGGTGCTCTGATAGCTGTTCTAATGGGTGCTGTATGTGGTAACAATAGGGCAAGCAGACCCTGTGACTGCTGGAGGGCCAAGCAATTTAGNAACCTGAATAATANNAGACATTCGGTGCAAAGCAGTAGGGCGTGCCATTCCATTTGGTTGGTGAGAATCTCCAGCTTAAAATGAATTGATGAAGCGCAACTCAAAAAGCTCTTCATTTTNACCA…	---	---	N/A	---	-	seg (SEG)	---	---	0	Xl.13986	---	---	---		---	---	---	---	---	---	---	---
Xl.13992.1.S1_at	1.84e-05	downregulated	GCACCTATAAGTCAATATTAGCTAAGAAGTTGTCTGCACTGCTAAAAATGCTACCTTGTACCACCTAGTGGTATGTGACAGTAGCACCCATAAGCAGAAATAGGTGGCAGTTGGGTGGCATAAGACCTGGAGATAAGAACTGAATAGCCAAGGCAAGCTCCAAGAAGGCTACCCACCCCATTATTAAAAGTAAAAAAAAATGTAGATTGTAGAATGAATACTTCACACAGTATTATACAGTAATATANACGACACCATAAAAACAATGACAGTATCCCTTTTAAACTGAAAACTGTAGTTGCCTTATTTAGTTCTAACTTCTATATATTTGACTAACAATAAGTAACTTGTTTATACANTTAGACTTTTGTCAAGAAACTTAAGATGACTTTGCTAAAC…	serum deprivation response	sdpr	N/A	serum deprivation response	-	SignalP-NN(euk) (SIGNALP), tmhmm (TMHMM)	---	---	0	Xl.13992	sdpr	444619	Q6GLY7		NP_001086190	NM_001092721	---	---	---	---	---	---
Xl.13993.1.A1_at	-1.67e-05	downregulated	ATTGTTCCATGTCCAAACTGACCCGGAGTTTATAGACCCAGTGGGAATACAGAGCAATGTCAGGGCCCTGCAGAANGCGCTGAGCCACCTGCTGGTCTATAGAGACTCTAAGCCGAGGCTGTCGGGCCTACACAAGCCGTATATCCCCACAGAGAGTAAGGTTGGAAAGCTTCTGACCCCACTGCCCAGGAAGGACAAAAAGGAGATTTTGGGGGAAATCTTAGCGGGCATGCGAGAGTCACGGAATCTGAGCCAGGTTCCACTGAATTCCATCCTGGGGCAGAAGAAGCCCACGCTGGAGAAGAGAGAAGCGCAGACATTGCTGCGGGAGTTGCAGTTCAGGTACAAGGCATTGCAGGCGGAATCAGCGACAAGAGCCCAAGAGATGGAAAGATGTTC…	---	---	N/A	---	P:response to X-ray; F:molecular_function; C:cytoplasm; C:nucleus	coil (COIL), PTHR22710 (PANTHER)	---	x-ray radiation resistance associated 1	4	Xl.13993	---	---	---		---	---	---	---	---	---	---	---
Xl.13999.1.A1_at	-9.31e-06	upregulated	GCGCCTGAAAAACCTATTTTGGGAGGACCACAGCAGACAGAAGAGACAATAACTCATGGACATTGGTAATCATTTTAGAAAGATGGTGATGACAATGAGCTTGCTGTATGACAGACAGGGATGTCTCCACAACCTTTTAAGGTACCGTAAGTTGCAATCTGCTGTTTTTAAGGCAGCATGTAACCATTGCATTATGGTAACTAGGAAACTTATTTTGTATGCTACAAATAAAGATTTTTGCTAAACATTCCAAANNNTTTTTTTCCTCAAATTTCTGTATGTGCACATTCATGAGTGAATATATAGAACAAGAAGGGGGTGATTTATACGTTTTTTGCCACAATTCAAATTGTTTTGTACAAAAACTCGCAAATTTTAATTATAATTTCAAAAACTCAA…	---	---	N/A	---	-	no IPS match	---	---	0	Xl.13999	---	---	---		---	---	---	---	---	---	---	---
Xl.14010.1.A1_at	-2.1e-05	upregulated	GTATTGTTCACACTTGTGACACCTCTATTGTTCACACCCTAAAGACCTGTACTGTTCACACCTGAAACCCAGACTGAAATGCCCACATTGTTCTCCTGTTCACACCTTGTTCAAAATGCTAATGAGGCACCAGCACTGTGTCACTGTATGTAGTACATATTAGACTGGTCCTGATTCCTGTCTCCTGCTCTATTCTGTCTTCCCTATGCTCCCTGTGTGTGTCATACTTTGGTATTTGTTCTGGGGGTTTGTTAGCATTTGAAAAATATTGTTAGTTGCCCCTAAGGTGNTTAATCATATGATGGGGTGCTGTATTATACACAGAGGGAGAGGAGGCATATGGATTTATGGGTATGTCTTAATATGACTTAACTTTTTTTCACATATGAGTGACATCCT…	---	---	N/A	---	-	no IPS match	---	---	0	Xl.14010	---	---	---		---	---	---	---	---	---	---	---
Xl.14022.1.A1_at	2.83e-05	downregulated	GCATTAATATCAAGCTCCTGTTACAAAAAAAGAAGCACCTACGCTTAGGAATAATCTGCACTTGTAAGCTCGTTAATGCATATTATGCTATAATAAAGCTACACCCCTTTGTAATTTGGGGGCTGAAACATTCTAATTTAAACGGCTCTTCTCCCTAGATCATGCATGTAATCCTTTAACTCCTGGGCAAATAAAGGGGCATTAATGTGACCTCTGGGGGTGCGGGGGATTACAAGAAAAGCACATTCTTGCCAGATAAAAAAGGATTAATTGGCTCTAACATAGGGGCGTGAAACCTGCACAGCTTCGAGCGGTTGTTGGACTACAGCTCCAGGGAAATGTTGGGAGGTGTAGTTTGACAGCATCAGGTTGCACATGCTTGATCTAACAGTTCTACCT…	---	---	N/A	---	-	seg (SEG), SignalP-NN(euk) (SIGNALP), tmhmm (TMHMM)	---	---	0	Xl.26360	---	---	---		---	---	---	---	---	---	---	---
Xl.14041.1.A1_at	-1.25e-05	downregulated	ATTCAGGTCACCATATATCGAGTATAAGTGATTCTAAAACAACTNGACTTGCTACGTAATCATTGAAGACGTTTCACTANTTATCATTCAGAAGATGAGNAGTGAAACGTCTNNNGCAACTCCAGTTGTTTTAGATTTACTTATACTACATACAAGTAGATGATAATTCCCACCTACAAACAGTAGACCGGTCTCATTGTTGCAGTTTAGAATTTGGTAATGAATGACTTACCTTCCAGTTCATGTAGGAATCTCATATCCGTGAATAAAATACTAGAAGGTCATGAAAACCCTCTGCAGATGTCTTNATCCCAACTCTATTAACAATGTGATTTGCAGGTCCCANGGGTTCTGTGTTCAGCGATAGTGATGAGTACTGTATTTGCAACGTTTTTATAG…	---	---	N/A	---	-	no IPS match	---	---	0	Xl.72203	---	---	---		---	---	---	---	---	---	---	---
Xl.14057.1.A1_at	1.27e-05	downregulated	GAATTGTACTTGTGAAACTGAAACCACAGATCACTCATTCAACCATAGCGGGATCATGTAAAATATCACTGGGTACCAATATACAGAGGTTGTGAGCACAGCCTGCATCAGGTGTTGAAACTTTTTAATGCTGGACATACCTGGAACACTCTAAAAGCAACCTGTTTCAGGTACGGAGGTGCTAAAAAGGTTACTGTTTTAAATGCCATTATCTTTCTTAGAGTCTTATTTCATATTTGTTCTATTCTTGTTGGTTCATGCTGCACTGGAATGTTTTAAAAAACATGTGGGATCCACATATTTTAATTTTCCACACAAAAAAAAGACACGAGTTTGCTGATTACACCATGTTAGCTTAAAGTTCTG	---	---	N/A	---	-	SignalP-NN(euk) (SIGNALP), tmhmm (TMHMM)	---	---	0	Xl.12145	---	---	---		---	---	---	---	---	---	---	---
Xl.14093.2.S1_at	-0.0355	downregulated	ATATATCCTCTCATTCCATAGGGCTCATCCGAAGTTGCATTAAACTACACTACAGAATATCCTTTGTCTCCCTATACTTTTGTTGCATGTCATGGCGGAGAACTGCTTCAGTAGGACTAAATTATTACATCCACATGGGAAAAAAGGGCACCATTTTTTTTTAAAAACAAAACCCTTTTCTATACAACGCGATAAAATTGTAGGCTGTGAGCAGTCTGGGGAGGTGTTGGCAAATGTTTATTTTTGAAGTTTTTTAAACTCTAAATGCAGAATTGCTGAACCGGTTTATTTTTGTGCTGCAGCCACAACGGTTGATACGCTTATGTTGTTGTCACCAAGACGTACTGATGTCAATCATTTATTTTCGACCTTTTTGTAAAGCAGATATTTTATCCTTTA…	guanine nucleotide binding protein (G protein), alpha 14 a	gna14	N/A	guanine nucleotide binding protein (G protein), alpha 14 a	-	SignalP-NN(euk) (SIGNALP), tmhmm (TMHMM)	---	---	0	Xl.14093	gna14	399096	O73819 /// Q2T9K5		NP_001083750	NM_001090281	0006471 // protein amino acid ADP-ribosylation // inferred from electronic annotation /// 0007165 // signal transduction // inferred from electronic annotation /// 0007186 // G-protein coupled receptor protein signaling pathway // inferred from electronic annotation	---	0000166 // nucleotide binding // inferred from electronic annotation /// 0004871 // signal transducer activity // inferred from electronic annotation /// 0005525 // GTP binding // inferred from electronic annotation /// 0019001 // guanyl nucleotide binding // inferred from electronic annotation	---	---	---
Xl.14126.1.A1_at	5.33e-06	downregulated	AAAATATCTCCAGAGATCTCCGGAGATATTGCCCATGACAACCAATCAGAACTTTGCTTTTGTTTTCTAAAGGTGGCCATAAATGCACAGATATTATCATACGAAACAAAGTTCGATTTATTGCCAAAACATTGGCAAAAGACTTGGCTATCGGTCGCCTCGTCGATTGGCCAAGACAGAACATTTTGACTAATGGTCACAGGAAAAATCGTAATTGGTATGTGTATGGCCCACCTTAACTTGTAGATTTAAATCTAATTGCTGATTCATTGCCATGGACAACATTTCCAAAGATCGCCAAAGATATTTATCTCTTATCTCCAATGTTAGTAAACATGACTCAGAGTGCTTCTGCTGGTAATGATTATTTTTTTCATTACATTTTTGAGGTTTTCCACA…	hypothetical protein LOC100137623	LOC100137623	N/A	hypothetical protein LOC100137623	-	no IPS match	---	---	0	Xl.14126	LOC100137623	100137623	A5PKM7		---	---	---	---	---	---	---	---
Xl.1415.1.A1_at	4.99e-06	downregulated	CTGGAATCACAGCTATGTAAACTAAGAAACCCACAGGACACCTATCAAATATAGCACTAAAGATACTGCAACAGGTTCAATAAGTTCTGATTTCAGACCCTCCCAGAACTGGCACCAGAAGTCCCCAACCAACATGGATGGATCATAGTCATGCAAAGCTATCGCCACACAGAGCACCGGTCGGCTGTGCCATATACATCCTGGTTGTTGGCCGCTTTATGGATTACCCAATAATGTCAAATGTTACCTACACCCCAGGGATATTGTAATAA	---	---	N/A	---	-	tmhmm (TMHMM)	---	---	0	Xl.1415	---	---	---		---	---	---	---	---	---	---	---
Xl.14154.1.S1_at	-1.41e-05	downregulated	ATCTGGTCACAGTTCGGGCAGCCAATCTTGTCCCACGGAATCAGTTGAATGGAGCAGAAATGAGTAGAGAGAGGAACTCCGGGGACCCAGCGGAGGTGGCAGAACCCGAGTTCCAGTACTCATTGCCCCCCCGTCCCCACACAGCCTTCTCCCACCATCCGAAGACGTCTCGTGCCAAGAGCCTGGCCACTGTCCTTACGTACGGAGACCCCGGGCAGGCCTTGTACAAGAATTGTGAGGTTGATGTGATGGGAGTTGATGGGATCATGTACAGGGGGCGGCTGGACAGGACTCTGCCTTCTTACCCCCCAGAGAGAGACCCCTCAGGTGTGAGGAGCCCCCAGCCTCCTGGCCGAATGGAAAGATCTCGCTCGGCGACACCGTTGCACCGACACTCTG…	---	---	N/A	---	-	no IPS match	---	---	0	Xl.14154	---	---	---		---	---	---	---	---	---	---	---
Xl.14174.2.A1_x_at	-1.09e-05	upregulated	TTTGTACATACATTGCTGTTCTAACTCCCTAGGTGTGTTTTAGTGTACAGAATTGTCCGTNCNNNNCNNNNNNNNNNNNNNNNNNNNNNNNNNNNNNNNNNNNNNNNNNNNNNNGTCNGTTTTTAATTGTTCTTTCCCATGGCTCTTATATTTGTAACTGTGGCTGTAACATGCTTTTAATTTAACATAAAGCAGTGGATTGCTGAATCTGTATGGAATCGTACAGCATGGCATGAAGACGTTTTTGT	---	---	N/A	---	-	no IPS match	---	---	0	Xl.78021	---	---	---		---	---	---	---	---	---	---	---
Xl.14196.1.S1_at	2.43e-05	downregulated	TTAGATCACTACTTAATTTGCCTTTATTTAGCCACTACTAGTAGTGTTGCACAGAGACCTTCAGATTAAACTGGTCTNTGTGCATAAGGGTTTTTATTTCCCCCAAAGCGTAGGTCTCCCATTCCCTGCCCCTTAAAACAAGCCACTTAAACTGCAATAACTGCGCTTTGGGGGAAATAAAACCCCGTCTGTATTGTCATTTGTTTGTGAATATTATGTGCACTGTAGGGCTGCTTCTATGTGAAGCCAATGAAATGTTTTGTCCAAATTATTGATTTGTGTTTGTATTTTTGCTTTGTTACTGTGATTGTTTTGCTGCTATTGCTGACTACTTCATATATTGTTGGATTTCTTTTCTTTGTAAACCATCATTTACATTGTATGTTTGTACTTTAAGGA…	MGC84638 protein	MGC84638	N/A	MGC84638 protein	-	seg (SEG), SignalP-NN(euk) (SIGNALP), tmhmm (TMHMM)	---	---	0	Xl.63995	MGC84638	446440	Q6DF72		NP_001086605	NM_001093136	0007154 // cell communication // inferred from electronic annotation	---	0005515 // protein binding // inferred from electronic annotation /// 0035091 // phosphoinositide binding // inferred from electronic annotation	---	---	---
Xl.1420.1.A1_at	-0.00012029	upregulated	GTTCCATCAGAATCGTTTTGCCATTAAATAAAGAAAATCCTCATGAAACCACCAAACTGTGCCCCGGGGGGAGGTTCGTAGTTTACTAAAAGGTTGCCCCTTTGGATACCCCCGTTCTGCCATGTACCTCCTGTGGATTCTCCTTTATCCTGTATATATAGTATAGGCTGGTCCCTAATAGGATTAATGCCCCCCAGTTAATGTCCCACTTGTGCCCCCATTTAATTGCCCCTTTCTGTAACCATGACGATTTAACCTTTGCCTAGCGTTATTGCTAGTAAGTTTGTTTTTCGGTTAGCTGAGCTAAACACCACGGTGATGCCCGAGCCCCGGCGGGTGGGGNGGAAAAAAAATAAAANAAACGGATTTTGTGTATTTTTCATACTAATATATTGTGTT…	---	---	none	---	-	seg (SEG)	---	---	0	Xl.84902	---	---	---		---	---	---	---	---	---	---	---
Xl.1420.3.S1_at	0.00014031	upregulated	TGGGTTCAAGTACTACCTCGGCACTGCAGGGAGCTTGTAGTAGGTTTGTGGAAGGGTATGCATGGGCACAGTTGTGGGATAGTAAAATTGAACCATTGACTGGTGGCTCACTGGTTAGTTCTACTGCTCTACAACAGTTGGAATGTTATTAGAATGTCTATATGGGCTTCCAGCCTCAAACGGGCTATTCTATTGGATCCCAATGAAGTTGTGTGCTCTATGGTGTTTTGCCTTATAATGCCGACATCCTGAGTTCAATTCCACAACAAAAGTAGCAGCAGTAATTGCCCAATATCCCCCTCTCAATTCCCTAGAGCAGGAATCCTTTCCTATTGCTTATAAACCCTACCCGCTTCCAAATTCTCCAGTTATTATTCCTTTGGGAAGAGGGAAAGTTCT…	---	---	N/A	---	-	no IPS match	---	---	0	Xl.84902	---	---	---		---	---	---	---	---	---	---	---
Xl.14244.1.A1_at	5.81e-06	downregulated	AGCTTTTCAGATCACATTTTATAAGCTTCAAGAAACACTATGCTAGATATTTTTGTTTAATGTAGAATTTCTCAAAGTTATTATCTGTCATCCCCAAAAATGTTATTAATTTGCCCCCCCCCACTGCATGTTAGAGTTGTAAAAGAGGATGCTTCAAA	---	---	N/A	---	-	no IPS match	---	---	0	Xl.14244	---	---	---		---	---	---	---	---	---	---	---
Xl.14283.1.S1_at	3.39e-05	upregulated	TGGAACTCCGCGTCCTCAGCCGATTCGTCCCTGCGGCCTCTGGCGACTTCCAATGGCTCCCGCCGCACTCACCGCCTCACTCCGTCTTCTAGCTACAGTCGCGCTGAAGCGGTGCGCCGGATCATTGGCGGCTGCTGTCTATGACAGTTCCACTCCTCGGCTCGCTTATCGCCCAGAGGTATATTCCCTCTCTCCTTTTGCCGGCTATGTTTATTTCTTCAGCGGGGTCGGGTAAAATACCACAGACTCTGGGCTCACTCCGAGCTCATTCCGCCATGCTGCCTGCTCGGCTCCTCCCCCCTGTTTGTGTCATGATCATCTCAGAATCTTGTTTGTGCACCAGAATGGGGACCTGATGTCCATCCCTATGCACTGGCTACACAATTAAATGGTTAAGAG…	---	---	N/A	---	-	seg (SEG), SignalP-NN(euk) (SIGNALP)	---	---	0	Xl.14283	---	---	---		---	---	---	---	---	---	---	---
Xl.14291.1.A1_at	-3.64e-05	upregulated	CTCTTTGGCTTCTACATTAATTCAATTCATCAGTTTTTTTTCTAATATTTTATCTGTAATAATAAAGTACCTNGTACTTGATGGTAACTATGCTGCATGAATCCATACTAAGGTTTATTTAACATTTNAATGATTTTNAGCAGACTTAAGATATGGAGATCCAAATTATGGAAAGATCCCTNGTCAGAGAAACTACNGGTCCTGTATATTATACCTCTACCTTGATACAGATGGNNNANNNANCTTTNTTCGCTAAACATTGTNAGCAGAATTAATATTGGTTTGTTTTTTTATTTAGNTTTTTTTTTTAATATGGTATAGAAACCTATTTGA	---	---	N/A	---	-	no IPS match	---	---	0	Xl.14291	---	---	---		---	---	---	---	---	---	---	---
Xl.14291.2.S1_at	3.43e-05	upregulated	GCTAATTCCAATCCAGTTTTGTCATTTTTCATGCCCCTCTTTGTGTGTAGTGTCTCACTTGGTAAACTGTAAGTGTGTGATGAGTGCCACATGTTAATGCACACAGGTCATTTTGGTACACAGCTATATCATATTAGAAAANGTNGAATCCAACTTGTCATTAGTAATGAGANNNNNNCNNNNNCTAANTANATATTGGGAGCACTAATAGATTCAGGGGANCTTTGAAGGGTCATTGGGTTTAGGCAATTTTGAACGCAAGANCTTATTGTAAAACATTTTGTGTGTGTAAAGTGGGCAGTACTANAACAACTTTNGTGTCAGAGCTAACCATTTATTAAACAAAATTTGGAAAATATCTGATACCATAAGTAAACCAAATATATCCAATTTGATCTT…	---	---	N/A	---	-	seg (SEG)	---	---	0	Xl.14291	---	---	---		---	---	---	---	---	---	---	---
Xl.14312.1.S1_at	-1.68e-05	upregulated	GATAGAGCCTTAGCTATTGCTTTATTCATTGAAGAGAGTGGATCAGTGTTAGAGGTAGAATGGAGGGGTAGTACTGAAACAGTATTGGGGGTAGAATAGTACTGAAACAGTATTTAGGGCATAGTCTAGAATGGAGGTTATGGACTGGAACAGTATTAGGGGTACAAGATAAGAAGAGCAATATGTGGAGGGGTCAGTGTTATGGGTACATTGACGTATTATAGTATAGAGCTGGGGCTTCTGGGCAGAGGGCTGTGCCACTATTAATATGCACACAGATTGGTGGCATTAGTAGTGCAGTGAGTGTGTGAATCCTTGNGATTATGGACTCCAGTCGAGCTGTCCTGGCCCAGCACTAGAAGTGTAAAATGGGANNANNNNTCNNNNNNNNNGNNNNNN…	myc-associated zinc finger protein (purine-binding transcription factor)	maz	N/A	myc-associated zinc finger protein (purine-binding transcription factor)	-	seg (SEG)	---	---	0	Xl.14312	maz	398491	Q8AXN2		NP_001082470	NM_001089001	---	0005622 // intracellular // inferred from electronic annotation	0003676 // nucleic acid binding // inferred from electronic annotation /// 0008270 // zinc ion binding // inferred from electronic annotation	---	---	---
Xl.14339.1.A1_at	-1.58e-05	downregulated	TAAACCAGGCAATCCAGCGAGCGGGTCGCCTGCGGGTTGGGAAGCCTAAAGTCCAGGTGATTACGGCATGCAGGGATGCAATCCGGAGCAACAATATCAATGCCTTGTTCAGGATCATGCGTGTAGGTGCCACACCCTCCTAGCACATGTACCATCAAAGGATTGACTGCACATTTTGAGCCTTACAGGGTTATTATACTAGCTACCCTTTCAGATTTCCGATCCATCTGATTTTCAGAGATGGCAGTTTGCAGTGACATAGCCATGCACCAAAAGTTGGAAGCAAAATAGAAACCATGTTGTTTTGATGGTTAACTAGTTCTGAGACATTTATAGCACCAAATACAGAACTGGCACTTTTCCTGACAAACCCTTACAAACCA	---	---	N/A	---	P:protein localization in organelle; P:cerebral cortex development; C:motile secondary cilium; F:molecular_function; P:cilium assembly; P:sensory cilium assembly; P:cilium morphogenesis; P:hippocampus development; C:membrane; C:cilium; P:photoreceptor cell maintenance; C:cytoplasm; P:adult behavior; C:BBSome; P:protein localization; P:sperm axoneme assembly; P:negative regulation of multicellular…	no IPS match	---	bardet-biedl syndrome 2	34	Xl.14339	---	---	---		---	---	---	---	---	---	---	---
Xl.14371.1.S1_at	0.00047527	downregulated	CATCAAGGACAAAAGTGCTCCATTGAAAGTGGCCCAAACTCGTTTAGATGAGCGCACTAGACGCCCCAATGTGGAATTGTGTCGAGATACTGTCCAAATACGTCTGATGCAGGAGGTGCAGGAGATAGATGACACCATCCAGGCCTTACACCTACGTCTCCGAGAAGCAGAAGATGCCTTGCAGATGTTGGTCCATACCAAATCCAACCTGGAACACGACCTGGCCATCAAGGCTAACAGTCTGTTTATTGATCAGGAGAAATGTATGGGCATGAGGAAAAGCTTCCCTAGCACCCCCAGACTGGTGGGCTACGCATAACTCTTCTGGCCAAGCCAAGGTGTAAGTGTGTGACTTCTTCTAATACAAGAAATCCTGAATTCAACCTGACAGTAGTGATT…	tektin 3	tekt3	N/A	tektin 3	P:microtubule cytoskeleton organization; C:microtubule	IPR000435; coil (COIL), PTHR19960 (PANTHER), PTHR19960:SF11 (PANTHER)	---	tektin-3 isoform 2	2	Xl.64108	tekt3	379547	Q7T0V0		NP_001079857	NM_001086388	0000226 // microtubule cytoskeleton organization // inferred from electronic annotation	0005874 // microtubule // inferred from electronic annotation	---	---	---	---
Xl.14389.1.A1_at	-12.8539	downregulated	TGGTTTAAGTGGCATTTTATCCGACGTTTCGTTCCCACATGGAGACCTTTTTCAAGGATATAGTGCATTGTGAGTGTAACAACTTAAATACCCTCACCACATGTGAAATATAAAGTTCATTTATTTTCTTTTCGCTTTAGTCAATGTGTTATAATACTTCACACCACCAGGTGTCAGTGTATTGCTCTGGGCAAGTGTAGCAGTGTCCATATTAAAAAAGGAAGAAAATCATTCCATACATAGCAACAATGTAACTATGCCTCTTACAGATTCAGAAGTTGTTCATGTCACGTGCAGAGAAACACATTGT	---	---	N/A	---	-	no IPS match	---	---	0	Xl.3107	---	---	---		---	---	---	---	---	---	---	---
Xl.14394.2.A1_at	-1.29e-05	upregulated	GAAAGCTGAGCCGTACAAATTTGAGGAATTCCATAACCTCGCAATATATTCAGTAAAACCCAAACTCNTTATATTTTGGTGCCCGGCCCCCNTTCCACCACCATTGAGTNTAATAAGANGGTGATTGCCGTGTAGGCTTCAAGCCCTTTTGGAGACATTTTCATGTTGCACAACTTGATAAATATGATCACTGAGGATNTTGGTGCTTAGCGGGTNTTGACTTAAACCCATTAGAGCATCCGGATACCCTGTTATTGGTCTCAGACTAATTCCTGATTGGACATTCAGCCAACTTAACGAAGTTNTGAGTGCTCCANAGGAAGACNATTTGCATACAGTTCATTGAACCCCAGTAATGAAAGAGGAATGTGACTGTACAGAGACCCGCCCTTAATTCCT…	---	---	N/A	---	-	no IPS match	---	---	0	Xl.14394	---	---	---		---	---	---	---	---	---	---	---
Xl.14411.1.A1_a_at	1.68e-05	downregulated	GTACGACAGACATAAGACCCCCCTGTGCCTCTCACATAATGTGCCTTAGCCCTCCCATGCAGCCGCCGGTGATAAAGCAGCAGTGCCTTTCAGCAGAGATTGTTACAGTCGGCCAGCCTGCAAGCTGTTGTGGCACAACAAATCCCATAAGTGGGAGTTGCAGTTCCACACATGCTGGAATTTCCTGCTGTACACGTCTGCGTTTTAAAGCAGCTGTGAGCATGTATATATAACAAGGTGCAAGTGATAACCGGGAGAGAGCGTGGATGAAAGGTTTTGCGGCNTGATTATCACTAAACAGATTTGTCACCGTTAGC	---	---	N/A	---	-	no IPS match	---	---	0	Xl.14411	---	---	---		---	---	---	---	---	---	---	---
Xl.14415.2.A1_at	1.27e-05	upregulated	AAAGTAGTGCTGTATGGTAAATGTAAGTGGGGGGACTGCCCGTAAGATAATGTATTTTTTTATATACACAGTCACCCAAGTCTTTTATGATTAAAATGCGAGTTTTTATTCTGAGGTTACATTTTCTAAGGCATTTTTTATACACGGAATATTACCATGTAATAAAATAGAAGCAGCGTT	---	---	none	---	-	seg (SEG), SignalP-NN(euk) (SIGNALP)	---	---	0	Xl.14415	---	---	---		---	---	---	---	---	---	---	---
Xl.14431.1.A1_at	0.00014515	upregulated	TGTGATGCATCATGTGTCACCCTACATCATCCTTTTAAGCAATAAGGACTTATTCTGACAAATATAAGATGCCCTCACATTCTGGGATCTGTATTGGTTTATATTTGGTTGGTTTTTGAGTAGCTGAATTGCTCTTGTATATTGACTGAATAAATATTTGACTGTGGATGTGAAGCTTTCTTTCAGGTTTCCCAGGATACTCCACAACTACTTGGTGTGTACAAACAACAAGTTGGAACCTATGGGCCCGTCTCCATCATAGACCCATAGACACATGTTCATCTGGTTTGCTGCATAGCTGGAAGTCAGCCCATTCTACATTCTGTACACAGGGACATGAAGCAAGTTCAGGATCGGCACTTA	---	---	N/A	---	-	no IPS match	---	---	0	Xl.14431	---	---	---		---	---	---	---	---	---	---	---
Xl.1451.1.S1_at	1.32e-05	downregulated	ATAATTGTAGCACTTTTACCCCTCCCAGCATTATCACAGCACCATTAAAAATGACTGAGCATGAGTTAGCCACACCCATAGATCTAACATTAAAGGCACACCTATACAATGTTGGCTTCATCTTTTATGTATAAAAACTTGCTGTGTGCCAGGGGAAACCGCAGATCATTATTATGAGTCGCACCTGCCAGTGATTATTAGTACTAGAATATGTGCACATGTATGCCTTTTATTACATAATCAATAATAAGCTTCCACGTCAGATAAACAAAGTCCGGCCTTGAGCCAACTCCTCTATGGAGCAAGGTAGGGGGCCTTTAATAAAAAAGCTTGCTGTATCACTGGCTGAGCAGAGAGGGAGAGAGGGTATCAGACAATTGGGTGTGGTTCAACTGGAAC…	TBC1 domain family, member 24, gene 2	tbc1d24.2	N/A	TBC1 domain family, member 24, gene 2	-	no IPS match	---	---	0	Xl.1451	tbc1d24.2	443683	Q498J6 /// Q6GN49		---	---	0032313 // regulation of Rab GTPase activity // inferred from electronic annotation	0005622 // intracellular // inferred from electronic annotation	0005097 // Rab GTPase activator activity // inferred from electronic annotation	---	IPR000195 // RabGAP/TBC // 2.6E-5	---
Xl.14524.1.S1_at	0.0002134	upregulated	TGATCCGAATAAGTGGGCGTCTCCTGCTGAGAAGATGTATGTGTCAGGCTTCCGGGAGTGCTTGGACCGCACAGAAGATTTCATCAGCGAGATCAGTCCCAAGGCCAGGGCTGTGTTTTTGGACAATTTACAGACTCACCTCCAGCAGCGGCTGCTTTTGCCCCAGCAAGTNGGGGGTCCGGGTGGGGACCATGAAGAAGACTTGATGTCCAACGGGAGTGAACTGTCCCCCATCATGGATTATTCCATCTCCAGGGATGAGCTCAGCCTCTGCACCCCATCCAGTTCCTTGGGCTCTGAGAGTGGAAGCCCCCCCGCATGGCTGCCCTCCAGCCCCCCAAACCCACATGAACAGCCGCCATTGTACATATGGAGACCGTGGCCGTGAAACTTATTGGG…	BHLH-WRPW transcription factor ESR-5	LOC398356		BHLH-WRPW transcription factor ESR-5	P:regulation of transcription, DNA-dependent; P:transcription, DNA-dependent; C:nucleus; F:DNA binding	IPR003650; IPR018352; seg (SEG)	---	loc100135364 protein	4	Xl.14524	LOC398356	398356	A1L3I0 /// Q9W7B6		---	---	0006350 // transcription // inferred from electronic annotation /// 0006355 // regulation of transcription, DNA-dependent // inferred from electronic annotation /// 0045449 // regulation of transcription // inferred from electronic annotation	0005634 // nucleus // inferred from electronic annotation	0003677 // DNA binding // inferred from electronic annotation /// 0030528 // transcription regulator activity // inferred from electronic annotation	---	---	---
Xl.14535.1.A1_at	1.36e-05	downregulated	CTAAGACATGACGACCCAAATTACGGAAAGATCCATTATCCGGAAAACCCCAGGTCCCGAGCATTCTGGATAACAGATCCCATACCTGTATAAGCAATACACACCTCTATAATGTGTGATTTTAATAGAAAAATATTTTTGATCCATACCAAGGGGCCAATATATGACCTCTGCTGGACCCTATATATGTGTGTGAGGCCCNTGCAGTTCTGCATTGTATNCTGACACCTCTGGTCACAGNAGAAGATTTGCACTGAATTTAGGCTCCTGCTNTGTAATGAGCAGTCCAAAGGGTCCAGTCTCTCTGGCTGCTTTAAAACAAATGGTCAGGGACCGGACAAGCTCAGTGAATATGATGGACTTATGGGACTGACCAGCATACTTGGCCTAAAACTTAAG…	---	---	N/A	---	-	seg (SEG)	---	---	0	Xl.14535	---	---	---		---	---	---	---	---	---	---	---
Xl.14541.1.A1_at	-5.51e-06	downregulated	TTACAACAACTCCAAAGCTGCGCTTCTCAACAGCTGCTCAGAGCCCACTGAGCATGTGAGTGCTGCAGTTCCAAGATGGTGACCCCCTGTGACAAGTTTGAAGTCCTGGATCATTTCTGCNNTTGAGAAGCTAAAGCTTTAGGCTGGTGCAATAAGTTCAGTATATAAAATATGGCTTTTTTGATCATATAAAATTTTAGTTGTCCTTACTCAAAAACACTTCAAGGGCTCTGCCAAATCAATGACCCCTTGATTATTATGGGGATCCACTAGAATATATGGGATATATTGTATCAGTTATTTTTATATTATACAGAAATCCATTGCTGTCAGTTTATATAATCTGATGATTATAAATTGCTAATTAATCAGAAAGGATATTGAAACTTCAGTGCAACA…	---	---	N/A	---	-	no IPS match	---	---	0	Xl.14541	---	---	---		---	---	---	---	---	---	---	---
Xl.14575.2.S1_a_at	1.68e-05	upregulated	GCACGTGGGTTGTGGCTTCTCTAACTCAAAAGTTATTTATTTTCTCATGTCTCCATGGAAACAGTATCATTAACGTTGATGATTTAACTAATGAGGTTTCTCCCGTGTCTCTGTGTAAGTGAAAGGCTTGAGCAGAGCATTGTGAGAGCGCGAGAGAGAAATGTTCTTATAGGGAATTTTATTGTTGCATTCAAATCCTTGTGGGTGGAGACATAGCAGCAGTACGTAACTCCTCCCATGAGGAGCAAAGTAATTGGGTGGTAACGGTTACACACCCCTTTGTGGCAAGAGACCTTCATAGCTGCTCTGTGCAGTCAATGCATATGGTTCCCTGTATGTGGGGGAGAGGCACTTTGTGGGGTGCTTTGCAAGCAATAATCTCCCTGTTTATTTCCCCTT…	pygopus-2beta	LOC398407	N/A	pygopus-2beta	-	tmhmm (TMHMM)	---	---	0	Xl.14575	LOC398407	398407	Q8AXY7 /// Q8JHB8		NP_001082328	NM_001088859	---	---	0005515 // protein binding // inferred from electronic annotation /// 0008270 // zinc ion binding // inferred from electronic annotation /// 0046872 // metal ion binding // inferred from electronic annotation	---	IPR001965 // Zinc finger, PHD-type // 1.5E-8 /// IPR001965 // Zinc finger, PHD-type // 6.4E-6	---
Xl.146.1.S1_at	-0.0095971	upregulated	GAACCAGGGAGTCCCATGTCTAGCTGTTCAGATGGCATGNCTGACTGCAGCAGCCCTCAATGGTCTGGAAGAAACAGCAGCTTTGATAATGTTTATTGCTCCGATCTACAGACAAGTTTCTCTTCAACCAAACTGACATTGTCCAGCCTTGACTGCTTATCTAGTATTGTGGATCGGATCTCCTCTCCTCAGCAATGCTCCCTCCCTATTCCAGACTCTATCACCCCGTCTCCTACCAGTAGCACTGACTCCCTTCCGCGGTCACCTGATGCGCATGATTGCCGACCAATCTACCATGTGTTATAAGCCTCTCTTAATTCCATTAACATGTACATACTAGATATTAATCCAAGACATTTCCTTACACCCAACAAACCAGCGGATAAGGACTGATGTTAT…	myogenic factor 5	myf5	N/A	myogenic factor 5	P:regulation of transcription, DNA-dependent; P:cell differentiation; P:muscle organ development; P:multicellular organismal development; C:nucleus; F:DNA binding; P:skeletal muscle tissue development; P:skeletal muscle fiber development; P:extraocular skeletal muscle development; C:nucleoplasm; P:striated muscle cell development; C:nucleolus; P:pharyngeal muscle development	IPR022032; PTHR11534 (PANTHER), PTHR11534:SF3 (PANTHER), seg (SEG)	---	myogenic factor xmyf-5	13	Xl.146	myf5	397960	B7ZRD6 /// P24700		NP_001095249	NM_001101779	0006355 // regulation of transcription, DNA-dependent // inferred from electronic annotation /// 0007275 // multicellular organismal development // inferred from electronic annotation /// 0007517 // muscle organ development // inferred from electronic annotation /// 0030154 // cell differentiation // inferred from electronic annotation /// 0045449 // regulation of transcription // inferred from e…	0005634 // nucleus // inferred from electronic annotation	0003677 // DNA binding // inferred from electronic annotation /// 0030528 // transcription regulator activity // inferred from electronic annotation	---	---	---
Xl.14621.1.S1_at	-1.67e-05	downregulated	AACGGAATGCAGATTGCCTCATTGAAATTAACANTGCCATTGTGACATGCGAAATGGTTCAGAAAACACTACCTCAAAAATGGAATAAAGTCATGGAAATCCAGGGTCTAAAAGAAAGAGTGACTAGAGGACTTCACATAANGGCAGATGAAAGCCTCAAGATAAGGGAAGATGTAATATTGGCATTGGGNAAAACCAGAAATTATATACAAAAACAGCAGAAACTTCAAAATGAGATAAAGACAAGCTACATTTCACAACTGGGCCCAGTGTCTACACTGGATCTTTCAGTACGAGAGCGCCTAGATCGCCCACTGATAAAAGTTCTACAAAGACATCCAGGAACCCAGGTCCCTGAGAGCACCCTCATCTTAAAGGGNACTGCTGTCCTGGANCAGG…	---	---	N/A	---	P:microtubule cytoskeleton organization; C:microtubule	coil (COIL)	---	cc105_human ame: full=coiled-coil domain-containing protein 105	2	Xl.14621	---	---	---		---	---	---	---	---	---	---	---
Xl.14654.2.A1_at	2.02e-05	downregulated	GGTACCCCTCCTACAGTTATATTCTTTTTGTTTTCACAAAACTTAAGGAAAAAAGCTGGTGTTTTNTGTTCCAAAACAAAAAAGGAACAAAACAAAAATCAAGGTAAAAGTTTGATGTTATAAATATATTTCCACTGTCTCTAAAATGTTACACATTTGCTGNACATTCCTTTTTTTAGGACGTGTTCTCTGNAAAATAAAAAATGTGTAGTGANATCATTCTGTAACTTTTGATGAAAAAAAACCTTTTTTTTTTAAATTTCATTTGTTATTTATGTNGGCAGTGAGCTGGGGACAGACTACCTGACACCTCTGCCTCTGTTCTTTTT	---	---	N/A	---	-	no IPS match	---	---	0	Xl.14654	---	---	---		---	---	---	---	---	---	---	---
Xl.14658.2.S1_at	-9.56e-06	upregulated	AACATTCCTGAATCAGTAGAGCTGTTAGAGGAATTCTGGGAGTTAGAGTTCTGCAGTATGTGGGGTGCCAAAGCATGTCTATCCCTGGTATGAACCATTATCATAAAAGAGGTGAGCTCAGATAAGGTAGGGATCATTTCATTAGTTGATTTGGAAGATACCACTGTGGATTTTGTTATATAAAATCCTTAATTCTGATAAACAGATTGCACGTTTTCTTTTCTTTTTCGGTTTTTCTGTAATCCACCTTGTTCTGGCACCAACATCTTTTCTTACTGCCTATGACTGATCTGATTGATTGTTATTCTTGCAATGATATTGTACTTGAAATAGTGCAACATGGAGATATTAGGAATGTACATATGAAATTCACTTTAACTTCCTTAGCCGAGTAAATTT…	---	---	N/A	---	-	seg (SEG)	---	---	0	Xl.70748	---	---	---		---	---	---	---	---	---	---	---
Xl.14663.1.S1_at	-4e-05	downregulated	GGAGGAGGTTTCTCATGGTTCAGAAGNAAACAGAGCATGTTTATTGGCACAAAAGAATATTCTAAATAACCTTATTCTGAGTCTCTTTCAAGGGACTTGATGAAAGTTCTCATATTTTTTATTAATGTGTCCCATGAAAAATGTTCTGGCTTTTCAGTTGGGCCACAAATGAGTATATAATTGTCACATGNGTAACGTTAGAGTACTGCGATATTACGTGAATCTGGAACCTTGGCCTTGCCTTTAATTTATTTTCTCTAACTAAACTAAACAGCCAGACGGTCAAATAGAACATTCTTTCTCTGTATATTTGTATTTATATATTTGGGGGAGGTGCCATATTGTTTCCTTTAGACAGTANAGTATGAGGGTATAGCTTATTGTGTGCCCAGCACATTC…	erythrocyte membrane protein band 4.1 like 5	epb41l5	N/A	erythrocyte membrane protein band 4.1 like 5	-	PTHR23304 (PANTHER), PTHR23304:SF75 (PANTHER)	---	---	0	Xl.14663	epb41l5	379926	Q7T0Z9		NP_001080234	NM_001086765	---	0005737 // cytoplasm // inferred from electronic annotation /// 0005856 // cytoskeleton // inferred from electronic annotation /// 0019898 // extrinsic to membrane // inferred from electronic annotation	0005488 // binding // inferred from electronic annotation /// 0008092 // cytoskeletal protein binding // inferred from electronic annotation	---	---	---
Xl.14712.1.A1_at	-1.21e-05	downregulated	AAGTTAAGCAGCTGCTGGCCGACGTGCCAAACAAGGCACCTGAAATCGGAAACGCAAAAACAACTCCAAAGAAGACTAACCGCAACACTGTGGCAAGGACTGAGGCTCAGCAACAGGAGATTCTTAAAATGTTACCACAGCTAATTGCAAGTCATCGGGAACAGCAAGAGACACTGCTGCAGATGGACCAGAAGTTACTGGCTCTTGGGAGTTGGATCTTGGAGTTTGACAGATCCCCAGTTTCAGTGCCCGAGGTGGACTTGGANAAAATATCTGTACAATCCGTTGAGCAGGTCGAAGAAATGGATCAGTCTGCANTGAGCTTTCATGGACCTTTGTCTTCAGATTTNNNNTNTCNTGTGACAGTGGATATTGTGGGCCGGACCAGGCACCTCAAAG…	---	---	N/A	---	C:integral to membrane; C:membrane; P:transmembrane transport; P:ion transport; F:ion channel activity; P:transport	seg (SEG)	---	calcium transporter 2	6	Xl.14712	---	---	---		---	---	---	---	---	---	---	---
Xl.14715.1.A1_at	0.0005695	upregulated	GAACTACAGAAGGAAGCCAAAGGGTTGCTAGAACAAGCAAATAAAAAATTAGACACAATCAAAGATTTAGAAAAGACGTATGAAGGTAATGAAAGGATTCTAGAAGAAAAAGCAAAACAGTTAGTACAACTGGAAGAAACAGTCCGATCTATTCTCCAAGCCATCAGCCAGAAAGCAGCAGTATATAGCACATGCTTATAAAAAGCTGCAGAAAGCATACAGTCAGNACCAAATGTTATTTATTGGCTAAAAAGTAAAACTCAAATGAAGAAACGTTGTGGCAACTTTTNNTAAATAAAATATGGCTACCGCCTATTGTTACTGCAATACTTTTCAGTTGTTCAGTATTAAAAAAAACACTTTTTTTTATTGGAGGGAAAACTATATATTTAATTTCCC…	---	---	N/A	---	F:glycosphingolipid binding; P:substrate adhesion-dependent cell spreading; C:laminin-2 complex; C:laminin-1 complex; P:cell migration; C:basement membrane; F:structural molecule activity; P:cell adhesion; C:perinuclear region of cytoplasm; P:odontogenesis; F:enzyme binding; C:extracellular space; P:positive regulation of cell migration; F:integrin binding; C:laminin-10 complex; C:laminin-8 compl…	SignalP-NN(euk) (SIGNALP)	---	laminin b1	22	Xl.6592	---	---	---		---	---	---	---	---	---	---	---
Xl.14715.1.A1_x_at	5.04e-05	upregulated	GAACTACAGAAGGAAGCCAAAGGGTTGCTAGAACAAGCAAATAAAAAATTAGACACAATCAAAGATTTAGAAAAGACGTATGAAGGTAATGAAAGGATTCTAGAAGAAAAAGCAAAACAGTTAGTACAACTGGAAGAAACAGTCCGATCTATTCTCCAAGCCATCAGCCAGAAAGCAGCAGTATATAGCACATGCTTATAAAAAGCTGCAGAAAGCATACAGTCAGNACCAAATGTTATTTATTGGCTAAAAAGTAAAACTCAAATGAAGAAACGTTGTGGCAACTTTTNNTAAATAAAATATGGCTACCGCCTATTGTTACTGCAATACTTTTCAGTTGTTCAGTATTAAAAAAAACACTTTTTTTTATTGGAGGGAAAACTATATATTTAATTTCCC…	---	---	N/A	---	F:glycosphingolipid binding; P:substrate adhesion-dependent cell spreading; C:laminin-2 complex; C:laminin-1 complex; P:cell migration; C:basement membrane; F:structural molecule activity; P:cell adhesion; C:perinuclear region of cytoplasm; P:odontogenesis; F:enzyme binding; C:extracellular space; P:positive regulation of cell migration; F:integrin binding; C:laminin-10 complex; C:laminin-8 compl…	SignalP-NN(euk) (SIGNALP)	---	laminin b1	22	Xl.6592	---	---	---		---	---	---	---	---	---	---	---
Xl.14769.1.A1_at	-0.00021493	upregulated	TGTACATTAATTGTATGCTGCTGAAGAGAGAAGAATAATTGGATTAAAAAACCTGTACATATTTTTATCACTAAATACTATGTTTGTTTAAATATATTCTACTGCCTAATTAAAATGTACTGAATAGTCTTTTAAGGGCGGCGTTTGCAGAAATCACACAATTTCCATAATGAATGCAATTGATCTGTCCACGACTAGGTTATTATAAAGTGTTTTTTTTTTTTGTCTTTTATATTTTCTAGGAGCAATTCGGTATGTTTACATTTGTCTCAAATGTTTAGTTTGTCAATGTTTACACTCATGCA	---	---	N/A	---	-	seg (SEG), SignalP-NN(euk) (SIGNALP)	---	---	0	Xl.14769	---	---	---		---	---	---	---	---	---	---	---
Xl.14799.1.S1_at	2.64e-05	downregulated	ATTTCAGCCAGATTTGCTCCAGGTTTTTAAGGGTCATTAGATGTCTTTGTGCACTGAAATTTCCAATTGGATTTGACTGAGCTAATTAGCCATTCACCTTTTAGTTCATGAGTCACTCCAATATTACTTTGCTTTATTCTGGCCTTGTATTTGGGGACATTGTCCTGCAGAAATATTACATTTTGCTAAACTTTCAGTTGTTTATCAGACAGATTTGTGGTAAAATAACATCAAATATATATAAATATATATATATATATATATATATATATAAATATACATAATTTCTTCTAGATAGCATTATGGACTGAGCACAGAATTGTATTTACTCCCATTAAAAAACGTTACCCAAGGCACCTGAGGCAGTTTTAAAAGGATTTTATTTTGGGACAAAATGGT…	RAS guanyl releasing protein 2 (calcium and DAG-regulated)	rasgrp2-b	N/A	RAS guanyl releasing protein 2 (calcium and DAG-regulated)	-	seg (SEG), SignalP-NN(euk) (SIGNALP)	---	---	0	Xl.14799	rasgrp2-b	447008	Q6DCK3		NP_001087119	NM_001093650	0007264 // small GTPase mediated signal transduction // inferred from electronic annotation /// 0051056 // regulation of small GTPase mediated signal transduction // inferred from electronic annotation	0005622 // intracellular // inferred from electronic annotation /// 0005737 // cytoplasm // inferred from electronic annotation /// 0005829 // cytosol // inferred from electronic annotation /// 0005886 // plasma membrane // inferred from electronic annotation /// 0016020 // membrane // inferred from electronic annotation /// 0019717 // synaptosome // inferred from electronic annotation /// 003005…	0005085 // guanyl-nucleotide exchange factor activity // inferred from electronic annotation /// 0005509 // calcium ion binding // inferred from electronic annotation /// 0046872 // metal ion binding // inferred from electronic annotation	---	---	---
Xl.14808.1.A1_at	-2.82e-05	downregulated	AATTCATGGAGACAGCTGACAGTGCTGCTGCCTCTGCTCTTCAGAGGAAGCTCTCTGAGGTCACTTCACGGTTTAATGAGGTCTGCATGCAACAGAGATTGCAAGAGACTGCCTTGAAAGAGATACTGCCAAAAGTGGAAAAATATGAGCAATTATCAAATGAGCTGCATGATTTCACAGTAACCAGGTCTCGACTCCTGGCCTCTGGAAACCAACCAGAGAGGGATATCACTCAGTTTTCTGAA	---	---	N/A	---	P:Golgi to plasma membrane protein transport; P:regulation of epithelial cell migration; P:ATP catabolic process; P:regulation of microtubule-based process; F:calcium ion binding; F:microtubule binding; P:biological_process; F:actin filament binding; C:microtubule; C:ruffle membrane; C:cytoplasm; F:ATPase activity; F:actin binding; C:Golgi apparatus; P:positive regulation of Wnt receptor signalin…	no IPS match	---	microtubule-actin crosslinking factor 1	22	Xl.14808	---	---	---		---	---	---	---	---	---	---	---
Xl.14812.1.S1_at	-1.39e-05	upregulated	TGTTATGAAGCCTAAATAATACTTTAATATTTAGGCTTCATAACAATTTAATATTAAAGTATTATTTTTTAAAAGTCTTTGTGCTGGAACATGAGTTCATATGACGGGGAACATTTAAAGCATGAGGAATATGAAATAAAAATGTGTGTGTGTTTTGTACATGTAAAGGTGTAACATTTGCTCTTATAATTCGATGGATGGTAAATGTGATTATTTTAAATCCTTTTTTTTTGTTTTGCATTGCCTATGTACAATCAATTACATTCAGAGTTGTATCCATGCAAAATATATA	---	---	N/A	---	-	seg (SEG)	---	---	0	Xl.14812	---	---	---		---	---	---	---	---	---	---	---
Xl.14813.1.S1_at	2.49e-05	downregulated	ACCATGCGGTTTTTCTTTTTCGTGAAAGATGATGAGAGGTTAAAGGAGGGTCCAAAAATGTTTTTCCAATCTTCAAAGCTGACAGAGCTGGAAGAAGCCTGGGAACAGCGTAGAGACTATCTATTGGAGGAATGCAAGAAAAGACACAAAGATGCCAAGAGGAAAGTTAAAGCCAAGTATTAATGCAATGTCTNTCATATGGCATTGGATCCAGAAGGGCACATATTCCATGACATCGGCTCCACTGCAAAATGCTTTTTNTTTTCTCNNNAATCCGTTTCTGCTGTGCGTTTCTGCTAAACAGATTCACAAGGGAAATGCTTCCTATGGAAGTGACATTTAGTGCCCAAGGTATCGGAGGCTAATAAGTCTATTTATACACACAGCCAACCTCAACAG…	---	---	N/A	---	-	seg (SEG)	---	novel protein	0	Xl.14813	---	---	---		---	---	---	---	---	---	---	---
Xl.14822.1.A1_at	-0.00027055	upregulated	TGTTTGGGTCTTTGTGAACTTGAAATGCCAGGACCGGNGNTTTTTTTTTTTTTAAATCTCAGTCCAGAGATGATTGGTAGACGTGGTTTAAGCCATTAATGAGAGCCGAGCAGTCTTCAGCTTGATTGATTCCAAGCGAAGAGTTGTGTTTGGATGAGCATTTTTTTTTTCTTTCCTTTTAGAGAGTGTGAGTTCTTCTGTACAAATACGAAACATAAGGGACTTCTGCATGTGGAGTACCGGCTAGGGCCAACAAAGCGTGCTTCATCTCAAATCTATATTAAATTAAAAATTGTTATGTTTCTAAATTAAATGTATGTACAGAAACTGTGAGTTACTTTCTACTGTATCTGTCCTATTGCATAAAAATATATATTTTAATATTTGCTGATTTCATTG…	---	---	N/A	---	-	seg (SEG)	---	---	0	Xl.73194	---	---	---		---	---	---	---	---	---	---	---
Xl.14823.1.A1_at	3.99e-05	downregulated	TACAGCACTAGTGGGAAGTTCAGGGTAGAAACCAGGATACATGCTTAAAACCTAAGATCAGAGAAAGTGTTTGGCTGTACCCAATAGAAAGCACCTGGCAAAGCTTGGGCCAATAGGTTACGCTCTGTAAAAATGGCTGTGACAGTCTCACTGAGGAAAGGTACTAGAGGCTGAGAGAGGAAGCGGCAAATAAACAGAAGAAAAGGCAAAGTGAGTAAATATTTAGAACTGCTATCTTTAATGTGTATCATTTAGTTTGGATGACTGAATTGTCGATACTAATGCTTCCCTGTCTGTCTGTACAAGGATACTGAATGTGCATGTTT	---	---	N/A	---	-	SignalP-NN(euk) (SIGNALP)	---	---	0	Xl.14823	---	---	---		---	---	---	---	---	---	---	---
Xl.14832.1.A1_at	0.00010477	upregulated	ATTTAGATGAGACCTGCAGACCCGCGGGTATACCCACACCTGAAAATCCTCCCCTCATTTCACAGGGTGACATTTGTTTTGCGGGTACCCGACCCGCTGCAGGACTCTATCTCACAATGTTAAAACACCTGCCATGCTTTTGGGTTGTATGATTTTTTTTTTAACAGAACTGATAACCAGTGATTTGTAAGGAAAACCAAAGTGAAGTCCAGCTGCCGGATTCTTGCCTCACTCTTGGCGTTGGACTAAAAGGCACTGTAACTGAACTGTAACTTATGAATTTCCAACAAGAGAACTGTCTACTAATCAAGTGAGATTCTTTCCTTACAACTTCTTGCAAACGCTGCATTTTTCTGTGCACAAACTGCTGCTCCTTTTCCTCTCTACAAGCAGTGCTGA…	---	---	N/A	---	-	no IPS match	---	---	0	Xl.80109	---	---	---		---	---	---	---	---	---	---	---
Xl.14834.1.A1_at	1.81e-05	downregulated	GCTTGGCTTACCATTTATTACACTAATTATGCTGCAACTGTAAGTGAAATATTTGTTAAATTTGTTATTTTATTGCTATACATAAATGACACATTATCGTGCAGATTTGTCTAATAATAATAATAGCACCATGAGGCTTTTAATTTTTATCTTTAGCACTGAGACTTCCTGCAACACTTTGTCCAAGATGTGAATTAAATGAGGTGGGAATGACTGCAAGTTAAGCCCAGTGAAAGTAGATAAACAGATTCNTTTTTTTAATGTTGGTATAATAAAGTGGCAGAATATAGAGACAAAACTTTGCTTTGGCAGAGATTACCAAAAACCTCTGCCATGTAGAGATTAAAGCCACAGTATGCCTTGTTTTCATGGCAGCGTCTTTTCACATTCTTAATACCA…	---	---	N/A	---	-	SignalP-NN(euk) (SIGNALP), tmhmm (TMHMM)	---	---	0	Xl.52978	---	---	---		---	---	---	---	---	---	---	---
Xl.14836.1.S1_at	-2.36e-05	downregulated	GGACCTCCTAGAACATATAGCCAACATTTGGCTAAGTTTTTAGAAGTCGAAGTCAAAACGAACGATTGTACGATTAAATCGTTCTAATCGTTCGATTCGAAGTACGATCGTAGTATGATCGTAGTAAGATCGTATGATGTTAAAAATCCTACAAATTCGACTTCGAATGTCTAACTAACCTATTCGATGGTCGAACTTNGAAATTCGACCCTTGATAAACCTGCCCCCTAGTGAATAACTGGCCCCATGTCTAAATGCAGTTAGAAAGCACTGCCCTAAAGTACAATGTGGTCAGCCTNCATATAAAGCAAATTAAGAACTNATTTGTTGCTATTAATATTATTACATATACTGTATTTGTATTTAGTGGTACTAATTTGAGACGTAGAGTATATAATA…	regulator of G-protein signaling 14	rgs14	N/A	regulator of G-protein signaling 14	-	tmhmm (TMHMM)	---	---	0	Xl.14836	rgs14	444133	Q6GPB2		NP_001085707	NM_001092238	0007165 // signal transduction // inferred from electronic annotation	---	0004871 // signal transducer activity // inferred from electronic annotation /// 0005057 // receptor signaling protein activity // inferred from electronic annotation /// 0005096 // GTPase activator activity // inferred from electronic annotation	---	---	---
Xl.14838.1.S1_at	1.09e-05	downregulated	TAAAGGGATTCTGTGCATGGGCGTTGGGCAGAAGATCTCAACTGACAGTTTTGTACAATGGAGAACGGTCATTGCATTGATAAAGGTGGTTTGGAGACGCCCCCGTTGGTGCCAATGCAACATTTCTGGAGTCTATGGCCACTTGTACAGTATCTGTCCCGTTGGCATGAGCAAATCAGTTGGACACCATAGACTATTGGTCAATGTATGGAGATGTATCCAGTAGCTCCTTGCTGCTCAAGACTCCGTCCCTTGTGTACGTTAACTGGGGTACTCCGATGTAACGCAGCGCTATGAAAATACCAAATGTGATTCATATCTCATTTTTGTTCGACCAATCGTTGACTTTGTCCTGTCGCCCCCCATTCAGTTGGGCGCTTTGTTCCTTGTTCTCTGTAT…	chromosome 22 open reading frame 9	c22orf9	N/A	chromosome 22 open reading frame 9	-	no IPS match	---	---	0	Xl.14838	c22orf9	379377	Q801S4		NP_001079690	NM_001086221	---	---	---	---	---	---
Xl.14908.1.S1_at	1.87e-05	upregulated	GAGCTGCTTCTCACAGAAAGGGTTTTGCCTCAGCTGTCCTGATGCAGTGGATGTAGATGACCCAGAATTGCTGGATTTGTTAAGACAAGTCATGGATGAATATAATTCTTACAATAACAACACAAATCTTTATAACTTTGTTTCAGTTGATTNTGCCTCAAAAAAGGGAGTACATGAAAAAACCTATGATGTGACATTTAATATTAAAGAGACCAACTGCTCAAAGTCTGATTATGCTATCCTGGGAGAAGAATGCCAATTTATAGAGACAAAGAATGCTCTAAATTGTGACGCCAAAGTAAATGTTACAGACACGAAAATTATTGTTGCATCAAGTCCTATATGTAATGCCAGAGCCAGAACAATGGCCATGTTTACCTATAAGGGTCTTTCCCCTTT…	---	---	N/A	---	F:cysteine-type endopeptidase inhibitor activity; C:perikaryon; P:negative regulation of MAP kinase activity; P:positive regulation of endothelial cell proliferation; F:protease binding; P:elevation of cytosolic calcium ion concentration; P:regulation of blood vessel size; F:receptor binding; P:negative regulation of endopeptidase activity; C:extracellular space; F:peptidase inhibitor activity; P…	IPR000010; G3DSA:3.10.450.10 (GENE3D), PTHR10086 (PANTHER), seg (SEG), SSF54403 (SUPERFAMILY)	---	loc494833 protein	25	Xl.79492	---	---	---		---	---	---	---	---	---	---	---
Xl.14912.1.S1_at	-0.077811	upregulated	GACTTGCTGGCATGACACTTACATATGACCCCACCACTGCTGCTATTCAAAATGGGTNNNNNNNNNNNNTTTACCCCACACCATACAGCATCGCCACTAACAGAATGATCACCCAGACATCGATCACACCTTATATCACGTCTCCTGTGTCAACGTACCAGGTGCAGAGTCCATCTTGGATGCCACCCCAACCTTACATCATGCAACACGCAGGAGCTATGTTAACTCCGTCCATGGAACACCCCATGTCACTACAGCCTGCCTCCATGATCAACCCTTTGACACAGCAGATGAGTCATCTTTCATTAAGCAGCAGCGGAACATACATGCCTGCAACAACAGCTATGCAAGGAGCTTATATCCCCCAGTACACACACGTCCAGACAGCGGCAGTCTCTG…	RNA binding motif, single stranded interacting protein 1	rbms1	N/A	RNA binding motif, single stranded interacting protein 1	F:RNA binding; F:nucleic acid binding; F:nucleotide binding; P:DNA replication; C:nucleus; F:DNA binding; P:RNA processing; F:single-stranded DNA binding; F:protein binding; F:double-stranded DNA binding	PTHR24622 (PANTHER), PTHR24622:SF36 (PANTHER)	---	rna binding single stranded interacting protein isoform cra_a	10	Xl.77195	rbms1	380099	Q7ZYN0		NP_001080407	NM_001086938	---	---	0000166 // nucleotide binding // inferred from electronic annotation /// 0003676 // nucleic acid binding // inferred from electronic annotation /// 0003723 // RNA binding // inferred from electronic annotation	---	---	---
Xl.14955.1.A1_at	1.83e-05	downregulated	TTCAGCACTCAGACGTACTATTGGTGTTAGAGGACGCAGCCCTTCCCCACGAAGAACGGTCTATCCCACTAAAGGTCTCGATTCCTCTCAAAATTCATCAATNGAGGGCCGAGTGACTCCATCCTCTCGGGGAGTATCTCCTGATCGCAGCCGTTCTCCATACCCAGAACTTGAGCCTGAGGTTGTGAAACAAGCACTGAAAGACTTTATGCAGGAACTAAGAGACACTCAGAGAGAGAGGGATGAGGCTGGTATCCAGGTACTGTCTCTCCGCAGACAGCTAGAAGACAGCATAAATACATGTGAGAGACTGCAGAGCCAACAGCAGAAGTTACAGAGACAGCTTGCTGACCTCCAAGAAGGTACCTCCTTGATTTCAGGCCAGCAAGACTTTAGGCA…	---	---	N/A	---	P:cell projection organization; C:actin cytoskeleton; C:cytoplasm; C:centriole; C:centrosome; P:protein localization; C:ciliary rootlet; F:kinesin binding; F:protein binding; P:centrosome organization; C:plasma membrane; P:cell cycle; F:structural molecule activity	coil (COIL), seg (SEG)	---	ciliary rootlet coiled- rootletin	13	Xl.72057	---	---	---		---	---	---	---	---	---	---	---
Xl.14957.1.S1_at	-1.12e-05	upregulated	CAAATCAGTTTGTTAATCTAGCCCCCGNTAACCCNAAATGAGGTTTTACTAGACAATCGGGATTATTGGTGTTCTTCCTGCTATGATCATGTTTTTGTTATTTGTTTAGTTAAACAGGAATGTTGAAGATACTCCGTGGTTGTTCCTTGCGTGGTAGATACTCAGATTACCAGTAAACAACCCTTTCCTGACTGTTTAGGCTTACAGTCAAGAGTCTGTTATGCAAGGATCAAATATTTCCCCATCAATTTCTTNCTTCTGCTAACTCTGGTGAAAATAAGCTATTAGAATGCACAGTTGAATGTAGTCTGCACTGAATAGCCATCTTAACATTATGTGCAAGTGCCTATCTGCTTTAGAAGGACCCAAGACTTTGGTGTTGCTCAGTGCTAGACAAAT…	---	---	N/A	---	-	SignalP-NN(euk) (SIGNALP)	---	---	0	Xl.5053	---	---	---		---	---	---	---	---	---	---	---
Xl.14983.2.S1_at	1.81e-05	upregulated	GAGGCTGTACATACGGCTCTATAGTCCCCAGTGAAGAAAGTCACAGTATCTGAATTTAATCCCTTTAGATCTCCAGCTAAGCTGCCTTAGTGAACTTTTGAGCTGTAGGTCACATTTAGCATTGTAAATCTGTTAATATTTAAATGGATAAAATTAGAAAATTAAATTGCAAGTTCAATATTCTTTTTGTCCCCTTTAAGATTTGTTTGTTTCTCTTACCTTGATCCCCAAAAAATTGTTCCTTGTGGTCCATTGTAGCATTTGATAGAAAAGCAGATGTTTCCAGAACTAGTGTCTTGTCTTATAACTTTACCAAAGTAGCTGGCCTTAATGCCGTGTATGAGATTATATTTTGNTCCTTTTTATATTCTAGGCCATCCCTTTTATTATTTATTTTAA…	---	---		---	-	no IPS match	---	---	0	Xl.12922	---	---	---		---	---	---	---	---	---	---	---
Xl.15.1.S1_at	0.00055825	downregulated	AGCGGAGACATATTTAGAAGCAATCAGAAAGAATATTGAGTGGCTAAAGGAACATAACAAAGAGGCAAACAAAGGAGATAATGATCTTTCAAAACTGAAANANTTCGTCAACCAGCAGGCAGATTCCTATGTGGAAAAAGGAATTTTGGACAAGGAAGAGGCCAATGTTATCAAGCGTATCTACAGTAGCCTGTGAAGACAGANTTTGTGGCCGTGTTAAAAAACATGCTTTAGAAGTAGATACTCCCACTTTGGTCAAAGATTAAGGCACAGATTTACAAAATATTAAATTAGGGGATCCAGAAGGATTCGATTGATGCATTTTCAAAGCAAATCAATGTGTCAATTCATTATAATGGGTTTAGATTGCTTTGAGTGGTCGAACACCAGTTATATGGG…	secretogranin III	scg3		secretogranin III	C:extracellular region; C:secretory granule; C:cytoplasmic vesicle	PS51257 (PROFILE)	---	secretogranin iii	3	Xl.15	scg3	373575	Q6GLW5 /// Q91847		NP_001079046	NM_001085577	---	---	---	---	---	---
Xl.15008.1.A1_at	-2.1e-06	upregulated	AATCAGATTTTGTTCCCCGCAAAGCAAATTTGGGGAAAATGTAAAAATAAATAATCGTAAAAACCCGAGCAGATTTGATCGGAGTTTGTAGCAGAAAATATCGAGATAAATTCGGACTTTGATAAATAACCCCCTAAGTGTTCTTGGTTACATTTATAGATAAATACTGGTTTTGGTGTTACTTGTCCTTTAAGTTAAAGGGACAGTTTTGGCAAGGCTGTGTTTTAATATCCTTATATCATAGACTCTTTTATACAGAATGGCCTCATCCAATTTCTTTGCCCCAAACAATCCNATTTCACCCCTAACACCAGCACAGGCCTTGTGCTAAACCCCATCCAA	---	---	N/A	---	-	SignalP-NN(euk) (SIGNALP)	---	---	0	Xl.15008	---	---	---		---	---	---	---	---	---	---	---
Xl.15012.1.A1_a_at	-8.13e-06	downregulated	AAAGCATTCTCTCTGATAAACTGGTATCGCTTCAGTATAGCATATTTCCATTTAACGTTTTGTTATGACCACATTTACCTGTGTTAGACNTTTTTTTTAAGCTTGTCTTATAAAGGAGAAAGTAGAAACTGAAGAGAAGGAACATATGGTTTATGCCTGACCAAACACTGCTCATTATGATTTTGAAATGACTGCTGGATTTTCACACTTGTAGATGCACCAAGGCAAGTAATTGTGCTGCTGCGGTATACAATTATCTAAGTGCTGGCTTGACAGTGTTCT	hypothetical protein LOC100049756	LOC100049756	N/A	hypothetical protein LOC100049756	-	SignalP-NN(euk) (SIGNALP)	---	---	0	Xl.15012	LOC100049756	100049756	A5D8N4		---	---	---	---	---	---	---	---
Xl.1502.1.S1_at	1.46e-05	upregulated	AAAAAAGGAACTCTTCTACCTTCTGAGCTTTCTGGGATCAGATCAANTAGNCTTCAGCATACAGCTGACTCATTAACCAATGATGATAGCCNNGATAGTNNTCAAAGCTCTGAACATGCACATTTGTGATTCCAAAAAAANAAAAGACTTTCAAGCAGTTTTGTTCTCAGGAAGAAATTGCTACATGGCAAGACTTATTCAANCAATGTCNATGTACACAGATATTCTGCTGAACNAATCTGTTTGTANTTTTNTTTTNAAGAGTTTACTTAAANCACCACACTAATGTCTTAAANAACATGATTATGAAGAAGGGAAAACTGGTTTGGAACATTCCAANANTTAAATGATTACAAANCTGATGACTATGGGCAGGTATACTTGCTTNAGCNTGCACTG…	mesenchyme homeobox 2	meox2	N/A	mesenchyme homeobox 2	P:regulation of transcription, DNA-dependent; P:transcription, DNA-dependent; F:sequence-specific DNA binding; P:multicellular organismal development; C:nucleus; F:transcription factor activity; F:DNA binding	no IPS match	---	meox2-prov protein	7	Xl.1502	meox2	380365	P39021 /// Q7ZXL2		NP_001080673	NM_001087204	0006355 // regulation of transcription, DNA-dependent // inferred from electronic annotation /// 0007275 // multicellular organismal development // inferred from electronic annotation /// 0045449 // regulation of transcription // inferred from electronic annotation	0005634 // nucleus // inferred from electronic annotation	0003677 // DNA binding // inferred from electronic annotation /// 0003700 // transcription factor activity // inferred from electronic annotation /// 0030528 // transcription regulator activity // inferred from electronic annotation /// 0043565 // sequence-specific DNA binding // inferred from electronic annotation	---	---	---
Xl.1502.1.S2_at	9.18e-06	upregulated	TGCAGCAGCTGTGGCCAGACAGGTTAGATGACTGTAGGTTTGGGAGGAGGGGGAAACTAAACTGGGACTATATGTCAGACTGGGGACTGCCTGAGGAAACAAAACAGGGATCAGCCAGGGGAGACAGACAAGGCATAAATGGGCTGGATAAATTAGCAGGTGATCAGTGTAACAGATTGGGGGTCCAGCTGAGGAAACAAACAGGAAATCAGGAAGAGGAGACAGACAGCTATCATTGGATTGGGGAAATTAGCAGGTGATTTGTGTGAAAGATGGGGCAATTCAGCTGAGGAAACAAACGGGATCAGGACGGAGAGACAGGCAGGATATGACTGAACATGGATTCTAAAGATCTACGAATACATAATATTTCATGCAACTCATTCACAAGCAAAACCA…	mesenchyme homeobox 2	meox2	N/A	mesenchyme homeobox 2	-	no IPS match	---	---	0	Xl.1502	meox2	380365	Q7ZXL2		NP_001080673	NM_001087204	0006355 // regulation of transcription, DNA-dependent // inferred from electronic annotation /// 0045449 // regulation of transcription // inferred from electronic annotation	0005634 // nucleus // inferred from electronic annotation	0003677 // DNA binding // inferred from electronic annotation /// 0003700 // transcription factor activity // inferred from electronic annotation /// 0030528 // transcription regulator activity // inferred from electronic annotation /// 0043565 // sequence-specific DNA binding // inferred from electronic annotation	---	---	---
Xl.1504.1.A1_at	0.0011819	downregulated	CAGAACTGCAACTGAAGGACCCAGAAACAGAACCCAAAGATGAGATCCCATTGGATATATAGCCAGTTTGGGGNAAAAAGATACAACATAAGTTAAGATCTANACTGNAAAAAACAAGACCAAACCNATAATTAAGAATGAATAAATGGACATGGCCACAGGACAACGGCTAATACAACAACCTCATTGTATTCTTCCAGAAATCCTCTTATATTGCTNNNTTACNNTGTNTTCACTGTTGATACTTCAGTTGTTTTGTTTTCTATAAGCATTCAAAAGACAAATAGAGCCCAGTNAAANNAANNNNANAAANNNNNTNNNNNNNGNNNNGNNNNNNNTNGNNGCAGCCTACAGAACAGAGCCAAGTTTTTATTGGGAAGGTTCACATCACATAAGAAG…	radial spoke 3 homolog	rsph3	N/A	radial spoke 3 homolog	-	SignalP-NN(euk) (SIGNALP), tmhmm (TMHMM)	---	---	0	Xl.1504	rsph3	100158369	Q08B05		NP_001121286	NM_001127814	---	---	---	---	---	---
Xl.15044.1.A1_at	1.6e-06	upregulated	GTAACCTAGGCTATATTGTAGACCTATATTGTAGTACTGACCGCGTCCATACAGTTTATCAGAAGTACATTTGTATTGGGTTGGGCTTCTTTGTGTGTGTTAAAGTTTTTACTTTGTCTGATAAGGCAACATTCACATCAGACAGTTGTGTAGGATAGTATTCATAGGAAATTCTCCACTTCGTGCTGTGCAATTATTCCTTTATTTAACCATTTTACCACTCAAGAACAACATTTCGGGGGTCTACACCTCCCTTCACCAGGTTACACAAGTGAGCTAAATTAGTCCTTAAATTCATTCCAAACACCCCACCTCTATGACATCATTCGTGTAGGTGTTCAATCCAATTATTGTCCATTTTGAAGTCCGCCTATAGTTGTATGGG	---	---	N/A	---	-	no IPS match	---	---	0	Xl.15044	---	---	---		---	---	---	---	---	---	---	---
Xl.15047.1.S1_at	-0.0045733	downregulated	ATATAACTCACACCCATTTTGGATACTCACTATTCAGATACCTATATAAATATTATGTATATTAAATATAGAGGTGATTGAATATAAGGATACTATACATTACTGCAAAAGGTTATGAGTCACAGACATTTGTGAAGTACAGGTATGGGACGGTTTATTCAGAATGTTTGCGACCTGGGGTTTTCTGGATCTTTCTGTAATTTGGATCTTCATACCTTAAATCTACTAAAAAATAATGTTAACGTTAGGTAAACCCAGTTTGGACCTAGTACAACGTACTGTTTTATTATAACAGACAAAAAAGGAAATCATTTGAAAAAATTGGGATTATTTTATAAACTGGAGTTTATGGGAGACAGCCTTTCTGTAATTCAGAGCTTTCTGGATAATGTATACCAT…	hypothetical protein MGC52968	MGC52968	N/A	hypothetical protein MGC52968	-	no IPS match	---	---	0	Xl.64437	MGC52968	379331	Q7ZWX5		NP_001079644	NM_001086175	---	---	---	---	---	---
Xl.15050.1.A1_at	-2.54e-05	downregulated	ATCCCAGCAGGATGACTGGTTTCTGATAAAATTGACCCCACAGTGTATGACTGTGATAGGGACCTTAGATTGTAAGCTCACTGGGGCAGGGACTGAGGATCTAAAGTCCCCATCAAATTATCATGGGAATGTCATAGGGACCTTAGACTGTAAGCTCCACTGGGGCAGGGAATAATGGGAATGTGATAGGGTGCTTAGATTGTAAGCTCACTGGGGTAGGGACGGTGGCTATATAAATAAAGGTAAATAAAAGGCAATACTTTGGGCCTATGTCCCATGTAACCAAACTCCCCNTCCTCATATAGGAATTCCAATTCCATTGGTACACCCCATGGTGCCAGTTAGTGCCCCTGTCCTGCCATATCTACCATGTAAATAGCAAGAGAAAGCAATAATTTG…	---	---	N/A	---	-	no IPS match	---	---	0	Xl.72013	---	---	---		---	---	---	---	---	---	---	---
Xl.15053.2.S1_at	-3.45e-05	upregulated	GCAGCTGTGGCAAATGACACTTTCATAGTGTGAAGTATTTTGGATTAAAGAATTTGACACGCAAAGGTTAAATGAGCACGGAATTTCTGCTCTATAAAACAATACATCGAATAGTTGCTTTTCTCGCTATTTTACATATACATTTATTTTTTTTCCCCGACCTATTTTGCTGGATATTTTTGCTCTCTCCCCCCATTAGTCTAATTTTCTTGTTACTACTGTATTTTCTTAACTGCTTACAGTAGTTTTTATTTGTATAACCTGTGGTGTTGGTTCTCTAACTCAACACAGGGTGTCGCTGTTAACACTATTTCTGTTCAATGCTGTTTTCCTGTTTCCTGCTTCCTCTGTGGCTCAGACAGCGCTATATGAAGTCCAGCTATACAAGTTTCTACATTT…	---	---	N/A	---	-	no IPS match	---	---	0	Xl.15053	---	---	---		---	---	---	---	---	---	---	---
Xl.15086.1.A1_at	-1.85e-05	upregulated	GAGCTGGAGTAACACCAATCGCCTTTCTCTGCTTCAAAATGAGGAGTTTACAAACTATTATAGCTAATAGCACCATTTTGTAATAGATAAAAGTAATGTGTATTTTAATTTCAAATTCAACATTACATTTCAATTTATCCAAATGCTGAGCCAAATTCACCAAAACTGCATTATCTGCATTACATAAAACTGTTCCCTGCAGTAGTCATTGCTTTTTATTTATTTTTTTGGTAACATGAATTTATTTCAACCGAATACAAAGGCTTTGGTTAACCCTTAGGACTTGTCAAAATTCCGATCGAAATCACCCCTGATTTCAAACTATTAAGTTTTAAAGAAACAGAAGTGCAACACCTCTATCACAGCTTTACAATAGTACATTCACACGTTACAGGCTTA…	---	---	none	---	-	SignalP-NN(euk) (SIGNALP)	---	---	0	Xl.15086	---	---	---		---	---	---	---	---	---	---	---
Xl.15115.1.A1_at	1.8e-05	downregulated	GGTGCTATACAGTCCTGTATTAGCTTATATTTCAATAGGCTTTACTATTGGCTTCCTTATGTGCCTCATATTGGAGCCAGTTTCACTGGGCTTGAAAGGAGNTAAAATTCCATAAGGTNGAGGTAGTGGAAGAGCAGTTTCATCCTNTGGAATGTAAGCATTAGGGCGTTGCTCGGCTGTAGTGTAAGCGCCGTTGGGCAACANATGCTGTTNTTCCTCCTCTGCCATCTACAANAGAGAATATTTACAGCCATTAAATATTAGTTTTTTGANCCCTTTTATTATAAAATACATACAAAATGTTCCNATAGCGACATGAGAATGTGTCCTATATATATTGTGTAGGATGAGCCAGATGCATGCATTTGNATAAATGAGGTGAAACGGATATTGAGGAAG…	---	---	N/A	---	-	tmhmm (TMHMM)	---	cc146_human ame: full=coiled-coil domain-containing protein 146	0	Xl.15115	---	---	---		---	---	---	---	---	---	---	---
Xl.15123.1.S1_at	3.81e-06	upregulated	AGCTCTGTGGCTTGTGTGGTAACTACAATGGGCATAAACGGGATGATCTGATAGGAAGTGATGGAAATTTTAAGTTTGATGTTGATGACTTTGGAGACTCCTGGAGAGTAGAGTCCAATGAATTCTGCAGTCGCCCACAAAGGAAAACCATACCTGAACTATGCCAAGGAACTGTGAAAGTGAAACTCAGAGCTCACAGAGAATGCNAAAAACTAAAATCTAGGGACTTTCAGAACTGTCACTCCACAGTGGATTATGCATTNTTCTACAGATCATGCGTGACAGATATGTGTGAATGCCCAGTGCATAAAAACTGTTACTGTGAATCCCTAATTGCCTATGCCAGAGCATGTTTACGGGAAGGAGTGAATGTACACTGGAAGCCAGAACACAGTTGTG…	BMP binding endothelial regulator	bmper	N/A	BMP binding endothelial regulator	P:endothelial cell activation; P:regulation of endothelial cell migration; P:regulation of pathway-restricted SMAD protein phosphorylation; P:blood vessel endothelial cell proliferation involved in sprouting angiogenesis; P:ureteric bud development; C:extracellular region; P:negative regulation of BMP signaling pathway; P:positive regulation of ERK1 and ERK2 cascade; C:extracellular space; F:prot…	IPR001846; IPR002919; IPR014853; G3DSA:2.10.25.10 (GENE3D), PTHR11339 (PANTHER), PTHR11339:SF38 (PANTHER)	---	bmp-binding endothelial regulator	10	Xl.15123	bmper	734166	Q3L0X4		NP_001089141	NM_001095672	---	---	---	---	---	AAX12852.1 // span:12-34 // numtm:1 /// NP_001089141.1 // span:12-34 // numtm:1
Xl.15133.1.S1_at	-3.25e-05	downregulated	GAGAAGCATTCATTTCCCGGCAAGCTCCTGGCATGTGCTTTGATTTTCTCCCAAAGGACTCCAACATCTATCTTGCTGGCACAGAAGAGGGCCACATACACAAGTGCTCATGCTCATACAATGAACAGTTTTTGGATACATATCGTGGACACAAGGGCCCTGTGTATAAAATAGTATGGTCTCCATTCTGCCCAGATGTATTTCTGAGTTGCTCTGCAGATTGGTGTATTCACTTATGGCAGCAAGATGTCCTGTTACCCATTCTAACCTTTTCTAATACGACCAACGCCGTATATGACATTATGTGGTCTCCTTCCTCTGCATTAATGTTTGGGGCAGTCAGTGAGAACAGAGTGGAAATCTGGGATCTAGGTGTCAGCATAATAGATCCAGTCATAG…	WD repeat domain 78	wdr78	N/A	WD repeat domain 78	-	IPR001680; IPR015943; IPR017986; IPR019781; IPR019782; PTHR12442 (PANTHER), PTHR12442:SF12 (PANTHER), SSF101908 (SUPERFAMILY)	---	mgc80539 protein	0	Xl.15133	wdr78	444126	Q6GPB9		NP_001085700	NM_001092231	---	---	---	---	---	---
Xl.15135.1.A1_at	1.53e-05	upregulated	GAAGAGCCAGATCTTCCTCTTATGGTTCTGGCAAATAAGCAGGATCGGACAACTGCACTCTGCCTCCCTGAAATCCACTCAGAACTGTCACTTCACCGGATTACTAGCGAAAGGGAGGTGACCTTGCTGGGAACTAGTGCAATATCAGATGGAGCTGCCCACAGCACCAGACTACAGACTGTAAAGACATTGTTAGAGGAAAGACTACAGAGTCTTAAAGGGACAGCACAAAATGGTTCTAATCATCCTCAAACCACCCAGTGCCACACATCCCTTCAAAGGGATGGTTGATACGAGTGCCTTATGGACATCTACATATGTTTACAGTGACATTTTTACTGATCAGGCTTTCTGGAGATCTATTCTTGTTGCAGCACTGACAAATACATGATTTGTAAG…	ADP-ribosylation factor-like 10	arl10	N/A	ADP-ribosylation factor-like 10	F:GTP binding; P:small GTPase mediated signal transduction; C:intracellular; F:nucleotide binding	IPR006689; G3DSA:3.40.50.300 (GENE3D), PTHR11711:SF15 (PANTHER)	---	mgc69138 protein	4	Xl.15135	arl10	379583	Q7T0N3		NP_001079893	NM_001086424	---	---	0005525 // GTP binding // inferred from electronic annotation	---	---	NP_001079893.1 // span:7-29 // numtm:1
Xl.15142.1.S1_at	-9.2e-06	upregulated	AATCCAGTGCCCTCTGATAGAAAGAAATTGCTGTCAGGGTTTAAAGGAGGCTTTCGGGAAGGACTTAACCAGGCCACTTCCTTCATCAACTCTGCAGACAGTCTCTGTGAGAAGAAAAAGGAATACATGGTCCAGAGGTTGTGCCAGCATATGGAAGAACAAACTCAGAAACAAAGGAAGGACTCTGTTCAAGATGTCTCCTTGAGGGTGAACCAAAGGCAGATCTTGCCAAGTCCACCAATAATCTCCAGGGTTTCAGGAGATGTACTAGAACAAAGCACCGAGAACCAGACCAGCCGACCTCCATCCAGTTCATTCAGAACACCCTGTATGGGGCAAGCACATCAGCAGACACCCCCACAAACCTTTCAAGCCAACACCATCAGAAAGTCAACGCAA…	---	---	N/A	---	-	IPR003650; IPR018352; PTHR10985 (PANTHER), PTHR10985:SF21 (PANTHER), seg (SEG)	---	ESR4 [Xenopus (Silurana) tropicalis]	0	Xl.15142	---	---	---		---	---	---	---	---	---	---	---
Xl.15159.1.S1_a_at	2.54e-05	upregulated	ACCGGAATTAACAAGTGGATAGATAACTATCGGGCGTCTCTCACGGATGTTGCAGAGCTGCAAGCTGAAGTAGATGAATTTATGAAGGGATACGACGAGAGGGTGGCAGAGGAAGAGGAAAAGGCTAAGGAGGAAGAGGGGGTCCCTGATGAAGAAGGTTGGGTGAAGGTGACAAGGAAGGGCCGGCGTCCTGGCTTGGCAAGAACAGAGGCAGTAAATATTCGGGTGACAGAAAGAGAAAAGCGAAAGAGAGCCCAGAAGGAACTCCTCAATTTCTATGCTTGGCAGCACAGAGAGAGCAAACGAGAGCATCTAGCTGAGCTACGTAAGAAGTTTGAAGAGGACAAGCAGAAGATTGCACTGAT	ribosomal RNA processing 7 homolog A	rrp7a	N/A	ribosomal RNA processing 7 homolog A	F:nucleic acid binding; F:nucleotide binding; F:RNA binding	IPR024326; coil (COIL), seg (SEG)	---	loc495988 protein	3	Xl.78494	rrp7a	495988	Q5PQ41		NP_001088724	NM_001095255	---	---	0003676 // nucleic acid binding // inferred from electronic annotation	---	IPR000504 // RNA-binding region RNP-1 (RNA recognition motif) // 1.5E-4	---
Xl.15197.1.S1_at	2.11e-06	downregulated	ATTCTTGTGTAGTTCTGTGCTTGGGGTCTTAGTCACTGTAAAACAAATCTTTCCCCCAAAGCTCAAGTTTCTCAGACTGCATTAGGGTTTCTTTCGGGGTTTTACTGTATTTTACTGCAAAAAAGATGGTTGAAAAAAAGACTTGCCTTTAGTAGTTGATCCAGAGCAGTGATCCCCAACCAGTAGCTCGTGAGCAACATGTTGCTCCCCAACCCCATGAATGTTGCTTCCAGAGCAGGTACTTATTTTTGAAATCCAGGCTTGGAGGCAAGTTTTAGTTGCAGAGAAACCAGGTGTACTGGCAAACAGAAACTCCTGTAGGCTTCCAGCCACATAAGAGCTACCACTAGCCAATCACAACCTTTATTTGGCACCACCAGGAACAGTTTTCATGCGCGT…	---	---	N/A	---	-	SignalP-NN(euk) (SIGNALP)	---	---	0	Xl.15197	---	---	---		---	---	---	---	---	---	---	---
Xl.15201.1.A1_at	1.61e-05	upregulated	ATAGAGAGCCGTTATGTTATGCAGAGCTTTGGAGAGATTATTCATCAATCACATCCTAGTGGAGTTTACAACATAGGTTCACACACAGGGGTCTATTTTATCATAAGTCAATTAATTTGGCTTTTTGGAGTGTGGTTGGGAAAACCCAGTGCAAACACACCGAAAACATATAAGCTTCTTGCTGTTAGGTCCCTGGTAGTAGTTCAACTCAATACCCTAGTGCTGCTGTGCAGCAGTGCTAGCTGCTAAACCACCATGTTGCTCCACTTTAAGTGCAGAAGTCTTTGCTACTTATATATACAGCCTTTTCAAATGTTGTTTATGTACCTAATAGTTTGTATATATGTGTCAATTCTTGATGTGCAGAATGTGTTTATAAATATCTACATACATATAAAA…	---	---	N/A	---	-	seg (SEG), tmhmm (TMHMM)	---	---	0	Xl.71383	---	---	---		---	---	---	---	---	---	---	---
Xl.15201.3.S1_at	-1.84e-05	upregulated	GTGGCACTGCCCATCAGAAACGGACACGTTCCTGTGGCTATTCTTGCTCTGCCACTGNAGTCCAGAATCTGTGAACACACCCCTTGTACAGNNNATGAGCACATTCCAGAGAATACCACTAAAGGCTGGGTAACTCCTACAGAAAGTGGGACCCCTGTGCCCGAATCAGGACAAATAGACAGCTGTGATCGGTGGCTGAGTTGCAAAAGTGAATTCCTGAGCAGCTATTTGCACAGAGTCCTCACAGAGTTGCCTAGCTGCCCCTGTACATACCCAACTGAAGCTGTTTACAGCTCTTTAACTCTTCGAGATGAGACTTTGGCACGTAGCTTCAGGTGGAGGGATGCAAGTGGAGGACGGGAGAGACTAGATATTTACACCCCTGGG	---	---	N/A	---	-	IPR005533; PTHR10199 (PANTHER), PTHR10199:SF6 (PANTHER), SignalP-NN(euk) (SIGNALP)	---	loc733812 protein	0	Xl.71383	---	---	---		---	---	---	---	---	---	---	---
Xl.15206.1.A1_at	-5.2e-05	upregulated	TCAGCATTCTGATACAATCTCCATGTGCTCATAATGTGAAGCTATTCAAATGTACCCTTGTCGTGTGCCTTAGATGACAGAATACCCTAATCAATAGAACCTAATAGTTTTTGCAGTAGCATGAAAGACTGAATGCTAGAGAATTAGAATATAGTCTTAGGGAAAATAAAGCATATTACCTCAAAATGACTATAAATCTTTTCATAGNATCTGTACTATACTCNAACTATCCCGTTGCACACTTTTCAATTTGCTTCTATTTATTGTTAGTTAGATACAAAAATACAGTGTTATATGGTATCTTAGTAA	---	---	N/A	---	-	SignalP-NN(euk) (SIGNALP), tmhmm (TMHMM)	---	---	0	Xl.72313	---	---	---		---	---	---	---	---	---	---	---
Xl.15273.1.A1_at	2.17e-05	downregulated	ATTTATGTTATTTCAACGTGGCTGGTTAACAGTAGTTGGGAGGGAGGAAAAAAAAAGTCAAGTACTGCGTTACCTAAGGCTGAATGGAAATGAAATTGTTTGATAAAATATTAAGGAGTTTTAAAANGCCNTTTGTTTGATTTGCTAAGGGGAAGAAGAAAAAAAAAACAATTATTGGGGGGGGGGACATATTTATTATCTTCCACAA	---	---	T-cell leukemia homeobox 3 (tlx3)	---	-	seg (SEG), SignalP-NN(euk) (SIGNALP)	---	---	0	Xl.15273	---	---	---		---	---	---	---	---	---	---	---
Xl.15277.1.A1_at	-2.52e-05	downregulated	GGAGACAGCTTTTCTGTAAATCAGTGCTTTCTGAATGGCGGGTTTCCGGATAAGGGATCCCATACCTGTAAATATAAAAAAATAAAAAATAAATAATATAAAAAAAATCTTGCCAGCCTTACTTGGGCTTCTCTGAAAGTACAGTGACAGCAGCCCTTACCCTGCTCTCACTATATCTTTAGTCCTTTAATGAAGAAATGGGAATTCATGATTAGCCTCTTGGATCAGTATGAGAAAAATCCCACTTTCTGATAAAGGAGACACACCCAAAATACTGTGCTTAGCAATAATCATGTTTACAATGTAAGCTGTACATATTTAACGAGAATTTATTTTTGCAAATGAAACTGGCTACAAGGCT	---	---	clone CH216-47I1	---	-	no IPS match	---	---	0	Xl.15886	---	---	---		---	---	---	---	---	---	---	---
Xl.15322.1.S1_at	-1.15e-05	upregulated	AATATCTTATCTAGCACATCTGCAGTTTTAGATTATTTAAGAGACCATTACGAAATACAATAGAAATTGGTGCAGGGTTTTCTGAACAAGTGCAACAAAATATTAATGCTAATTTATTGTTATACAATATATTTTTTACAAGTAGTAATGCATGCCACTTTAAAAGATAGGGCTTTCTTTTATCCAGGTAAAAAGGATTCTGAGGCGACGTATATTAAATCACAAAATAGACGATTGGGAATTCTTCTACATTCCCTAGCTATGTATTTAATAAAACTTCTCCATTGTGTATAGCGTAAGACTCGTACCTTTTACTAGTATAATTCATATAATTGTATTAGCAATTCTAAATTTAATGCAAGATAAAACAGAGACAAGTTATTCTTCTAACAAAAATAG…	dihydrouridine synthase 4-like	dus4l	N/A	dihydrouridine synthase 4-like	-	no IPS match	---	---	0	Xl.15322	dus4l	734320	Q5EAZ1		NP_001089272	NM_001095803	0008033 // tRNA processing // inferred from electronic annotation /// 0008152 // metabolic process // inferred from electronic annotation /// 0055114 // oxidation reduction // inferred from electronic annotation	---	0003824 // catalytic activity // inferred from electronic annotation /// 0017150 // tRNA dihydrouridine synthase activity // inferred from electronic annotation /// 0050660 // FAD binding // inferred from electronic annotation	---	---	---
Xl.15323.2.S1_a_at	3.48e-05	upregulated	TGAGCACACATGTTATAGTCTGAACAGACTTGCCCAACATTCATTTGTATGTGCACCCAAAACCACTAGAAATATTTTGGGTATTGGTACTGGATATTTTGAAAGACCTGTTTGGCTGATGATCGCGTATGTTAACAAATGCAGCTAATGGCAGAGCAGCCTGCTACAATAGTCACTCTGATCTATTTGTNTGTTTGGATCGCTTTATATAAAGNCCAGTTTNACTCTCAGTGTAAGTGAAACACTAAACTGACCACTGATGTTATCTGGCTGCATTTGCTATTTTGTGCCCATCTGAGGACTTATGAAATATAAGGGAAAACACATTGATTGTTGGATATTTATAAATGTCTATGATTTAGGCACACTTGAGCGCCCAGCCTTCCTCTTCTGATCTAG…	pre-B-cell leukemia homeobox 2	pbx2	N/A	pre-B-cell leukemia homeobox 2	-	SignalP-NN(euk) (SIGNALP), tmhmm (TMHMM)	---	---	0	Xl.53642	pbx2	432077	Q6IR52		NP_001085013	NM_001091544	0006350 // transcription // inferred from electronic annotation /// 0006355 // regulation of transcription, DNA-dependent // inferred from electronic annotation /// 0045449 // regulation of transcription // inferred from electronic annotation /// 0045944 // positive regulation of transcription from RNA polymerase II promoter // inferred from sequence or structural similarity	0005634 // nucleus // inferred from electronic annotation /// 0005634 // nucleus // inferred from sequence or structural similarity /// 0005667 // transcription factor complex // inferred from sequence or structural similarity	0003677 // DNA binding // inferred from electronic annotation /// 0003682 // chromatin binding // inferred from sequence or structural similarity /// 0003700 // transcription factor activity // inferred from electronic annotation /// 0003700 // transcription factor activity // inferred from sequence or structural similarity /// 0030528 // transcription regulator activity // inferred from electron…	---	---	---
Xl.15325.2.S1_at	-1.08e-05	downregulated	AAGAAGCTTTCTGTACCTGCATCTGTAGTTTCCAGGATAATGGGGAGAGGAGGATGTAACATTACTGCCATTCAGGATGTGACTGGTGCCCACATTGATGTCGACAAACAAAAGGACAAAAATGGAGAGAGAATGATTACAATCCGGGGAGGTACAGAGTCGACCAGGTATGCAGTNCAGCTTATAAACGCTCTCATTCAGGATCCCGCAAAAGAACTTGAAGACTTGATTCCAAGAAACCACATCCGCAATCCTATCAACTCGAAANTAAATTCCATGTCTCAGTCGGGAGCAAGCAACTTATCCTCAAACAAGGCTGCGTTTTCTCTGAGTACTGCCGCGGTATCCACGTCCCAGCCTATGGGTTTACCAGTGTTTCCGACCCCCAATAGACCAAAC…	---	---	N/A	---	F:RNA binding; C:cytoplasm; F:protein binding; C:nucleolus; C:nucleus	IPR004087; IPR004088; IPR018111; G3DSA:3.30.1370.10 (GENE3D), PTHR23206 (PANTHER), SSF54791 (SUPERFAMILY)	---	ankyrin repeat and kh domain containing 1	5	Xl.72713	---	---	---		---	---	---	---	---	---	---	---
Xl.15327.1.S1_at	-5.2747	downregulated	ACGTCATCCCAATTTTTAGCTTTAGTTAATGTTCTCTATTCATTTGCAAATAAAGCAAATTTACAATTTGTCAACNAGAAAACGTGCAAAACACCAAAAATGAAGTAGCAACTGAAATAGATGTGGCACGATGACATATTAATGAAGTGTTACCANTACATCATTTAACTTTTAGATGTGACGTTATGTTTGGCCTCGTAAAAGACTTAGAAACAGCAATTGATGTTTCTGAATGAAGCGCAATATTTTAATGATAATGATACATCAATGTATAAGTTCGACTTGCGTGAATTCCCTCCTCGAGTTCCAGGAATTACAGTCTCTCTTCAACAAAGAAACTTGAATATAGGTGCATACACAGATATGTATTAGAAATGTGAACCAATGCTCATTTCAAAT…	similar to carbonic anhydrase II	MGC52685		similar to carbonic anhydrase II	-	no IPS match	---	---	0	Xl.15327	MGC52685	379058	Q7ZYU6		NP_001079371	NM_001085902	0006730 // one-carbon metabolic process // inferred from electronic annotation	---	0004089 // carbonate dehydratase activity // inferred from electronic annotation /// 0008270 // zinc ion binding // inferred from electronic annotation	---	---	---
Xl.15331.1.S1_at	-18.2874	upregulated	CACATTGTGTTAGTGGATCTGCCACAATTTAATGTCATAATATTTATGATGTGAATATTCTGTGTTCATCTCAAGGGTTTCAAGCCACTCCCACTTTTAAAGGGGAACTTCATTTTTTTTTATATATGAATTATTCCACTGTGAAGCATCTTCCTTGCAGGCACCCCTGCCATATGGTGTCTAGAGCCATTTCTGCCACCACTGGGCACCGGCAGGTGCCCCACCCACAGAGAGCGGCGTCTTGTCCGTTCTGGGTCCTGTCCCCATTTCATTCNGTTATTTCACTGAAATCCTTGGGATGAGCAGGACGCCGTGGCTGAAATCTACTCCAGAAAGGAGTTAATGTACGTTTGCTTGTATCCCAGCGCCAGACTTTATAAAAACAAACCATTTCTTTAA…	NOTCH-regulated ankyrin repeat protein	nrarp		NOTCH-regulated ankyrin repeat protein	-	no IPS match	---	---	0	Xl.15331	nrarp	495317	Q5U5A6		NP_001088453	NM_001094984	0006350 // transcription // inferred from electronic annotation /// 0007219 // Notch signaling pathway // inferred from electronic annotation /// 0007275 // multicellular organismal development // inferred from electronic annotation /// 0045449 // regulation of transcription // inferred from electronic annotation	---	---	---	---	---
Xl.15347.1.S1_at	4.14e-06	downregulated	GGATTCTCTACATACCTATAGCACTGACCCTCCTGCGTCATCTCTTAAAGATTCCTACTCTTTTACTTGGAATTACAGTGCTTCGTTCTATCGCTTCTGGGCTTACAGAAATTGAAGAATTTCAAGAATTTTCCATGAACTGGGATTCTACATATGGTCATTTGGGAGCTATGAGCTACAGTGCAATAAGATATATATAGACTGGTAACGTAACAATAGGTGCCAAAATTGCTCCAGTGCTAACAGCCAATTNCAATAAGGCAGCATATTCTGGACTTCCTCTTGCCCATATTATTATCTTGTCATCTTTTGTAGTCACACAGCAAAGATAATAAGCACTCCCCAAATTGTGCCCAATCAGGGCACTGCTACATTTGTCCAATCAGGACAGAACAGTTA…	EPS8-like 1	eps8l1		EPS8-like 1	-	SignalP-NN(euk) (SIGNALP)	---	---	0	---	eps8l1	100381072	---		---	---	---	---	---	---	---	---
Xl.15358.1.A1_at	4.91e-05	downregulated	TTCCCAAACTCCTAAAATCGCTAAAGTCAGAAGATCGCATCCTTGTCGTGGGGACTAGTCAAAGGCCATTCGAAGCTGACATCAAATCTTTCTGTAAAGTTTATAAAAAGATTATCCTGATCCNTAGGCCAGACTATGCGTCAAGGCTAGTTCTATGGAAGCAGCTGATCACCGTGCGAGCTGACNGTGCCAGTGCCTCAGTGAATATTAGTGCTCTGGCTAAGATCACTGATGGCTTCACCCCTGCTCACATTGTGCAGGCTGTGGAGAATGTGCTGAATGATAGAAGAGTTGGGCAGCTTTCCCGCAAGCCACTGACTGCTGCTGAGTTCCTGAATTCACTCTGCCGTCAGGAGCCNGTATATAAGGAGGAAGAAGAGGCATTCAAGGGTTGGTATG…	---	---	N/A	---	F:ATP binding; F:nucleotide binding	PTHR14690 (PANTHER), seg (SEG)	---	iqca1_human ame: full=iq and aaa domain-containing protein 1	2	Xl.64350	---	---	---		---	---	---	---	---	---	---	---
Xl.15372.1.A1_at	-1.47e-05	upregulated	ACAAGTAGCGGTCACGGTCTTCCAACAATTGTGCCCATAATTGAGTTTGTTTGCTGATAAGGAGTCATTTGCATTGGAACCATGTCTAATAAGCATGTGCATATGATTGCATAAATAGGTCATTTATATGGGAGCATCACATAGAGTTATACACGCATGGCTGCAAGCACTATTTACACAACTAGTACTGGCCGGTATAAAGTACAAGGATCATTGTAGATTGTGATGTAGTTAATATACTGGATCATAGTGCATCCATCATCATGTATCAAGGTGTCTCATCATGGAGGTTGTAAAGCAGCAGCAATTCTAGCTAAACATATTCTGCACTGCCAAGGTTGATAGAATAATATAATAATAAGAAATGAGTAAGTAGGTAAGTGTATTAGGGTGTTAGAT…	---	---	N/A	---	-	SignalP-NN(euk) (SIGNALP), tmhmm (TMHMM)	---	---	0	Xl.73336	---	---	---		---	---	---	---	---	---	---	---
Xl.15389.1.A1_at	-2.14e-05	downregulated	AGCTCCAGACATCTTGTACTTCTACTGTTACATTACAATAATNAAGCAGGCTTCTGGGAACATTAACTCATGAACTGCATAAAGAAACATTTGCAGGAAAGTGTCTTGTGACTTTTCTTTGCCCACACCCTAATGGAGCAAATTTCAGGCTGCGGCTGTCAGGGGGGCTGGGAATTTTAGTCCAACAACAGCCTGAGAACTGCAAGTTTTTCCATGTCCTTCTTTTTGTGTATTTATGTTGTGTCCGTATGCAAGTGTTCCATTTTCCATAGTTTGTTTTTCGTTCTGCAAGTTCTTCTTGTATGTATATGTATCTACTGGTGTTTGCATATGTGTATCCAATAGGTAAATGCGTGTGAACTCTCCCACCTGCACACTTTCTATATATACAGTATTTGT…	---	---	none	---	-	SignalP-NN(euk) (SIGNALP), tmhmm (TMHMM)	---	---	0	Xl.15389	---	---	---		---	---	---	---	---	---	---	---
Xl.15404.1.A1_at	-2.97e-05	downregulated	AATGCCTTCTTGCTTTCCGTCTTTGCTTTGCCTGGTCATATTTGCAGAGGAGGTGAGGATATTTGGTTGAGGGACAGAGGTGGAGTCGCCAAGGTCAAGTTCGGCTCTGGACAATTCAGTTAATATTGTGATTCCTCGCTGGGGTTTGTCACNGAAAAGACAGGAGCCCGAGACGAGCAGTTCCCACCACAGACTCTGTTTTGAGCAATAAGTGCTACTGTCACAAGCCCTGTGCTCTCCATACTACTGTGAATGAACTGAACTAAGAGCGGCGGCCGCCATGGAATATCGCAATCCCGTGCAACAGTTAGATATGGTACTTGCCCATGTGTGTTTTCAGGGTTTGTTTACACGTTGCACGTCTCATTTTCAGTTCACTGGAAGTCCCTCAACAGTGAC…	---	---	N/A	---	-	no IPS match	---	---	0	Xl.64482	---	---	---		---	---	---	---	---	---	---	---
Xl.15406.1.S1_at	-9.71e-06	downregulated	ACATTGCACAGATGCCTCTATCTCTCAGGAGATTGTGTTTGGAAAATCACAGAATGAAGCAACAAATCTGCATGTACCAACAGGAGGTGGGGCACTTACAGGAGCANATCTCAAGGCTTCAGAACACAAGAGATGGCCTACAGAACTGTAGGGCCCAGGAGACCAAGAACNCNTGTACAATGTTGGTGGAGAANAGATACAGNTGTGNNNNTNNNNANNNNNTNNNNNNNNNNNNCNTTTCCAGTTGGGATTCTATATTGTGCTTTGTGGCGGCAGTGTCCTATTTTACTGTTCATTGATAGGATGTTCTGCAATAGTCAGTTCCATGATGGGAACCTCTCTTCTGTGGATTGTGCTCTTGCAGCTGTCTGGAAACCTTTTTCTTAAAGGGCAGAATTC…	---	---	N/A	---	-	seg (SEG)	---	---	0	Xl.15406	---	---	---		---	---	---	---	---	---	---	---
Xl.15406.2.S1_at	-9.34e-06	downregulated	GCTGTGCTCCTGATGAAGACTTTGTACTGGATATCCCTCTGGCTTTCCACTTGCCAATATAAATGAAGAGTTATGGGAGTAGGGAGAGGCCACCCTATAGCCGCTCATTGACTCAATTTCAAGAAGAAAAGTTTATGAACGATTTGGGATGACTTAACATATTCTGGACACATATGTGTGCCTCTGATTGCATATATGGGTTTATTGTTGGGTACAACTATATAGCACATCGCTACTTGTGCCCAGGGACATACACACTGAATTTGTTGTNAGTCACATCTAAAAGTAAAATTGCTTTGCAGTCACTTTGGTATCACGTTCTTACACAAGGTTGAACCCTGGAGTGTGACCAACCTTTTAGGTATGTGCCCTTAT	---	---	none	---	-	no IPS match	---	---	0	Xl.15406	---	---	---		---	---	---	---	---	---	---	---
Xl.15411.2.S1_at	2.23e-05	upregulated	GCTGATGGGTGATTCTGTGTGCAACACGGTCATCTGTGGACACATGATCANCTGTNGCCNATNNGAGTNAGTAAATAACTAGAATTTGTCTCGGAAGGGGTTGGAGGCATGGCCTGCACCAGGCCCTGTAGCTCATAGTTACGTTACTGTTCATTAATAGCATGAAGCTTTGTTACACTGTCATTAGTGACGGTTGGTTGCTATGGGATGCAACCCTGGCAATAATTGACACTATTTTGATGACATGAAGAGGAAAGCAGAGTAATGTGCCATTATGATACTATGGGTAGGGGGTACAGGAGTGTAGCCAGGCTATATAGTGATTGGCAGGCCATAGACGTGAAGATTTTAGCCTTGTATCCGACCAATGATCAGACATCCCAATCTTCCGACCTGTCA…	---	---	N/A	---	-	no IPS match	---	---	0	Xl.15411	---	---	---		---	---	---	---	---	---	---	---
Xl.15442.1.A1_at	0.00073396	downregulated	AATGTTACGGTCTATGCACGGCACCCCTTATTGGATGGCACCAGAAGTGATTACAGAGTCCGGCCATGGAAAAAAGTCTGACATATGGAGCCTGGGCTGCACAGTGTTTGAGATGGCAACAGGAAAGCCACCCCTGGCCCATATGCACAAAATGGCAGCCATGTTTTACATAGGAGCCGAGAGGGGACTTATGCCAACTCTCCCTGATCATTTTTCGAAAAACGCAAGAGACTTTGTAAATCTCTGCTTAACCAGGGATCAAGAGGAACGACCTTCAGCAGAGCAACTCTTGGGCCACCCATTTATAAAGAAGAGAACATGAAAATTCTACATACTGAGAACATTTCTTCAACATATCTGTGTCACA	---	---	mitogen-activated protein kinase kinase kinase 19 (map3k19)	---	F:ATP binding; F:nucleotide binding; F:transferase activity, transferring phosphorus-containing groups; F:protein serine/threonine kinase activity	IPR000719; IPR002290; IPR011009; IPR017442; G3DSA:1.10.510.10 (GENE3D), PTHR24361 (PANTHER), PTHR24361:SF64 (PANTHER)	---	ysk4 sps1 ste20-related kinase homolog ( cerevisiae)	4	Xl.15442	---	---	---		---	---	---	---	---	---	---	---
Xl.15449.1.S1_at	-2.64e-05	downregulated	CCTGGCTGCTGGGTCTTCCAATGCTGTCAAACTCAGCAGGTTTTTTGACAAGGTTATTGAGAAAAGATACCCACGGGAAGGAAATCTGATCCCTGGTTTCTCCGATCGGAAACGCTTTGGAGGGGGGAACTTTAAGAGTCTCCACTATGACTGAGAAGGGATTCATCTTGGTTGGACTGTGAGAAACTGGAACCTGGAGATATTATTTTATGNGGGCCTTGTTAGAATGAGGAGCTAGGATCTTTCATCTCTTTCATGTAGGGGGCCCCACTNANAAACAACATGCTTCAACCCCCATGCTTTTGCCATTGGTTGGTCNCAGGGTTCATGGANGAACTTTCCAGCTGCAGGGGACTTCCAGGGGAGTCCAGCGGGAGCAAGGAACTGTCAGTTCTGACT…	rab-like protein 3	MGC82648	N/A	rab-like protein 3	F:GTP binding; P:small GTPase mediated signal transduction; F:nucleotide binding; F:molecular_function; P:biological_process; C:cellular_component	no IPS match	---	member of ras oncogene family-like 3	6	Xl.15449	MGC82648	444046	Q6GPS4		NP_001085620	NM_001092151	0007264 // small GTPase mediated signal transduction // inferred from electronic annotation	---	0000166 // nucleotide binding // inferred from electronic annotation /// 0005525 // GTP binding // inferred from electronic annotation	---	---	---
Xl.15540.1.S2_at	1.12e-05	downregulated	AAACCTCACTACTGATCTTTTCTGGAGGAAATAAATGAACGGCTTTNGCAGGTCTCTTTAAGCCACATTTTACGGCCTCTTATCACAATGCAGACTGATTAATTGGTGGTGAAAGACAGGGCACTTATGAAAGAGTCACATATTCAGTGTATGTGGGGGAAGACACACGGGTTTCTGTGGTNAGTAGGTTGNACATGTATGTTTATAAAACAGTTGTTAGATGTGTATTTAAGTATTCCATGCTCAAGAAATGCCTCCCTTGGAGTTNCNCATGGAAGAGTGCACCATTGCTGTTTATTCTGTGACATTGTTCATTACAAGAGAATCAGAACTAGGACCAACAAAGCAGAAAGATAGCGGCTCAATCAGGTGCTTCAGACTGAATTCCTATGGACTTGT…	activating transcription factor 5, gene 2	atf5.2	N/A	activating transcription factor 5, gene 2	-	no IPS match	---	---	0	Xl.26031	atf5.2	446834	Q6DCW2		NP_001086999	NM_001093530	0006355 // regulation of transcription, DNA-dependent // inferred from electronic annotation	0005634 // nucleus // inferred from electronic annotation	0003677 // DNA binding // inferred from electronic annotation /// 0003700 // transcription factor activity // inferred from electronic annotation /// 0043565 // sequence-specific DNA binding // inferred from electronic annotation /// 0046983 // protein dimerization activity // inferred from electronic annotation	---	---	---
Xl.15548.1.A1_at	1.46e-05	upregulated	ATAGGTCAGAGAACCAAACTGTTGTATGAATTCTAAGCATATGTTTTCTGTAGTGGAATGAGCAAACTCCATTGGTCCACTAACCTGTATAAACCAGTCAGAAGTAACTTTCACTGGCCTAGCTCTGTTAAAATAACCTAAGCCAACATCTGATCTGATGTTTACTACAACTATGGTCATTCTGAACTTGGAGGCAAACAGAAGAAAGAGGTTGCATGTTATACTTGCAAGAGTGAATCTACTTAAATTGTTCCCTAGCTACCTTCTCCCTTGTTTTAATGTCCAATGGAAATTATATTCTAAGAACCTGTAGAGGTCTACTATGAATCCATAGTATTATTTTCTAGCAGGGTGCAA	---	---	N/A	---	-	no IPS match	---	---	0	Xl.73357	---	---	---		---	---	---	---	---	---	---	---
Xl.15554.1.S1_at	-2.84e-05	downregulated	TGCAGGAGCTGTGGGCACCCTAAAAGGGAAGTTAAGCCACCCTTCAGCAGGTATCAGGAGGATGGCAGCCAGTGCACTTATGGGAATCTGTGTACCCCTAGAAGGAAAGGAGACAGTGTGCCAGGAAGAAGTGGTCCCTCTGCTTGTGCATCTTCTGCAGGACAGTGATAATGAAGTCAGAGCCAATGCTGCTGGGGCCTTGATGAATATCACCATCACCACACAAGGGAAATATGCAGCTATTAAATCTGGTGCTGTCCCAAAATTACTATCATTGGTGTCAGATAAGTATAGCCGAGTACGACTGAACACCTTGAAAGCATTGACTACCCTGTCTGAGGCTCCAGAGGGCCGCAAGATGCTGCTTGCTGATGTGAGTGTAATCCAAAGATGCCTAGA…	---	---	rhabdoid tumor deletion region gene 1 (rtdr1)	---	F:binding; F:molecular_function; P:biological_process; C:cellular_component	IPR000225; IPR011989; IPR016024; IPR021133; PTHR15599 (PANTHER), seg (SEG)	---	rhabdoid tumor deletion region gene 1	4	Xl.15554	---	---	---		---	---	---	---	---	---	---	---
Xl.15556.1.A1_at	2.1e-05	upregulated	GAATCAGACTTTATCATGTTGGTGTCTTAACTTTTTGCAGATAATTTTCTGTCCAACCTGCAATATCCGTCACACATGTATTTAAAGGGAGAGAAGAGCAGCAATAGAAAAGCAGGTCATATATGATCGACGAAAATGTTTAAAAACTGTTTATCCGGCAAACAAACTCTAATAGAAGTGTGACGGAGTAAAACAATGGCAAACAATACAATTATTGCAGATGGAAAAGTGCTATATTAGGGATGGGCGAATNTTTTCGCCGCANAAGTGATGCCAATAGACTTGTATGGCGTTGCGCGTCAAAAGAAAATTGTCACGCGTCAAAATATTTTTGACACCNATAGACTTTAATAGGCATTGGCGACATTTCAAACGGGTCAAAGTCGCCCAAGCCTACTA…	---	---	N/A	---	-	no IPS match	---	---	0	Xl.53111	---	---	---		---	---	---	---	---	---	---	---
Xl.15616.1.S1_at	-0.0068204	downregulated	AGATATTCGGCACCTTGATGAAGATCTAAGAGAGAAGAAGGGGTCTCTGAAACTGGCTCATACACGCCTGGAGACCCGCCTGCACAGACCCAATGTAGAGCTCTGTAGGGATCAGGTGCAATATGGTTTGACAGATGAAGTCCATCAAATTGAAGGCACTATTGCTGCTTTGAANGAAAAACTGGCTCAGTCACAGAATGCTCTNGATGCTTTGTATAAGCATCTAGCCCGAATAGAAGTGGACACAAAGTGGAAGCAGAACTCTCTCAACCTGGACAACAGATGTTTAGACACTCGTCGCAAACTCACACTGCCTCCTGAGAAATATGTTGCAACTTCAGACATGTTCAATCGAACCGCCAACCGCAATCTTTCACCCCTAAAGAATCAGCAGTTAGA…	tektin 2 (testicular)	tekt2	N/A	tektin 2 (testicular)	P:microtubule cytoskeleton organization; C:microtubule; C:cilium; P:sperm motility; C:focal adhesion; C:nucleus; C:actin cytoskeleton; C:cytoplasm; C:nucleolus; C:flagellar axoneme; P:ciliary or flagellar motility; C:plasma membrane; C:cilium axoneme; P:cell projection organization; C:flagellum	IPR000435; coil (COIL), PTHR19960 (PANTHER), PTHR19960:SF7 (PANTHER)	---	tektin 2	15	Xl.15616	tekt2	734742	Q3B8J4		NP_001089680	NM_001096211	0000226 // microtubule cytoskeleton organization // inferred from electronic annotation	0005874 // microtubule // inferred from electronic annotation	---	---	---	---
Xl.15642.1.A1_at	-15.8008	downregulated	AACTGGTAATCTAATGCTGCTGGAATTTGTCAGTGATGGGAGCATTGCGGCCACTGGATTCAAAGCTTCCTATAGTACAGTGCAATGCGGATCAGCATTCTACAGCCCCTCAGGAGAATTCTCCACTCCAAACTACCCCTCTGATTATCCCCCAAACACCAACTGTTCCTGGATAATCTGGGCACCAGCTGGATATCAGGTGTCATTAAACATGGCAGACTTTTACCTGGAATATCATCGGAGCTGTTCATATGACTCCTTGCAAGTGTTTGATGGCCCNAAGTNTACGTCGCCTCTCATTGGAAGGTACTGCACCAGCATCCCCAATATTGTCTCCACTGGCAACTCCCTGCTCCTTCAGTTCCGCAGCGACCGTCAAGTGCAGAACCGAGGTTTCAA…	---	---	N/A	---	F:metal ion binding; P:proteolysis; F:metallopeptidase activity; F:calcium ion binding; F:hydrolase activity; F:peptidase activity; F:zinc ion binding; F:metalloendopeptidase activity	IPR000859; PTHR10127 (PANTHER), PTHR10127:SF75 (PANTHER)	---	novel protein hatching enzymes	8	Xl.71981	---	---	---		---	---	---	---	---	---	---	---
Xl.15650.2.S1_a_at	-0.0006517	upregulated	CATGTCCTGCAGATGGTTTGGAGCTACAAGGAATTACGAGGTGCACTGCAGAAGGAGGGTTGGAACAAAGCCAACTTCCAGACTGCTGTGTCAACAATGCCAAAAGGATCCAAAGGAAATGGGAAATCAGGATTTGATGACAGCACGCTACCATTGGTAGAGAAAAGCCAAGTAAACAAGAAATCTGGAAGTCGTGATATGATTCCCATGGGTGAGTTGGGCCCTGATGGATACTCCACCATTGATCACNGNGACAAGGAGCGCAAATACAGATCCAATGAAAGCATGGGGGATATGTCNGAGAAGGAACCCTTAAAGAATGACTCAAATAAGAAACACATTACCCGGAGTAACAGGCCAACTGTGAATCTGGTGGACGCNCGAGACACTAAACCTCAG…	armadillo repeat gene deletes in velocardiofacial syndrome	arvcf	N/A	armadillo repeat gene deletes in velocardiofacial syndrome	F:binding; C:cytoplasm; P:multicellular organismal development; P:cell adhesion; F:protein binding; C:plasma membrane; C:nucleus; C:intracellular	PTHR10372 (PANTHER), PTHR10372:SF5 (PANTHER)	---	novel protein vertebrate armadillo repeat gene deletes in velocardiofacial syndrome	8	Xl.52398	arvcf	398186	B7ZQM7 /// Q6INZ6 /// Q9DE61 /// Q9DFB2		NP_001082029	NM_001088560	---	---	0005488 // binding // inferred from electronic annotation	---	---	---
Xl.15656.3.S1_at	2.52e-05	upregulated	GCAGAGACCTGCACCAAGCTTTAGACCTCCAGCGAGGAGCCAATGAAGATTGGAATCACTTTCGTGCCAGGGTCCTGGAAGAGGTTCGCAAGAGAAAGGACCTTTTCAAAGAGAGATAGACCTTCAGGCTCACTATGAGAGAACTGTTGTGTGTGTTAGTATCAACACAATAATAATAATAATTATAGTGAATCAACTACATTAGATATCCAAGCAGCTTTACTTCCATATNNNNGNNNNNNCAAAAGCAAAGAGGATCCTCAACACCCATTACTTTTTAGTGCTGCTCAATGGCAAAGCTGGTTTCAGCAACTTGTTTTGGACCTTCCCCCACAGGGAGATTCACATCTGTATCACATTTACTGTTTATTTTGGGTAAATGGAAAGTGTTTTGCACAT…	---	---	N/A	---	F:hydroxyacylglutathione hydrolase activity; F:hydrolase activity; F:zinc ion binding	no IPS match	---	pnkd protein	3	Xl.79668	---	---	---		---	---	---	---	---	---	---	---
Xl.15658.1.S1_at	-7.02e-05	downregulated	TACAATGCCGTGTCCCAAAGCATGTATCCNACTGTGTAAAATGNTAAACACATTTAATAATTCTATTAACAGTAATGTTACAGTAAGCATGGTAGTNACTTCAGTAGCCTTCCTGTGCCAGTATTCTAATACACATACACCAAACATCTTATATNTGGCACAGAAGACAGTAGCCCTTGGGTANNGCNNATGGCTTATCCTGCATGAATGAATCATGTTACTATCTTGTTCAAAAACAAGTCTCCTGTGTCTTATAAATACTGGTGGGATTTGGATAGTGCTCTAAAAGCATATTCCCTTCAAAGCAGTACTTGTATTGATACATGTTACATAGGGTGGTTTATGGCCTTGCTCATGTAGGATATGTATAACCAACCTGCTACAACTAATGTATTTTTT…	sciellin	scel	N/A	sciellin	-	seg (SEG), tmhmm (TMHMM)	---	---	0	Xl.15658	scel	444250	Q6GNV8		NP_001085823	NM_001092354	---	---	0008270 // zinc ion binding // inferred from electronic annotation /// 0046872 // metal ion binding // inferred from electronic annotation	---	IPR001781 // LIM, zinc-binding // 0.0071	---
Xl.15675.1.S1_at	0.00038426	downregulated	TCGTTTTCTTTAACCGACAAGAGGATTTCCCAGCTTTTGACTTGTGATGGTATCCAGAATTCTGCTGTCAGTCACACCAGCAAAGAAAGAAAGCTCCAAGTGGAGTTCTTTTGGGTTGCTCCTGCCAACAGCCCAAAGCATATTCAGTTTCTAGCTACAGTAGTTCAAAAATATAAAATCTATTGGNTGAAAATTCCTGGCCCTGTTATATCACAGCCCAATGCACCATCTGTTCCACTTAAGAATCCCAGTAGCATGATAACAGTGGTACNACCATCTGCATCACTTCATAAACGTTTTAGTTCAGCAGGCTGTGGAAGTAGTAAGTTCTGCATCAGAAATCCAGTCTCCTGTGACCCAGAGCATAATCCTGAGTGCTTCTTCTTGTCCTTCAGAAAA…	similar to stromal cell derived factor receptor 2	MGC53273	N/A	similar to stromal cell derived factor receptor 2	P:oxidation reduction; F:oxidoreductase activity; C:integral to membrane; P:electron transport chain; C:membrane; P:transport; F:ferric-chelate reductase activity; F:metal ion binding	IPR002861; PTHR23130 (PANTHER), PTHR23130:SF6 (PANTHER)	---	ferric-chelate reductase 1	8	Xl.15675	MGC53273	379344	Q7ZWT9		NP_001079657	NM_001086188	---	---	---	---	---	---
Xl.15677.2.S1_at	8.92e-06	upregulated	TTTTCACTTATTCCAGCATCACACCCTAGTCTTTCTCATTTCACCCCACCAGTTCCCAGTGATCTGAGCTATGGCAGCATGGACATCANATCCCCTGTATGTAGAGTATCTGTGTGGTTACCATGAGATACACGAGTACTGTACATTCATCCTTTGTGTTTCCCATGAATTCTATCTTGTGAGTCAGGTCCCGAGGACTCTTGCTGCCTGTAACGTGCATTAGTTTGCTCTGGNCTTTNATCATTGTTTCACTGTAATAATCCTCACTTAAATATGTATATACTTACTCTCTATGAACCGTAACCCATTAACCTGTCAGAAACCAGCGTGTATTTTATCATATATTACTTGTGACATTTCCCAGGGTAAAGCATTAANNNCTAGTGCATGTTTTCAGCT…	---	---	cell adhesion associated, oncogene regulated (cdon)	---	-	no IPS match	---	---	0	Xl.56610	---	---	---		---	---	---	---	---	---	---	---
Xl.15699.1.S1_at	4.54e-05	upregulated	TAACCTTTGACATCACTGGGTGCACACCCACCAACCTTAAACATGGCACCGGCCACAAGATGAATGGAACTTGCGTTTCACTTCATGCTCCACATTTACTAAATCTCTGCCCAGTTATTACTAATATTTTCCCAAGACGTACCCTAAATAGAATAATTTAAAACCCATTATGACTTTCTATTTTTATCTTTATTCTTCTTGTAAAAGGTTGTTTTTTTTTGTTTGTTTTTTTTGACTGAACATTTTGTAGAAAGCATTTTTTTAACCAAACTGCTTAAATTATAAACCACACGTTTTCATAAAGATCCTTTGTTGAAATGAAACGTCATACCACTGATCTCTATACTCAATGGTTTCAACTCAGTTTTGCAAAAAAANGTATAACAAAAATGGGAAAAA…	SMAD specific E3 ubiquitin protein ligase 2	smurf2	N/A	SMAD specific E3 ubiquitin protein ligase 2	-	no IPS match	EC:6.3.2.-	---	0	Xl.56576	smurf2	398372	Q2TAS2 /// Q98TS4		NP_001082282	NM_001088813	0006464 // protein modification process // inferred from electronic annotation	0005622 // intracellular // inferred from electronic annotation /// 0005634 // nucleus // inferred from electronic annotation /// 0005737 // cytoplasm // inferred from electronic annotation /// 0005886 // plasma membrane // inferred from electronic annotation /// 0016020 // membrane // inferred from electronic annotation /// 0045121 // membrane raft // inferred from electronic annotation	0005515 // protein binding // inferred from electronic annotation /// 0016874 // ligase activity // inferred from electronic annotation /// 0016881 // acid-amino acid ligase activity // inferred from electronic annotation	---	---	---
Xl.15718.1.A1_at	-2.14e-05	downregulated	TAATCTTTGCAAGGGTTGAAGTAACCCTTTGAAGACAGTGGAGCTAAACATCGTTTCTAGAGTCGTATNGACCTACNCGGATACCAGGGAATCTCCCAGCAGGCAGCAATTGTTTTATTTCCGCCATGANACCNNGTCTTGCTAATAGCATTTTGTACATGTTATAGNTAATGGATATTTNGAAGGCCTCCTACCTTTGTAGAGGTGGGTAGGTTGTGTTAGGGGTAGCATGTATATTATATATTCATATATCTGTAGTGTAATGAATGCACAGAGCCAAACCCCGGGCCACATACAGAAGCTGGATCTGTATGCTATTGAGTAGGAACAANNACTACCACCCAGGTCACATGAAGACGCATTAGTTACATACGTGTTGTGTGTTTATGTGTGAGTGTG…	---	---		---	-	SignalP-NN(euk) (SIGNALP)	---	---	0	Xl.54908	---	---	---		---	---	---	---	---	---	---	---
Xl.15732.1.S1_at	1.54e-05	upregulated	AAAGGAACAGCGACTGACCGCATCCCAAGAATCAACATCTTCCTCTGGTGACACCTCTTCCTTATCTCAAAGCTCTGCTGCCAATGAGTTTGAGAGGGCATTTGCAGATGAAGAGGAGGACGAGTCAGTGCCGGCTTCACAGGAGGTCGGACGAGAAGCAGCCACAGCTGAAGCAGTGAAGACTTTCATCGAGAGCCGACCTGATTTATATAAGCGCATCTTGTTGTACCAGCCGTTAGAGTTGGCGGCACTGCATGCAGAGCTCAAGCAGGCTGGGATCAAGATGGCGGCAGGGAAACTGCTGGATTTCCTGGATGCGCACTGTGTTACGTTCACTACCGCTGCCGCACGCAAGGAGAAGAAAACCAGAGGGAGGCGGAAAGCGGGGAAGCGTTACTA…	BTB (POZ) domain containing 12	btbd12	N/A	BTB (POZ) domain containing 12	-	IPR018574; PTHR21541 (PANTHER), seg (SEG)	---	btb domain containing 12	0	Xl.15732	btbd12	432277	Q6INJ4		---	---	---	---	0005515 // protein binding // inferred from electronic annotation	---	---	---
Xl.15736.2.S1_at	-1.27e-05	upregulated	CCTGATCCTAGAAATACCAGGACATGGCTGCACTGTGCTTGCTACTACTCCTCTCTTTGTCTGAGGCCATTGACCTGCGTGTACCAGAGTTACCGGTCATAGGGCTGCTGGATAAAGATGTCATTTTACCCTGTGGATTCACTCCTTCAGAAGGCTTCTCCACCAAGAATCTTAGTGTGTTTTGGAAGTTGCCAAACCAGCAGCAGGACTATGGCTTTGTTTTGGGAGAAGATCTACAAGAAAACCAATCCCCACAATATAAGGACCGAATTGGCCTCTTCCATGAAGAACTGTCCAAGGGCAACATGTCTCTGCTGCTCCAACGAGTCCGACTGACTGATGAAGGCATCTATATCTGCTTTGTTAATGTCCAGAATTCAAGCTCTGCTTCT	MGC84341 protein	MGC84341	N/A	MGC84341 protein	C:integral to membrane; C:membrane; P:positive regulation of interferon-gamma biosynthetic process; P:negative regulation of interferon-gamma biosynthetic process; P:positive regulation of bone mineralization; F:receptor binding; C:external side of plasma membrane; P:T cell activation; P:negative regulation of inflammatory response; P:positive regulation of osteoblast differentiation; P:positive …	IPR003596; IPR007110; IPR013106; IPR013783; PTHR24100 (PANTHER), PTHR24100:SF49 (PANTHER), seg (SEG), SignalP-NN(euk) (SIGNALP), SSF48726 (SUPERFAMILY)	---	cd276 antigen	15	Xl.64393	MGC84341	447379	Q68EV1		NP_001087555	NM_001094086	---	0016020 // membrane // inferred from electronic annotation /// 0016021 // integral to membrane // inferred from electronic annotation	---	---	---	---
Xl.15761.1.S1_at	-1e-05	downregulated	TTTCCAACGATAAACAGCCGCTGTCCACTGAAACCTCTGGAAGAATNTCTCCAATCAACAACAAGCAAAAAATGCAAAATATGGAATCAGATGTTCAGGGTCTTTACCAGAAGAGCAGCAGAGAAGATAAGATTGTCCAAGGGAGTCCGGCAAAGAAGCCAGACTATCCAAGAATAAAGTCTGAATTCCAGAAAGAAACTTCAAACAGTGAAACCAGGAAGAAAATTAGAGAGCAGGGTATAGCAGCAGAGAAAAATCTGAATCATGAGGTCACAGCTCCCCCTTCTGTCCAGGGTCAACATAGCACCAAGTCGGAGGAAACAAATAAAAAAGGTCCAATGAAGGAACAAAGTAAAAAACAGAAAGCATTGGAANCCACAGAGAAAAGGCAGTCAGAGC…	---	---	N/A	---	-	no IPS match	---	---	0	Xl.73126	---	---	---		---	---	---	---	---	---	---	---
Xl.15777.1.A1_at	-9.73e-06	downregulated	GAGCAGCCCCATCTGGTGCTGAAAAATGAGAAGACATCCTTCATCAAACAGCAGGGTAGGGAGAAAATGTTCCTCAGTTATCACAGAAATTTACCTTATTATTCAGGGCTGTACAACCGGAGGCCACAGGCTGGATGACCAACCAAAAGATTTTCATGGCCCCCAAATTGCTCAAGAGCTCCAGTGACCTCTTGTCAGTTTATTATAATCTGGAACTCTAACATGCGTTATAGTAAATAACAGAGCCACTATATGGAAGAATTAGGACAGCCTTCTTAAAGTGTATGTGTGAATTTCTCACTTACTATGCAAGGATGGAGACACAGGGCCTTTCTAGCTTGTGTTAGACTGCTCAAAGATGATTGCTGACTGCTTGCTTTTTGCACCTGCAATTTTTCA…	---	---	N/A	---	-	SignalP-NN(euk) (SIGNALP)	---	---	0	Xl.73017	---	---	---		---	---	---	---	---	---	---	---
Xl.15777.2.S1_at	-1.15e-06	downregulated	GAGTTGCTTGCTATATACCCAATCCCTTTTGCTTATGATAGGTATGTAGGCAACAGGAGGATCAATGCTCAGAAAAATAACTTCAGCCTGTATATGGAAAACTGTGAAATGTAGCATTGATTGCATGAGGCAGCCTAGTCTCTTCAAGTATGTCACACTTTGACCCTGTGCCACACATGGTAATTAAAGTCCTTTTATGTGCCAGGATGCATGGTCTATATGGGGGCACACAGGACAATTTAGAATACAGTATACTGTAAGTATAGGGCCACTAATCCATCTGATAGAATAGTTGTAACAGAAACTAGGGTGAGATAATTGTTGCAAGGGCCAGTTCAAGCACATAGGGTGTATAATATTACTGGGAATTATATGGTAATGTACTCTTAAAATATCTAT…	---	---	N/A	---	-	no IPS match	---	---	0	Xl.73017	---	---	---		---	---	---	---	---	---	---	---
Xl.15781.1.S1_at	2.32e-05	downregulated	GTTGGGCCCATTACCAGACGGATTATTTCCATCTCTTCCTATGTGTCGCCATTATCTTTCTGTATGGAGATGATGTTATTGAGCAGCAGCTGCCAACAGACCAGATGTTGCTGCATTTCAGTAACTTGGCAATGCACATGAATGGAGAGCTTGTCCTTAGAAAGGCACGGAGTTTGCTATATCAGTTTCGTCTGTTACCCAGGATTCCCTGCAGCCTACATGACTTATGTAAACTGTGCAGCCCAGGCATGTGGGATAGTGGCTACATTCCGCCTGTTGAGTGCACTGGTCAACACCCCGAGTCTGAGAACTGCCCATATGGAGGTACCATGGAAAAACCATCCCCTAAGCATCCAAAGGACGGCAAGAAGGGACATAAAACACTTGATATGTTTACCT…	TBC1 domain family, member 16	tbc1d16	N/A	TBC1 domain family, member 16	P:regulation of Rab GTPase activity; P:positive regulation of Rab GTPase activity; C:intracellular; F:Rab GTPase activator activity; F:GTPase activator activity	IPR000195; PTHR22957 (PANTHER), PTHR22957:SF33 (PANTHER), seg (SEG), SignalP-NN(euk) (SIGNALP)	---	mgc68883 protein	5	Xl.15781	tbc1d16	379641	Q6PF57		NP_001079950	NM_001086481	0032313 // regulation of Rab GTPase activity // inferred from electronic annotation	0005622 // intracellular // inferred from electronic annotation	0005097 // Rab GTPase activator activity // inferred from electronic annotation	---	---	---
Xl.15781.1.S2_at	-1.46e-05	downregulated	GTGGCACAGAATTGCAGTGCACCTTTGTTNTGCAAAGTCGCTGAGAGGCAACATGGTTNTCANAGGATCGGTTTGTGCTTTTTTAANAANAGCCTTTTTTTTTAAATACNCAGGGAGGTATATTACTAGCCCTGCATATTTNTACCCCTATCAAAAAATAATACTATATAAGTGAGTGATAAATTCCCCCCCCCCCCAATTCAATACTGTATGTAGAAATACTCACTCCACAACTATGCAGCCGACCATTACTGGACTTAATGGCCCTTATAGATGATTCTGGTGATGATGCAAATGAATTATGGACTGTGGACATGCAAAGTCCTAGCAAAAAATATCACATGGGAGGGACAGGAGTTACCCATGATTTTATGGAAAAAACCTTCAGACCTGGAGCAA…	TBC1 domain family, member 16	tbc1d16	N/A	TBC1 domain family, member 16	-	SignalP-NN(euk) (SIGNALP)	---	---	0	Xl.15781	tbc1d16	379641	Q6PF57		NP_001079950	NM_001086481	0032313 // regulation of Rab GTPase activity // inferred from electronic annotation	0005622 // intracellular // inferred from electronic annotation	0005097 // Rab GTPase activator activity // inferred from electronic annotation	---	---	---
Xl.158.1.S1_at	-2.42e-05	upregulated	CAATTGTACTTTTACTACTTCTCCCCCTCTACTCACTCAGTGTGGCCACTTTAACTGTCAGCTCATTGGCCCAATACTCAATATTGTCCAGCCAATCGTGTGGCCACACTGCCGACCCCTGGGGCTGCTCTTGCACCTGAACAGTCTAAAGGGTTTGGGGAGCAGTTAAAGGGGAAATAAAGAGAGGAGATGTGAGTGCTTTGTGCTTGGGTGTGTGATGGAAGTGAAGAGGAAACAAATGATCTAGATTTCCCAGCATGCTGCTCAACACAGAGGGTTGCTGGGAATTGTAGTTCATACAATGAATGACAAAGTATCAGCACCCTCCCCCNTCTCTAACCACTATCTATACAGCTGTGANCCCCCCACATTATTATACCACTTGTTCTTTTCACACCT…	retinoic acid receptor, alpha	rara	N/A	retinoic acid receptor, alpha	-	no IPS match	---	---	0	Xl.158	rara	399081	B3DLS6 /// B7ZQW6 /// Q92019		NP_001083723	NM_001090254	0006350 // transcription // inferred from electronic annotation /// 0006355 // regulation of transcription, DNA-dependent // inferred from electronic annotation /// 0045449 // regulation of transcription // inferred from electronic annotation	0005634 // nucleus // inferred from electronic annotation	0003677 // DNA binding // inferred from electronic annotation /// 0003700 // transcription factor activity // inferred from electronic annotation /// 0003707 // steroid hormone receptor activity // inferred from electronic annotation /// 0003708 // retinoic acid receptor activity // inferred from electronic annotation /// 0004872 // receptor activity // inferred from electronic annotation /// 000…	---	---	---
Xl.15806.1.A1_at	-1.06e-05	downregulated	GAGTTTATTCTGATTGTCCGGCTGAAGGATCTGAAGAAACAATACAGGGCAGATTATGAAGAACTGCAGGACCTGAGGGCCGAGGTGACATATTGCCANAAACTGGTGGATCAGTGTCGGCACAGACTGCTCACAGAATTTGAAGTTTGGTATAACGAGTCCTTTGTCATTTCGGAAGACATGCAGACTTCATTGAANTTTGGTGGCAGCATAAGGCCCGGACTTATTCCAGCCAATAAGCTCCTAGCACTGGGGGAGGATGAGCAGGAGACNTTGGAAAGGCTGCAGCAAGAGCTTCTGATGGAGGTTCCCGGATCCCTCCCTTTTCACAACGCCAGAAGCAACGTAGAGAAAAAGCACAAGTACAGCAGAGCCACGGCACAGCTCACCCCATCCAAA…	---	---	N/A	---	F:ATP binding; C:cytoplasm; C:cytoskeleton; F:nucleotide binding; F:microtubule motor activity; P:blood coagulation; P:microtubule-based movement; C:microtubule	coil (COIL), PTHR24115 (PANTHER), PTHR24115:SF182 (PANTHER), seg (SEG)	---	kinesin family member 9	8	Xl.15806	---	---	---		---	---	---	---	---	---	---	---
Xl.15816.1.A1_at	0.00069439	upregulated	ATACAGTGACACGAGGCATAACCAAAGGGGTCAAAGAAGATTTTCGACTTGCCATGGAACGGCAAGTATCTCGGTGCACTGAGAATCTGATGGTAGTGCTGCATCGCTTCTGCATTAATGAAAAGATCATACTGTTGCAGTGTTTAACCTGATGTCTGTTAGTGAATTATCTATTGGGCGTATTATGGACCACAGTGCACCACTGTAAATACCTATTTTTTACAAAATGTTTTTGTATCTTATTCATANATTATGTTTGTGTATCTGTTGAATATGAATTAACTACTGAGTAAAATTTTCTTTTTGTAACNNATTCCTTTAGTATTNTTAGCTGCGAATATAATGAAATAAGTATTTCTATGGTAGTACTTCCTTCTACTTCATTGTGATACTTCTGGA…	---	---	N/A	---	C:integrator complex; P:snRNA processing; F:protein binding; C:nucleus	PTHR16055 (PANTHER)	---	tpa_exp: integrator complex subunit 10	4	Xl.63854	---	---	---		---	---	---	---	---	---	---	---
Xl.15832.1.S1_at	0.0093491	upregulated	AGCATGGTGGGCTGTCTTGTCAGAAGGGCTATGGGTTTTTAAAGCAATATGATCTCCAAAATAAAATGGTTCTGCCCTTTTCCCTACATAAATTTCTTAAATATAACATTCACAAGTGATAACTGCTCTTCTTTAGACCCAGTTAAATGTAGTTCACACTTCCTATACCTAAATAACTTGTCAGCTACTTAGTTTGGCCATAAACTGTTCCTTTTTCCCAAATGTAGTTTGCTAGCTATACCTAAATATGCAAATCAAAATTGTTTTGGCCACAAGATGTTTTTAAACTTCTTATTGTTGAGTAAACAAACAATACACAATATTTAAAATCTACCCATCAAATTGGAGATGGTATGTCACTCTTCATTTAGAAAACCACCAATGATGATTGGTGGCTGA…	transmembrane protein 167A	tmem167a	N/A	transmembrane protein 167A	-	SignalP-NN(euk) (SIGNALP)	---	---	0	Xl.15832	tmem167a	100037218	A2VDC5		NP_001165257	NM_001171786	---	0016020 // membrane // inferred from electronic annotation /// 0016021 // integral to membrane // inferred from electronic annotation	---	---	---	---
Xl.15848.1.S1_at	2.05e-05	upregulated	AGCAAGCCGGGAAACTATAAACTGTTTAAAAAANTGAAATTAAGAAACTTGAAGAAGATGATCCGACTAAAGACATTTGACAACCTCTGCGTCTTTCTTTTCCTAGCTGTTAGATTTTCTGTATAGTATTATCTTTGTACTGTTTCCTCCATTTTGTCCTGTAAATATATGTATATATCTTTATAAATGTTGCTGTGCTCTAGTATATAAATACATTTTGCCCTCAGCACTTGTTTTTATTTAGTATGGGGCAGTTGCTATGGTGTAAATTGACCAGTAGGAAAACCTTA	---	---	N/A	---	-	seg (SEG), tmhmm (TMHMM)	---	---	0	Xl.34477	---	---	---		---	---	---	---	---	---	---	---
Xl.15853.1.A1_at	-0.0003699	upregulated	ATTTGCACTGTGAAATTCCTCTCCTATATTGATAACAAGTTCTTCTTGGTTATTCCATATACAGTAAATTAGAAAAGTAAATTAGAAAATGCGGCAATCCTAGCTGGGTTGATCCAACCTTTTTTAATATTTGTTTGATAAAAACGCATGCAGATGAAGTGCAGTTGTGTCACCAAAACTGTTCAGCAGCAGCTGTGGCTCTTAAAAAAATAAAACACTTTTATATAAAAGGTACATAACATAGAAATTGTTCTTTATGAATGAAAATAGGGCACAAGAGTTCCAGATGCTTTTCCTGTAACAAGATCATTGTAATGGGATGCAAAGTGTTAATAAGCTGGACTGTTATCAACTACAGTACATGGTAACGGCTGGACAGCTTTGAAGAAAAAAAATTTA…	---	---	none	---	-	seg (SEG), SignalP-NN(euk) (SIGNALP)	---	---	0	Xl.15853	---	---	---		---	---	---	---	---	---	---	---
Xl.15862.1.S1_at	-1.63e-05	upregulated	GTAGCTGTCACTGCTTTCTAAGCTGTGCCCCAATCATGTCTCCCTCTACTCCCATTCTCCATTTTCTACCTTTTGTCTATCTCCCCAGAACTTGATGTAAATCAGACCTCCAAAATTAGACACTTGACAGTACCTTAGTGACTCACAGTTTCGGCTCATCCGGACCCCAGATTTGTGTTTCCTTTTTTATGACACCTTTTTACCTCTGATTGTAAAGTCCATATTATAGTCCTTTTTTATGTCAGAGATGCTTCTGCTCCAACACAGAAGAAGCAGATGAAGGAGGCGCTACCCCNGGCAATNCTTGCTTAGCAGTCGCTCATACTGGACTTTTATTGGGCATGAGATTATGCAGGAGAGTTCATCTGTGGTCATTATTT	---	---	N/A	---	-	no IPS match	---	---	0	Xl.5053	---	---	---		---	---	---	---	---	---	---	---
Xl.15864.1.A1_at	-10.2329	downregulated	AGGAATCCCGATGACCGTGAAGCTCGGTTCGCCATGCACTTGGCAAGTTCATTTGCAGGAGTAGGCTTTGGAAATGCTGGGGTACATCTTTGCCACGGAATGTCGTACCCTATTGCAGGACATGTGAAGACTTACAGAGCCAAAGATTACAAAGTGGATCATCCATTAGTGCCCCATGGCCTTTCTGTTGTTCTCACATCTCCGGCAGTATTTTCATTCACAGGATTAATGTGTCCTGAGCGACACCTGGAGGCAGCAGAAATTCTGGGAGCTGACCTCCGGACTGCCAAAATCAAAGATGCTGGGCTTATCCTGGCAGACACGCTACGGAAATTTCTGTATGACCTGAATGTTGATGATGGTTTGGCAGCTGTAGGATATACTGCTGAGGATATACCG…	alcohol dehydrogenase, iron containing, 1	adhfe1	N/A	alcohol dehydrogenase, iron containing, 1	F:hydroxyacid-oxoacid transhydrogenase activity; F:metal ion binding; P:oxidation reduction; C:mitochondrion; F:oxidoreductase activity; P:molecular hydrogen transport; F:molecular_function; P:biological_process; C:cellular_component	IPR001670; G3DSA:1.20.1090.10 (GENE3D), PTHR11496 (PANTHER), PTHR11496:SF47 (PANTHER), tmhmm (TMHMM), SSF56796 (SUPERFAMILY)	EC:1.1.99.24	alcohol iron isoform cra_a	9	Xl.15864	adhfe1	100158357	Q08B39		NP_001121274	NM_001127802	0015993 // molecular hydrogen transport // inferred from sequence or structural similarity /// 0055114 // oxidation reduction // inferred from electronic annotation	0005739 // mitochondrion // inferred from electronic annotation /// 0005739 // mitochondrion // inferred from sequence or structural similarity	0016491 // oxidoreductase activity // inferred from electronic annotation /// 0046872 // metal ion binding // inferred from electronic annotation /// 0047988 // hydroxyacid-oxoacid transhydrogenase activity // inferred from electronic annotation /// 0047988 // hydroxyacid-oxoacid transhydrogenase activity // inferred from sequence or structural similarity	---	---	---
Xl.15867.1.A1_at	-0.0022567	downregulated	GTCCCGTCTCATGAAGTCGGCTATAGGGAGAAGGCATGACGCGCAAGGACCATGGAGATGTGTCTAACCAATTGTATGCCTGTTATGCTATTGGGAAGGATGTCCAGGCAATGAAGGCTGTTGTTGGAGAAGAAGCTCTATCGTCAGATGACCTCCTTTATCTGGAGTTCCTTCAGAAATTTGAGAAGCAGTTTATCGCTCAAGGTCCGTACGAGAACAGAAGCATCTTTGAGTCTCTGGACATTGGCTGGCAGCTNCTGCGCATTTTCCCCAAGGAGCTGTTGAAACGTATTCCAGAATCCATGTTGGCTGANTTTTACCCACGGGAATCCAGAGCNCAAGGGGAGGCTGCTGCAGGCCGTAAAGCTCACTAGGAGGGGACGCACTCTGGAATCATCA…	ATPase, H+ transporting, lysosomal 56/58kDa, V1 subunit B1	atp6v1b1		ATPase, H+ transporting, lysosomal 56/58kDa, V1 subunit B1	C:proton-transporting two-sector ATPase complex; P:ion transport; P:transport; F:hydrogen ion transporting ATP synthase activity, rotational mechanism; P:ATP metabolic process; F:proton-transporting ATPase activity, rotational mechanism; F:ATP binding; P:proton transport; C:proton-transporting V-type ATPase, V1 domain; P:ATP hydrolysis coupled proton transport; F:hydrolase activity, acting on aci…	no IPS match	EC:3.6.3.14	vacuolar atp synthase subunit brain isoform	15	Xl.15867	atp6v1b1	779272	Q05AW8		NP_001090361	NM_001096892	0006810 // transport // inferred from electronic annotation /// 0006811 // ion transport // inferred from electronic annotation /// 0015986 // ATP synthesis coupled proton transport // inferred from electronic annotation /// 0015992 // proton transport // inferred from electronic annotation /// 0046034 // ATP metabolic process // inferred from electronic annotation	0016469 // proton-transporting two-sector ATPase complex // inferred from electronic annotation /// 0033178 // proton-transporting two-sector ATPase complex, catalytic domain // inferred from electronic annotation /// 0033180 // proton-transporting V-type ATPase, V1 domain // inferred from electronic annotation	0016820 // hydrolase activity, acting on acid anhydrides, catalyzing transmembrane movement of substances // inferred from electronic annotation /// 0046933 // hydrogen ion transporting ATP synthase activity, rotational mechanism // inferred from electronic annotation /// 0046961 // proton-transporting ATPase activity, rotational mechanism // inferred from electronic annotation	---	---	---
Xl.15879.2.S1_a_at	-1.79e-05	upregulated	AAGCCAAGCTGCTGCGCCAGCACAAGGGGCGCTTGGAAGCGAGGATGCAGATCTTAGAGGATCACAACAAACAACTAGAATCCCAGTTGCATCGACTGAGACAGCTGCTGGAGCAACCGCAAGCAGAGTCAAAGGTGAATGGTACAACATATTCTTCTCCTACTCCCTCCCTGCAGAGATCAGAGAGCAATCAGCCTATGCTGCTTCGTGTTGTTGGCAGTCAGACATCAGAAAGCATGGGTGAAGATGATCGTCTCCTCAGCCCTCATGACTCAAGCACAGGCCTAGAAGAAGTGATGGAACAGCTAAACAACTCCTTCCCAACTGCAAGAGGAAGAATTGTCCCTGGAAAGCAAATGAGAGAGGAACCAATGTAGGCAGCCTTTTCCACATGGTGGA…	utrophin	utrn		utrophin	F:zinc ion binding; C:costamere; F:dystroglycan binding; C:dystrophin-associated glycoprotein complex; C:cell surface; F:nitric-oxide synthase binding; P:skeletal muscle tissue development; P:muscle organ development; C:nucleus; C:Z disc; C:myofibril; C:sarcolemma; F:metal ion binding; P:regulation of transcription, DNA-dependent; P:olfactory nerve structural organization; C:membrane; P:peptide b…	coil (COIL)	---	muscular dystrophy	35	Xl.15879	utrn	399334	O73618 /// Q641B0 /// Q8JIB2		NP_001084146	NM_001090677	---	---	0005509 // calcium ion binding // inferred from electronic annotation /// 0008270 // zinc ion binding // inferred from electronic annotation	---	---	---
Xl.15880.1.S1_s_at	-0.021516	upregulated	CCTCCACAGAAGCTCATCACCACAATAGACTTCCTGGGTCCCCACATGCTGAATCCTCCTCCCTGAGAGTTCCTCCTAATGGGAATATTGCATCAGTGCTTCCAGTGGTTGCCTCTTCAAAACTATCTCCTCCGCTGCTCTCCTCCATGGCTTCTCTCTCCGCATTCCCCTTCTCTTTTGGATCTTTCCATCTATTGTCACCCAACTCTCTCAGCCCTACGACACCCACTCCATCAGGCAAGCCCTACAGGCCTTGGGGCACAGAAATCGGAGCCTTCTAAGTGAGAACTGATAAGCTTTTTTTTCGTGCAAGTAAAAAGCAGGATTGGGTGAGGGGGGTTGTAACGTCCAGCTGTGCTGGCCTTTTATTAATGACTTTTACATTGTATTTGCCAACCA…	hairy/enhancer-of-split related with YRPW motif 1	hey1		hairy/enhancer-of-split related with YRPW motif 1	F:sequence-specific DNA binding; F:protein homodimerization activity; F:DNA binding; C:nucleus; P:pronephros development; P:negative regulation of transcription, DNA-dependent; P:floor plate development; P:Notch signaling pathway; P:multicellular organismal development; P:specification of proximal tubule identity; P:regulation of transcription, DNA-dependent; F:protein heterodimerization activity…	PTHR10985 (PANTHER), PTHR10985:SF9 (PANTHER), seg (SEG)	---	hairy enhancer-of-split related with yrpw motif 1	17	Xl.469	hey1	399195	Q9I8A3		NP_001083926	NM_001090457	0000122 // negative regulation of transcription from RNA polymerase II promoter // inferred from direct assay /// 0000122 // negative regulation of transcription from RNA polymerase II promoter // inferred from mutant phenotype /// 0006350 // transcription // inferred from electronic annotation /// 0006355 // regulation of transcription, DNA-dependent // inferred from electronic annotation /// 00…	0005634 // nucleus // inferred from direct assay /// 0005634 // nucleus // inferred from electronic annotation	0003677 // DNA binding // inferred from direct assay /// 0003677 // DNA binding // inferred from electronic annotation /// 0016564 // transcription repressor activity // inferred from direct assay /// 0016564 // transcription repressor activity // inferred from mutant phenotype /// 0030528 // transcription regulator activity // inferred from electronic annotation /// 0042803 // protein homodimeri…	---	---	---
Xl.15888.1.S1_at	5.76e-06	downregulated	AGCAAGTGTGGCATTTTCCCATCTCCTGAAGTCTGGTCGTCTNAGTTCTTCATCTACAGATGTTCAACCATATGTTGTTGATGGACGTGCCTGCCTTGCAGAGCTTTTTCATGGCCTTAAAAAACATTATTACTGGACACCGAGCTATGGAATGGCTGATGATCCTATCAGCAACTCTCAGTTTGCAATAAGAGATGACGATTCATTTTTAAGCACTAAATAAAACAAATAATATGCAAAATATAAGAACCTGACTGTGGTAGCTCACTTCTGCTTTGTATAGTGTTTNCAAAGACTTAAATACAAGCGACTTTTATATCTTTNNNNNNNNNNNNNNNNNNNNNNNNNNNNTTCTGGGGAAACACTGTAATACTATAGCAACACAAATTTTAAATGGGC…	leucine rich repeat containing 34	lrrc34	N/A	leucine rich repeat containing 34	F:molecular_function; P:biological_process; C:cellular_component	PTHR24111 (PANTHER)	---	nucleotide-binding oligomerization domain containing 1-like	3	Xl.15888	lrrc34	496076	A2RV96 /// Q3KQF2 /// Q5PPU6		NP_001088808	NM_001095339	---	---	0005515 // protein binding // inferred from electronic annotation	---	---	---
Xl.15926.1.S1_at	-0.0015751	upregulated	GAGCGATGATTCTGACCAATCGTTTGGCTGCTACCAGAGCACATCCAAGAGGAGGAAAGTGCCCGGCAAGAATGGGCAGCAGGTGGTTGTGGTGAAACAGAGGCAGGCGGCCAATGCCAGAGAGAGAGATCGCACCCAAAGCGTAAACACCGCTTTCACCGCCCTACGCACCCTCATCCCCACCGAGCCAGTGGATAGGAAACTCTCCAAGATAGAGACCTTGCGCCTGGCCTCCAGTTACATCGCGCACTTGGCCAACGTGCTGCTGCTGGGCGAGGGGTGCCAGGATGGACAGCCGTGCTTCAGTACCGTCTACAGAGCCAAGGACAGCGGCGCAGAGGGCAAACTGCCCCGCAGCATCTGTACTTTCTGCCTTAGCAACCAAAGAAAGGGGGTCAC…	transcription factor 15 (basic helix-loop-helix)	tcf15	N/A	transcription factor 15 (basic helix-loop-helix)	P:regulation of transcription, DNA-dependent; C:nucleus; P:anterior/posterior pattern formation; F:DNA binding; P:muscle organ development; P:neuromuscular process controlling posture; P:paraxial mesoderm development; P:transcription, DNA-dependent; P:skin development; P:eating behavior; P:muscle organ morphogenesis; P:ear development; P:multicellular organismal development; P:skeletal system mor…	IPR011598; PTHR23349 (PANTHER), PTHR23349:SF4 (PANTHER), seg (SEG)	---	transcription factor 15 (basic helix-loop-helix)	18	Xl.15926	tcf15	493747	B7ZR89 /// Q5SE74		NP_001087941	NM_001094472	0045449 // regulation of transcription // inferred from electronic annotation	0005634 // nucleus // inferred from electronic annotation	0030528 // transcription regulator activity // inferred from electronic annotation	---	---	---
Xl.15944.1.A1_at	-0.00010761	upregulated	CCTTTTGAACATTTCCCATCACTTATCCCTAA	---	---	N/A	---	-	no IPS match	---	---	0	Xl.15944	---	---	---		---	---	---	---	---	---	---	---
Xl.15961.2.A1_at	1.93e-05	upregulated	GATAATATCACAGGACAGTTCTATGGAGGCTGCACTGACTCCAGCATCAATCGTCACAAGATGAAGGTGAGGGCCATCTTTAGCTGGTCCCAATGATTATCGTTATTTTTTATTTCACAGCAATAGAACATACATGTGTCGTTTGCACAAAGTTGCAGAGATTTTCAGATGGGTCGGCCCGACTCATTGTTTTGATTTTATTTATGTTTTTATTTTATGTTTGCATATAATATGAATTTTTAAAATAATTTATCCCAGGGCAAAAACATAAAAGCTTTGATGAAATGCGGAGAAAGCAGGGACCATCCCTAAACTCCCTCCTATATAACCATTATCCATCTGTTACTCCAGATAAAATACCACTCCTGAAATTGGGACAAAAATGCCAAAAATTTACTT…	---	---	N/A	---	-	no IPS match	---	---	0	Xl.15961	---	---	---		---	---	---	---	---	---	---	---
Xl.1600.1.A1_at	1.53e-05	upregulated	TACATTACTTACATTGCTAGGCTTTACTGTGTACAGTAGAATGAAGCTGCCATATAGTTTAGTGGCAAATGTTATTTCTGATAAGTAGATGGAGCCACTGGCAACAAAGGGAAT	---	---	N/A	---	-	no IPS match	---	---	0	---	---	---	---		---	---	---	---	---	---	---	---
Xl.16034.1.A1_at	2.05e-05	downregulated	TTCATGTACATCGTACTCTACTCCTCCTTCTGTGTCATTGCATTTCTCCTCATGTTCAACCTGTTGATTGCTATGATGGGGGATACACAAGCCGCTATGGCAAAGCAGAAGGATGAATTATGGAGGGCACAGATCGCGGGCACCACAGTAATGATGGAGCACAGGATTCCAAAATGCCTCTGGTCTAGCTGCACCCCCACAGATCAGGACTTGGATGGAAGGAGATATCTCAGTGTGGAAGAGAGAAGATGGCTCCCTCTCCTGCCAGCGGAATTAAATAGGGACCAAGAAGATTCTGATGACGAGACAGACACAGATGATGAAGACAGAAATATCAATTCATGGGTTGAGACTGGGGGGTCTCATCTAATCCCAGGGGCCAATGACAGTATCAGAATC…	---	---	N/A	---	F:ion channel activity; P:calcium ion transport; C:integral to membrane; P:ion transport; F:calcium channel activity; F:calmodulin binding; P:regulation of calcium ion-dependent exocytosis; P:transmembrane transport; P:calcium ion transmembrane transport; C:integral to plasma membrane; C:plasma membrane; C:membrane; P:transport; F:receptor activity; P:ion transmembrane transport	IPR008345; PTHR10582 (PANTHER), seg (SEG), SignalP-NN(euk) (SIGNALP), tmhmm (TMHMM)	---	transient receptor potential cation subfamily member 6	15	Xl.16034	---	---	---		---	---	---	---	---	---	---	---
Xl.16037.1.A1_at	7.81e-06	upregulated	AAATAGGGCTGGAGTCTGCAGGTTATATTCTAAATTGGAATGAAATCTCTTTGCAATATAGTTGACCTAATGAGAACCAAAGTTATTATATACAATTATAAAAAAAAAATATTTGAAATTATTATATTAGTTAAAGGGATACAAGATCCTATTTGTAATATCTGCGTTTGAATGTATGTATGTT	---	---	N/A	---	-	no IPS match	---	---	0	Xl.16037	---	---	---		---	---	---	---	---	---	---	---
Xl.1604.1.S1_at	0.00087031	downregulated	TTTTCTCTGTTGATAGAAGAGCCGGTGAATGCTGCATGGGGTGTGGTAATCATGGCAATTCTAGTGCAGATTGCATCACTCTGTTCCTGGTTTGCACTACTTTTTTTTTTTAAGAAAAGACTGTGTACATACATTATGTGCTGCATATTTTGCACTATTATAGGAAAGTTTACTATTTTGCTCTGCCTGAGACCATGATTAGCAGGTGCAAAACCTGCTGTAGTCTCCTTATTACATGTACTGGCTTCACATTCCTTTGTGTGATTAGGGCAGACATCTTTTATTGTCTTTCATGGTCTGTGATGATTTAGCAAAATCCAAATCCAAGGACGCAGCTGAGGCTAATATTAAGCCAATGACCACAGATTTCTTCATGNGGAACTAAATGATACATCTGTT…	hypothetical protein MGC78986	MGC78986	N/A	hypothetical protein MGC78986	-	SignalP-NN(euk) (SIGNALP), tmhmm (TMHMM)	---	---	0	Xl.1604	MGC78986	432170	Q6IP33		NP_001085099	NM_001091630	---	---	---	---	---	---
Xl.16055.1.A1_at	1.29e-05	downregulated	GATTCAAGCCCAAGAGATCCATGAGCTGAGAAGTGAAGTAGATAGACTGAGGATGAAAACATTTCCAGCATTAGTGCAAATGGAATATTAATATTAGAATGCACAGCATTGCACAGGAAATACAATTGTTTGTTATCCTTATCCCTAATCAAACAATTTGAAAATAATATCAGAACCAACTGAAAAGGTTGCTAAATGGTAATAAATGTAAAGTTCATTTAATGAAAAGCTTCCTTCTAACGGATGTGGAGCTAAATAGCTAAATATATTCCATATCTATTGACCTTTTAAGAATTTGTTTTATCTGCAAACCACATAAATTAATCTGAAGGTTTTTGGTATAATCCTGTTATACTGTGCCTAACTTTGTCATATTGCTCTTTTAATATTCAGTATGTT…	---	---	N/A	---	-	SignalP-NN(euk) (SIGNALP), tmhmm (TMHMM)	---	---	0	Xl.16055	---	---	---		---	---	---	---	---	---	---	---
Xl.16056.1.A1_at	1.26e-05	upregulated	ATTTACATGTTAACTTCAGCTCTTAAAAATCAAATGGAGGTATTTTGAATTTTAATGTTCAAACTCCACTTAGTTAGGCCCTGCTTAGCCAGTAGTTTACAGAAGCACTGATTTACCCTACTATAATGTTGTATCCTGAACAATAACTTCCATTCTGGCAGATCTTGGAAGTATTTTGAAGTTTATAAAACCTCTAGAAATCTTGGTTCTGTGGCCTTTTAACTGACTCAATATACATTTTCCTGTTTACCATACTTGTCTTATTTGTTTCCATTTCATTTCCTGTTTCACCAAATTACAACTTAGTTACCGTCTTTAAAATTAAACTTGAAAAGCTTAAACCTTTTAAACTTATGGTCTCTATAGTCCTTTATATATTTACTGACCTGTTTTTGCTAC…	---	---	N/A	---	-	seg (SEG), SignalP-NN(euk) (SIGNALP)	---	---	0	Xl.73327	---	---	---		---	---	---	---	---	---	---	---
Xl.16064.1.A1_at	-2.87e-05	upregulated	GGGCTGATTTTTGGCTTGTGTATTTCAGCAGGCCGATTCCAGTACCTGTCTGACATTAGCCCAAAGCCCATACCATTTTAAATTAATAGGCAAATGTTTTTACTGCCCACAGAATTGTATAATATAACCTTTGACTCCCCTTTNGCCCGATGCTAATTGAACCATCGAAGAATATACCATTCTTTCAACTGTAAACATACTCCTGTGTGCACCTGTTCACACATATACCAGTTTATCCTGCAATGTGTCACCTCCAACNNACATGGAAGACTCTACTGACTGAACAGATGGATAGGCCCAAGCAAACACATAACAGCATTAATATATAGATAATAACAAATATAAGGATATTAGAAACTACTGTGGAGTTCCATGATA	---	---	N/A	---	-	SignalP-NN(euk) (SIGNALP), tmhmm (TMHMM)	---	---	0	Xl.16064	---	---	---		---	---	---	---	---	---	---	---
Xl.16079.1.A1_at	-2.41e-05	downregulated	GAAGCACCTATCACACAATCAGCGGCTGGTACTGGACTAACAGAATGTGTTTCTATTGTGACCCCCCCATCTGCCACTTTATTCACAAATATCACAAGTTGCTCACCGGCCGCGNATCTGATCCTGAAACCAACTCCTCTACTCAGTCTGAATAACCCCACAATATAGTGTGACTGCAGCAAGTAGCCAGTGCAGGGCAGTGGGCAGATGATTTATATGTGCAAAGTGACTAGATCATATGGCACTCTGTATATCATCCTCACAATTTATTTCCAGTTACTCAACCAAATGTTATCAATGGAAATCTCATTACAATCTGCGACTCCCAAGTCTCTTGTTTTGCNGCATTAAAGGCCACAGTAATCTTCTATATTTCCTGTCAGTTTGAGGCTGGTGCTG…	---	---	none	---	-	no IPS match	---	---	0	Xl.52119	---	---	---		---	---	---	---	---	---	---	---
Xl.16103.1.A1_at	-2.07e-05	upregulated	TTTTATATTACATCCCAGCATCTAGAAGACTTGGAACCAAGCTGATTATTGAACCAGCTTTTAAATGTTTTGTTTTCTTTTTTAATGGAGCCNGTTCTAGGCAGTCTGTGATTTTTGATATTACAATATATATGTTTAAAGATTTGGCATAATATACACATCNCATGCCTGTGTTCTGACTTGTATGTTTGATCTAACAAATGTTGGTGGTTTGCTATACTAGGAGTGCAGATTATCCTCAGCCAGCAATAGTTTCCATAGATATGCGTATATCTGAGATGATTTTGCTTGTGCTTCACTAGTCCAACGAAGACATGTACACAGAATGTGCCCGTAGAGTTTCAGGCTTAGTCACTGGATGTTTATCTGTTCCATAATAACTCTTAACATCTCAGAAAA…	---	---	N/A	---	-	no IPS match	---	---	0	Xl.72327	---	---	---		---	---	---	---	---	---	---	---
Xl.16114.1.S1_at	2.54e-05	downregulated	GATATACTGACTTACTGGCAAGCTGAGGATTACCCCAAGGCCTGGGGACATGGCCTGAAAGAGAACCCGCTCCCTAAGGAGTCTTATCCCATCCTGCGAAGGCCTCCTCCCATGCGTGATGTTACCCGATTCCCTATTGCTACCAAACTACCCAGAATACCCCCACGTGCAGTTCCAGTTCCAAACAGAGGCCTTAAAACTCTGGCACAAGAGAGCTATCAGTCACCCCTGGATGTGAAAAGGTCACGAGATGTCTACTTCCCCTTGGAATGCCCTTGGACAATCCCTCGCCAAGGACCTTTACCAGAAATAATGGCTGTGCCTAAAATGTATCACACAGAGTATGAGTCGTATGGGAGTGAGAGACCAATTACTATGTGAGACCACCCAAAGATGTAG…	---	---	N/A	---	-	no IPS match	---	hypothetical protein BRAFLDRAFT_125862 [Branchiostoma floridae]	0	Xl.16114	---	---	---		---	---	---	---	---	---	---	---
Xl.16153.1.A1_at	0.048206	upregulated	TTTCAACTTGAAACAGCTATCTATATCACATTTGTACGAGAACATAAATGTGGCCTTACTAGTGGTTCAGTACTCTTTCTTTGCACCAGGTACATCTACATTCTCTTAAACTTTAGTTAAACTGAACAGAACCTTGTTTTACACAGCTGTGCACTGCCATTTAAAAAAAGTTCATTTTATGAATACCTTGTAAATAAAATAGAGAAATAAATATTGTTCATATGAGTATCAAAGTGATCCTTCCTGGTTACAGCAAACCTATAAATAGTGTATTTAAATCTTGCATTTGTAACTCATGACTTTACATTTGTACATATTTTTTTTATATAAATTGTATTCTCTGATGAATAATTTATTTATAATATAGAGATGAATTTAATGTGTTTGCAAACAATTTCT…	---	---	N/A	---	-	tmhmm (TMHMM)	---	---	0	Xl.70675	---	---	---		---	---	---	---	---	---	---	---
Xl.16166.1.A1_at	1.22e-05	upregulated	GGTATAGCTGATCCGGTCCCTGAAGATGCATTTGCTCCAGAGCCCAAACTCCTACTATGTCATTACATTTGTTTGACTCTTTAACATGTATGTTTGGTGAATTTCCCAACCCCTTTTCTCCCCCTTCCACCACCAGAAGAAATTGCTTTTAGTGGCTTTTTATGTTTCTAGGGAGNCAGTGCCCAGAGGCCAATATGTTCNNAATGTAGAGAGAGAAATTTAAATAAATAACACTGAATTTTCAAGACGATGTGTAAAAGGCTCAAAGTGTTTCAGATGCAACATAAAGCACAAGCCCCAGTATTTTATATAGTAAATAAAGTACCCCGTGTTGTAAAATGTAAGGATATTATAGGTCACCTATGAGTTCCATGACCATTTTATACAGGTC	---	---	N/A	---	-	no IPS match	---	---	0	Xl.16166	---	---	---		---	---	---	---	---	---	---	---
Xl.16174.1.A1_at	-4.86e-05	upregulated	GTGTACATAGTGGTCATCAAGTCTTTTGACAGAAGTATATTGTTAAAGAGTTTATATGTATTGGTACCCTTGTGAGAAATGGTTATAGCACACACTTATAAAGGTGATCATTGAATGGGCAAACTTTGGACTCCCAGCTGTCGCAGAATTACAACTTCTTACTAGAAATGAGTGATGAATTCTCATTCTTGTGCAGCTATGGCATCAAATGTTTCCTATCTCTGACTTAACCCATTCATGATTATGGGTTGACCTGCCAACAGACTTTTAGAGTTAAGTGGACAGCCCTTGACTGAGTGAGTTAATCAAGTTGAGAGCGCTCAACACAGTGTTTGTTTTAGTTGCCATATGTAATCTGGTTCTGTCTCTTTTGCAAACATTGAAAAGTGAACATTGTAC…	---	---	N/A	---	-	no IPS match	---	---	0	Xl.5053	---	---	---		---	---	---	---	---	---	---	---
Xl.16195.1.S1_at	-9.48e-06	upregulated	AAGAGTGTCATTGTGTCCCAGTGGACCAGCATGCTGAAGATTGTGGCNGTTCACTTGAAGCTGATTGGCCTTTCCTGCGCCACCATTGATGGGTCAGTGAATCCCAAGCAGCGAATGGACATGGTGGAAGATTTCAACAACAACCCCAAGGGGCCCCAGGTGATGCTGGTTTCCCTGTGTGCTGGGGGCGTTGGACTCAATCTGGTTGGTGGGAATCACCTGTTCCTAATGGACATGCACTGGAACCCGGCGCTGGAGGACCAGGCCTGTGACCGGATCTATCGNGTCGGGCAGCAGAAAGATGTGGTTATTCANAGGTTTGTTTGTTTGGGGACAGTAGAGGAGAAAATCTCGCAGCTTCAAGAGAAGAAGAAGGATTTGGCCAANAAGGTTCTGTCT…	transcription termination factor, RNA polymerase II	ttf2	N/A	transcription termination factor, RNA polymerase II	F:helicase activity; F:nucleic acid binding; F:ATP binding; F:zinc ion binding; F:ATP-dependent helicase activity; F:DNA binding; F:RNA polymerase II transcription factor activity, enhancer binding; P:cell migration; F:transcription factor activity; P:regulation of transcription, DNA-dependent; P:transcription termination; P:transcription, DNA-dependent; P:hair follicle morphogenesis; P:thymus de…	IPR001650; coil (COIL), G3DSA:3.40.50.300 (GENE3D), PTHR10799 (PANTHER), PTHR10799:SF63 (PANTHER), seg (SEG), SignalP-NN(euk) (SIGNALP), tmhmm (TMHMM), SSF52540 (SUPERFAMILY)	---	transcription termination rna polymerase ii	49	Xl.16195	ttf2	431999	Q6NRX8		NP_001084942	NM_001091473	---	---	0003676 // nucleic acid binding // inferred from electronic annotation /// 0003677 // DNA binding // inferred from electronic annotation /// 0004386 // helicase activity // inferred from electronic annotation /// 0005524 // ATP binding // inferred from electronic annotation /// 0008026 // ATP-dependent helicase activity // inferred from electronic annotation /// 0008270 // zinc ion binding // inf…	---	---	---
Xl.1620.1.S1_at	0.67844	downregulated	AGGCCTGAGAGCTGGAGTGCACATTAATCTACCTCTCCTCAGCAAGGATTCTCGTTTTTCAAAAGTACTGGAAAACCTCCGTCTTCAGAAGAGAGGCACAGGAGGAGTTGACACTGCTGCTGTTGGAAGCACATTTGATATCTCTAACTTGGATCGTTTAGGAAAATCTGAGGTGGAGCTGGTGCAGATGCTTATTGATGGAGTCAATTACCTTATTGACTGTGAGAAGCGCCTAGAGAAAGGGCAAGATATCCGNGTTCCTGCCCCCTTGGCTCAGTTCTCTAAACAGTAATCTAAAGTCATAGACTTTTCCACCAAATGCCATGGCCTCTCTTTTCAGCATAGAAGTGAGTGGGATAAAGCAAAATCAACAAGGTATCAGANGGAACCAGAAGTATC…	creatine kinase, mitochondrial 1B	ckmt1b-b		creatine kinase, mitochondrial 1B	F:kinase activity; P:phosphorylation; F:transferase activity; F:catalytic activity; F:transferase activity, transferring phosphorus-containing groups; C:cellular_component; F:ATP binding; F:nucleotide binding; C:mitochondrion; C:membrane; C:mitochondrial inner membrane; F:creatine kinase activity; P:phosphocreatine biosynthetic process	IPR000749; IPR014746; IPR022414; SSF55931 (SUPERFAMILY)	EC:2.7.3.2	creatine mitochondrial 2	13	Xl.1620	ckmt1b-b	379216	Q7ZY21		NP_001079529	NM_001086060	---	---	0003824 // catalytic activity // inferred from electronic annotation /// 0016301 // kinase activity // inferred from electronic annotation /// 0016772 // transferase activity, transferring phosphorus-containing groups // inferred from electronic annotation	---	---	---
Xl.16239.1.S1_at	0.00062217	upregulated	ACATTTACAACTGCAGGACTCTCACACGATCTGGACAGTTGTTACTGTTGATAAACACAAACATCACGACCAATGAGCCAAAAGCACAACGATGAATGTCGAATGCCGATTCACCTCCTGAAATTCAAGGACTGGTATAGGATGGTGAAGATAACAAGGAGGAGAATTGACTTCAGAGACCTGTTAACTCAAAATTAATAATGGCAGAAGTTTACTATGTGCAGATACTGTGAAATGCCCATCAGTGTTACAGCCACTTGGTTAACCGATGAATGCCGAACTGGGCACAGCTACATGATATCTCTGCTACTCTTCTCTTGTCAGTAAATAACATGTGACCATTAACAATAGTAACTNCAATTATTTATTGTTCATTTTGTCTTTCCTAAGGAAATGACT…	---	---	N/A	---	-	no IPS match	---	---	0	Xl.70189	---	---	---		---	---	---	---	---	---	---	---
Xl.16242.1.S1_at	2.88e-05	downregulated	GCAGATACACTATGCGAGGCCATATGGATTCTGTGAACAGTATTGAGTTCCTGCCATATTCCAACATTGTCCTTACCAGCTCAGCAGACAAAACTCTGTCTCTGTGGGATGCCAGGATGGGTTTGTGCGCGCAGACATTTTACGGGCATCTACACTCCTGTAATCATGCTACATTCAACATGAAGGGGGACACCATTGCTTCTTGTGATTCTTATGGAGTTTTGAAACTTTGGGATGTTCGGAAGGCAGTAGCAATGTTATCAACTGATGCAGGTCCTCACCCGGGAAATCAAGTAGCATTTCATCCATCTGGTCAATTGGTATCCCTGGCCAGTAACGACGGCTCAGTCAAGCTCTTGCCTCTTTCCTCCACGAAGCTGGAGAGCCTGGACGGACACG…	---	---	N/A	---	F:protein kinase binding; C:axoneme; P:spermatogenesis; C:nucleus; P:cilium assembly; C:microtubule; C:cytoplasm; C:flagellar axoneme; C:cilium axoneme; C:cilium; P:cell projection organization; C:cell projection; C:flagellum; F:protein binding; C:cytoskeleton	IPR001680; IPR011046; IPR015943; IPR017986; IPR019775; IPR019781; IPR019782; IPR020472; PTHR14604 (PANTHER)	---	spag16 protein	15	Xl.16242	---	---	---		---	---	---	---	---	---	---	---
Xl.16263.2.S1_at	9.42e-06	upregulated	GACACACCATATCTGGTTTGTGTAGAGAGCATTATTGGTGGAAGAGCATGTCCTATGGCACCAAGGGATCACTGTGTAGGNCTCGTCACCCTACCATCTGAAGATGACCAACCTCTGCTTAATTACCAAGTGCTGGCTTTAGCACTACTTGCTGTCAATGCCCTGCTGCTTTTATTGGGCTTGGTGGCTTGGGGATCTAGGCTGGCCCACAGGAAATGGAGTCGTAGGAGACCCCCAGTGCACGTTCGTCAGATGTACTCCACCCGGCGCCCCTACAGGTCTGTGGGTACAGGGGTCTCTACTGATTTCTCAGGATTTCAGTCTCATCACCCACGAACTACTGTTTGTGCCCTGGGCGAAGCAGATCTCATTGAGTTTCCTGGCTGTGATCGATTTAGG…	---	---	N/A	---	P:toll-like receptor 4 signaling pathway; C:integral to membrane; C:membrane; P:regulation of cytokine production involved in immune response; C:lipopolysaccharide receptor complex; F:lipopolysaccharide binding; P:innate immune response; P:inflammatory response	seg (SEG), SignalP-NN(euk) (SIGNALP), tmhmm (TMHMM)	---	kiaa0644 gene product	8	Xl.73400	---	---	---		---	---	---	---	---	---	---	---
Xl.16273.1.A1_at	-3.43e-05	upregulated	TTTATATATAGCTCACTGTGCATTTGAAACTGTCAAGTTGAACCTGTCAGCAGGGAGCATTTCATGCACTTCTCTGAAAATGGGACAGTTAACTTATCTGAAAAAAATAATTCACATTTCCAAAATCCTTTGTGACAGGCCCAACTATCCTGGTGTCAATGGCATTTTATGCCCCTGCGCCCAGTTTCTTACGAGTTTCATAATGTTGTGTGAGCACTGAAATCCTCCATCTACTACCTAAAGGGATCAGGCAATAATCATTTTACTAAAGCAACTACAGGATTTATAGATCCTATCACTTCTCTGCTAGACATGTGCAAGCTACCGAGTAGCTGTACACACGAACCGAGACTTATAATCTACCTTGTCACTACCTATA	homeobox C8	hoxc8	N/A	homeobox C8	-	no IPS match	---	---	0	Xl.72728	hoxc8	100158353	Q08B49		NP_001121270	NM_001127798	0006355 // regulation of transcription, DNA-dependent // inferred from electronic annotation /// 0007275 // multicellular organismal development // inferred from electronic annotation /// 0045449 // regulation of transcription // inferred from electronic annotation	0005634 // nucleus // inferred from electronic annotation	0003677 // DNA binding // inferred from electronic annotation /// 0003700 // transcription factor activity // inferred from electronic annotation /// 0030528 // transcription regulator activity // inferred from electronic annotation /// 0043565 // sequence-specific DNA binding // inferred from electronic annotation	---	---	---
Xl.16304.1.A1_at	-5.24e-06	upregulated	GTATAACTCAACCTCTACACTGTGGTACCCGTGAGAAGCAACAAGTAAGATCTGCATTGGCACCATACTATCAGTAACCGTTATTTGAGCAATATCTGATCAGTTTCTCACTTGCCACGCCCTTAATATTAACATGTCGTTGCGCAATAGCAATTTTTGTTGTTGTTTAATTATTTATGAATACTGAATGTAAATAAAAAGGAATAGCATTTTAATATATACGTATATTTTTCACCCGCCCCTTTTTGGTACAAAGAAAGAAGGGATGTGCACCTTCTTACAGTCTGAGGCCTTAAAAGGCATTGTTGATCCTGTTTTGTTTGTGCTGTTTGTACAGTGTAACTGTTCTGTAGTGGGAAACAATTGTTCTACGTTAAAGAATCAGGGTATTGACTTGTT…	---	---	N/A	---	-	SignalP-NN(euk) (SIGNALP), tmhmm (TMHMM)	---	---	0	Xl.16304	---	---	---		---	---	---	---	---	---	---	---
Xl.1632.1.S1_at	-3.96e-05	downregulated	GACACTGATTTTTAACGGTCTTTTAAGAGATNNNNNNNNNAGNCGGACTGTGATATATAACTCTTTATGTATCTGGGAGTGAATGATGCAAAANGAGGAGGGTTAGGAATTTCTNNNNNANNTGGCTCTTAATATCTGGTCTTCCATAATTTATAAAGAATCTGACCCATTTAAATGTTTGTAATTGTAAGAGAGATCATTATTTAACAATATATAAAAAGATAACGTTTATCAAAGCATTGTAATATATGAAATTAGAATTCTATTTTCTTTTTGTTCTGCCAAATATATGTGTAAAGGATTGAGTTAGCCAGTTATAATATAGATTTAATATATCTGGGGCTTATTAAGAGAATTTAGACACATTTTTAAATATTCTATTAGCATTTAAGTTGTTTT…	---	---	N/A	---	-	no IPS match	---	---	0	Xl.1632	---	---	---		---	---	---	---	---	---	---	---
Xl.16320.1.S1_at	-2.8e-05	downregulated	ATACGATCAGCCGTGTTCTTATCTCTCGAAGCGAAACTGACCTGCTCAGCATCCGGGTTGCATACAGAAGGAAATATGGGAAATCCCTCTACTCGTCCCTCCAGAGTGAAGTGAAAGGAGACCTCCAGGCCTGTTTGCTGTCTCTTTGTAGAGCAGAAGACCTGTGAGAAGGCCGACCCTCCAATGAAGTCACATCTACAAGAAATTGCCGTTACTGTGAAAGAAAACTTATACGTTTAATAGCAAAAAGTCAGTACGGGTAT	annexin A2	anxa9	N/A	annexin A2	F:calcium ion binding; P:negative regulation of coagulation; F:calcium-dependent phospholipid binding; P:cell-cell adhesion; F:phosphatidylserine binding; C:cell surface; C:cytosol; F:acetylcholine receptor activity; F:protein homodimerization activity; F:phospholipid binding	IPR001464; IPR018502; PTHR10502:SF12 (PANTHER)	---	annexin a9	10	Xl.80004	anxa9	380380	Q7ZWX0		NP_001080688	NM_001087219	0050819 // negative regulation of coagulation // inferred from electronic annotation	---	0005509 // calcium ion binding // inferred from electronic annotation /// 0005544 // calcium-dependent phospholipid binding // inferred from electronic annotation	---	---	---
Xl.16321.1.S1_at	-0.00019867	upregulated	GAACTTGGTTAGTCTAAAGAGCACATGGGGCACATAGCTTAAGCTATATTCCGTTCAGTTTAACAGGGGAAGTTAAGCAAAATATTGTGAAAATATTATTGCATATGCTAACCAATGTAAGGCTCAATTAAATGTAGAATATTTCTACAATTATGTTTGTTTTTCATAAAAATAGCATAAGTATATTTGCTTTATAGTAAAGAATATATGTAAGAGATTCAATGTATTTCATTATGGAACCAGTTCCCTGTTTTCATGGCAAAATGTTTTGTTGAGGGAAAAATATGTTAATGCATATTGTATATGCCAAACGTGTATCTTTATTTAACTGAGAAAATACATTTATTTTTGTTATAATAAAAATCAAGCTGCATGTTCNTCTTTGTAAATGTCCCCACT…	enhancer of split related protein 3/7b	esr3/7b		enhancer of split related protein 3/7b	-	no IPS match	---	---	0	Xl.68431	esr3/7b	733286	Q53U32		NP_001089095	NM_001095626	0006350 // transcription // inferred from electronic annotation /// 0006355 // regulation of transcription, DNA-dependent // inferred from electronic annotation /// 0045449 // regulation of transcription // inferred from electronic annotation	0005634 // nucleus // inferred from electronic annotation	0003677 // DNA binding // inferred from electronic annotation /// 0030528 // transcription regulator activity // inferred from electronic annotation	---	---	---
Xl.16334.1.S1_at	-6e-06	downregulated	AATAAGTCCTAAGTCCAATGAAGAGGGTCCCAATGCCAAATATTTTACAATGTTTTAAATGCACAATTACATATTCTTTTAAGTTCAGAGTTAAGTTTTTTTTTTGTTTGTTTTTTTGAAGTTGGTCTTTATTTGCCCAACACAGACAGCTGCTATTGGCTGCTGACTTGGCCACTAATGAAGGAGTTGACNGNTTATTGGATAAAAGAGATCAGAGCTGATCANGGNTNAATNAGATATCAGTCGACAATTCTGTCGTTTAAAGACCTCATTAGGCCATGAATTGGGTCAATAACAACCCCCCTATGTGATCCAGTCGCCTATTGGGTTGATGTGGCCGATCCGTCTGTCTATGGCTTCTTTATTCTCTCTGTTCTGTTATTCAGCACATGCAAACTG…	hypothetical protein MGC81349	MGC81349	N/A	hypothetical protein MGC81349	-	SignalP-NN(euk) (SIGNALP), tmhmm (TMHMM)	---	---	0	Xl.16334	MGC81349	414629	Q6NU10		NP_001084669	NM_001091200	0006508 // proteolysis // inferred from electronic annotation	0005622 // intracellular // inferred from electronic annotation	0004197 // cysteine-type endopeptidase activity // inferred from electronic annotation /// 0004198 // calcium-dependent cysteine-type endopeptidase activity // inferred from electronic annotation /// 0008233 // peptidase activity // inferred from electronic annotation /// 0008234 // cysteine-type peptidase activity // inferred from electronic annotation /// 0016787 // hydrolase activity // inferr…	---	---	---
Xl.16352.1.S1_x_at	2.05e-05	downregulated	CCAGAGTTGTTGTCTGTGTGGGACATTGAGGAAAAGCCAGGAGGCTAAAAGGTTCACTCAAAGACTGTGAGTACAGGGGTGAGCCACAACAATTGTTTTGTTTGCTGGTAGTCCACAAGGGGCCCAGCCTAGTCAGGGACTGCTTCAAGGTATGAAGGTAGTGCCCAATGGGCTAGGTTTTTATTTTATTATTTGTTTTGAATGATAAAATGGTCACCCCTGTGTCTGTGGACAATACTGTGTTTGTGTAA	---	---	N/A	---	-	no IPS match	---	---	0	Xl.16352	---	---	---		---	---	---	---	---	---	---	---
Xl.16395.1.S1_at	3.49e-05	downregulated	AAAACTTAATATGGACTGATCTGCAGAAGGAAAGATTGGTGCCAGTGTGAAGCCTCCCAAATCACTGGGAGGACAGTCATGCATTGAAGTTGGAGGAGTTTTGCATGCGTGCAGGACTGATGGGACGTTTTGCAAAAAAAAATGGAAGCTTTTAAGGTGGATTTGAGGCAAATGAAGCGGCTGTTTAAAGGAAAATACCTGTTCTGTATCTGCTTGTGGAGTTTGCTTGAGATATGAAACATGAACTTTATACACGTAATGGAAGAGTCTGGGACTATGCAGCTCTGGATTGAAAATTGAGACTAAAATTCTGTTCATTGCAGCTTGCCATTGGTCATTTGGCAACTACCCAGAATTCATAGAGAATAAAACAAAACAAACTTTCTGTATTCAGAATCT…	hypothetical protein MGC53682	MGC53682	N/A	hypothetical protein MGC53682	-	no IPS match	---	---	0	Xl.16395	MGC53682	379285	Q3KPP5 /// Q7ZXC4		NP_001079598	NM_001086129	---	---	---	---	---	---
Xl.16427.1.A1_at	-1.3e-05	upregulated	GTTTCTCTTTGATGACTTTCTGCTCATAACAAAGATAAAGCGGAATAAAAAGAAATCTACAAATGTGGAGATTAACCAGTACCCATCCCTCCACCCAGAGCTACAGATGGTGACTAAGGAAGGAGGCTACTGCAAAGTAGTAGACCAGCCTATTCCACTCGACAGATTAAGTTTGAAAACTGTCGATCAATTCCATACCACAGTGTATGGTATGAAGAATGCTTTTATGGTCCAGCATGAGAACAGATACCAGCAATGCATAGCTGCCTTCATTCTCCAAACCCACACAGAATCAGAGAAGAAAACGTGGATGTCGCAGATAGAAATGGCTGTATCTTGCTACACAGAAACCCACAGATCAAAACGACTTTCAACCTTGTGGCAAACATCGGAGTCAGC…	---	---	N/A	---	F:Rho guanyl-nucleotide exchange factor activity; P:regulation of Rho protein signal transduction; C:intracellular; ; F:guanyl-nucleotide exchange factor activity	IPR001849; IPR011993; PTHR13217 (PANTHER), SSF50729 (SUPERFAMILY)	---	pleckstrin homology domain family g (with ef domain) member 7	5	Xl.16427	---	---	---		---	---	---	---	---	---	---	---
Xl.16432.2.S1_at	6.93e-06	upregulated	GATCAGAATACAGCAGAGTTCATAGTAAAAGGTTTTTTAGAAGGTTTCAGNATANCAGTTGTAGANCCCCCCCCCAGCAAATTTAACAGAGACTTAAAATCANTTAGCCAACATGATGAGGCTTTNAAACAGAAAATNANGAAAGTTAAAGGCAGGGAGGATGGCAGGCCTGTTTAAGGAACCACCTNTAAAGAATTTAGTGGTATCATCATTAGGCATACTGTAGTTCCCNAAAAAAGAGCCAGAGCAATTTAGGATAATTTAGCACTTGTCATNNNCANNAGGGGCATCAGTAAATGNTGCTATAGACATGGAGCAATGTAGGGTACAGTACCAGTCTTTTGAAAAGGCGTTGGATTNAGTAAAGAGGCATGGGGAAAAGGCTCTGGGATAGAGGGG…	---	---	N/A	---	-	no IPS match	---	---	0	Xl.16432	---	---	---		---	---	---	---	---	---	---	---
Xl.16464.1.S1_at	-2.12e-05	downregulated	ACAGTTCAGCAAGGTTCTTCCGCATGACAGCAAAGCAAGGCGACTATTTGTCACAAGTGGGGGGCTGAAAAAGATTCAAGAGATTGTGGCCGATACCGGCTCTCCCCTCCAGGAATACATCAACACCATCAACAACTGCTTTCCTGAAGAGATTGTCAGATACTATTCTCCTGGATATTCCCAGTCNCTGCTGGAGAGGGTGGATCACTACCAGCCGGTTATTTAACTCAGTTCCCTGTTTATATCATTATTACTGGTGCTCTCTTGCTTT	sperm associated antigen 6	spag6	N/A	sperm associated antigen 6	F:binding; P:sperm motility; C:microtubule cytoskeleton; P:spermatogenesis; C:cilium; P:cell projection organization; C:cell projection; C:microtubule; C:cytoplasm; C:flagellum; F:protein binding; C:cytoskeleton	IPR011989; PTHR23314 (PANTHER)	---	sperm associated antigen 6	12	Xl.46928	spag6	734748	Q3KQ89		NP_001089686	NM_001096217	---	---	0005488 // binding // inferred from electronic annotation	---	---	---
Xl.16464.1.S1_x_at	-3.31e-05	downregulated	CATCTGCCTGTCAGAGGAAGAAGAAGATCACATAAAGGCAGCTGCTGCCTGGTCGCTGGGCCAGATTGGGAGACACACTCCGGAGCATTCACGTGCTGTTGCTGTCGCCAATGTATTGCCAAAGCTGCTTTCCCTATACATGGACACGGACAGCTCAGAGGACCTCCAAGTCAAGGCAAAGAAGGCCCTGAAGAACATACTGCAGAAATGCACCCACCTGCCAGCGCTTGAGCCCTTGCTGCATGATGCACCAGCGAATATTCTGAAGCATGTGGTGGGACAGTTCAGCAAGGTTCTTCCGCATGACAGCAAAGCAAGGCGACTATTTGTCACAAGTGGGGGGCTGAAAAAGATTCAAGAGATTGTGGCCGATACCGGCTCTCCCCTCCAGGAATACAT…	sperm associated antigen 6	spag6	N/A	sperm associated antigen 6	F:binding; P:spermatid development; C:cilium; C:axoneme; P:cell projection organization; P:spermatogenesis; P:sperm motility; C:microtubule; C:microtubule cytoskeleton; C:cytoplasm; C:flagellum	IPR011989; IPR016024; PTHR23314 (PANTHER)	---	sperm associated antigen 6	11	Xl.46928	spag6	734748	Q3KQ89		NP_001089686	NM_001096217	---	---	0005488 // binding // inferred from electronic annotation	---	---	---
Xl.16466.1.S2_at	-9.53e-05	downregulated	TTGGATAATGGAGCTCATACCTGTATAATCATTTTAAACAAAGTTCTAAAGTAACAACATTCAAACAAACATAAAAAAAACCTTTTATTTGTAAAAACATTGTTTCTGCACTGAAGTGTACTAGCCTAGCACAATAATATATTTACATTTAGTCAGGGTATTTGCATAGAATGTAGAGTATGTTTCTGTGTATTGTCGACACTTATAGCGCTTTGATGGTAGTTTTATTTATCTATTGTACATAGCAATGGAACAATCCGCATTATTCTCCGCCACTGAGATAAAAGTCTGTAACCATTATGAATGTACGAATGTGCTTTTGGGTCACCGTTCATCCATGTCACATCTCATGAACTCAAGGTATTTAATGTAGGTGTTTGGACTATATGACAGGAT	galectin-related protein	hspc159	N/A	galectin-related protein	-	no IPS match	---	---	0	Xl.16466	hspc159	446630	Q6DDR8		NP_001086795	NM_001093326	---	---	0005529 // sugar binding // inferred from electronic annotation	---	---	---
Xl.16475.1.S2_at	-1.16e-05	downregulated	GTAGTTTTCAAGTAGTGTCGTCATTTTGTCAGCGCCCTGCTAAGCGGAGCATGCCAAAGACTCTGCTGGAACATTGCATTCTCAGACCTAAATGGTGAACGTTGGGGCCTATTGTATTAAAGAAAAAAAAAGCCTTTAGATTCCAAATGCAAACTTCAGAAGAATGTGTGTTTTTGTGGGTCACCCTTTGGATATACATATAAATATATATTTTTTTTTATGTTAAGCCTGCAAACTTTGGAAATGCACATCAAGGGTCCCTTCCAGCAGGATTTCATAGACGTCTCTTGAATTTTTAAGTACCTATTTACTTTTTTTTTTTTTTTNNNNAATNGTGACTCCACCATCTGTATTCTACCCCTGCCATTGTAGG	ubiquitin-conjugating enzyme E2H (UBC8 homolog)	ube2h		ubiquitin-conjugating enzyme E2H (UBC8 homolog)	-	seg (SEG)	EC:6.3.2.19	---	0	Xl.16475	ube2h	380288	Q7ZY01		NP_001080596	NM_001087127	0016567 // protein ubiquitination // inferred from electronic annotation /// 0043687 // post-translational protein modification // inferred from electronic annotation /// 0051246 // regulation of protein metabolic process // inferred from electronic annotation	---	0004842 // ubiquitin-protein ligase activity // inferred from electronic annotation /// 0016874 // ligase activity // inferred from electronic annotation /// 0019787 // small conjugating protein ligase activity // inferred from electronic annotation	---	---	---
Xl.16538.2.A1_at	-0.12325	upregulated	TAGGGCAGTTCATATTGTTTCATTGCATTTTTATGTTTGGGAGCAAGNTAAATATTGCCCTTATATCCCTAAGAGGAGAGTATATAAATGTTGCCCTAATTCTCATCAGGGGGGTATATTTTCCATTTAATTTAAATAGGGTGGCAAATTGCTGACCCGTTTTTTTTTNTTTTTTTTCATTTCCATAGAACGGATTGCTCTGTAAGTCTTGTCCGTTTGACCATACCATGTTCTATGTAAAATATTTCACTGTAGCAGCTATTAAACTTATTTATATTTCCTGTCTCGAANGATAAGGGTTTATTTTATGCTCCTGGTTTGATGTTCNAAAAANGNTCNNAAAAAAAAAAAATCTATATTTTGTGTAATTTAGATATTTCCGTATTTGACACTGTTCCT…	---	---	N/A	---	-	SignalP-NN(euk) (SIGNALP), tmhmm (TMHMM)	---	---	0	Xl.57251	---	---	---		---	---	---	---	---	---	---	---
Xl.16545.1.S1_at	-0.00033513	downregulated	TTACAAGCTCAGTTTGACGCCATTGCCGTAGACTTTGAAAAGCGCTGCAGGGAGTTGGAAGATGCGAAGCAGAAGCTGGAGATGCACCTGAAAAAGACTCTGGAAGAAATCGGAGGCCAGGAGAAGAATATTGCTGCTCTAAAGCAGGCCATTAATGATAAGTCTCCTCCGCTGAAGGTTGCTCAGACCAGGCTGCATGAGAGATCNTACAGACCTAATGTGGAGCTCTGCAGGGACCATGTGCAGATAAGACTAGTGAGCGAAGTGGGAGAACTGACGGATTCCTTCGATGCTCTCAAGTTGAAACTGGAAGAATCTGAACAATCTTTGAGAAATCTGGAAGATACTAGAATGTCCCTTGAAAAAGATATCGCCAACAAGGCCAACAGCATCTTTATT…	tektin 4	tekt4	N/A	tektin 4	C:cilium; C:cytoplasm; C:cytoskeleton; P:microtubule cytoskeleton organization; C:flagellar axoneme; C:cilium axoneme; C:cell projection; C:microtubule; P:cell projection organization; C:flagellum	SignalP-NN(euk) (SIGNALP)	---	tektin 4	10	Xl.16545	tekt4	496070	Q5PPV2		NP_001088802	NM_001095333	0000226 // microtubule cytoskeleton organization // inferred from electronic annotation	0005874 // microtubule // inferred from electronic annotation	---	---	---	---
Xl.16582.1.S1_at	-3.18e-05	downregulated	TCAACAGCTCATTTGGCTCTGGATTTGTCTCTCCCTCCACAGGGATCCTTCTCAGTGACTTTATCCAACATCCCGGCCTCTCGCAGGAGTCTCAGCCTGAATTCTGGGCCTGTCCCTCGGTGCTGTCTCTAGAGGGAGATGTAATGGGATTGGCAGCCACCGGGGGGAGCTCTGTACCTTCCTCTCTGGCTCATATTATATTAAATCACCTGTTCCTTAAAATGAACCTCACAGAGTCCGTCCGGGAGTCACTGACCCATGAACATTTCCCTGTGNAGCCCACTAGAGACACAAATCCACTCGCTGCTTTGGCTGTTATAGTAGAAGCTGAACACGTTCACGTTGCTAAATCGTCAGCTCTCTGCTGCTTCCACGAGGGTCTGTAGACAGGGGTCTGCC…	---	---	N/A	---	-	no IPS match	---	---	0	Xl.16582	---	---	---		---	---	---	---	---	---	---	---
Xl.16583.1.S1_at	-1.76e-05	upregulated	ACTTGTGCCATTTGGCCTTTTTTCGNTTTCCACCNTTGCTACACAGCAGCTTGTTTATATGAACTATNGTAGTGGTGTTTCTGGNGCAGNCNGGTCAGTTTTGCCAGTGCAGGGCANCACTACATTNCNNNNNNNNNNTCNNAAAACAATTACATTTTTGGGTGTTACCGTTCCTTTAAGTGCCTAGCAGCAAACTGCCTGTATTTATGTTTTAAATACCAGAAAAAAAGATAATGAAGAGTCTTTTTAGTTCTTCAGCCTGAGAAGAATGAGCTATTGGGAGTGTCATACCTGGAGACAGCAATCTGTTTAGCTACAGATGTTCCAGAGACGTTGACAGACATAAGCTTTGATGTGGTTTAAGACTGAGATAGGCTGCAACGGACTACTTGGTCTGGC…	ras homolog gene family, member F (in filopodia)	rhof	N/A	ras homolog gene family, member F (in filopodia)	-	seg (SEG)	---	---	0	Xl.16583	rhof	447069	Q6DCB8		NP_001087180	NM_001093711	0007264 // small GTPase mediated signal transduction // inferred from electronic annotation	0005622 // intracellular // inferred from electronic annotation /// 0016020 // membrane // inferred from electronic annotation	0000166 // nucleotide binding // inferred from electronic annotation /// 0005525 // GTP binding // inferred from electronic annotation	---	---	---
Xl.16592.1.S1_at	-2.01e-05	upregulated	ACAGGGACATGACCCATTTGTGTATAATATTTAACCCTTTCCTTGCTGAATTACTGCTTCCTGTGAAGTGAAAGTGTCTTTTATATCCCCCGAGTCGGACCCTTTTTATCTGCCCCAGTGCCCCACTTTATTGCCCCTAATTATTCTGTATATATTTTATGCTTCTCTTGCACTGTAGGGGTGCGGGGAGTGACGCCCTGGCTGGCGCCTCCCTTTATGCCCTCCCCTTTTGTTGTCATTTGCAGGTCTTCCTTCTGCCCTGCCCCCTACTCAGCCTGGGCTCTCGGGGGTCCCTGTCATTACACGGTGCTATTTCACCAGTTTTGGGGTAAAAGGAACATTTTCAGTGTTTTTTCATTCTCAGTCATGTCTTCCTGCCCCGGGGTCCCACTTACCTCA…	immunoglobulin superfamily, member 3	igsf3	N/A	immunoglobulin superfamily, member 3	-	seg (SEG), SignalP-NN(euk) (SIGNALP), tmhmm (TMHMM)	---	---	0	Xl.16592	igsf3	495320	Q5U5A3		NP_001088456	NM_001094987	---	0016020 // membrane // inferred from electronic annotation /// 0016021 // integral to membrane // inferred from electronic annotation	---	---	---	AAH84781.1 // span:1096-1118 // numtm:1
Xl.16599.1.S1_at	3.18e-05	downregulated	TTTGCTGCGGTCACCATTGATGGGAAGGTGCATGTGTTTGATCTGTCTGTAAACAAATACGAGGCTCTGTGCCAACAAGCAGTGGTGGCCAAGAAGAAGACCAAGTTAACTCACGTGGAGTTTAACCCTGTCTATCCTGTACTCATCGTGGGGGACGATCGGGGATACGTCACCAGCCTCAAACTGTCGCCTAATCTACGCAAAATACCCAAGGAAAAGAAAGGCCAGGAGACCCAGAAGGGACCAGAGGTGGAGGTGGCCAAACTGGACAAANTGCTTTCCCTTGTAAGAGAACCAGATACCAAACAAGGGAAACCCGAGTCACAGACACACAGAGCAGAATTTTAGGACTCCAGCTCCGATGTGGATAAATCCTCAGGATGGACACCTGTCATTGAT…	MGC80975 protein	MGC80975	N/A	MGC80975 protein	C:dynein complex; C:cytoplasm; C:cytoskeleton; F:motor activity; C:microtubule; C:cilium; C:cellular_component; F:protein binding; P:biological_process; C:cilium axoneme; P:metabolic process; C:cell projection	PTHR12442 (PANTHER), PTHR12442:SF11 (PANTHER)	---	intermediate chain 1	12	Xl.16599	MGC80975	444304	Q6GNP1		NP_001085877	NM_001092408	---	---	---	---	---	---
Xl.166.1.S1_at	4.64e-05	upregulated	TGTCAAGCTGCTACCTCCCAAGAAGCCTCTACCTTCTTGCCCCATTAGGACGCAGCAGTTGAACCCACCTTCTAAACCACTGCCGGTGACTCCTGCTCACAAAGAGCCACTCTTGGTATTGACACCTGCCACACATAAGCCTCCCATCACCAACTCTGCTACCCAGCTTAAAGGGCCACACAGGCCAATTCAAGGGGGCAAGGTTCAAGCTGCTGCTGCTGCCTTCCTTCAGAGAAAATAACAGAGTATAAAAACTAGGGATTCGTATCTGAATATTTGCACTAGAAGGCAAATGCTGTCAGGCTTGGAGCACACATCCAGGGGAAGAGATTGGTCATCTATGNCCCTGGCCNACTGTCTTCGACTGAGAAAAAGAACTTCTGTTCTTGAGTCATCTCA…	ADAM metallopeptidase domain 33	adam33	N/A	ADAM metallopeptidase domain 33	P:proteolysis; F:zinc ion binding; F:metalloendopeptidase activity	seg (SEG)	---	adam 13	3	Xl.166	adam33	386623	B7ZQW9 /// B7ZQX1 /// O12960		NP_001080914	NM_001087445	0006508 // proteolysis // inferred from electronic annotation /// 0007229 // integrin-mediated signaling pathway // inferred from electronic annotation	---	0004222 // metalloendopeptidase activity // inferred from electronic annotation /// 0008233 // peptidase activity // inferred from electronic annotation /// 0008237 // metallopeptidase activity // inferred from electronic annotation /// 0008270 // zinc ion binding // inferred from electronic annotation	---	---	AAB51194.1 // span:7-29,695-717 // numtm:2 /// NP_001080914.1 // span:7-29,695-717 // numtm:2
Xl.16604.2.S1_at	1.59e-05	upregulated	CCTGGGCCGTGACACTCTAAATCCTGAGATCACCAGGAATGAGACAATCCCAGAATGTGANANGGATTGTGAAGATCCTCCTGAAAGAGGAATGGACCCCGGTCCCCCTGCTGGGGGATCCAGTAACACAAACTCTCCGCTCAGTCCAGGGGACCTTTATGCACAAGAGTCTCTGGGGGAAGAGAATAAGATGACACAGGAATATAAGGTTAAACAAGAGGAGGGGACCTTNCCACAGNAGGGNGACTATGAGCAAATGGCTACAGAGATGAGNNCAGGGNAACACTCTTTAAATCTTGAACTACTTGAGAAGGAATATGAGGGCA	---	---	N/A	---	-	seg (SEG)	---	---	0	Xl.50433	---	---	---		---	---	---	---	---	---	---	---
Xl.16625.2.S1_at	2.39e-05	downregulated	AATGACTTTACTTTGCAGATACTTANGCTAAATTGNTCCATTTCCATCACCCAAAAATAATTTATAACGGTAACATGGAACATCAGTACAGCATGTTCTACTGGCACCTTACTGTGTATCAGGGCACCCTTTCTGTGCCCAAGAATTATTCACTAGTTACATTTTCCTAATCTGTCCAGTACTGAGCTGATTACTTGGATTTTGCAATACTTATAATAATAATAATAATATTNAATTCATTCTTTATTTTAAGGGGCAGATTTATTAAGGTTCGAATTATAAATTCGTATTATAAATTAAAATTTTCAGTTGGATTTTTGGTCAAAACTCACAAATTTGCGTTGGGAATAATTCA	---	---	N/A	---	-	no IPS match	---	---	0	Xl.56195	---	---	---		---	---	---	---	---	---	---	---
Xl.16639.1.S1_at	-2.87e-06	downregulated	AATGCCAGGCAAGGTCATTGACATCAAAGTCAAGGAGGGGGCTAAAGTTGAAAAGGGACAGCCTCTCTGTGTGCTCAGTGCCATGAAGATGGAGACATTGGTCAACTCACCAGTTACTGGAACAGTCAAGAAAGTCCATGTAAAACTGGATATGCATCTGGAAGGCGAAGACCTTTTACTGGAAATTGAATAAACATTCAGATGAACATAAATACTGGAAGATGATGTCAGATGCTATGTGCAAGTCCCCCCTCTCTCCTTGGAAGCAGGAGTGTTATGTCCTCTCATCTTGTGCTTGTGGACATTGTTGGTATGAGTCTATGCTGGTTTAGGGACCGAAGTCTATTATGGGAGTTTTTTCCTTGAAAGGCTGATCTTTTTTTCCCCTTCCTTGAGAAG…	pyruvate carboxylase	MGC68971	N/A	pyruvate carboxylase	F:metal ion binding; F:biotin carboxylase activity; F:ATP binding; F:ligase activity; P:metabolic process; F:catalytic activity; F:pyruvate carboxylase activity; P:gluconeogenesis; C:mitochondrial inner membrane; C:mitochondrion; P:lipid biosynthetic process; F:nucleotide binding; C:mitochondrial matrix; F:biotin binding; P:carbohydrate metabolic process; F:carboxylic acid binding; C:soluble frac…	IPR000089; IPR001882; IPR005930; IPR011053; G3DSA:2.40.50.100 (GENE3D), PTHR18866 (PANTHER)	EC:6.4.1.1	pyruvate isoform cra_a	20	Xl.76722	MGC68971	398811	Q6PCI8		NP_001083226	NM_001089757	0006094 // gluconeogenesis // inferred from electronic annotation /// 0008152 // metabolic process // inferred from electronic annotation	0005737 // cytoplasm // inferred from electronic annotation	0003824 // catalytic activity // inferred from electronic annotation /// 0004736 // pyruvate carboxylase activity // inferred from electronic annotation /// 0005524 // ATP binding // inferred from electronic annotation /// 0009374 // biotin binding // inferred from electronic annotation /// 0016874 // ligase activity // inferred from electronic annotation	---	IPR003135 // ATP-dependent carboxylate-amine ligase-like, ATP-grasp // 0.0020	---
Xl.16639.1.S2_at	38.9438	downregulated	TATAGAGCCTTTTTACAGTCCATGTACTGCTGTCTGTATAACAATGAAATAATACATTAACTGCAGTATGCAAATACCTGTTTTCAATTGTCCATGAAAGGCATTGTTCATGAATCCATTTGTATTTGATTTCTCTGTGCCTTCTCTCAGATGCCAAGAGAGCAGGAACAGGTCAAAGTTTATCCCGAATGGTGTCCAAGGTTTTTCAACTAAGTTCTGAAATGCCATTTTAGAAAAAATGAAAAATATAAATACCCATACACCCATAGTCTTTATGATTCCCATGAGCTGGAAAATGTTTACCAAGATAATAAAAAGTTGGAGTTGGGCCAGGGCAGGATGGATCATAGTTATATGTGAGCCATTAACTTGTTACTGAGCTGCAGTGCTTATTACTGA…	pyruvate carboxylase	MGC68971	N/A	pyruvate carboxylase	-	SignalP-NN(euk) (SIGNALP), tmhmm (TMHMM)	EC:6.4.1.1	---	0	Xl.76722	MGC68971	398811	Q6PCI8		NP_001083226	NM_001089757	0006094 // gluconeogenesis // inferred from electronic annotation /// 0008152 // metabolic process // inferred from electronic annotation	0005737 // cytoplasm // inferred from electronic annotation	0003824 // catalytic activity // inferred from electronic annotation /// 0004736 // pyruvate carboxylase activity // inferred from electronic annotation /// 0005524 // ATP binding // inferred from electronic annotation /// 0009374 // biotin binding // inferred from electronic annotation /// 0016874 // ligase activity // inferred from electronic annotation	---	---	---
Xl.16641.1.S1_at	1.92e-05	upregulated	TGCGAAGGCTGCTCGAGATGCTCAAGAGCGATCCCGAGCAGCTTTACAAAGATACCTTTTCTACTGTAACCGCTACATGAATCACATGCAAAGCCTGCGATTTGAGCACAAGTTATATGCTCAAGTGAAGCAGAAGATGGAGGAGATGCAGCAACACAACATGTCATGGATCGAAGTTCAGTTCCTAAAAAAGGCAGTTGATGTGCTGTGCCAGTGTCGTTCCACACTAATGTACACCTATGTCTTTGCCTTCTACCTCAAGAAGAACAACCAGTCTATTATATTTGAGAATAATCAAGCAGATTTAGANAATGCAACAGAGGTTCTATCTGGATATTTGGAGAGAGACATTTCCCAGGACTCACTGCAAGACATAAAACAGAAAGTGCAAGACAAATA…	ariadne homolog, ubiquitin-conjugating enzyme E2 binding protein, 1	arih1	N/A	ariadne homolog, ubiquitin-conjugating enzyme E2 binding protein, 1	F:metal ion binding; F:zinc ion binding; P:ubiquitin-dependent protein catabolic process; F:ligase activity; C:cytoplasm; P:protein ubiquitination; F:ubiquitin-protein ligase activity	PTHR24985 (PANTHER), PTHR24985:SF22 (PANTHER)	---	ari1_xentr ame: full=e3 ubiquitin-protein ligase arih1 ame: full=protein ariadne-1 homolog short=ari-1	7	Xl.16641	arih1	734889	Q32NS4		NP_001089823	NM_001096354	---	---	0005515 // protein binding // inferred from electronic annotation /// 0008270 // zinc ion binding // inferred from electronic annotation /// 0046872 // metal ion binding // inferred from electronic annotation	---	---	---
Xl.16644.1.S1_at	25.1637	upregulated	GTCGGTGACACCTTTGGAAACCCACCGTTCAGACTAAATTGGGAACCCTTAAAGGTCAATGACATCAAGTGGAACTTTGAGAAGTTTCTTGTGGGACCAGATGGCCATGCAGTGAAACGCTGGCACCCGCGCACATCTGTCGCCCAAGTGAGAAGAGATGTTGTGTCCTACATAAAGTTACAGCAGGGAACGCAGAGACTTCTTATGCTTGGATTGGAGCAAAAGTAAAAAATATTACAATCAATTCCTTGTAGTTCAATCTGTGATTTTGTTTGCTGTGATTATATATGTGTTTGAGTGGTCAGTTGGAGATCCAAGGGAATCTAGAACCTTTCTGTATGAAGGCCAAGTCAAAAAGCACTCATGTGTGGGACTTGGCTAGAAACCAGTGCTGGGGCA…	glutathione peroxidase 3 b	gpx3b	N/A	glutathione peroxidase 3 b	P:protein homotetramerization; F:glutathione peroxidase activity; P:hydrogen peroxide catabolic process; P:glutathione metabolic process; F:glutathione binding; P:response to drug; P:response to oxidative stress; P:response to molecule of fungal origin; C:extracellular space; F:selenium binding; P:response to lipid hydroperoxide; P:response to selenium ion; P:response to organic cyclic substance;…	IPR000889; IPR012336	---	glutathione peroxidase 3	22	Xl.79157	gpx3b	444571	Q6GM37		NP_001086142	NM_001092673	0006979 // response to oxidative stress // inferred from electronic annotation /// 0055114 // oxidation reduction // inferred from electronic annotation	---	0004602 // glutathione peroxidase activity // inferred from electronic annotation	---	IPR000889 // Glutathione peroxidase // 1.4E-9	---
Xl.1668.1.S1_at	6.56e-06	upregulated	CAGTGTCAGACATATACCTGCAGATAAACAATGTATAATATGTATCAAGGCTATTTCCATTCTTTACATTACTCTATAGAAATATGAAACAAGAAATGTTCTTGATTATGGAGTGCCGGAGCCTAAACCTGCTGACAAGCTCTTTGGCGTGAGTAGAACAGAAACCAATGCAGCTTCCTAGTGGGTGTAAAATGAAACCTCTGCAATCACATTGTGGCTTTCCTGAAACCTTCTCACTTGTCTGTGATTATTAAAAACCAAAATGCACTCAAGCCCTTCCTAAGTGACTGAATGTATGTTTTCAGGTTGTTTTTAGATAATATATGTGTTTGTGAAAAGATACCCACCACTGTGATTTAACCGCCTGCTTTGCCTCTTTCACTCTGTATAGTTCTGCCT…	elastin microfibril interfacer 2	emilin2	N/A	elastin microfibril interfacer 2	-	SignalP-NN(euk) (SIGNALP)	---	---	0	Xl.51394	emilin2	447411	Q66KH7		NP_001087587	NM_001094118	---	---	---	---	---	AAH80388.1 // span:17-39 // numtm:1 /// NP_001087587.1 // span:17-39 // numtm:1
Xl.16707.1.S1_at	6.26e-06	upregulated	ATAACTGCAGTATCCATCTCTTTGTTTTNTCTGCACTTGTGGGTCTGGCTTTTAAANCAGTGTANAAGGCAGCAGTTGATTAGTAGACCTTTGAAGACTCATGCAAGGCTAACTTNTTNTACATTGTTTTAGGAGTCAGAACCAGTGAACAGAAACAGTAGCAGTAGCAATGCTATTTACACACTTTAAAACCAGTGTAAACTGCTGTATATTGGGCAGTTGTTTTGAATGATGTTTTTGTATTGCTGGGGTTACATCTCCTTTAACAATAGCTTGGACTTAAAAAGTGCTGTACTNTGAATTGTAACACGGTAAACCNCCATTTTGTATATCCAGTTACCTGTAAAGCCAAGCTTTTCCACCTGCAGCTCCGATTTACTGCATGCCGATAATCCCAGT…	bifunctional arginine demethylase and lysyl-hydroxylase JMJD6-A	jmjd6-a	N/A	bifunctional arginine demethylase and lysyl-hydroxylase JMJD6-A	-	no IPS match	---	---	0	Xl.16707	jmjd6-a	444377	Q6GND3		NP_001085948	NM_001092479	0006350 // transcription // inferred from electronic annotation /// 0006397 // mRNA processing // inferred from electronic annotation /// 0007275 // multicellular organismal development // inferred from electronic annotation /// 0008380 // RNA splicing // inferred from electronic annotation /// 0016568 // chromatin modification // inferred from electronic annotation /// 0018395 // peptidyl-lysine…	0005634 // nucleus // inferred from electronic annotation /// 0005634 // nucleus // inferred from sequence or structural similarity	0016491 // oxidoreductase activity // inferred from electronic annotation /// 0016702 // oxidoreductase activity, acting on single donors with incorporation of molecular oxygen, incorporation of two atoms of oxygen // inferred from electronic annotation /// 0033746 // histone demethylase activity (H3-R2 specific) // inferred from sequence or structural similarity /// 0033749 // histone demethylas…	---	---	---
Xl.16712.1.A1_at	1.71e-05	upregulated	TGTTGTCCGGTACATCTATGTTGTGTTGTGTAGCACCATGGTCCTAGAGGAACTTTGTTTCATTTCACTATGTACTGTACAAACTTATATGGATGAAAT	---	---	N/A	---	-	SignalP-NN(euk) (SIGNALP), tmhmm (TMHMM)	---	---	0	Xl.16712	---	---	---		---	---	---	---	---	---	---	---
Xl.16733.1.A1_at	1.42e-05	upregulated	TGAGGAACTGGAGCCTTACCTACCGCCACTAACACATTTTCATGATACCTTGGGCAGATCCAGAATGCACTACGTTCTGTGTCATGGAATTATATTAAGTTTCCCAGGGAAAGGAATGACTAGAACACTGTAAAAAGAGACTTCTACTCTGCCAGTGGCATCCCGAATATCTTAGGTGCTATAAATTGCACTAATGAAGTGTGAAAATATCAAATGCCCTAAAATATCACACAAAATAACGCATNCTATAAAATACCGAACACAGTTCAGCTAAAAATATCACTTCTTAAGTTAGATAAGTGAACTTTTAGTGAATCGATCGCTAAAAAACACTCACTTTTTCGACCNTTAGTGAATCGGCCCCATAGAGTATACAGTACTTGGCCCATACACTGGACA…	---	---	N/A	---	F:hydrolase activity, acting on ester bonds	no IPS match	---	loc100135188 protein	1	Xl.84075	---	---	---		---	---	---	---	---	---	---	---
Xl.16734.1.A1_at	3.4e-06	upregulated	TTGTGGCTAATCTACTGCCTCCGTAGCTTTCCTTCTCCTTTAAGAATAAGATAACTGCTATTCAAAGTCTATAAAGGTTTTCTTTTACTGGAAGAACAGTTTTTTTTGTTCTTCCAGGTTTTGCTTTATTCCTACTTGTAACCNCCCCCCCNNNAAAAAAGCAAAAGATACTGGTGGTTGGCACTCCTGGCTTCCAGGACGGGGTTCAATTCCCTGCGGTGTNTGTAGCTTCTAATCACTCCCTTTCCTTTGTTGTACGTTGCAGCCATTTAGAGCGCAAACATTTTAGTCTTAAATAAATACAGGGGAACTGTTTGTTGCCTGTGAAGGTTTTCTCTGCTGTTATTCAGTACATGCAGACGGTGAATATCTGCTAAACTGAAAAGAGAGTAAAACCCC…	---	---	N/A	---	-	seg (SEG)	---	---	0	Xl.70713	---	---	---		---	---	---	---	---	---	---	---
Xl.16747.1.A1_at	-2.4e-05	upregulated	AAAGGTGCAGAATTGAGGGCCACAGCATCCAGGGGGCCCCATGATTCTACTGCCACCAAATCACTCACAATTGCTGCCCCTATGGCAATCGCNTGAAATGCACTTGAGCAAATACTGATAGTGATAGTGTTTGTGGTTTGGAGACAGAACCCATTCTCATTGCTGGAGCAGCACTTGATATGTTTTTATTTTATCCACTTGTTTCTTTGTGCAGCTGGGAGTGAATAGTGTANTGGGCCCCTGTGGCTGGAGGGCCGGCTATTGTGCTAGTGAGCGGGGCANGTGGNCCACAGGCTGAGANTCCCGCCCACNAGTGATCNCAAGTACCGCCCTNTCANAGCATGGGGGATGCCTTTAACTGTAATAATGTGAGAGTGTCGNATGANACNAAATGTGACA…	---	---	N/A	---	-	no IPS match	---	---	0	Xl.16747	---	---	---		---	---	---	---	---	---	---	---
Xl.16764.1.S1_at	2.65e-05	downregulated	GTTAATAAAAGCACACACTGTTGTAAATAACAGCAGCTACACGGNCCACTCACTAANATTGCTACATGGCACTCGCCTCCAAGCATTGCTGCACTTTCCGGGGGCAGATTATTGGGTTGGGGCTAAGGAAACGACCACCCCCCTGGGGTAAGATTCAGCCTTTTCCTAAAGCTCCGACCCTGTTGCTGCCCACTGAATTTATCCTGCTGAGTAAATAGTTTAGGCTTCTAACAGTTTCCTGCTGCACCTTAGCCAGAGATGGATGTATAAATATATAGAGAGAGAGCCCGGGCTGTGTATTTTATAAAGCGGCTTATTTTTATAGAGTGGTTTTTGTGTAATCGCTGCACTTTAATTACTTTATGAAGCTAAAAAAAAANTCCCATGTTTTGGCTTAAG…	uridine-cytidine kinase 1	uck1	N/A	uridine-cytidine kinase 1	-	seg (SEG)	EC:2.7.1.48	---	0	Xl.16764	uck1	398966	Q6PA79		NP_001083512	NM_001090043	0008152 // metabolic process // inferred from electronic annotation	---	0000166 // nucleotide binding // inferred from electronic annotation /// 0004849 // uridine kinase activity // inferred from electronic annotation /// 0005524 // ATP binding // inferred from electronic annotation /// 0016301 // kinase activity // inferred from electronic annotation /// 0016740 // transferase activity // inferred from electronic annotation /// 0016773 // phosphotransferase activit…	---	---	---
Xl.16772.1.S1_at	-1.96e-05	downregulated	GAGACTGGAATCTGCCCAGTCCGGAGAGAGCTTTATTCACAGTGCTTCGATGAACTCATCAGACAGGTGACTATTAACTGCGCAGAGAGGGGATTACTCCTGCTTCGAGTCCGTGATGAAATACATATGACCATCTCTGCCTATCAAACCCTCTACGAAAGTAGTGTTGCTTTTGGCATGAGGAAAGCTTTGCAAGCAGAACAGGGAAAATCAGACATGGAAAAGAGAATGGCAGATCTAGAGATGGAAAAGAAAGATCTAGAAAGACAAGTGAATGAACAGAAAGCCAAGTGTGAGGCTATAGAGAAACGTGAGGCAGAGAGACGCCAAGTGGAAGAGAAGAAGCATGCGGAGGAGATACAGTTCCTCAAGAGAACTAACCAGCAGCTGAAGGCACAG…	dynein, axonemal, light intermediate chain 1	dnali1	N/A	dynein, axonemal, light intermediate chain 1	C:dynein complex; P:metabolic process; F:motor activity; P:cellular component movement; P:single fertilization; C:axoneme; C:axonemal dynein complex; F:microtubule motor activity	IPR019347; coil (COIL), PTHR13183 (PANTHER)	---	light intermediate polypeptide 1	8	Xl.16772	dnali1	444402	Q6GN86		NP_001085973	NM_001092504	---	---	---	---	---	---
Xl.16776.1.S1_at	3.42e-05	downregulated	GAGGAAGAGAGACCCCTAACGCACACAGAGCTCCGTGAAAGAATCATGAAGGGGGTGCTGAAAAAGGAACAGAAGGCAACAAGAAAATCAAACTCCAATGAGACTGGTACAGTTAAGATGGCAGCCACTACCAAGAAATGATGGCCAGGCGTGACAATATGTGCAGCTTGTTACATTCCCACCATAGCTGATCATATAATCAAAATATTGTTTGTTAAATCTTATTAAATAGCTCTGCTATTATAACACTGTTCATATGGGAACAGCATCCAAGCTCTCCATTCTCTTTTGCCTTATTAATGGTTAAAATAACACAGCAAGTACATAAGAGGTGTTTACCAGTACTTCTATATTCTCAGGGGTATGATGCAGAATTTGGTGACCACTCATCTACTGAAC…	coiled-coil domain containing 63	ccdc63	N/A	coiled-coil domain containing 63	-	seg (SEG)	---	mgc68565 protein	0	Xl.16776	ccdc63	399020	Q6P6Z5		NP_001083612	NM_001090143	---	---	---	---	---	---
Xl.1678.1.S1_at	1.33e-05	upregulated	ACTGAAACTGATCGATTTTGGCTCCGGGGCGCTACTCAAGGATACGGTGTACACGGATTTTGATGGAACCAGAGTCTATAGTCCACCAGAATGGGTCAGATACCACAGATACCATGGAAGATCAGCAACCGTGTGGTCTTTGGGTGTGCTTCTTTATGACATGGTTTGCGGAGATATTCCCTTTGAGCAAGATGAAGAGATTGTTCGTGTCCGCTTGTGTTTCAGAAGAAGGATCTCTACAGAGTGCCAGCAACTTATCAAATGGTGCCTTTCCTTGAGGCCTTCTGATAGACCAACACTTGAGCAAATTTTTGACCATCCTTGGATGTGCAAATGCGACCTTGTGAAATCTGAAGACTGTGATTTAAGACTAAGGACAATTGACAATGATTCATCAAG…	pim-1 oncogene	pim3	N/A	pim-1 oncogene	F:transferase activity; F:protein serine/threonine kinase activity; P:phosphorylation; F:protein kinase activity; P:protein amino acid phosphorylation; F:nucleotide binding; F:ATP binding; F:kinase activity; F:transferase activity, transferring phosphorus-containing groups; P:negative regulation of apoptosis; P:cell cycle; P:regulation of mitotic cell cycle; F:protein binding; P:protein amino aci…	IPR000719; IPR002290; IPR011009; IPR017442; G3DSA:1.10.510.10 (GENE3D), PTHR22984 (PANTHER), seg (SEG)	EC:2.7.11.1	pim-3 oncogene	15	Xl.1678	pim3	394343	B7ZQV4 /// Q2TAT9 /// Q91822		NP_001081037	NM_001087568	0006468 // protein amino acid phosphorylation // inferred from electronic annotation	---	0000166 // nucleotide binding // inferred from electronic annotation /// 0004672 // protein kinase activity // inferred from electronic annotation /// 0004674 // protein serine/threonine kinase activity // inferred from electronic annotation /// 0005524 // ATP binding // inferred from electronic annotation /// 0016301 // kinase activity // inferred from electronic annotation /// 0016740 // transf…	---	---	---
Xl.16800.2.S1_at	-7.82e-06	downregulated	AAATCTTCAGCACCACTTTTTGACTCACACCGGAGAGAAACTCTTTCCTTGCACAGAATGTGGCAAATGTTTCATTTCCAAGGCTGAACTCACGAAGCATCAGAGAATTCACACCGGGGAGAAACCGTTTTCTTGTACAGAATGTGGGAAGGGTTTCAGTTTAAGGAATCGCCTCACGAAGCATCAGAGAATTCACACGGGACAGAAAACGTTGCCATTCAATAGATGTGGAGAAACATTCTCTTCTAAGAAGAACCTTCCACCACATATGAGAATTTTCCTACAAGAACGTTGTTTCCCTTGCACAGAATGAGGCAAAGTGTTGTCCACAAATAGAATTGTTATCAACCATCAGAGACTTCAAACACAAGGAACTTTCACATGTACAGAATGTGTAAA…	---	---	N/A	---	F:nucleic acid binding; F:zinc ion binding; C:intracellular	no IPS match	---	novel protein	3	Xl.81742	---	---	---		---	---	---	---	---	---	---	---
Xl.16819.2.S1_at	-8.77e-06	upregulated	AAAGTAAACAGTCCCTTCCTGTCTGCTCCTAATGAACAGCATTTCACCCCTCTGCAGAAAGAGCTTTTCAGCATCATGAACTCCTACAGGGACTTTTTCTATCCATCTCGGACCCCTACAGCGCAAGGCGAGGAGATCAGACACGTGTACTGTCTCCATGCGCTGAACCATGTTCTGAAAGCAAACTCCCAGGTACTAAATAACAACTCCCGGAAGAGAGAGCAAAAACCAGGGATGGATGAAGAAGACCTAAGGGACCAGGGCCTAACCAGACCAAAGGTCCTCATTGTTGTGCCATTCCGGGAATCCGCCTTACGCATAGTGCAGATTTTAATCAGCCTGATGGAGTTTGGAGACCGGAAAGTTGACGTAAGCAATAAGAAGAGGTTCAAAGACGAA…	hypothetical protein LOC100037097	LOC100037097	N/A	hypothetical protein LOC100037097	C:nucleus; P:multicellular organismal development; F:molecular_function; P:biological_process; C:cellular_component	IPR010678	---	loc100037097 protein	5	Xl.75141	LOC100037097	100037097	A2BDC8		NP_001091284	NM_001097815	---	---	---	---	---	---
Xl.16848.1.S1_at	-2.65e-05	upregulated	TGCAGCCCCAACCTCTTTGTACAGAACGTGTTTGTGGATACACATGATCTTCGCTTCCCGTGGGTGGCCTTCTTTGCCAGCAAGAGGATTCGGGCTGGTACTGAGCTCACGTGGGATTATAATTATGAGGTGGGCAGTGTAGAAGGAAAGAAACTCCTGTGCTGCTGCGGATCCACAGAATGTCGGGGTCGTCTCCTATAAACTCACTGTAAAGGTTATATCAGGCCTTTCATTTTATCCCTACATTTCTCTTGCTTTTGTTTCCCTGTGAAATGATCATGTGACAGTGAATTANTCCCCAGTAAGTNNNNNNNCAGCGCACTATCCGTATGTCTTGTATAGATACTTTATAAGTNTGCCACACTCCCACCCNNNAGNNNNNNTTTTTTTTTGTAGATT…	SET domain, bifurcated 1	setdb1	N/A	SET domain, bifurcated 1	F:transferase activity; P:methylation; F:methyltransferase activity; C:chromosome; F:DNA binding; C:nucleus; F:nucleic acid binding; F:zinc ion binding; F:histone-lysine N-methyltransferase activity; P:chromatin modification; P:regulation of transcription, DNA-dependent; P:histone lysine methylation; P:transcription, DNA-dependent	SignalP-NN(euk) (SIGNALP), tmhmm (TMHMM)	EC:2.1.1.43	setb1_xenla ame: full=histone-lysine n-methyltransferase setdb1 ame: full=set domain bifurcated 1	13	Xl.54988	setdb1	432147	Q6INA9		NP_001085076	NM_001091607	0006350 // transcription // inferred from electronic annotation /// 0016568 // chromatin modification // inferred from electronic annotation /// 0045449 // regulation of transcription // inferred from electronic annotation	0005634 // nucleus // inferred from electronic annotation /// 0005694 // chromosome // inferred from electronic annotation	0003676 // nucleic acid binding // inferred from electronic annotation /// 0003677 // DNA binding // inferred from electronic annotation /// 0008168 // methyltransferase activity // inferred from electronic annotation /// 0008270 // zinc ion binding // inferred from electronic annotation /// 0016740 // transferase activity // inferred from electronic annotation /// 0018024 // histone-lysine N-met…	---	---	---
Xl.16850.1.S1_at	1.72e-05	upregulated	AGATTCTTCTGCAACAGCCTGTCCATCAGCGCAACTGCCCTCTGTGTAGGCAGATGATTCTGCAAACCCTAAATGTCTACATTTAACAAACCAGCAGTGATTTATTACTATGNTGGACACTGACTATGATAATACTGAAAGTCCAAAAACTGACCTAAATGATTGAAATAGGTTGAACAAATGTGAAATATATAATCTTCTGAAATGTTTACCAGGATGCCTTCTCTTAAGCCACTGCAGGACATCTGTTATGGCAATTCCAAAGATGCACAAGTGCATGATCTTCCCTACTTTCACTGTGCCTGCTGAGATTTTAAATATATCATTGTTCTATAAGTTTTATTTTTTTTTCTTTGCACAAACGTGGCATAAAATGTCGGTAAACATTTCTGAATGTAG…	ring finger protein 26	rnf26	N/A	ring finger protein 26	-	seg (SEG), SignalP-NN(euk) (SIGNALP), tmhmm (TMHMM)	---	---	0	Xl.49941	rnf26	100037018	A1L3I8		NP_001091229	NM_001097760	---	---	0005515 // protein binding // inferred from electronic annotation /// 0008270 // zinc ion binding // inferred from electronic annotation /// 0046872 // metal ion binding // inferred from electronic annotation	---	---	---
Xl.16869.1.S1_at	-3.44e-05	downregulated	CGTATATAGCTGTATTGGAATCCTGTAGCACCAACTATTAGATGTGATTTAAGATAGTGTTCATTAAATCCATTTTAGTCACTTATGTTGGGGAAGGAGGACTTGCCAGACACTGATGTATATTGTATTTTTTATTTGCCTGTTCGGTTACAGAACTTGGTGCTCGGTGTAGAATGTATTTGTACAGACACTGACCTTTTTATTCTCTGCATTACGTTTAATGGGGCAATAAAAGCAGGGTCTAAAGTAAGAGGATCAATAATCTGAACTGAACGCAGATGAACCACCTCTTTCCCTAAGCCAATCAATTGATTTATTTAATATCATTATGATTGTATCAAAGTACTGTTTCTGCCCACTTCCGAGGGGGTTNCATTCTGCCTTGATGGTAGCAGTGCT…	YY1 transcription factor	yy1	N/A	YY1 transcription factor	-	no IPS match	---	---	0	Xl.61214	yy1	447228	Q6AX70		NP_001087404	NM_001093935	---	0005622 // intracellular // inferred from electronic annotation	0003676 // nucleic acid binding // inferred from electronic annotation /// 0008270 // zinc ion binding // inferred from electronic annotation	---	---	---
Xl.1690.1.S1_at	-0.00029023	downregulated	TTTAGCATGTTCTTCCAAACTCGGAAACTGCAACATTTTATTTTTTTGTTAAATTATGGATTATGCCGTTTCTCCTTTCTGTTATATTCCGTTCTAAATTTCTTATTGCAAGCCCTGTTTAAAAAAANNNNTAGAGTAGAAAAAGCTGCNTTTTTTTTNACANATGAAAACAATCTAATAGCATTATGAATCATTTTTGAGCTGAGAAAAATATATTAATTTATACCGAAATCCTTACTTAAAATATATAGAAAAAAANCCACCTCGGTGCTAATTAGACAATACGGCGAGCAATAACTTGTCATATAAAGTGCAGTCTGANTAGTGAAGTTTTAACCCTTGCTTCAAAATTGGTATTATTTTTGTATATTTTTAGATCCAATGAAGCACTCCTTAATT…	SRY (sex determining region Y)-box 9	sox9-a		SRY (sex determining region Y)-box 9	-	SignalP-NN(euk) (SIGNALP), tmhmm (TMHMM)	---	---	0	Xl.1690	sox9-a	399405	B7ZR65		NP_001084276	NM_001090807	0006350 // transcription // inferred from electronic annotation /// 0007275 // multicellular organismal development // inferred from electronic annotation /// 0007506 // gonadal mesoderm development // inferred from electronic annotation /// 0014029 // neural crest formation // inferred from mutant phenotype /// 0030154 // cell differentiation // inferred from electronic annotation /// 0043049 //…	0005634 // nucleus // inferred from direct assay /// 0005634 // nucleus // inferred from electronic annotation /// 0005634 // nucleus // inferred from sequence or structural similarity /// 0005737 // cytoplasm // inferred from electronic annotation /// 0005737 // cytoplasm // inferred from sequence or structural similarity	0003677 // DNA binding // inferred from electronic annotation /// 0016563 // transcription activator activity // inferred from mutant phenotype /// 0019899 // enzyme binding // inferred from physical interaction	---	---	---
Xl.17153.1.S1_at	-3.01e-05	downregulated	AATTATTGGAAACTGACCCTAGAATAANATTGTTTCAAGAATGTTGAATATACTGTGAGCAGGCAATCGTTCTGGAAGCATTAAATTCTGACTATAGAGACTTCCAGTGGGTATTGTGCTGGTTTCCAGTCTGTTCATAATATGTGCCCATTATTATGGCATCAGAGTAGATTTATACTATCACTGAAGAGCCTCTAGTTTTGCTTTGGAACCTTNAAGGACAAGGANNGGCAANNAAATNNANTTCCATTTTNCTTTCTTTAATGAAAAAGAAACCTATCTCCAATATANTTTAATTAAAAAATGTCTTTAAGCATTGTAGAGATCACAATGAAATCAGAAATCATTTGCATTGCTTTGCCTATCCCCATCTAGCGGTAGACATGAAAAAAGCACCCA…	---	---	N/A	---	-	no IPS match	---	---	0	Xl.79120	---	---	---		---	---	---	---	---	---	---	---
Xl.17156.1.S1_at	-1.69e-05	downregulated	TACCATCTTTGGAGGTACTTCCACCGGCCCGCAGATGGCTCAGAAGTAATGTTTGATCCAGTCTCCATTATGAATGTGGACATTCTGAACTACTGCCAAAAGGAAGCCTGGTGTAAACTGGCATTCTATTTGCTNTCCTTCTTTTATTACCTNTATAGGGTGGGGGCCACTGTACGCTATGTCAGCGCGTAGGATGCTGNGCCTCTGCTGTANGATTTACACACTTGTCACTTTTTGAATATCGCCTCTTNAAATCCTTGAANCCAGAAGACAGANAAAAGANAACNNAGAGAGAGGNNGAGATACTTNCTGATAGAAGAATGAACTGCAGGGAGTTGCTNNNNNNACTCTCNTTNATTNCNNATTCCTTTTATCCTGTANCTCNNNCTNTNNNNTNTC…	cornichon homolog 2	cnih2	N/A	cornichon homolog 2	; C:integral to membrane; C:membrane; C:intracellular; P:synaptic transmission, glutamatergic; C:alpha-amino-3-hydroxy-5-methyl-4-isoxazolepropionic acid selective glutamate receptor complex; C:postsynaptic density; C:endoplasmic reticulum membrane; C:endoplasmic reticulum; C:synapse; ; C:dendritic shaft; C:dendritic spine; P:localization within membrane; C:cell junction; P:regulation of membrane…	IPR003377; PTHR12290 (PANTHER), seg (SEG)	---	cornichon homolog 2	22	Xl.17156	cnih2	447352	Q68EY2		NP_001087528	NM_001094059	---	0016020 // membrane // inferred from electronic annotation	---	---	---	AAH80068.1 // span:7-29,76-98,139-161 // numtm:3 /// AAH92335.1 // span:7-29,76-98,139-161 // numtm:3 /// NP_001087528.1 // span:7-29,76-98,139-161 // numtm:3
Xl.1717.1.S1_at	-2.38e-05	upregulated	TATAGTTCCCATCATGCCATTGTGGGTACCTTTTCCCTGCCTTATGATGTTGTAGTGGAGACAATNGCCACAACTAGGTCTAGTTGGGTTAAAANAAGGTTTGAAAATGGAAGTCTTGCAATAGTTAGCGGGCAGCACCTATTGTAAATNTGAATCCTTTTTATCTCACCCCAAGCATACATTTTAATATTGTAAAATGATGCTGCTNTAATAGATAAAGTATGAAACTGCAATACACAAAAGTACCTCGAATAACTCGGCACACTCAAAAAGTTTGATTCAAATGTCTATGCATTGTTTTACCTTGNACTAATTTGCCATTAANATTTATTATCTTTGNATTATTCCANAGCCATGCCGCCTTTTACTAAGTTCCTTATGTTATTAATTCTTTTTTTT…	pyruvate dehydrogenase kinase, isozyme 4	pdk4	N/A	pyruvate dehydrogenase kinase, isozyme 4	-	seg (SEG), SignalP-NN(euk) (SIGNALP), tmhmm (TMHMM)	EC:2.7.11.2	---	0	Xl.1717	pdk4	379789	Q7ZXU6		NP_001080097	NM_001086628	0007165 // signal transduction // inferred from electronic annotation /// 0018106 // peptidyl-histidine phosphorylation // inferred from electronic annotation	---	0000155 // two-component sensor activity // inferred from electronic annotation /// 0004673 // protein histidine kinase activity // inferred from electronic annotation /// 0005524 // ATP binding // inferred from electronic annotation	---	---	---
Xl.17221.1.S1_at	-1.54e-05	upregulated	AGTCAATCCAAGATTCCGCTGTGGCGCTGGCAGCAAATGATGATCTTCATGCTGGCCAATACCATTCTGTGCATTGTGTGTTCCATGACACTGAACCTGGTGGACAAGAAACAGGGTGGAACTCTGAACCGGATGACAAAGCGTAGCCAAGCAGTGGAGCAAGATGCCAGAGAGGGGGCAGATAGGGCACCCATTATAGGAGAGGAGGAGGAGGATGATGATNNNCGTAGGTCCATCAACTGAGAACAGAGCTTTCCACTATCCATTTGTAAAAGGGAGTTGCAATAGGCTGCAGTTTTTCCGGCTATGTGAGTGGCTGCAAAACAGACTTAACAGGGAATGTGCTCCAACACTATAACATCTGTGTCTGAGCCCGCCAGGACAACACCAAGCACCACA…	hypothetical protein MGC115632	MGC115632	N/A	hypothetical protein MGC115632	C:integral to membrane; P:transmembrane transport	seg (SEG), tmhmm (TMHMM)	---	mgc115632 protein	2	Xl.17221	MGC115632	734607	Q4V7J8		NP_001089551	NM_001096082	0055085 // transmembrane transport // inferred from electronic annotation	---	---	---	---	NP_001089551.1 // span:12-34,68-90,97-119,124-146,159-181,191-213,248-270,285-307,314-336,340-362,374-396,411-433 // numtm:12
Xl.17257.1.A1_at	1.23e-05	downregulated	GTTCGACCCTGAATCATTTTGTTGGGTTTGATTAAAATGTCACATTCTTCTTGTCTGCTCAAAGACTAGTTCAGTTATAGGTGAGTTATATAAATGAATATATGAGAAAATATGTATTCCATTCAATCCCATGTGAAGTTAGAACATCTATAGTTATTTTTCATTTATCAACTGATAGGGCACAGACTATAGTCTAATTGGAAGGAAGTGCTGTTCACTTATTGGTCTGTTGCAAGTGTTTTCCCAAAAACGGGGCGCAGCATTTTTTGATGTGTAGGACCTAGGATTGGAATGGCTGACTTAAAGGATGGCTTTTGTATTTATTACCCTATGTCAAAT	---	---	N/A	---	-	no IPS match	---	---	0	Xl.50692	---	---	---		---	---	---	---	---	---	---	---
Xl.17266.1.S1_at	-1.79e-05	downregulated	GTAGTTCACTTGCAAACAAATATCAAAACATCTGATTTAGAAAAACAACAACTACGAGAGGAAATCAAAAACTTGAAAAAAGAACTACAAAACTTTGACCCTACATTTTTTGAAGAAATAGAAGACTTGAAGTATAACTATAACGAAGAAGTTAAAAAAAATATTATTCTAGAAGAGAAGTTAAAAGCACTTTCTGAGCAGTTTGGGGTTCATATTGATTTTCCAGCAGTTAATGAATAGGAGGAAGTCATTTGACTCGGTATCCACAAGACAATGTTAGTTTAAAGCAGACAACTGGGAGCAGTGAATGGACTATAAATTATTGACTAACTGTTTTTGCTGGTAAAAAAAAAAATATATATATATATATATATATATTTGCTGTTCCTTGAATATTTA…	---	---	N/A	---	P:protein transport; C:cilium; C:photoreceptor connecting cilium; P:cell projection organization; C:nucleus; P:positive regulation of transcription, DNA-dependent; C:cytoplasm; C:gamma-tubulin complex; C:centrosome; C:cytosol; C:cytoskeleton; C:cell surface; P:eye photoreceptor cell development; P:otic vesicle formation; P:cilium assembly; P:mitotic cell cycle; P:pronephros development; F:microtu…	coil (COIL), PTHR18879 (PANTHER)	---	centrosomal protein 290kda	21	Xl.17266	---	---	---		---	---	---	---	---	---	---	---
Xl.17273.1.A1_at	-9.39e-06	downregulated	AAATCCCTGAGTTAAGCGGTGCCTGCATCCTTTCCTAGGATATAGCCTTCCTAAGAGACCTGTCAGGGAGCAAAGAGCGCATGAGGAATCTGATGAGCTGCACATTAAAAAGAACCCCATTTGCTGTAAATAGGCAACGGCATATTATGATCTTCACTTCTTGCTTACACCTCTATGGNGCTCTCTCTTTCTATTTCTTTTTTATTTGCTTTGTTCAACTTCTTGGTGTTTTCTGTGAATAGTAAGTAAGTCATGATCTCTGTACTATGAAACCCATTGTTTACAAATGGGTTCTTTGTGGCACACTGCGGGCCCATGTCAGCNAAGGGCTTNTTAAAATTAACGTAACTGTGGTTTGTGTATACAAGGGTGTGTGTTATGTATGTGTGTGTGTGTGTA…	---	---	N/A	---	-	seg (SEG), SignalP-NN(euk) (SIGNALP), tmhmm (TMHMM)	---	---	0	Xl.17273	---	---	---		---	---	---	---	---	---	---	---
Xl.1731.1.S1_at	1.27e-05	downregulated	TTGGGGAATAGTTTTGGCCATACACGGGCCGATAAAAGCTTCCGACAGACCGAGTTGGCAGCTTATTGATTATCTGACGGGCTTCACCGATCGATTTCTGTCTGAAATTAAAATCCA	---	---	N/A	---	-	no IPS match	---	---	0	Xl.1731	---	---	---		---	---	---	---	---	---	---	---
Xl.1731.1.S1_x_at	-1.52e-05	downregulated	ATATGATATACATCTGTTGCTTAAGTATTCATTTTGGGGAATAGTTTTGGCCATACACGGGCCGATAAAAGCTTCCGACAGACCGAGTTGGCAGCTTATTGATTATCTGACGGGCTTCACCGATCGATTTCTGTCTGAAATTAAAATCCA	---	---	N/A	---	-	SignalP-NN(euk) (SIGNALP)	---	---	0	Xl.1731	---	---	---		---	---	---	---	---	---	---	---
Xl.17387.1.S1_at	2.51e-05	downregulated	CATTTGCCTTTATAATGCACTCTTAATTCAACCTTTTCTANGAATTATTTTATTTAAATTCAGAATGAGCAGTAATATGTCATTATTTTCATTGTAAAGAATTGTTATTTTGAGCGTTGTCGTGTCAGTAGAGGCCAGGCCCCCTGAATAGACATATCAAAACAAGGAACGATGCACCTCCCTCCTAGACCANTAGCAGTGATGTACTGTAACTGGACCCAACAGCAGAAAAATATTCGGGGCCCCCAATGGTGGTGACCTTTTCCACCCCGTTTGCTTGCAGCACAGACAGCACTGGGAGAAAAAACGGGACAGGCACTGCAGAATATAGGGTGGAAGAGAGGTCTAGGTCCTTCTTTCCGGGTAGTAAAAGAGTTCCAAAAGAAGAGAGACCAAANT…	neuralized homolog	neurl	N/A	neuralized homolog	-	seg (SEG)	---	---	0	Xl.17387	neurl	373714	Q6GQD2 /// Q8UVQ6		NP_001079160	NM_001085691	---	---	0005515 // protein binding // inferred from electronic annotation /// 0008270 // zinc ion binding // inferred from electronic annotation /// 0046872 // metal ion binding // inferred from electronic annotation	---	---	---
Xl.17470.1.S1_at	-1.87e-05	downregulated	GGTTCATCAGTGCAGATCCAACATAAGAAACCGCTTTATATTCGCTTCTTCCCTGATTATTCTCCTTCTATTTCATGTTGGCATCGTGGGTNGTAGTCCNTGCGGAATGCCGTATGCAGTCCATATAGATAATTGCACTAATACATGCGCTTACTTATTCAGTACAATCACTTATACCATTAAGTTAATCACCCGNTTCTCTCGGTTCTGATTCTGTCCTAAACGAGTCGTCATGGCGTATTTATATATATATATATNNNNNNGTAATTGCTGGTGTTCAAGTGCCTGTGAGGAAGGGATTAAAGGTCTTCAGTGTTAGTAGGTGAGCTCTGCGAGAATCTCATGAAGACGGAGAGATGTACTGCCCCACACAATTACTAATAATGTCATNNTATATAA…	dynactin 1 (p150, glued homolog)	dctn1	N/A	dynactin 1 (p150, glued homolog)	-	SignalP-NN(euk) (SIGNALP)	---	---	0	Xl.17470	dctn1	379696	Q6PCJ1		NP_001080006	NM_001086537	---	0005737 // cytoplasm // inferred from electronic annotation /// 0005856 // cytoskeleton // inferred from electronic annotation /// 0005874 // microtubule // inferred from electronic annotation /// 0030286 // dynein complex // inferred from electronic annotation	0003774 // motor activity // inferred from electronic annotation	---	---	---
Xl.17478.2.S1_at	3.54e-05	upregulated	GAAGCTGTTGCCTATTTTATTTCTGGTAAATGCATCATTTCTGAGAGGAAACGGAAAGCNNTGATTAGCCAACACTCTCCAGCCCAAGGTTGAATGAAGGTGCTAAGGTTTAGCCCATAGCAGATCATATGGTGTAGCTCAATATATCTGGTAGAAGGAAGTTGATACAGTGCTGCACATAGCAGATTACATGATGTAGCTGAAGATGTCTTGTAGGAGTAAAGTGATGCAATTCAACCCATAGCAGATCATACAGTGTAGCCCAAGGTGTCTTATAGAAATAAGCTACTAAGGTTCAGCCCATTGCAGATCATATGATGTAGCTCAAGATATATGGTAGAAGATGATACAGTTCTGCCCATAGCAAATTATACAATAGAGCTCAAAATGTCTAATAGA…	---	---	N/A	---	-	no IPS match	---	---	0	Xl.17478	---	---	---		---	---	---	---	---	---	---	---
Xl.17496.1.S1_at	2.9e-05	upregulated	AAATAACTGGGCACATGGCGACTACNGNCTNCACATCGACTGTTGCCTACCTGTCCCCAATGATTCCCTCCTTGCACCCTGCNNACCCCATNCTTTCCCCCAGCACGGAGAGTGATGGAGGCAGAAATAGATATGTATAGGGCATAAAATTATATATATGTAGATATATATATATTTTTATATGTGTATAAAGGAAGATGAACTCCAGGAACACCCCAATTAATAGGGAATGAGGGGATTAAGGAATAATGGCAGTTCAAGGACGACACGCTGCTGTTGTATGACTGAACTGTGGGTTCACCCTGTTACCAAAGACAATGCTCGGCTACTGAGAACTCACATGTTCCTAGAGAGAGCGGGCTGGCGATGGGAGATTTCGGGATGCCCCCCGCCCAGCAC…	wingless-type MMTV integration site family, member 5B	wnt5b	N/A	wingless-type MMTV integration site family, member 5B	-	no IPS match	---	---	0	Xl.17496	wnt5b	379842	P33945		NP_001080150	NM_001086681	0007223 // Wnt receptor signaling pathway, calcium modulating pathway // inferred from electronic annotation /// 0007275 // multicellular organismal development // inferred from electronic annotation /// 0016055 // Wnt receptor signaling pathway // inferred from electronic annotation	0005576 // extracellular region // inferred from electronic annotation /// 0005578 // proteinaceous extracellular matrix // inferred from electronic annotation	0004871 // signal transducer activity // inferred from electronic annotation	---	---	---
Xl.17576.1.S1_at	-3.54e-05	downregulated	GACACCAAGAAGTTCTATAACCATATATAAGCACAAGTCCTAAAGCAGAGGTGACTTCTAATATCCTCATATTTTACAAGAGGGAGAGCATAATATATTATAATACACAAGTTCCAATGAGTAATGTGACAGAAATTACATCACCAAACAGTTTGTGAATGCTGTTTTTGTATTTGCCTTAGACATGACTGTTTTCATATTTATTACTGTATTCCATTAAAATTTAATAAGAAAACTGCCTTGGCTTTTAAAAAACAGACAATATATTTTCATGACATTTTAGGAGTCATTTATTAAAGGTTGAGTTGTGTTTTCCCATACAAGTTTTTTTTACGGTGTGTTGTGCTCGAAAATTTAATAAATTCAAGGTAATCAAGTTCCCCCCCCCTCCAGATTGCA…	MGC84281 protein	MGC84281	N/A	MGC84281 protein	-	SignalP-NN(euk) (SIGNALP)	---	---	0	Xl.80380	MGC84281	447569	Q642Q9		NP_001087745	NM_001094276	0006810 // transport // inferred from electronic annotation	---	0005215 // transporter activity // inferred from electronic annotation /// 0005488 // binding // inferred from electronic annotation /// 0005501 // retinoid binding // inferred from electronic annotation	---	---	---
Xl.17583.1.S1_at	2.13e-05	upregulated	TGCTGTTGGCGGAGGACAAAGCTTTGGCGGAGGACAAAGCTTTGGTGGAGGACAAAGCTTTGGCGGAGGACAAAGCTTTGGAGGAGGATCCATTTCTGGAAATATGGGAGGAGGCGGCTTTTCTGTAAGCAGCGGGAAAATGGCAGNCTTTGGCCCAGGCAGCGGNAGCAGTTCAAGTGTGAAAATTATATCAAAAACCTCCACAAGCTCTAGAAAGCTTTAATTTCACTCCCCAAACCAAGCCACACCACACAAATAATGCCAGCTTCATATTCAAAGCNTGCCTGTAACAGCACATGTGCCTAGAGATAAAGCATATCAGCTGTGTTACAGGCAGTTACACAAGCATTTGCATTTTGGTATTCCACTGCATCCCANAGATTTCCCTGTTTTGAAGAG…	keratin 5, gene 2	krt5.2	N/A	keratin 5, gene 2	-	seg (SEG)	---	---	0	Xl.17583	krt5.2	495267	Q5XGT4		NP_001088411	NM_001094942	---	0005882 // intermediate filament // inferred from electronic annotation /// 0045095 // keratin filament // inferred from electronic annotation	0005198 // structural molecule activity // inferred from electronic annotation	---	---	---
Xl.17604.1.S1_at	-5.52e-06	downregulated	GTTGTGGTAGACCTTTTACTCTATAAACGGATTTGATAAAGAAGCTCAGTAAGAAATATTATAATATCAGAATTTTGTTGTAAACACCTGAATGTGATATTGTCTATGCATATCTGGTACAGTTTTTGTTCCCGGAATCAACACTATTACACTGTGGCTATGAGCTTTAAGCAAATACTCTGATGTCTGACTTTCCAAAATCCCACAGCCTAGGGTTCCATCAACTCTTACTTTAAATCACTTGGACATTGTATTTCANATGCTGGGCTGGTTCCTTGGATGCTGGAGGGAATTTAAAGTAACTGCCATCGCATTGTTTATTTGCATGTCAAACTGCAGCTTTTGAGTTGTAAATAATTGGAAACTTTGATAATGATTATGGCAACAAATCAATTTCCT…	---	---	N/A	---	-	no IPS match	---	---	0	Xl.17604	---	---	---		---	---	---	---	---	---	---	---
Xl.17621.1.S1_at	-2.08e-05	downregulated	GTCCCTACCCACAGTATCATTTATTCTTGGAGGCGTGGCGTACAACCTAACAGGCGAACAGTATATACTAAAGATATCAAAGTTTGGACACACCATTTGTCTCAGTGGATTCATGGGGCTGGACATACGCCCTCCTGCAGGCCCCATCTGGATCCTTGGTGATGTCTTCATTGGACAGTATTACACTGTGTTTGACCGAGACCATGACCGAGTGGGCTTTGCAACTGCTAAACAAGCCAAAGGGAAGTGAATATGAACCTATAAGGACCAAACACAATGACACAAAGAAATTCATCCAATCACTTCTCAAGCTTTATAATCAACCTAGAGATCAGTCTGTGATTTATTTAGGGAACAGTTCACACTTATTTTATAATCATCTGACAGGTCCGCGACCGA…	napsin A aspartic peptidase	napsa	N/A	napsin A aspartic peptidase	P:proteolysis; F:hydrolase activity; F:aspartic-type endopeptidase activity; F:peptidase activity; P:response to bacterium; C:extracellular space; C:extracellular matrix	no IPS match	---	ctsd protein	7	Xl.17621	napsa	398994	Q6P7F8		NP_001083566	NM_001090097	0006508 // proteolysis // inferred from electronic annotation	---	0004190 // aspartic-type endopeptidase activity // inferred from electronic annotation /// 0008233 // peptidase activity // inferred from electronic annotation /// 0016787 // hydrolase activity // inferred from electronic annotation	---	---	---
Xl.17634.1.A1_at	-1.51e-05	downregulated	GTCTCTCCATAATCGAGCATGGGCATTNCACACGTTGAGGTGAATAGTCTGGGGCTCACACCAGATCCACTGTCCATCACTAGGATTTTTGAAACTAAAAAGTCCAGCACTTAGAGTGCCAAGAAGCCCAAAGCATGTAGAAGGGGATTTCTTTCTAGCTATGTTTACTTCCCTTGAATATATTCTGCTTGGATCTCCTGTTCCTTTAGCGACTGATGTCTAAAGAAATCACCTTCTTCTCATCTGTGTATGAGGTTGCCTTTAGGGTGATAGGTATAGGGATACTGTTACTTTCTTCTTTACTGTGGTAGCCTACAATCAGAGTTGCTTTTTCAGTTGGGGGGCACATCTATGACTGACTGTCCTGTTTGATTTTTTGCAAAAGGATATCTGGGGTGC…	leucyl/cystinyl aminopeptidase	lnpep	N/A	leucyl/cystinyl aminopeptidase	-	no IPS match	EC:3.4.11.3	---	0	Xl.17634	lnpep	495293	Q5U5D5		NP_001088429	NM_001094960	0006508 // proteolysis // inferred from electronic annotation	---	0008237 // metallopeptidase activity // inferred from electronic annotation /// 0008270 // zinc ion binding // inferred from electronic annotation	---	---	NP_001088429.1 // span:109-131 // numtm:1
Xl.17652.1.A1_at	1.34e-05	downregulated	TCAGTCCACAAAACGTTTCAACAGTCAATGTGTTCTTGTGGCAAATTCTTCAGCAGGTCTTTTTTTCAGCAATGGAACTTTGCGGGGGCTTCTTGCCGATAGCTTGACTTCACATAGGCATCTGCCAATTGTACTGACAGGAACGACCATTTTACTTAGCTTTTCAGAGAGAAATACACTATAACCAGCTTGCACAACATTTGCTCCTTCCTTAATTGACACCTGTTTTTTTTACAGAATGAATGACCTCACTTATT	---	---	N/A	---	-	IPR002492	---	---	0	Xl.17652	---	---	---		---	---	---	---	---	---	---	---
Xl.17710.1.S1_at	-1.05e-05	downregulated	AGAATCCAATGAATGCTCTCGTGCCCTTTAAGCTCTTTATGTATAAANCGCGTCGGAACNNNGGNTACGGTAGACTGATCATGGGGTNTTCCATTACTGTTCCATCAATAGAACCTCCATTAATAATACCCTACCATACTGATNTANATTGCTGCATTTGNGTATATATTTGTTCATCGTCNCCAGTTTTGTGTAAATAACAAAAAAAAAAAGCTTTATAATTCTGAAGTGCTAAAGAGGCTAATAACGCATTCAAATTTTCTGCTAAAATGCTTTTTTCCCCCCACNNTTGTCCTCCCTCCCTNNNNTCACGGCGGAAATGATGTTCCATATTTATTTTATGAAAGCACTGAATTGAAATAAAATTTAACGGTATGCTTTTTCCATTTATTTTTTTGA…	---	---	N/A	---	-	no IPS match	---	---	0	Xl.17710	---	---	---		---	---	---	---	---	---	---	---
Xl.17712.1.A1_at	-9.02e-06	upregulated	ACAATGTTTATTCTAGTGCTTGAACACATTCTAGTCATTTTTATCTAATGCTGCTCATTTGGGAATTACCATTTAACCACATTTAGCAAACCAAGCAGTGTTTAGTGGCACAATAGGTAATATTGCTTGGTTACAACCAGGAATGTGCATATTCAAAAAGTCGTGTTTATACAGAAATACTTTAAAATAAGCAGGATCTAGAAATAGCACACATAACATTTACATGATATCATCTACAGTATTTTTGTATGTGTCCTTGCTATATCCGTCATCTCTTTATGTTCTGTA	---	---	N/A	---	-	SignalP-NN(euk) (SIGNALP)	---	---	0	Xl.17712	---	---	---		---	---	---	---	---	---	---	---
Xl.17719.1.A1_at	0.0003224	downregulated	CTGCTGAGGACTCTCTTTCCAGATGGACCTTCCTGTTGAGGACTCTCTTTCCAGATGGACCTTCTTGTTGAGGACTGTCTTTCCAGATGGACCTTCCTGTCACACAGCACTGGGCACATGGCAGGGATCATTAACTGGCAGTGCCCTGGGCTAGG	---	---	N/A	---	-	no IPS match	---	---	0	Xl.17719	---	---	---		---	---	---	---	---	---	---	---
Xl.17726.1.A1_at	3.4e-05	downregulated	AATAACTCAGTGCTCTTTACCATGGCATGACTTTGCTGAGCTTCACCGCTATGATATAACTTGGTTTAAATGATTGGAAATTCATTTCTAAGTCTCATTTTCAAACATTTATTTAAAGTTACTGGAGGCCATTTAAGAAGTGTGTGCTATGGAAATGAAAACACCGCCCCTGTCATCTATATAAGTCTATCCTATTTGGGTCTTGGCTTGTTGACAACTACTGTAGCACCAAAATGCCTATTCTTGTGTGACTTCTGCCATCAATGGGTTATCATTGCTGCCTTGTAGTGCTGGGCACTATCTGCAAGGAGTGTTTGTGTGCTCTTCCTGGGTTTGCATGGGGTTATTTTGGTTTTCGGCCACTCAAAAACACGTAGACACGTTCATTGGCTACTGATG…	---	---	N/A	---	-	seg (SEG), SignalP-NN(euk) (SIGNALP)	---	---	0	Xl.71926	---	---	---		---	---	---	---	---	---	---	---
Xl.17743.1.S1_at	-1.33e-05	downregulated	AATTGGATGCCAGACACCCTTGTGTCGTGCCAAAGCCCTCCAAGATTTTATCCAAAGAAAAGAGTTGGATATTGCTGTGTGAGTTTCTTCTGTCCTTGATGAACCATTACTCCAGCAGAGAAAGGTGATGGTTTGCATGCAGTGTTTTGGTGTGAGTCATTATAATTTCTATTCTCAGGAGCAGGCCTGGCCACCGCATGACCCAAGGCTTTTATCAACCTTCAAGATCTGCTAATAATCCCATCAGCAAACTTGAGGGCTCCACAGATGTCATGGTATTGCATCACTTCATGTAGAAGACTGACAACATTGCTCTTGAAATAGAATTACACTGGTGTTATAAAGCCATCATTCAGCAACGCACACTGAAATGACAGGTTAGACTGCAAAAAACAATAG…	solute carrier family 17 member 6	slc17a7	N/A	solute carrier family 17 member 6	-	no IPS match	---	---	0	Xl.17743	slc17a7	432152	Q6INC8		NP_001085081	NM_001091612	0006810 // transport // inferred from electronic annotation /// 0006811 // ion transport // inferred from electronic annotation /// 0006814 // sodium ion transport // inferred from electronic annotation /// 0006836 // neurotransmitter transport // inferred from electronic annotation /// 0055085 // transmembrane transport // inferred from electronic annotation	0016020 // membrane // inferred from electronic annotation /// 0016021 // integral to membrane // inferred from electronic annotation /// 0019717 // synaptosome // inferred from electronic annotation /// 0030054 // cell junction // inferred from electronic annotation /// 0030672 // synaptic vesicle membrane // inferred from electronic annotation /// 0031410 // cytoplasmic vesicle // inferred from…	0015293 // symporter activity // inferred from electronic annotation	---	---	AAH72355.1 // span:69-91,116-138,211-233,237-256,298-320,340-359,380-397,402-424,436-458,468-490 // numtm:10
Xl.17744.1.A1_at	7.41e-06	downregulated	TGCAGTGCCAATTAACTTACAAAGGAGCCCATAAAATCCTCATTATTATGTTTAAGACATTCAAAAGACAAATGAATCATATTTAATAATGTGAATTATAGATAAGGATTGAATGTTATTAACATATTCACTGCTAGATATAAAGGTTCTTTAGAGCAAACCCTGCTGGCCTAGGATAGGATCCCACCCACTCAGTCCAAGGTCTGGAGATATTTTAACCCCATCAGTCCTGGCAAGCAGTGAAGAAATTGCCTTCTTTTTACTAGTAAAAGATATAGACCCAGATAGGTGCCAGAGGCTTGGGCAGTACCTTTCTGAGTGCAGGGAGGC	---	---	N/A	---	-	no IPS match	---	---	0	Xl.17744	---	---	---		---	---	---	---	---	---	---	---
Xl.17746.1.A1_at	3.91e-06	downregulated	GCGTAACACTAATGCTCTATGATGATGCTTTAATTTAGGATATAAGTGCAATGCTATTAGAACTGTATAATGTCTAGTTGATGTTTTTGGAGGCAGAAAGTAATTGTGTTTTCTGGTTTTTGGTCATTTCTTCTGTTTACGTGGGGTTGTGTTTTTTTTGTTTTTTTTAATCTTCTTAAGCAACAGCAATTTATGGACTTGTGTCTCATACCAGTCGTATTAAAGGAGAACTAAATGCTATGATTACACAGAAATAGACAGCGTTCCCTCTATGTTCTTATAGTCCTTCTGTGCAAAAATGTATGAGTTGGGTTTGAACAAGTTCTGGATTATGTGCGTGAA	---	---	N/A	---	-	seg (SEG), SignalP-NN(euk) (SIGNALP)	---	---	0	Xl.17746	---	---	---		---	---	---	---	---	---	---	---
Xl.17778.1.S1_at	2.16e-06	downregulated	GGGCCCTTTTGATTTTGATCAGAAATCTGTTTGGCAGAGGGATTCTGATGGTGTCATTAAAGAAAATCATGATGATAAAAAGCAGGTGAAGCTACCAGACATAAAAACAAGGTCTAAGGGTGATACCAAAACCTTTCTTGGCAAAGGGCCTCCCACAACAAATGCTAAAAAGGCAACATCTGGAAAAAAGTGCTTCTTCCCACCTATGCCAGTGTCTCAAAAGAAAGAGACCGTTAACATCAGTAAGTTGATGAGCAATGGCTATGGAAACGATTGGTTTCAGCAACATGATGATCTAGAGAGCAAACTACCATAAAAGTCCAATTTGATCTGAGGATGGAANATGTTTCCTCAGCAATGAACAGTTTCAGGAGGACAAAATAAATGTTACATGTGTAG…	chromosome 7 open reading frame 57	c7orf57	N/A	chromosome 7 open reading frame 57	-	no IPS match	---	loc100170423 protein	0	Xl.17778	c7orf57	779389	Q0IHJ5		NP_001090476	NM_001097007	---	---	---	---	---	---
Xl.17791.1.A1_at	3.49e-05	downregulated	ACTAATCTCTACCAGTAGCACAGCCCCATTCTTTGTACATGCAGAGTACTGAGTGATTCTAAAAAAGTAAAATCTTCTCCATCCACAATAGTAAGAGAGATAAGGCAGTATAACAGTATAATATTTATATTCCACAGGAACTTCAGTGGGGAGAGCAAGATTATAGTGCCAAATGTGATATAAAAATTTCAAATACTTCAACAACTTCTGTATAACCTTTGTTTGTTTTTGACAAACGCATTTCATGCTTCCTTTAATATTATGTTCTACACAACCTGCTTTCATCTGAGAACCTGGTATA	Hypothetical protein MGC130920	MGC130920	N/A	Hypothetical protein MGC130920	-	no IPS match	---	---	0	Xl.17791	MGC130920	734899	Q32NR4		NP_001089833	NM_001096364	---	---	0005488 // binding // inferred from electronic annotation	---	---	---
Xl.17812.1.S1_at	8.73e-06	downregulated	CAAGAGGCCTCACACTTCTTTCATTCGTCAGTGACCTACAATTGCCAAATAATCAGGAGGGAGACAACTTGCCTTTTCGCTGTTAGGATAGCATGCTGCTGATATGCTTACAATTAATGGGATTCAGACACCTAATATTAACTTACTAGTGAAGGGGATACAAACTTTAAATGTTAACGTTTATCTGTTAAAAACTTACTTTGATCCTTTGATGCCTAAGAACCCGTATGAGTAACAATCAGAGTGGTGGACTAGGGTATATATACCAATATNTNATAGAATATATACTGGTNNNNNNTTTTAAGATGCTGACTTTCTCATCTCGGTAGATTCACCATGCATCAAAGCCTCAAACTTTGTTCTAATNTATAAACTATGTTACTCNATTTACATTAAGAA…	cold shock domain protein A	csda	N/A	cold shock domain protein A	-	no IPS match	---	---	0	Xl.80742	csda	734464	Q52KT6		NP_001089414	NM_001095945	0006355 // regulation of transcription, DNA-dependent // inferred from electronic annotation	---	0003676 // nucleic acid binding // inferred from electronic annotation /// 0003677 // DNA binding // inferred from electronic annotation	---	---	---
Xl.17821.1.A1_at	1.85e-05	downregulated	AGCAATATAGGCAACACCCCTGATCCAACAGGAAATGTCATTTCCAGTATAGCAAGGATAGGTTCTCTCATGGTATTGAAAAGTTGCAAAATCGATGTAAAAGACTCTAAAAAAATACAGTTATCAGGCCAAACACTCCTGCTCTATTCGAGCAGTCAAATTTTTTGGACCCTTATATGCAATTTTCACTTTGTAGCTTCTTGGATCCTAATGAGCTTGCAGACATATTATTTCAAACGTAATGTTTCCTAGTAACAGAAATGTAATAATATTAAAAACACATCCATGGATCATGTGTACTAACCATGTGTACTAACCATGTGTACTA	---	---	N/A	---	-	SignalP-NN(euk) (SIGNALP), tmhmm (TMHMM)	---	---	0	Xl.17821	---	---	---		---	---	---	---	---	---	---	---
Xl.17825.1.S1_at	-3.89e-05	downregulated	TTAATGTCAAACAGCCATACCTTAANGCCAGTTTTCCCAGGTTTCTGTAGCATTTCATGCTTGGCAAGAACATTTTTGCTTCACCTTTACCTCATTGCAGTTTGAGGGGAGCCCNCCCATTTNTNTGGGTACAGGCTGGACTTTAAGCCATAAGTGTGTAGCGTCTGGCATCCCTGGCATGCATTCGTCACATTTCTAGCTGAAGTTAGTTAGCCTCTTCATTACAGTTATAATAGAAAATTAATTGAACATGGACATTGATACAGGATAGATTAAAAATCCTTATACAACACGTCATTTTGTTTTCCTTCACTGAGAAGACCAGTTCAACTTACTGCATGTGTCTGAATGTACTAATAAAGGCTGTATAGTATGCTTTATACCAA	coiled-coil domain containing 53	ccdc53	N/A	coiled-coil domain containing 53	-	no IPS match	---	---	0	Xl.17825	ccdc53	444750	Q6DKA1		NP_001086321	NM_001092852	---	0071203 // WASH complex // inferred from sequence or structural similarity	---	---	---	---
Xl.1786.1.S1_at	7.28e-06	downregulated	CATCAAATGGGTCATTGGAGCTCTGCCATTGACTTCTACACGAACTCGGCAGGTTTTAGGTGCCGAATTGTTTCAAGGGTCGAGGTTTGATAAGTCTCACTTTAACAAATATTACCT	---	---	N/A	---	-	SignalP-NN(euk) (SIGNALP)	---	---	0	Xl.1574	---	---	---		---	---	---	---	---	---	---	---
Xl.17871.1.A1_at	-5.83e-05	upregulated	GCAGAACTGCGTGTGTGAATGTTGTTCAGGGGCGGAGCCGCGTGTCTGAATGTTGTTCAGGGGCGGAGCCGCATGCGTGAATGTTGTTCAGGAACAGAGCCACATGTGTGAATGTTCAGGGGCAGATCCACATGTGTTAATGTTGTTCAGGGGTGGAGCCGCATGCGTGAATGTTGTTCAGGGGCAGAGCCGTGTGCGTGAATGTTGTTCAGGGGCAGAGCCACGTGTGTGAATGTTGTTCAGGGGCAGAGCCACGTGTGTGAATGTTGTTCAGGGGGCAGAGCCGTGTGCGTGAATGTGATGTATGGACAGTGCAGTGAGTGTATAGAATAGTGTATAGCCCCTGAAAGTTGTTACAATGTCCTTTATACCTTCCTACATGGTGTTATCAGTGTATAA…	---	---	N/A	---	-	no IPS match	---	predicted protein [Nematostella vectensis]	0	---	---	---	---		---	---	---	---	---	---	---	---
Xl.17907.1.A1_s_at	-1.14e-05	downregulated	GTATTATATGAATTTCCCCAAGAGAATATTTTTGTGATGTTACACACACACTTCATGGGGATTTTTAATGAAAATGAATCCTAGATTTCATNCCTTATATTGCTATAGTTATTCATTGCATGCTTAAACATTTAGTAGTNTTAGATTTTATTTTTCAACATCTGCCAACTACAGTGTGCAGTATCAAATTCTTTTTTTTTTTCTCAATTATTCTTNTAAACCTCTTTCAAATTCGATATAGTAGTGTTTCAGTTTTGTGTCTCAAACAGTTTGTGATTTTTAAACAAATGTCCTATGGATCAGTGTTATGATGTTGACGCTTTTTTGGCTTCCTCTGGTATAAGAGTTTGTATTTTCACAAAGAATGCTTTGTAGCAGGCGTTATAATTAATCTGTTTT…	glycoprotein M6A	gpm6a	N/A	glycoprotein M6A	-	no IPS match	---	---	0	Xl.17907	gpm6a	394384	Q98ST4		NP_001081104	NM_001087635	---	---	---	---	---	AAH73085.1 // span:21-43,83-105,126-148,213-235 // numtm:4 /// NP_001081104.1 // span:21-43,83-105,126-148,213-235 // numtm:4
Xl.1792.1.S1_at	-2.36e-05	upregulated	CTCATTACCGTCCATTTATGTGAAGGTATACCTGTATCAGCTGTTCCGCAGCTTGGCTTATATCCATTCTCAGGGTGTCTGTCACAGAGACATAAAACCACAGAACTTGCTGGTGGATCCAGACACTGCTGTACTTAAACTGTGTGACTTTGGCAGTGCAAAGCAGCTTGTTCGTGGGGAGCCAAATGTGTCCTATATATGTTCGAGGTATTACAGAGCCCCAGAGCTCATTTTTGGAGCCACAGACTACACTGCAAACATTGACATCTGGTCAGCAGGTTGTGTCCTTGCAGAGCTGCTACTGGGCCAGCCCATCTTTCCTGGAGATAGTGGAGTGGACCAGCTGGTGGAAATTATCAAGGTTTTGGGGACTCCCACGCGGGAACAAATACGAGAGAT…	hypothetical protein LOC100189575	LOC100189575	N/A	hypothetical protein LOC100189575	F:protein serine/threonine kinase activity; P:phosphorylation; P:dorsal/ventral pattern formation; F:protein kinase activity; P:cardiac muscle cell development; F:protein kinase A catalytic subunit binding; P:negative regulation of glucose import; P:protein amino acid phosphorylation; F:nucleotide binding; F:ATP binding; F:kinase activity; P:heart looping; P:negative regulation of transferase act…	IPR000719; IPR002290; IPR008271; IPR011009; IPR017442; G3DSA:1.10.510.10 (GENE3D), PTHR24057 (PANTHER), SignalP-NN(euk) (SIGNALP)	---	glycogen synthase kinase 3 alpha	36	Xl.55917	LOC100189575	100189575	B1H1U4		---	---	0006468 // protein amino acid phosphorylation // inferred from electronic annotation	---	0000166 // nucleotide binding // inferred from electronic annotation /// 0004672 // protein kinase activity // inferred from electronic annotation /// 0004674 // protein serine/threonine kinase activity // inferred from electronic annotation /// 0005524 // ATP binding // inferred from electronic annotation	---	---	---
Xl.17957.1.S1_at	-1.02e-05	upregulated	GTATGTGCTATTCTGAGCCATGGAGAGGAGGATGGTTCGATCTGTGGAGTTGATGTTCCTATACATATAAAAAATCTAACAGATCTTTTCAGAGGAGACCGATGCAAGACTCTTGTGGGCAAACCCAAAATATTCTTCATCCAGGCATGCAGGGGAACAGAGCTTGATTCAGGCATTGAAACAGACAGTTGCAGTGAACCACGGGAAGAGATCCAGCGTATTCCAGTGGAGGCCGACTTCTTATATGCCTATTCTACTGTCCCCGGCTACTNCTCATGGAGAGACANAATGNATGGTTCCTGGTTCATCCAGTCTTTGTGCNAAATGATAAAATTATATGGATCACATCTTGAACTTATTCAGATTCTGACCTGTGTAAATCATATGGTAGCTCTAGAC…	caspase 3, apoptosis-related cysteine peptidase	casp3	N/A	caspase 3, apoptosis-related cysteine peptidase	P:apoptosis; P:proteolysis; C:cytoplasm; F:hydrolase activity; F:cysteine-type peptidase activity; F:peptidase activity; F:cysteine-type endopeptidase activity; P:positive regulation of apoptosis; P:response to chemical stimulus; C:cytosol; P:T cell homeostasis; P:release of cytochrome c from mitochondria; P:negative regulation of cell cycle; P:response to glucose stimulus; P:metabolic process; P…	IPR001309; IPR002138; IPR002398; IPR011600; IPR015470; IPR015917; IPR016129; G3DSA:3.40.50.1460 (GENE3D), SSF52129 (SUPERFAMILY)	EC:3.4.22.56	caspase 3b	68	Xl.17957	casp3	397720	P55866 /// Q4KLU8		NP_001081225	NM_001087756	0006508 // proteolysis // inferred from electronic annotation /// 0006915 // apoptosis // inferred from electronic annotation	0005737 // cytoplasm // inferred from electronic annotation	0004197 // cysteine-type endopeptidase activity // inferred from electronic annotation /// 0008233 // peptidase activity // inferred from electronic annotation /// 0008234 // cysteine-type peptidase activity // inferred from electronic annotation /// 0016787 // hydrolase activity // inferred from electronic annotation	---	---	---
Xl.17979.1.S1_at	1.89e-05	downregulated	TACTCCCAGCTTTGACTGAAGGTGCTGGGAGTTGCACTTTAGCAACAACTGAAGGGCCACAGAAACTGATGTGAAATCAACATAGTANGGGATGCACCGAATCCGCTATTTTGGATTCGGCCGAATACTTCACGAAAGATTTGACCGATTACCGAACCGAATCCTAATTTGCACATGCAAAAAATAGGTGGGAAGGGGACAAAAAATGGACTTCCTTGTTTTGTGACAAAAAGTCATGTGATTTCCCTACCCATCCCTAATTTGCATATGCTAATTGGGGTTCGGCCAGGCAGAAGGATTCGGCCGAATCCTGCTGAAAAATGCTGAATCCTGAATTCGGTGCATCCCTACAACATAGTGGTCTATTGCTTTTGTCTGGTCCCCCTGCTGCCCCTTTGC…	F-box and WD repeat domain containing 9	fbxw9	N/A	F-box and WD repeat domain containing 9	-	seg (SEG), tmhmm (TMHMM)	---	---	0	Xl.17979	fbxw9	495451	Q5U4R9		NP_001088573	NM_001095104	---	---	---	---	---	---
Xl.17984.1.A1_at	-1.05e-05	downregulated	GAGGTGCCCACAGGAGCATTGGTCTTCTTTATCTGGCATTGATCAGATAAACGTTATTACACAATTACTGCATTGGTAAATTTGGGCATAGTTGGTAGAGACTAGATCTAAAAAGTATTTCTCCTTTTTGGGGGGTTATTTAAATTCCCCCCAAACACTTTCTCTTTGTGAGATATGTCTCCTTGTGGTTGGTATTTCACACATTTTTAACTTCTGAGACAAATAGAAGGGAGAAAGTCAAATTTTTTGCCTGTATAACCTATGTATAACCTGTGGGAGGAACAATCTCCATGCTTCATATTGTACGGGTAGGAAACGTATCTGCATCATGTAGAATATTTCGTGCCAAATGTATACTTAGCATGGGTCCAAGCTGTGATCACTATTTGTCTTAAACCT…	---	---	N/A	---	-	no IPS match	---	---	0	Xl.17984	---	---	---		---	---	---	---	---	---	---	---
Xl.17997.1.S1_at	1.22e-05	downregulated	TTTCGAGTTTTACAATTTACACATTCAAATTTGAATCCAACTATTCAAATGTAAATTTGAATGTGAGATTTACCACACCTCGACAATGCAAACAGTACTAATTTGAATATTCGCCACCTCAGACCTGCCAAGTTCATGTACAAGTTAATGGCAGAGGTCCGTTGAGCCATTTAGAGATGTTAATAGCCTTCCTGACATTCAAGTTTTTTTCGGGAGAAAAATTTGATTCATATAAATCAAATATGATTCAAATTTTCGGGTCGGGAACCATTAGACCGAATATTAACCATTACATTTTTTTATTAAATAACCTCCCAGTTGAATTGTGAATATATTCGAATTAGATATAGGTTAATGGACCTCTAAGCTTTGAGAGGATTTTTTTTTTTTTTTTTAAAT…	non-metastatic cells 5, protein expressed in (nucleoside-diphosphate kinase)	nme5		non-metastatic cells 5, protein expressed in (nucleoside-diphosphate kinase)	-	SignalP-NN(euk) (SIGNALP)	---	---	0	Xl.17997	nme5	447618	Q66IR2		NP_001087794	NM_001094325	0006183 // GTP biosynthetic process // inferred from electronic annotation /// 0006228 // UTP biosynthetic process // inferred from electronic annotation /// 0006241 // CTP biosynthetic process // inferred from electronic annotation /// 0048515 // spermatid differentiation // inferred from electronic annotation	---	0004550 // nucleoside diphosphate kinase activity // inferred from electronic annotation /// 0005524 // ATP binding // inferred from electronic annotation	---	---	---
Xl.18025.1.A1_x_at	1.98e-05	downregulated	AAAGCTTCTTGAGTTTTCTGCATGGACTTTAGATTCAATAATAATAATAATCTATCATATTTTGATTCAAATAAAGCAATGTTGTGCCATTTTGAAAAGGACTCATTGTATATTAACAACATTTCCCACTGTATTTGGTGAATAAAT	---	---	N/A	---	-	seg (SEG)	---	---	0	Xl.73579	---	---	---		---	---	---	---	---	---	---	---
Xl.18027.1.A1_x_at	6.07e-06	upregulated	GAATATGGGGTCACATTTTACACTTTTCTTACGGATATGGACTTGCATTGATGCTTCTATGCTGCAATCTTTAAATCTTGAACTATTTAAATAAACTGTTTTTATTTGTATTGCACTGCAGTTA	---	---	none	---	-	no IPS match	---	---	0	Xl.18027	---	---	---		---	---	---	---	---	---	---	---
Xl.18043.1.S1_at	0.021888	upregulated	GCTGAGCTGTTAGTTGCACATTCCTGGTATAAACTGATAATGTATTGATACTTTATAAGCGTAATTCATGGGATGGCCAACTGCATCCTGGTGACGTTTAAATACATCTCCTCTCAGCAGAGTTACAGATTTCCCCAGCTGGCTGCATTAATTCTAGATTAGATACTGCTGCGGGGNNTGAGAAANGGGTCATTTTTCTTTTTTTCTTTTACGTAGCGTGAATTGGATTATGCTTATAATTCTTGNTGTATGTTTGCATTTCTTNCTTAAGCTTAAAAACGCCTTATTCTGTATAATTATGTTGGCATGTTAATTCATTAAGTAGATCTTTCAAAACTCCACTACCTTCTTGTATATTGGCTTCAAGCCCACAATAAAATGGGAAAAGCAAGTAAAACT…	---	---	N/A	---	-	no IPS match	---	---	0	Xl.18043	---	---	---		---	---	---	---	---	---	---	---
Xl.18049.1.S1_at	-1.71e-05	downregulated	AAGACACGCCATTGAGCAGCATCATAAACGAAGCAGATCTGCACTACTATGTGGCACAGTTTAAGAAATCAGGATTCAGGGGCCCATTAAACTGGTACCGGAATATGCAGAGGAATTCAGAGTGGAGCATCTCAGCGCATGGCTGGAAGATTCTGGTGCCGGCGTTGATGGTGACCGCTGGAAAGGATTTTGTTTTACTCCCAATAATGACCAAGGGTATGGAAAATTTGATTCCTAATTTGAGCCGAGGTCATATAGAAGAATGCAGCCACTGGACACAAATGGAAAGACCGGCAGCTGTAAATGAAATCCTTATCAAATGGCTGGGGGAGGTTCTTAACTTGCCCGTAACATCCAAACTGTGAGATGAATCCTTGTTTCTTCTGGTTCCTCTCCCCC…	epoxide hydrolase 2, cytoplasmic	ephx2	N/A	epoxide hydrolase 2, cytoplasmic	F:hydrolase activity; P:metabolic process; F:catalytic activity; P:inflammatory response; F:4-nitrophenylphosphatase activity; C:peroxisome; F:epoxide hydrolase activity; P:response to toxin; C:focal adhesion; P:sensory perception of pain; C:cytoplasm; C:Golgi apparatus; P:aromatic compound catabolic process; P:positive regulation of blood pressure; P:prostaglandin production involved in inflamma…	IPR000073; IPR000639; G3DSA:3.40.50.1820 (GENE3D), PTHR10992 (PANTHER), PTHR10992:SF22 (PANTHER), SSF53474 (SUPERFAMILY)	EC:3.3.2.9	b chain human soluble epoxide hydrolase in complex with a synthetic inhibitor	19	Xl.18049	ephx2	447032	Q6DCH2		NP_001087143	NM_001093674	---	---	0003824 // catalytic activity // inferred from electronic annotation	---	---	---
Xl.18082.1.A1_at	-2.1e-05	downregulated	GATGTCTGATTGGATGTAACTCTGAGACACTGAGATTGTGTCAATGCTCCAGTTTGTTACACCATTGGAGACCCAACTTCTAGTCCAACTTCCAATGTTTTTCTAAACACCTTCACGTGGATGTTGAGAGCGAGGGTGCAGAAGACATGTATGTATTTGCATACCTGACCCCCCCCTCCCTTTTTTATGCCATTGTATATTTCTTAGGCAAATGTCTTCAAATGATG	---	---	N/A	---	-	no IPS match	---	---	0	Xl.18082	---	---	---		---	---	---	---	---	---	---	---
Xl.18086.1.A1_at	1.13e-05	upregulated	AGTCAAAGGCTCAGGAGGAGGACAAGACGTGGAAAAGCGGTGAGGCAGAAGCTGCTGAAGTGGCCACAGACAGTGCCTACAGCGCCTGCAGCAGTTCCGGGGAAAGCTCTCCAGTTCCTTTCAACATTCCAGTTCTAGATCCTCTCATTGGCTGACGCTCTCAGACTCTCT	---	---	N/A	---	-	seg (SEG)	---	---	0	Xl.63587	---	---	---		---	---	---	---	---	---	---	---
Xl.18113.1.A1_at	-2.1e-05	downregulated	AATCCCATCCCATATAATCCTGTGACTCCTTCAGTTTGTAGCATTGAGCTCGGAAGTGTCAAAGCCTTCTGCATTAGTAATTTAACTTTTGCTGTCCTGCTCGCTCAGGATACACATTCTTGATAATGGCATTAAAAAACCGCTAATATCATTACATCAAAAATAAAAAAATGAATGCATATTCATTTTTTCAAAACTTTGAGAAATATNTTACATTGCAGTTGTCCTATTTAAAACTGAAGATTTNTTTTTTTTACCCCCCCCCCACCCATAAAGTTCTAACACTCCTGCAGTGGAAGTATTGAGCTGGGAAGTATCAGGAGATGCCTCTTGCTCAGCAAGCTAAGCTTTTG	---	---	N/A	---	-	no IPS match	---	---	0	Xl.71005	---	---	---		---	---	---	---	---	---	---	---
Xl.18124.1.A1_at	2.39e-05	downregulated	GTGAAAATGATGCTCCTCAGGGATTCATAAGGGTACAGGCCCCACAGTTTTCTAAGGTCTCCATGGCTGTTCAGCTAACAGAAGAGTTAAAAGCGGGTGAGATCTTGGCACGCTTTCTTAGTCAGGAAAGCAGTATTACAGCAAAAAATATAAAGAAAGAAGAAGTTTGCTTGTATGAAATTGGAGGAAACATTGGGGAACGTTGCCTTGAAGATAGCACTTATATGAAGGACCTGTTTCAGCTAAATCCTAATGCTGAGTGGGTTATTAAAGCAAAACCAAGCGTATGACATTCTTAAGAACCATTAAAATGAACTTTGTTAATATTATATTTCTTATCTATGCTTTATTTCTTGTTGCAGTGTAA	Rho GTPase activating protein 18	arhgap18	N/A	Rho GTPase activating protein 18	P:signal transduction; C:intracellular; F:GTPase activator activity; P:regulation of small GTPase mediated signal transduction; P:small GTPase mediated signal transduction; C:cytosol	SignalP-NN(euk) (SIGNALP), tmhmm (TMHMM)	---	rho gtpase activating protein 18	6	Xl.18124	arhgap18	100037223	A2VDD1		NP_001091377	NM_001097908	0007165 // signal transduction // inferred from electronic annotation	0005622 // intracellular // inferred from electronic annotation	---	---	---	---
Xl.18145.1.A1_at	1.58e-05	downregulated	GGAATGTATCCCATGTGAGGGTTATGTTATACAGGGCGCCATGTGAAGCTGCACATTCTGCATTGTCAGCAGGCTGATGGTAATTAGTATAATAACTGAACCACACCTTCCATGACTGCTAGCTTTGCAAAAAATGAATCATCTCCTGCCATCTCATTCCACTCAGCTACGGAAGGTGTGTGTATATGAACCGAAACAAACTTAATGAAATGGAATTAAATGGCCAACAATTGCAACTTATATTTGGCTGAAACAGAGGTTTTTTTCATCTGTGGAAAAGTAGAAAAGCCCTTGTGTTTCTGATTTATCCATATGCTTTGGCAATGATCAT	---	---	N/A	---	-	no IPS match	---	---	0	Xl.18145	---	---	---		---	---	---	---	---	---	---	---
Xl.18183.1.A1_at	9.08e-06	downregulated	GTACCTTCTATACCATAAACAAACGTGTCAAATGTGCTTTCAGTTTTTCAGAATAATATATTTAATTTGTAAGCTTTAAAAGTGGATTTTGTTGCTGTTTTACAGGCATGGTTTAAATATTGTATTTGTACTGTAAATTGACTGTTTAATTGTATTGTTTCCTAATATTTGCATTAATTAAATTGAATATAACTGGCCTTAATGATTAACATTTTTCTCAAAGGTGACTTTTTACATTTTCTTTCGTAAATGATGCTTTATGGTTATTATAATATTATAAAAACAAACTGTGATTAAACATAAAGCTCTTAAAAAACCATCATTGT	---	---	N/A	---	-	SignalP-NN(euk) (SIGNALP), tmhmm (TMHMM)	---	---	0	Xl.18183	---	---	---		---	---	---	---	---	---	---	---
Xl.18197.1.S1_at	3.05e-05	upregulated	ATTATTTTTTATGTGTTGGTCGTCTGTGTTTTTTTCTACGTGTAGTTTGGAAAGGACTGATGAAGTAGCAGCAGCAGCAGAGTTAATGTGTACTAGTGAGTGCTGCTGCCCGTGTGTATATAGGCATCTCATTGTATCATTATACAAGTCACTTATACTGGAAGCACAAGCCCAATGTCCAGTCTGTAGATTTTACTAGAGATTCCCCTGAGGACCAGGACTGATCAGCTTCATTAATACACAGGCTTTATCCCCTGCATCACAATCAGCAGCAGCAACAACCTGAATCACTAACCTGAATCCCAACACAAGGGACAAAATTCATCTCTCCTCCAATTCCATCCACACGCAGCTCAGTCTGGGAT	homeobox B6	hoxb6	N/A	homeobox B6	-	SignalP-NN(euk) (SIGNALP)	---	---	0	Xl.60043	hoxb6	779290	Q05AW4		NP_001090379	NM_001096910	0006355 // regulation of transcription, DNA-dependent // inferred from electronic annotation /// 0007275 // multicellular organismal development // inferred from electronic annotation /// 0045449 // regulation of transcription // inferred from electronic annotation	0005634 // nucleus // inferred from electronic annotation	0003677 // DNA binding // inferred from electronic annotation /// 0003700 // transcription factor activity // inferred from electronic annotation /// 0030528 // transcription regulator activity // inferred from electronic annotation /// 0043565 // sequence-specific DNA binding // inferred from electronic annotation	---	---	---
Xl.182.1.S1_at	-4.1e-05	downregulated	AAACTGGTTTTATGTTGGACAACATAGGACAATAATCGTCCAGTGTCATTTCTGATATAAAATGTGCCCTTAAGTGACAGGCAATGAACTCCCTTATTTAGCGCAACGGCGTTAAGATGGAACAAGAAGAAATGACTTCTAACAAAGAGTTACCATGGCACTTTTCACTCACTCTCTTTATTTATTTATCTTTCCTTTTATTATTATTTTTTTTAATGACAACGCGACACCAGATGCCTCCGTCGGTTTATCAGTATTGGTGGTGTTTTTGTGTTGGCAATATTTGCCAAGTGAANTTGTTTTTTTTCTTCTTCTTTAAAAGTCACTGTAAATTTGGAAGCAAAAAATTCCGTTCTGTGTAAAGTCAGTCTTTAATATGTTNTTATATAAATCTATATT…	forkhead box F1	foxf1		forkhead box F1	-	seg (SEG), SignalP-NN(euk) (SIGNALP), tmhmm (TMHMM)	---	---	0	Xl.182	foxf1	399398	B7ZPR5 /// Q9W706		NP_001084262	NM_001090793	0006350 // transcription // inferred from electronic annotation /// 0006355 // regulation of transcription, DNA-dependent // inferred from electronic annotation /// 0006355 // regulation of transcription, DNA-dependent // non-traceable author statement /// 0007275 // multicellular organismal development // inferred from electronic annotation /// 0008283 // cell proliferation // inferred from sequ…	0005634 // nucleus // inferred from electronic annotation /// 0005634 // nucleus // non-traceable author statement	0003677 // DNA binding // inferred from electronic annotation /// 0003677 // DNA binding // inferred from sequence or structural similarity /// 0003677 // DNA binding // non-traceable author statement /// 0003700 // transcription factor activity // inferred from electronic annotation /// 0003700 // transcription factor activity // non-traceable author statement /// 0016563 // transcription activa…	---	---	---
Xl.18202.1.S1_at	-1.1e-05	upregulated	GAATGACATGGATTTCAGAGCTCCTGGTCTTACTTTAAAAGCAGCTGTTCTGGGGACAGTTGGACTGAACTTTCCCACAGGGCTTTTTTTCATGGAGGAGACAGTGATTCTACTGCTGCCATTGCAGCATGCTGGTGGGGAGCGATGTATGGCTTTAAGGGTGTAAGTCAAGCCAACTACAAAAAGATGGAATACAGAGACAGACTGGAAAAACTAGGAAGAGGCTTATATCACCTCTCATAGAGGATGTTGTGAGGGAAGGGGAATTCTAAAATGATATAGGTAGTAGCACTGACACAGACAGCAGCTGCATACCATATCCATACCACACATACAAAATGTGAGACCACGAAAAAAGGGCATAAACATAAAAATAATTCCATTACCAGTGTAGAGGAT…	hypothetical protein MGC82502	MGC82502	N/A	hypothetical protein MGC82502	P:protein amino acid de-ADP-ribosylation; F:ADP-ribosylarginine hydrolase activity; F:magnesium ion binding; F:hydrolase activity; P:protein modification process	SignalP-NN(euk) (SIGNALP), tmhmm (TMHMM)	---	adp-ribosylarginine hydrolase	5	Xl.18202	MGC82502	432184	Q6INI3		NP_001085112	NM_001091643	0051725 // protein amino acid de-ADP-ribosylation // inferred from electronic annotation	---	0000287 // magnesium ion binding // inferred from electronic annotation /// 0003875 // ADP-ribosylarginine hydrolase activity // inferred from electronic annotation	---	---	---
Xl.18308.1.A1_at	2.04e-05	downregulated	TTTATATGTCCTCCACTTCCTTTCATTTCTTCTGTCAGTGTATGCATTTCAGTTTTAGCATTTGCCCTTTTCTTACAGCATTTTAGAGCATTACAGTGCCTCGGTGTTCGCGGCTTCGCCTATGTACTTAACATTCAGTCTTCATTCACTTACACCCCTAAAATATGTTTCCTCCATTTTACTAATCTTGTACAATATAGAGAAAGCAAGGTACCTCGTTTTCTGTCTCTCTGATTAGAATGTCAATAGTTACACTGCCCAAACTGTCACTTTCTCTTACTTCTCTTTCTTTACTA	---	---	N/A	---	-	SignalP-NN(euk) (SIGNALP), tmhmm (TMHMM)	---	---	0	Xl.18308	---	---	---		---	---	---	---	---	---	---	---
Xl.18325.1.A1_at	1.33e-05	downregulated	GTTTTGTAATATGGCACCCAATATGAAATTGAATGCAGATTATGTGCGGGATGGAACAGATGTGATGCTTATGCACTAGAGCAACATCCACTAGGAGAAAGGTAGCAGAGTTAATAACTACAGCTAAAATATTCCTGATAATTGTAAGAATTGTAAGAATACTTTCTATTTGGGCTAAAGGGCTGACCACAATACAATACTGAATACAGTAGCTTTTCACAACTTAAGAAAAAACACTATTAATAACAACNNNNNNNNNNNNTTAAAAGACGTGTTCATGCTTCAGGGACAAAATTCTCGAGGCAGCTACAACACTTCAATGATAGAGAGCAGTTTAGATACAAATGTGTTACCAAATCGTTCCAGTAAGGTGGTACCGTATTGTGCAGANTGTATGTA…	---	---	N/A	---	-	no IPS match	---	---	0	Xl.58646	---	---	---		---	---	---	---	---	---	---	---
Xl.18344.1.A1_at	-0.0015018	upregulated	TTACTATGTGGTCCAGTCAGTACCTACCTTTTCCTATATACTGATTGATACCTACAGTACACCAACTGATTGTTGCCCTCACTAGCATGGAGTTCACTAGATGGAAGCGGGGATGTAACCAATACTGCACNCTTTTATTTAATGNTTNAGCTCAACTTTGTCNTCTTAAGTTATNGCTTATTTTTTTTTAAAGAAATTGTTGAGTATCCCTGTTTATTTTCTTGGGTTTTATTCACTTAAAGAATGTTCNCAAGCTCTAATATTTTATTGTACTGATGTAAGTNGGNCTGTCTGCATATAATGTGATTTATTTATTGTTTATTTTGTAGCGTGCACNNNTTCATCATGTGGATATGTTCTATGTTTTGTGTAATAATGATTCTGTAAAAGTAATNNCNN…	---	---	none	---	-	no IPS match	---	---	0	Xl.70123	---	---	---		---	---	---	---	---	---	---	---
Xl.18373.1.A1_at	0.00056333	downregulated	TAACAACTGGATTGCTGAAATCGCAAACTGGAGAGCTGCTGAATAAAAAGCTAAATAACTCAAAAACCNCAAGTAATAAAAAATGAAAACCAATTGCAAACGGTCTCAGAATATCCCTCTCTANATNATACTAACAGTTAATTTAACTTATCTGTTTGTATGTATGATTACAGGTATCCATTGATCTGTAGTGAAACATTTGCTTGCCTGTCTCATGGTATTCTCTACCTGCTGACTGTCGCCTCTGGGTAACATCTGCAAAGCATTGATTGTCTACTGGAACTGTTATATCTCAGCACTTTATCAGCAATTGTAGCCAA	---	---	N/A	---	-	no IPS match	---	---	0	Xl.18373	---	---	---		---	---	---	---	---	---	---	---
Xl.18402.1.S1_at	-3.95e-05	downregulated	AAATGGTGCTGCTGCGTGTGTACGATTGAGTTGCACAGNACTGCCCTCTCTCTTACACAGAAGGTACTGCATTTCCATTAAACACAGGACCATTGTTCCTAGTGGAGCCAACAGCACAACTAACCCAAAGCCTGTGCACCTTATTATAGCCAAGAATAACCAGCAAAAGACATGCAAGGGGCTGGCACGTACCTACCGATGGTTTAGTTGTATGACCGAAGATAAGAAGTAGCAATAAATACATTCATTCAATTTCATTGCACTAAGATAANATTGTTCTGAATATATAGAACTATAACAGAACGGGCAGTATTTATTTCGTATACCTCCCAACAGTACAGACTGGACAATGTAGGCCCCTGATTCTCCTTACGACACCCCTATTCTGTCCAATTCTCT…	---	---	N/A	---	-	no IPS match	---	---	0	Xl.18402	---	---	---		---	---	---	---	---	---	---	---
Xl.18406.1.A1_at	-5.44e-06	downregulated	ATCTACCAGCTTTAGTACTTATTTGCTTATATTCTTACTGACGGGCTTGATACCATTTTGTGAATTGAAAAATGAAACCCATGTTGAATCTTCATGCACAAAGTAGGGAAAATGCTGCTCATTGTGCCATGATTTATACAAACATATCTTGCTGTTCAGTCTCTGTGATGGATCCTTTTCATTCCATTCTATGCATATATCTGTGCCCACAGTTATTTGTAATCCTAAAACCGTGCAGAA	---	---	N/A	---	-	no IPS match	---	---	0	Xl.18406	---	---	---		---	---	---	---	---	---	---	---
Xl.18412.1.S1_at	2.45e-05	downregulated	ACAAAACAGTGAAGTAGCGTGCCCCCCTAGGCAAGAGTTATCTTGTCCGTAAGATGAACATTGCACCAACTATAACTTGGGCTCTTCTTTACTTCTTTGAAAAGCAAATGCCCTCTGTTGGCCACTGGAAGATCGTGTGTGAAATGCATCATTAAATGTGAAGATTTTTTTTAATTTATCAAATAATTTAATTGGCAAAAATCAAATGTAGGGGGGGNTAAACTATTTGTGTACATTCTCCTTATGCTTTGTGTTTTCCATGTTCTTTTACTTTGTGTTGCNTTGATAATTAAGTGATGGCTGCATGCTCAATCTGTTTTGGTATATTCATTTTAAGATTGCTTTAATATACATGTCACCATTCTGCAATAAATAAACTAGAATCTTGTAGNACTGATT…	---	---	sperm autoantigenic protein 17 (spa17)	---	-	no IPS match	---	---	0	Xl.18412	---	---	---		---	---	---	---	---	---	---	---
Xl.18417.1.S1_at	-1.68e-05	downregulated	TGATGACCAGTCCAAGTTGTTCCCTCTTCATCAGGAAACAGCAGCCAGCTAATAACTCAATCAAAATATATCTCCCATGACATGCACTTTCAGTTTCCCATGGGGNCTGAAGCTTGTACCCAGCATGCTGCAAGTTAGCTTTTTGTGGCCTCTGCTGCCAACTATTACCTTCCCTGTATAACTTGCTCAGTGTCTTTCTACTGTGCTCTGTTTATGTACTGTATACTAACAGCTGCTCATGTTTATTCTATACCTTTGCAATGCACTTGATTATGTATCCACTTGTGTTTTAAACTCTATCCTATCAAAGTTACTTATGGTATATCTGTCAAATCCCACACCTTGTATCATTTACCTGGGGGCTAGTGATGTATCACAGTAACGGCGGAAT	---	---	N/A	---	-	SignalP-NN(euk) (SIGNALP)	---	---	0	Xl.18417	---	---	---		---	---	---	---	---	---	---	---
Xl.18421.1.S1_at	2.3e-05	downregulated	CAGTACACACATGGCTACCATAGAACATAGCATTTAGGTGATAGAGAACTATAGGAAACATTTTAAAAAAAANTCAGCTGTTGCTTGTTTCTGCATGTGGACTAAAATGAGTTATACTCATGTATGTAATACTTAGAAGAAACTAACAAAAAAAAATACTTATTTTACAAAAAAAAAATATAAGAAAGTGAAAATGTCTTAATTGTATTGAAAGTTTGCAAACTGTACTCCTGATGGCTTATTTCTATACTGGATGTTGTATAAACAGAACCCTTACTTTCTCATTCTGTCCCTCAGATGAACAACCCAGTTCAACTATGCCTCCCAGGGGCATGTTGGGATTTGTAGTTCTGCGGGGTTGGGCACCCTTGGTTTTTCTGATTNTNTTCTGCAGCTTTN…	---	---	N/A	---	-	seg (SEG), SignalP-NN(euk) (SIGNALP), tmhmm (TMHMM)	---	---	0	Xl.51274	---	---	---		---	---	---	---	---	---	---	---
Xl.18429.1.A1_at	2.93e-05	downregulated	ATATGGAAATAGGAGTAACTTTCCCTTCACACAGTGTGACGAGTACTGCTAGCTTTTATTGCTGATTCT	---	---	N/A	---	-	no IPS match	---	---	0	Xl.85261	---	---	---		---	---	---	---	---	---	---	---
Xl.18441.1.S1_at	-2.83e-05	downregulated	ATTCTAGCGTACACTGTGCTTGCTTTTTGCTTCTTTAATGTAGATTTAGCACTGAGAAATCATATTTTTAATCACCCTAATTATAACTGAAATGATTAAATATTTTAAGAGCATTATTAAAAACAAACTCTCTCTTTGCCGTACATAACTGTGAATCTTTGCTATTGTGGCCTACTGAAATTACTCTTATATGCATCTCCAGCGAAGCTCATGTTCGATTTATTGTGCAGTCTTAAATTTGATTAGACTGCAGCCTTCTGGTTTGGCTGTATGTTGCTCAGGTGCTGCCATGCTATGTATGCATGTGTTATCCACCTTCTTGTAGCCATGGGGTAGTTATGGTCACATCTGGAATTTGCCATTAGTTACCGCTAAAGATGAGTAGGGAATGAAACCAGA…	adenosylhomocysteinase-like 1	ahcyl1	N/A	adenosylhomocysteinase-like 1	-	SignalP-NN(euk) (SIGNALP), tmhmm (TMHMM)	EC:3.3.1.1	---	0	Xl.18441	ahcyl1	447640	Q66IP1		NP_001087816	NM_001094347	0006730 // one-carbon metabolic process // inferred from electronic annotation /// 0008152 // metabolic process // inferred from electronic annotation	---	0003824 // catalytic activity // inferred from electronic annotation /// 0004013 // adenosylhomocysteinase activity // inferred from electronic annotation /// 0005488 // binding // inferred from electronic annotation /// 0016787 // hydrolase activity // inferred from electronic annotation	---	---	---
Xl.18448.2.S1_a_at	5.22e-06	upregulated	GCCAAGTAAACTGCAGTGGGATCCATTACGAATCCTAAAATAGAAATAGAAATCGGTTACTAGGAATTATGTTGATGGCTGAATTACTTGGTCTGGAAATTTAGCGAAAGATGTTGGTGATCTAAAAGGAACATGGACTATTGCAGTGGCAACTACTTTGGCTGGATGTTCTATTCATGCTGAATTGTCTCTGCTGCTTCCTGTAACATGTAATTATTTTG	---	---	N/A	---	-	no IPS match	---	---	0	Xl.65064	---	---	---		---	---	---	---	---	---	---	---
Xl.1853.1.A1_at	0.00025141	downregulated	AACAGAATTGCCTGAACGGTGGCTCCGAAAAATGATATAATCAACCCACGGAGAACAAATGGAAAACTTCCAGCATTTGGGTTATATTTAAGTAATAGTGCTAAATAGGGTTTTACAGCTGTGATCCTCCAACTGTTGTTGAACTATGGTGGAAGTTGTAGTTTAACAGGAGTTTGGGGACCACAGGATAGACATTCCTAAAAGAAAATGAAAATTAGCCCCTTGGAGAGTCTTTCATTCCTTAGACTTCCAGCTAGCCTCAAATCGGGTGCAATTTTCCTATTTAATAACAAGATGTGATGTTATTTTTTTTAGCGTGCACCNTTTTTTCTAATGATAAAACATTTGTGCTCTTCCTGAAAGTTTTTAGTCTCAGCTTG	---	---	N/A	---	-	no IPS match	---	---	0	Xl.76496	---	---	---		---	---	---	---	---	---	---	---
Xl.18555.3.A1_a_at	8.89e-05	upregulated	GTACGGAACAGTAGTATTCTCATTATGGACGAGGCCACCGCCTCCATTGATTGGCCACTGAGAACATTTTGCAGAAAGTAGTAATGACGGCGTTCGCTGACCGCACCGTAGTCACCATTGCACATCGGGTTCACACCATCCTGACGGCGGATCTGGTGATCGTAATGCGGCGCGGGAATATTCTGGAGTCCGACACCCCGGGGAACCTCCTGGAGCAGGAGGGCAGCATTTTCGCTTCCTTCGTCCACGCCGACATGTGACGCGTTTTCTAACGGAACGAGGATTTTTATAGATTTTTGTGTGTTTTTTTATTAATAAAAGGAAATTTCTATTTTGTATTTAAACCACGGCGTCTCTTAA	---	---	N/A	---	F:ATPase activity, coupled to transmembrane movement of substances; C:ATP-sensitive potassium channel complex; F:sulfonylurea receptor activity; F:transporter activity; C:integral to membrane; C:membrane; P:potassium ion transport; P:potassium ion import; F:nucleotide binding; F:ATP binding; F:ATPase activity; F:receptor activity; P:transmembrane transport; P:defense response to virus; F:potassiu…	G3DSA:3.40.50.300 (GENE3D), PTHR24223 (PANTHER), PTHR24223:SF107 (PANTHER), SignalP-NN(euk) (SIGNALP), SSF52540 (SUPERFAMILY)	---	sulfonylurea receptor 2b	31	Xl.18555	---	---	---		---	---	---	---	---	---	---	---
Xl.18563.1.S1_at	1.07e-05	upregulated	GACAAACAACGTAATCCGGCTCCATGCACTTATACACGGTACTTTTTTGGACAATTTTTGCTTTTTTTAAGAANTTATTTAAATATTTTTTAGATTATTCCTTACCGCCAGTCCCTCTATTGCTCTATATTGCATTGTAAGGGTAAAGNTTTTTATATTTGTTTTTTTGTATAGTGAACTAGAGATTAAGATTTACGTTCTGACATATATATATATATAATATATATATATATAGGGATCTTGCTGCTTGTGCAACTGCCAGCTCTTTGATTCACACCCGGCCTCTCTGGTTCTGACTCACTTAATTATAATGTTAACTAGATTTGTGTAAAGCTGAATAAAGAACAGAGAGTACCAGCACGTCCTCTGCCCCCGATATGGAACGGACAGTTGGTTCTG…	SMAD family member 9	smad9	N/A	SMAD family member 9	-	seg (SEG), SignalP-NN(euk) (SIGNALP), tmhmm (TMHMM)	---	---	0	Xl.65104	smad9	379659	Q6PF37		NP_001079968	NM_001086499	0006350 // transcription // inferred from electronic annotation /// 0006355 // regulation of transcription, DNA-dependent // inferred from electronic annotation /// 0007179 // transforming growth factor beta receptor signaling pathway // inferred from electronic annotation /// 0045449 // regulation of transcription // inferred from electronic annotation	0005622 // intracellular // inferred from electronic annotation /// 0005634 // nucleus // inferred from electronic annotation /// 0005667 // transcription factor complex // inferred from electronic annotation	0003700 // transcription factor activity // inferred from electronic annotation /// 0005515 // protein binding // inferred from electronic annotation	---	---	---
Xl.18584.2.S1_at	-3.2e-05	downregulated	TGTGGTAGACACTCAGACTGTACGGATAGATAGATTTGGGGAAGATTCTGGTTATACCAAACGTGTTTTACTAATTTATGATGGTATACACTATGATCCATTACAACGTCAGTTTCCAGATCCTGACATGCCTCCAATGACCGTCTTTTCCACAACAGATGATGAAGCTCTTGTACAGGCTATGGAGCTTGCAGATGATGCTAGGAAGAAGAGGCAGTTTACAGATGTAAACCAATTTGCTCTGCGTTGCATGGCGTGTCAGAAAGGGTTGACTGGGCAGTCAGCTGCAAGGGATCATGCCAAGGAGACCGGGCATACCAATTTTGGTGAGGTGTGACATTTTTCTCACACTGCTTATGAGTCAATGTCAACTACCTCACACAAACTAAAAAAATAAGA…	YOD1 OTU deubiquinating enzyme 1 homolog	yod1	N/A	YOD1 OTU deubiquinating enzyme 1 homolog	F:hydrolase activity; P:cellular amino acid metabolic process; F:zinc ion binding; P:protein K48-linked deubiquitination; F:cysteine-type peptidase activity; P:protein K63-linked deubiquitination; F:ubiquitin-specific protease activity; F:peptidase activity; C:intracellular; P:endoplasmic reticulum unfolded protein response; F:metal ion binding; P:response to unfolded protein; P:ER-associated pro…	no IPS match	---	yod1 otu deubiquitinating enzyme 1 homologue ( cerevisiae)	15	Xl.59889	yod1	779300	Q0IH43		NP_001090389	NM_001096920	0006519 // cellular amino acid and derivative metabolic process // inferred from sequence or structural similarity /// 0006986 // response to unfolded protein // inferred from electronic annotation /// 0030433 // ER-associated protein catabolic process // inferred from sequence or structural similarity /// 0030968 // endoplasmic reticulum unfolded protein response // inferred from sequence or str…	0005622 // intracellular // inferred from electronic annotation	0004843 // ubiquitin-specific protease activity // inferred from sequence or structural similarity /// 0008233 // peptidase activity // inferred from electronic annotation /// 0008234 // cysteine-type peptidase activity // inferred from electronic annotation /// 0008270 // zinc ion binding // inferred from electronic annotation /// 0016787 // hydrolase activity // inferred from electronic annotat…	---	---	---
Xl.18586.3.A1_a_at	2.39e-05	downregulated	TTTGATGCACTGTATCTATTTTCAGTGACCAAAAGCCTCATGCAAATGCTTGCGAGACAAAAGAGCTGAAGCTCATGCAGGTTCTTCCGTGAAGCAATCGCACTGTCCTTGCCAGTTCAATGCTGTGTCATTTCCAGAATAAATGTCCTATTTATATTAATGTTTTCTAACTTTTCACTGAACAGGACAATTCTTAATTNGTTTTCCAAAATGTCTCCTGTTTTAAAGAAGCACCACGAACATTTACCATCAACATTGGCAAAGTGCAGTGAGCNATAAAGCCCCAATGTTCTGATTAAACTGTCTTTAAAGAATGAAACGATACACCTGTTTTCCAGAA	---	---	N/A	---	-	no IPS match	---	---	0	Xl.18586	---	---	---		---	---	---	---	---	---	---	---
Xl.18588.1.S1_at	1.18e-05	upregulated	TTAGTGGATACCAATGATCCCTTTTTCTTCCTGTTAAAAGGTATTGCAAGTTAATACAAACTATATATTATTTGTAGGACTTAAACTTGATGAAATATATCCTTTTCCAACTTCATATACAGCTTTTGCAATTGCCTCAGGTAATTATATGAATTTTTTTTGTTATTTTGGTTCATAAATGATTGAAAGGGAACCAAAGTTATTCAGGATTAGTTTGGACATTATGGGGCACATTTACTAATGGTCGAATATCGAGGGTTAATTAACCCTCGATATTCAACCGTCTAAGTAAAATCCTTCGACTTCGAATATCGAAGTCAAAGAATTTACCGCATTTCCTACGATCGAAGGAAAAAACGTTTGATCGAACAATTAAATCCTTCGAATCGAAGGATTTCG…	---	---	N/A	---	-	no IPS match	---	---	0	Xl.12922	---	---	---		---	---	---	---	---	---	---	---
Xl.18621.1.A1_at	9.54e-06	downregulated	TGGTGTCAGCTATTGTCTGGTGACTTCATATCNGTNNNAAAAAAANCCCTAGTTTTAGGCAAAAAGGGCGATTGCAGGACCAGGNTGNAATCAATGAGATTNTAATGTNTACGTTGGCCCTTGTGGAATTAACAGTTGTCCGTTTAACA	---	---	none	---	-	seg (SEG)	---	---	0	Xl.18621	---	---	---		---	---	---	---	---	---	---	---
Xl.18635.1.S1_at	1.58e-05	upregulated	AGTTGGGCTACCATTTTCCAGATCTTTTCCGCAAACCACGACCTACTGAAACTGTAATAGTCTATCCTTCGCCTCCATTGTCCCATTATTTTTTTTAGTCTTTTGAGCTGAAACTGAAATTGTTACAAAATACACTACAAAAGAAAAATGTTACTGAGCAAAATGGCTGCCGTTACTACAACTGTTTTTGAAAATGGCTGAAAAAAAAAGACATTTGTTCCCGGCGTGCTTGGGGAGTGGCGTCTAGTCTAATTCCTGAATTTTCAGGGATTTTTATTTTATTGTGATTCAGCCTNTNCCGGGCCTTTAACGAACCTTTATGGAACCGTTTGTGNATAGTGTCCCGTGTGGATTTTGCTACTTTTATTGGCATGTGGGACCCCTCTCTGGCTACATTGG…	---	---	N/A	---	-	no IPS match	---	---	0	Xl.18635	---	---	---		---	---	---	---	---	---	---	---
Xl.18637.1.S1_at	4.32e-06	upregulated	AGCTGGGGGACTCCATTTGCTCAGAGCTCTCAGGTTGGGAAGGAAAGGAAAGGAAAGGACAATTACTCGTGCCCCTTGCTGGCGGAGAGGAAGAGGGGAGGGCAAGGAAAGGAACCATGGCTTTGGATGGTATACGGATGCCAGATGGCTGCTATGCAGATGGAACTTGGGAGTTAAATATCAATGTGACTGATCTGAATCGAGATGTTACCCTGAGGGTTACAGGGGAGGTGCACATTGGAGGGGTGATGCTGAAACTGGTGGAAAAACTTGACGTTAAGAAAGATTGGTCAGATCATGCACTATGGTGGGAAAAGAAGAAAACGTGGCTCCTCAAAACCCATTGGACACTGGACAAATATGGGATTCAAGCAGATGCCAAGCTGCAGTTTACCCCTC…	---	---	N/A	---	F:binding; P:regulation of cell shape; C:focal adhesion; C:cell junction; C:cytoplasm; C:filamentous actin; P:cell junction assembly; C:cell cortex; C:cytosol; C:stress fiber; P:actin cytoskeleton organization; P:cell adhesion; C:cytoskeleton	PTHR16160 (PANTHER), seg (SEG)	---	fermitin family homolog 2	13	Xl.66586	---	---	---		---	---	---	---	---	---	---	---
Xl.18637.1.S1_x_at	-3.04e-05	upregulated	AGCTGGGGGACTCCATTTGCTCAGAGCTCTCAGGTTGGGAAGGAAAGGAAAGGAAAGGACAATTACTCGTGCCCCTTGCTGGCGGAGAGGAAGAGGGGAGGGCAAGGAAAGGAACCATGGCTTTGGATGGTATACGGATGCCAGATGGCTGCTATGCAGATGGAACTTGGGAGTTAAATATCAATGTGACTGATCTGAATCGAGATGTTACCCTGAGGGTTACAGGGGAGGTGCACATTGGAGGGGTGATGCTGAAACTGGTGGAAAAACTTGACGTTAAGAAAGATTGGTCAGATCATGCACTATGGTGGGAAAAGAAGAAAACGTGGCTCCTCAAAACCCATTGGACACTGGACAAATATGGGATTCAAGCAGATGCCAAGCTGCAGTTTACCCCTC…	---	---	N/A	---	F:binding; P:regulation of cell shape; C:focal adhesion; C:cell junction; C:cytoplasm; C:filamentous actin; P:cell junction assembly; C:cell cortex; C:cytosol; C:stress fiber; P:actin cytoskeleton organization; P:cell adhesion; C:cytoskeleton	PTHR16160 (PANTHER), seg (SEG)	---	fermitin family homolog 2	13	Xl.66586	---	---	---		---	---	---	---	---	---	---	---
Xl.18642.1.S1_at	0.00010363	upregulated	GAATCCTGTTAGCTTTTGGACCACAGATCCTGCAGGAGATCAGCAACTTTGTGTTGTGCATCATTATGATTGGTGCCATCTACACCCTCCTGGTACTGAAGGAACCTCTTGCTATGTGTGCCCCTGCAACTGTTTGCCTTGGTCTCCTCCTCTTACTGGCTGTGCGAGGGCGTGGCGTCAAACCAAAATCCAAGTCTGAGTGAGACTTCACATGCCTCTGACTTGCGAGGGACCAATTCTCATGCACACAAAGTTTACAATTTTGTGGTAATGTGTGGGAAGTTTTTAAGTGGATTTGTTGCTAGGTGACAATAGCTTGCCTGCATCTAATAGGATATCCATGATTGCCTTATCTCTGCGATGTGTGAATCCCCGCAGACTTTCTATTGATTGTACATA…	---	---	N/A	---	F:molecular_function; C:integral to membrane; C:membrane; P:biological_process; C:cellular_component	no IPS match	---	zmynb_mouse ame: full=uncharacterized protein zmym6nb flags: precursor	5	Xl.55141	---	---	---		---	---	---	---	---	---	---	---
Xl.18645.1.A1_at	4.78e-06	downregulated	GACCTGGCTATACTCTTATCATTCTTAGGTCAGGATTATTTAGTGTTTGGTGTTCCATGTGTCGGGGAGTTGTGACTCGCATCATCTCTCCTCCAGCAGAACTAATAGTTCTGTAACTTTGGCAGCACAGATATTTACTGCCTTTAATGTAACTGTTTTCTTTTTGAACTGCAAAACCCGTGGAGGGTTTAATTTTTTCCACTTTCTGAAAACTATTTCCAAAGAATTTATTTTGAACATTTGATAAATCGTTAAAGATTTAATTGCCTTGAGTTTGTCGACCCATGTCTTGGCATTGTTGCGTTGTCTTGTTTATCATAGGATTGTCTAAGGCACTGAAGTTTAAATGTGGGCACAGAAGACTTAAATGTTGTGTGTTTTTTGTTTTTTTTCTCCCCT…	---	---	N/A	---	-	seg (SEG)	---	---	0	Xl.18645	---	---	---		---	---	---	---	---	---	---	---
Xl.18659.1.S1_at	2.07e-05	downregulated	AAAGGGACCCGTACTGACACAGGCACATGTAAGCGCCTACTATAAAAAAAATGATACCAAAACCTGTAGTTCAAAAATGGGATGTGCCCGGTTTTATTGAAGTGCTCTGGACATAGGATAGGGTCAAACGTTTTGGGACAATATTATGCCTGTCCTCAAGTGATTCTATCCTGTGGTTGNTANAAAACATGGAAGCACAGGAGGTTAAAGTGCTCGGCAATACAATCTNTNNCNATATTCCACANNNGTTTATATGCATATATATTCATGCTCTTTTATATGTNTCATAGAAACATATATATATATATATATANNCTNTGAAAGTTCTAAAGTGCTCTCCTGTGTAAGAGCTGCCATATATCATTTTTTTNATTTTTATCATATTTTCCCAAACCACCA…	---	---	N/A	---	-	PS51257 (PROFILE), tmhmm (TMHMM)	---	---	0	Xl.18659	---	---	---		---	---	---	---	---	---	---	---
Xl.18682.1.S1_at	-1.26e-05	downregulated	AACCACCTTGTGGACTACTGAGTCGATCTAGCTGTCCATGACGATGATGAACTGTTTCAAGAACTCTTCACTCAGGGACCAGATTCAGTTGAGTACTTATGGATCATGGCAGTCTACCAAAGATGAAGTGCTGCTCTCCTCCTGCATCAGACAACATATTTCTTCAGCATAGTAATAAATAAAACAAAAGCACATTGTGGAGACTCCTATATGTGAACATTATAGAGTGCCATTGCCTTGCACAGGTCACACAGTCGAAGCCCTGGTAAAACTATTGCGTTCCCAGACTGACATATCATGAGCAGCTGTAGTTTTAAACTATACATCAAAATGAATTCCATCTCATGATGCCTAATTTGTGCCTTCTGCAGACTATAGAGAGAACGGTCCATTGCAACT…	gamma-glutamyltransferase 1	ggt1	N/A	gamma-glutamyltransferase 1	-	no IPS match	EC:2.3.2.2	---	0	Xl.18682	ggt1	734898	Q32NR5		NP_001089832	NM_001096363	---	---	0003840 // gamma-glutamyltransferase activity // inferred from electronic annotation	---	---	NP_001089832.1 // span:5-27 // numtm:1
Xl.18700.1.S1_at	-1.24e-05	downregulated	AGGACTATACACACACTCCCAGAAGCCTCTGCTCTGTGCAATATTGGAACAAGGACTCTGCACTCAGACATTACAGACTGTTTCCCTGGGAGCGCAAAATCAGATCAGCAAGCGGCACGTGCTCTGCAGTTTCTGAGCCTCTCAGGATGCCATCAGATCACAGACCATGGACTAAGGGCACTGACCATAGGAGGAGGGTTACCTAAACTGGAACATCTCAATCTGTCNGGATGTCTTAATGTNACTGGATCGGGGCTACAAGATCTGGTGGCCACTTGCCCGTCTCTTAACGACGAGCATTTCTACTACTGTGATAACATCAGCGGTCCTCATGGTGCCACAGCCAGCGGATGTCAGAACCTGCAGTGCGGATTCCGNATGTGCTGCCGCTCCGGTGAA…	F-box and leucine-rich repeat protein 5	fbxl5	N/A	F-box and leucine-rich repeat protein 5	C:perinuclear region of cytoplasm; F:metal ion binding; C:cytoplasm; P:SCF-dependent proteasomal ubiquitin-dependent protein catabolic process; F:iron ion binding; P:iron ion homeostasis; P:protein ubiquitination; C:SCF ubiquitin ligase complex	IPR001611; IPR006553; G3DSA:3.80.10.10 (GENE3D), PTHR23125 (PANTHER), PTHR23125:SF133 (PANTHER), SSF52047 (SUPERFAMILY)	---	fbxl5_xenla ame: full=f-box lrr-repeat protein 5 ame: full=f-box and leucine-rich repeat protein 5	8	Xl.18700	fbxl5	432131	Q6INS1		NP_001085061	NM_001091592	0016567 // protein ubiquitination // inferred from sequence or structural similarity /// 0031146 // SCF-dependent proteasomal ubiquitin-dependent protein catabolic process // inferred from sequence or structural similarity /// 0055072 // iron ion homeostasis // inferred from sequence or structural similarity	0005737 // cytoplasm // inferred from electronic annotation /// 0019005 // SCF ubiquitin ligase complex // inferred from sequence or structural similarity /// 0048471 // perinuclear region of cytoplasm // inferred from electronic annotation /// 0048471 // perinuclear region of cytoplasm // inferred from sequence or structural similarity	0005506 // iron ion binding // inferred from sequence or structural similarity /// 0005515 // protein binding // inferred from electronic annotation /// 0046872 // metal ion binding // inferred from electronic annotation	---	IPR013101 // Leucine-rich repeat 2 // 3.4 /// IPR013101 // Leucine-rich repeat 2 // 1.8	---
Xl.18707.1.A1_at	-1.44e-05	downregulated	ATACAAATGACTGTACCATGCTTTAGCTATGTCCATTACAATTGCTTGTATTAATACATTTCCTGGTTCAAAGAACATAGTTTACCTGGAAATACAAATCTATACAAAACATGAAGCTATTGTCAGCTTCCATCTTTGCAGTCAAACCAGAATAGGTTTATTCATATGAAAGAAGTATTTTTATTTTCCACTGTATTAAGATTCTGCGGAAAAAGTCAGTCCAGTCTCTGAATGTTGCTCTTGCTTTTTGCAAAGTGAAAAATAAAGCACTGGTTTGCTGAATACTTAGGACA	---	---	N/A	---	-	no IPS match	---	---	0	Xl.18707	---	---	---		---	---	---	---	---	---	---	---
Xl.18717.1.S1_at	1.39e-05	downregulated	TCAGCGACACTAATGGGAAATATCTGACAAAGTATCAAACCTGGTCCACATGCATCGAACCAAGGAATGTTGTTGTGNGGAATGTTACTTTGTTTTCCATACTTCTGGGTCTGTCTGGAATCCAGGTCATCCTGTGCCTAATTCAGATCATTAATGGCTTAATTGGTGGGATATGCGGTGTGTGGTGCTGCCAAGATACATCACAGTCCTACGCTTGCTGAGTTATACAAGACTTTGGCTGACCCAGAAAAATGCAATAATGAAGAAAAGACGTGTACTGTATGGCAATGTATGATTTGTCCTCTGCTTTCTACTGGATGGAACAGAGTACAGTGAAAGAACCATCTGTCAGAGTGTAAAGAACTTGGACACAAAGTGCTCCTACTCTCCCCTCATCTA…	hypothetical LOC495395	LOC495395	N/A	hypothetical LOC495395	C:integral to membrane	IPR008661; PTHR14198 (PANTHER), PTHR14198:SF6 (PANTHER), seg (SEG), SignalP-NN(euk) (SIGNALP), tmhmm (TMHMM)	---	transmembrane 4 superfamily member 1	1	Xl.85298	LOC495395	495395	Q5U519		NP_001088523	NM_001095054	---	0016021 // integral to membrane // inferred from electronic annotation	---	---	---	NP_001088523.1 // span:9-31,46-68,94-116,171-193 // numtm:4
Xl.1872.1.A1_at	-9.43e-06	downregulated	ATGTAAAAAACCCAATTCTGTGAGTTTGAGTTGCATAACCCGAAAACTCAACTAATTGAAAAACTCGAATCACTCAAATTATTCGAGTTTTCAGGCAAAACCCTATAAAAAAACCCAAATGCAGGCTATTAACATCTTCGGATGGTTCAGGGGACCTTTGCCATTGACTGTTGCATGACCTTGACAGGTTTTACATGGTGTATTTTTCGAT	---	---	N/A	---	-	SignalP-NN(euk) (SIGNALP)	---	---	0	Xl.1872	---	---	---		---	---	---	---	---	---	---	---
Xl.1873.1.S1_at	0.052095	upregulated	AGATTCAGTACACAAATTGTTTTTTTTTATTGGTTTTTGGGGGGGACGGTTAAAAAAAANTGTTCTTAGCACAAATGTTTTACATAATTTGTACCAAAAAAATACAGATAGGGGGTAGCCTGAAACTGGTGGCATTACTAATANGAGTTTAAGAAGGGTGGGAAGTATTTAGCCTCTTGGCTAAAGGGCATCACACTAGTTACACCCAAATAATTCGACTGGAGATCCTATAACAGCTTTGCCTCTGTATTGTGTACCAGACTATAAATTATGCACCTCTGA	cadherin 2, type 1, N-cadherin a (neuronal)	cdh2a	N/A	cadherin 2, type 1, N-cadherin a (neuronal)	-	SignalP-NN(euk) (SIGNALP)	---	---	0	Xl.81203	cdh2a	378518	A0AUT8		NP_001165707	NM_001172236	0007155 // cell adhesion // inferred from electronic annotation /// 0007156 // homophilic cell adhesion // inferred from electronic annotation	0016020 // membrane // inferred from electronic annotation /// 0016021 // integral to membrane // inferred from electronic annotation	0005509 // calcium ion binding // inferred from electronic annotation	---	IPR002126 // Cadherin // 3.9E-9	AAI24916.1 // span:74-96 // numtm:1
Xl.1873.1.S1_x_at	0.008015	upregulated	TTGGGTACTTTTTTCACTTCACTGTAAAAATGATACGTGTACATAATGTTTTCTCAGCATAGTCTATAAAGAAGTTGAACTGCTTCAAACATGTGTATGTATTATTTGGACTATGGATTCAGGTTTTGCATGTTTATATCTTTTTCTTTATTGATAAAGTATTTACAAAACAGGTTGAAACACAATTCTGTTCAATCAAACTGTAGATTCAGTACACAAATTGTTTTTTTTTATTGGTTTTTGGGGGGGACGGTTAAAAAAAANTGTTCTTAGCACAAATGTTTTACATAATTTGTACCAAAAAAATACAGATAGGGGGTAGCCTGAAACTGGTGGCATTACTAATANGAGTTTAAGAAGGGTGGGAAGTATTTAGCCTCTTGGCTAAAGGGCATCACA…	cadherin 2, type 1, N-cadherin a (neuronal)	cdh2a	N/A	cadherin 2, type 1, N-cadherin a (neuronal)	-	SignalP-NN(euk) (SIGNALP), tmhmm (TMHMM)	---	---	0	Xl.81203	cdh2a	378518	A0AUT8		NP_001165707	NM_001172236	0007155 // cell adhesion // inferred from electronic annotation /// 0007156 // homophilic cell adhesion // inferred from electronic annotation	0016020 // membrane // inferred from electronic annotation /// 0016021 // integral to membrane // inferred from electronic annotation	0005509 // calcium ion binding // inferred from electronic annotation	---	IPR002126 // Cadherin // 3.9E-9	AAI24916.1 // span:74-96 // numtm:1
Xl.18784.1.A1_s_at	-0.00011953	downregulated	ATAGTACAATCCAGGATCCAAATGTTCATTTTATTTAGGCCATTTAACTACATTCATGCAGACAATTCTGTACAATGCAAGGGGTGGGCGGTGGAGACAAAAAATCCATATGCAGAAGCACTTTGCTGATATACTAAAAGCTTTAAATGGTATTCTATGGTAAATTAGGATTTCTATAAAATGTGCCATTAATTTTTGTACTTACTATT	hypothetical LOC494786	LOC494786	N/A	hypothetical LOC494786	-	tmhmm (TMHMM)	---	---	0	Xl.24422	LOC494786	494786	Q63ZK7		NP_001088089	NM_001094620	---	---	---	---	---	---
Xl.18788.2.A1_at	1.08e-05	upregulated	ACCATTTCATTGTGTTTATACTCATTCACATTCTTGCTATGATCGCTCATTTCTGAACATATATATATATAATCATGTAAACTTCTACCTATAAACAGCAATGGGGTTGTTCATAATTCCTTAATAAGGAGAGCAGTGCAGCAGATGGGAGTGAAGTATCTGGCTCACTTTTACTCTTGTCATGCTGTGCCAGATGCTTCACTGCTGCTTCCTGCCCGAAGAATAAACTGTGTGTAAATGTAGGTGGAGACATAAATATATTTACTTACCAGTCAGTTGAAA	---	---	N/A	---	-	no IPS match	---	---	0	Xl.70415	---	---	---		---	---	---	---	---	---	---	---
Xl.1881.1.S1_at	-2.35e-05	upregulated	ATCTTCATCTACAGTCTCCGTCTTGTCCTACTGTCTCCATCTTGCCCTTCTATATCTTCTGATCCATATCTTTAGACCCACAGCAGTTTTCCTCTCTAGTCAGTCTGTTAGTGAGATACTATAAAATGGTGTATCACTGATAAGAGTTGTAGCCTCGGCTGTTCTGTGACTGTGGGTTTGGGTTGAGAAAGTTCACGGAACAATACACAGGATTTTAGTAAAACAGCCGCACTCCTTCCTGCCACACACACAATGCAGTGTCACACTACAGGATTCACTGACACCTGAAGCCTAACTATTACCTATACACTTGCACTGTGATTCTCTATGGAA	elastin microfibril interfacer 1	emilin1	N/A	elastin microfibril interfacer 1	-	seg (SEG), SignalP-NN(euk) (SIGNALP), tmhmm (TMHMM)	---	---	0	Xl.1881	emilin1	733171	Q5EAT3		---	---	---	---	---	---	---	---
Xl.18853.1.S1_at	9.33e-06	downregulated	AGACAAGTTTCAGAGGAGTATACACAGAAGACAATTGCAGAACTAACAGATAAGTTTGGTGCACCAAATCTGCCAACTGTGGAGGAGACTGATGAGAACTCGGCAGGGGCTGGTGTTAAACCAATAGATCCAGAGATACCTCCAGGGTTTGAGGATGCTGATGATATGCCCACTAAAGAACCAGCCATGAAAGAAACAGTGGAAGAAATTTCTGAAACTCCAAAAACTGAAGAATCTAGCTTGGATGCAGCTGTTGGAATGGAGGAAACGTCAGAAGAAAGTGCAGTTTCTATGAAAGACACAGATGCTGGACAGGGTTCAGAAATACCACCTGATAACACAGCTTAATCTGATTTGTGAGAGTTTGCTAACCAGTAATAAAGTTACAACTTCCCATGA…	DPY30 domain containing 1	dydc1	N/A	DPY30 domain containing 1	-	PTHR23356 (PANTHER)	---	dydc1 protein	0	Xl.18853	dydc1	733358	A3KNE0 /// Q3KPY9		---	---	---	---	---	---	---	---
Xl.18856.1.A1_at	1.06e-05	upregulated	AACCGCTAAAAACATTTCCATCCTCCCTTTNTGCTGAAATGCTGATTTATTTTAAAACTTGATATATGGGTGCTTGGAGAGCAGAGCAGAANGTTTACTTCTCCTTTAATCACCCAACAGCATCTTGCTGGTCCTTGAAACAACAATCNCCTTTAACCCTTTGTGTGTAACCTGCNGNCGAATCCATAGATCTCGTTTCAATGTTTCTTTTTTCANNGNTCCTGTCACAGAGGCCGACATAGAAAGTGTTAAATAGACAGGGACCCCCCAATGTGTGGGAAGGGGCTGCAACACATTGCTNTGCAGAGAACCCGGTGACTGGCACCATTTTTAGGCTNTAAAGCAGAAGTTTACATTTCCCCCCAACTNTTNTCANCCCCTGCTTCCGGTTTTGCTTTC…	---	---	N/A	---	-	seg (SEG)	---	---	0	Xl.78680	---	---	---		---	---	---	---	---	---	---	---
Xl.18863.1.A1_at	1.66e-05	downregulated	CAATGATTTACGGACTTTATGGCAAGGCCTACCACATTTTTTTATTCTTTATACTGGAGCAGTGTACTAAACAGGTTGTCAGTGGAGCAATATGAACAACCTCACACTTTGCTTTATAAATGATGAAATGAAGGTTCTGGGTAAAGGGCAACGTCAGCTAAGCCGTTAGCCTTTTATTTGCCTATTCTGTAAGGAAGTGGGGAATCTTTTATTTATATTCTTTCCTTGAAGAAGAGCCGCAAGTTNNNNANNCCTGAGTGAGGTCTGTGTGTAAATAAACTGAGACAGTGTAAAGCACATCCACTTGGTATGTAATATGTACCCCCTTTCCAGCTTCATGTGCAACCCCAGCCACACAGTTCCCTCCTTAAAACACAACCACCTGAAAATGAGTGTATG…	---	---	N/A	---	-	seg (SEG), SignalP-NN(euk) (SIGNALP)	---	---	0	Xl.18863	---	---	---		---	---	---	---	---	---	---	---
Xl.18865.1.S1_at	1.24e-05	downregulated	ATGGTGCAAATTTAAATTCACGAACATCTAGAGGCTATTCACTGCTGCATTGTGCTGCAGCTTGGGGCCAACTGGACATGTTAAAAACCCTAATAGAATTGGATGCTAATGTAAAAGCTTGCAACTTCTGTAATGAAAAGGCNTATGAAATAGCAGTTCGATACAATAAAACTGAATGTGCAGATTTCCTGGCCTGGGCTGAAGCTAAACTGGAATTGAAAATGTATATCAGCTTTGTCCAGCAGTCTTTCACAGATCTAGAAAAAACGCAAGGGAAACTCAACAAAGAATACAAGCACCAGACTATGGCTGCCTGTAAATCCAAGAATGATTGGTTAGAGCATACAAAGAACCCAACCACTCATGATTTTGTGGAACAGAAGCNGCAACTGGAAGCTA…	ankyrin repeat domain 45	ankrd45		ankyrin repeat domain 45	F:molecular_function; P:biological_process; C:cellular_component	IPR002110; IPR020683; G3DSA:1.20.1270.10 (GENE3D), PTHR24180 (PANTHER), PTHR24180:SF153 (PANTHER), SSF100934 (SUPERFAMILY)	---	ankyrin repeat domain 45	3	Xl.78572	ankrd45	496009	Q5PQ20		NP_001088745	NM_001095276	---	---	---	---	---	---
Xl.19045.1.A1_at	1.73e-05	downregulated	GAAATTCGGACGTTTTCACGCAAAATCGAGCAATTCGAACCTTTTCACGAAAAAATCAAACGGTTTCACGAAAAAATTGTGAAAATCGGAAATTGCCACAGGCGAATTTTAGCCGGCGAATTTTCGTGAATTTATTCTCCGGCGGCGAAACACGGGAATTCGCCGCGAATTCAAGCCTGGCGTATGTTTTCGCCCATCACTAAAGGTGTGCAAAGGTCTGTTGCTTCTTTGGAAAAG	---	---	N/A	---	-	no IPS match	---	---	0	Xl.73732	---	---	---		---	---	---	---	---	---	---	---
Xl.19050.1.A1_at	5.18e-05	downregulated	TTACATTGTGTTTACCAGCTCTGGGTAACCAGAAGATACTAGGTCTCAGAGCAACATTTTTTAGTGCACCAAAAATAATGAAAAATGTCCTGTTTCACAAACATATAATTAAAGAATGCATCAGGCAGGGCTCCCCTGCACTCGTGAGCACTGCAGATGCTACCGGTCTACTTTTGGTGTAGTTATGCTCCTGAATTCCAGAGAGTTTGAATTACTCTGTATACTGTATATGTTGCAATCTCTCTAGTGACTGCGGGGTCATAGGGTATATTCTTAATCTTCCTTGAATGATGTAGTTATATATTCTCTCTGACTTCTCTCATTTACTGCTTGATGTGTTTATTATATAACAGTGAAATTATTGTTTAGTGTGATAGCTGTATCGATTACTTTTACGAT…	---	---	N/A	---	-	tmhmm (TMHMM)	---	---	0	Xl.19050	---	---	---		---	---	---	---	---	---	---	---
Xl.19064.1.A1_at	-7.05e-06	downregulated	GTGCTTCTGTATTCATGTAACCCTCAGCCTAGTATTTGCATTCCAAAAATGCTATAAACTAATGAAAAAACATTCGAAAATGAATCTCAATTGCAATAGTGCTCAGTGACACACCCTGTGTAAGTTTAAATATTACAAAAATGGACACCTTTTCGGCACCAGTTTTTTTTTTCCTTCTGTCATAGAGGAAACCAGAGGCATAGATTCTACAGCGCTGGCAGTCAGATATATGAAAATCGGTGCAGTAGATTTTACGATCTGCAGCAAGCAAGCATTTA	---	---	N/A	---	-	SignalP-NN(euk) (SIGNALP)	---	---	0	Xl.73735	---	---	---		---	---	---	---	---	---	---	---
Xl.19098.1.A1_at	-2.48e-05	upregulated	GGATTATTTTCCACTTACCCCTCAGCACAGATAAATGAGAAAACAAAAAAAAGCCATGTTCCAAGACTATATACTCTCCATGCTACTGAGCTCCTTCACTTATATTTACACTTCTTTTGCATTATCTTCTCTCTTCCCAAATGAGCCTGTACCCAGAATTCCTCCTCTTCCCCTTNTGATATTTAACACTGTATCGTAATAAAGACAAAATAACTAAAAAAAAAAAAGAGAATGTGGGATTTCCCTGGAGCTGTGAATTTTCTGTTTGCACTTTCTGTCCTGTATCTTTCTGTACAAATTTGCACTTCTCTTTTTATCGCCTCTGTAGACTGATAT	---	---	N/A	---	-	seg (SEG), SignalP-NN(euk) (SIGNALP), tmhmm (TMHMM)	---	---	0	Xl.19098	---	---	---		---	---	---	---	---	---	---	---
Xl.19112.1.A1_at	1.77e-05	downregulated	ACCGTGGTCTGCGTCACCGCAAGGGCCTGCCGGTCCGCGGCCAGCGCACGCACACCAACGCGCGCACCCGCAAGGGCAAGGCGAAGCCGATCGCAGGGAAGAAGAAGTAAGCGCCTGCGCGCTTCCTTCTCCGCCGGAAGCTGGTCGGCAACGATCGCCCGGCGTTTCAGCTAGTTAAGGTCAGGACATAATCCATGGCACGTGAACCGCAGCGTCTTCGCCGTCGCGAACGCAAGAACATCACCGCCGGCGTCGCGCATGTGAACGCCAGCTTCAACAACACCATGATCACCATCACCGACGNGCAGGGCAACGCCATTTCGTGGTCGTCCGCCGGCATGANNGGCTTCAAGGGCAGCCGCAAGTCGA	---	---	N/A	---	-	seg (SEG), SignalP-NN(euk) (SIGNALP), tmhmm (TMHMM)	---	---	0	Xl.70953	---	---	---		---	---	---	---	---	---	---	---
Xl.19145.1.A1_at	-1.17e-05	downregulated	TGAAAAGACTTTCCGCTACCAGACAGCCCTTATTAAGCACCGGAGAAACGATTCATGTGATCGAACCTAAACTGGTCCACTTCTATGTCCTAAGAAGAGTCTGGCCTCTAGGCAAAGGCTTCAGTTGCACTTCAGCATGATTGGCTGCTCACGTAACAACGGATTCACTCAAGGGAGAAGTGGCCAACGCTAGTGGAAATTCACCAGAAGTCCAATCGGCAGGGACATCACCAATTCACTTACAGGCGCAGATGACAATTCACTAGGGAAAGAGCGTTCGTTCGCAATTTATCACCAGGCGACTTTTAGCTCAGGCCAATGGTTGTTGCTCCACAAATTCACTAAAGTGCAGATTTTTCTGAACGTTACCTCCTTCGCCAGAGTTGACTTCACCACTTC…	---	---	N/A	---	-	no IPS match	---	---	0	Xl.19145	---	---	---		---	---	---	---	---	---	---	---
Xl.19178.1.S1_at	2.39e-05	downregulated	TGATATCACTTCCAGTAACTTGGGATTGTGGCACGTGCCCAACAACACACCATTTTCCCACTGGAGGAATAACTCACTTCTAAGGTATCGGACACAGAATAACTTCTTTTCTGCTGAAGGTGGAAATCTCTTCAATCTCTACCAGAAATATCCACTAAAGTTTGGAATTGGAACTTGTCCAAAAGATCATGGACCTGCTGTGCCCATTGTGTATGATTTGGGAAATCCTGACCTAACCACTAAATACTACTCTCCAAGTGGTAGACGGGAGTTTACTGCTGGATTTGTTCACTTCAGAGTGTTTAATGCAGAAAAAGCAGCGCTTGCTCTCTGTGCAGGAGTCAAGGTGACTGGCTGTAATACAGAACATCACTGCATAGGAGGAGGAGGTTATTTTGC…	35 kDa serum lectin	sln35-A	N/A	35 kDa serum lectin	F:receptor binding; P:signal transduction; F:sugar binding; P:positive regulation of protein amino acid phosphorylation; C:brush border membrane; P:positive regulation of glucose import; C:membrane raft; C:anchored to membrane; C:extracellular region; P:response to nematode; C:plasma membrane	IPR002181; PTHR16146 (PANTHER)	---	intelectin 1 (galactofuranose binding)	11	Xl.19178	sln35-A	373568	Q8JJD0		NP_001079040	NM_001085571	0007165 // signal transduction // inferred from electronic annotation	---	0005102 // receptor binding // inferred from electronic annotation /// 0005529 // sugar binding // inferred from electronic annotation	---	IPR002181 // Fibrinogen, alpha/beta/gamma chain, C-terminal globular // 1.4E-4	---
Xl.19179.1.S1_at	0.00028575	downregulated	ACCCTTATGCTTCTAGTGATAACTTGGATCAACACTGGTGAATCGCTGAGCTGGGACAGTAATTTCAATATAACAAATACAATAATTCTAGAATGTGTTCTCCTTTAGGCTTGTATGATTACAGATTTAATCATTACACTGGGGTGCATAGAAAGACTGTAGAATACATATTAAGGAATATTATAGCNNAGNACCTTCTCTCAGCTCCATCCTAGACCTCCATTCTCATTTTACTTCCTATCCGCTTGTTCCCTGATCACCGTCCCAGTACACTTTCTCTCCACCCCTTCCTCTCATTTCCTCAGCCTTTTACCTAAATATTCATACCACCCCTCAGCCTCTCCTTGTCTATCTATTCCCCTCTTCACATGGGTAAATAGCTAAGATAGATTTGCTGTG…	chemokine (C-X-C motif) receptor 1	cxcr1	N/A	chemokine (C-X-C motif) receptor 1	-	SignalP-NN(euk) (SIGNALP), tmhmm (TMHMM)	---	---	0	Xl.19179	cxcr1	398309	Q8QFR5		NP_001082234	NM_001088765	0006935 // chemotaxis // inferred from electronic annotation /// 0007165 // signal transduction // inferred from electronic annotation /// 0007186 // G-protein coupled receptor protein signaling pathway // inferred from electronic annotation	0016021 // integral to membrane // inferred from electronic annotation	0004871 // signal transducer activity // inferred from electronic annotation /// 0004872 // receptor activity // inferred from electronic annotation /// 0004918 // interleukin-8 receptor activity // inferred from electronic annotation /// 0004930 // G-protein coupled receptor activity // inferred from electronic annotation	---	---	AAH84427.1 // span:41-63,75-97,117-139,151-173,208-230,243-265 // numtm:6 /// NP_001082234.1 // span:41-63,75-97,117-139,151-173,208-230,243-265 // numtm:6
Xl.1918.2.A1_at	1.74e-05	upregulated	TACACTGGTCTCGTTTATTTATCTTTATCCCTTCCAACAGCATGCATGTCATTGTGCCACTCAAAAATTACAGATCTCTGTAGATTTCNAAACTACAGCTTCTGAGGAAGCATGTACTGGATACATTCTCTTGGATGGGTAGAGACATCTTTGATGCTCCTAATGTTCAATTGCAGCTCCCAGTATGCCTCCAGAAGTTCAGCTGCATCCCATTTGCTGACAGCTTGTCTTTCTGCATTATTTGGAGCAACATACTTTTCTACTTCGTTCCCTTGGAGGCCCAAGCTGGAGAGCACAGGCTCACCTACAGCATTCCCAAATGTAAATATGCAGTGATTAAAAAGCCCTTTTGTAAATTAACTGCTTTTATTACAAGCTCTCCATTCAAAGCTAGCTAAG…	---	---	N/A	---	-	tmhmm (TMHMM)	---	---	0	Xl.77930	---	---	---		---	---	---	---	---	---	---	---
Xl.19244.3.S1_at	-1.42e-05	upregulated	GAGTCTTCAAATTCGTGGGAGCCTACAAGAAACTTGAAATGCCCTACACTCCTAAAACAGTTTTACAGTGATCTTTATAAGTATTTCTATGCACTTAAACCAAATAAAAAAGGGGTCATAAAAAATAATATTAAGTCTTTGGACCCTTCTCTTTCTGACTATATAGTCAAAAAAGCTAAACAGAGGATTGTTCTACGGCGCTGGGAAGAAGAGCTGAACAGGAAAAAATCCCATAGTGGTATGCTCTTTGTTGAAAATGTTGTTGATTTAGAAGGTCCTCCTATAGACTTTTACTATATCAACGATTACAAGGCCTCTCCTGGAGTAAACACATTGGGTGAAGCCATTGTTGGCTGTGAATGCTCGGACTGCTTTAAAGGCAAATGTTGTCCCACAGAA…	---	---	N/A	---	C:chromosome; F:methyltransferase activity; F:transferase activity; F:histone-lysine N-methyltransferase activity; F:zinc ion binding; P:methylation; P:histone lysine methylation; C:nucleus; C:chromosome, centromeric region; P:chromatin modification; P:cell differentiation; P:regulation of transcription, DNA-dependent; P:transcription, DNA-dependent; P:cell cycle; C:nuclear heterochromatin; F:chr…	IPR003606; IPR007728; G3DSA:2.170.270.10 (GENE3D), G3DSA:2.40.50.40 (GENE3D), PTHR22884 (PANTHER), PTHR22884:SF25 (PANTHER), SSF82199 (SUPERFAMILY)	---	suppressor of variegation 3-9 homolog 2	24	Xl.73749	---	---	---		---	---	---	---	---	---	---	---
Xl.1928.1.A1_at	0.01443	downregulated	GTAGCATTCTTTCATAAACACTTAGATCACATCTCTTACAAAAATAAAAAATCTGGGAACAGTTTATCATTGGATTCACCATATCTGCATAGAAATGAAATACAAACTCTACATTATGAGCAATTCTTCAAGTCTA	---	---	N/A	---	-	no IPS match	---	---	0	Xl.1928	---	---	---		---	---	---	---	---	---	---	---
Xl.1930.1.A1_at	-3.24e-06	upregulated	AACAAATATGTAGCCAATCAGAATATTCACAGAAATAAAACCAGTCAATAGTTAATCACAGCTTTATAACATTTGCACGGCTAGAACTACTTGTAGTCAATCAGCAGATCAGAATATTCAAAGGCTTGGACCCATTTGCAATAAGAACTTTAGGATGTTGACAGCA	---	---		---	-	no IPS match	---	---	0	Xl.1930	---	---	---		---	---	---	---	---	---	---	---
Xl.19306.1.A1_at	0.0013245	downregulated	CAATTGGTGGCACAGTAGCCGAATTATGTTTCACTAAGCTGAAGTTTAGAATACATTAAGGAAATGACCTAAATAATGTCAGCTTCTATCTGTATGGAAAGGCTGCCATGAATATTGTGCAATTGTTCACCTAAAACACTGACTGTTTCAAGTGGCAATGGAACCTGAATTCAATGACTCAAAAGAAATTACATCAGTATTCTAGACTAGACATTCTTCACATTGTGTTTGGCATCCTCCAGGATCTTGAAGGAACGTCATTGGGTGGACACTGGATAATGTTTTTAATGTACAGCAATACAAATTGTTGTTTGTACATCTCAATAACGGAAATATTTCTTTAAGATTAATCCTGCTTAAATGTTTTTCTGCTGATGCCCACATTCTCTACAAAAGTGT…	---	---	N/A	---	-	no IPS match	---	---	0	Xl.19306	---	---	---		---	---	---	---	---	---	---	---
Xl.1936.3.S1_at	-2.01e-05	upregulated	TCTGCATTGCTGATCTCTGTCACAAGTGGGATTACCCAATAAATTTCAGTTTTTTTTTAATATAATAAGGAAAAATATGTTGTCTGCAAGAATTTGTGAAACGGTCACCCACGTCCAGAACCCAGTTGCAAATAACATTGCTATGGACAGTATGCTAAAACTGGCATGTCTGGCACTAAAAGTATTTTTAAAAATATTAAAAAGCAAGTGCATCTGTAACAGGGTATAGCATAGGCTGNCAGTGATGCTGGGAGTTGTATTTCAGCAGCCTTTCGGAGGCCGCCCAGTTGCTCATACCTGAACCCTTCTTACTATATAAAACAAGGAAGCTTTTGAAAATAACAAAAGGAGAATAAAACGTGGACCATTTTTTTCCTGCTGGGGCAAAACTGCAGCTGA…	---	---	N/A	---	-	SignalP-NN(euk) (SIGNALP), tmhmm (TMHMM)	---	---	0	Xl.1936	---	---	---		---	---	---	---	---	---	---	---
Xl.19373.1.S1_at	8.37e-06	upregulated	AATTTCAGGCTTCAATTCTTGGATGAACTACAGAACCAAAATCTTGAGAGAGGTCTATTGATGGCAAATCAGGAGAGGACTATGTGGCAGATAAAGAGGTGCCAGCAATATACACAAGGTNATATTGTATCTGGCGACCTTTGTTTGAGCGTTGTTCCAGTGTGTGGCGTAATCCTACCTAAGAAACAGCAGAAGGGACAACATTTGGAGGAGGATATTGGCCAGCTTGTGTTGGTGGAATCTACTTGCAAAAACCTCCATAGCCTTGCCCTAGCTGTCTCCTACCAGAATCCTGTTCTTTTGGAAGGACCAATAGGGTGTGGCAAAACTGCATTAGTGGAGCACTTAGCCACTGTTACTGGACGCCACAAGCCTCCCGACATTTTAAAGGTTCAACTT…	MDN1, midasin homolog	mdn1	N/A	MDN1, midasin homolog	F:ATP binding; F:molecular_function; F:nucleotide binding; P:biological_process; C:cellular_component; C:nucleus	G3DSA:3.40.50.300 (GENE3D), PTHR22908 (PANTHER), SSF52540 (SUPERFAMILY)	---	mgc82653 protein	6	Xl.19373	mdn1	444049	Q6GPS0		NP_001085623	NM_001092154	---	---	---	---	IPR011704 // ATPase associated with various cellular activities, AAA-5 // 1.7E-6	---
Xl.1946.1.A1_at	0.043314	upregulated	TGCAGACGTTTGAGCTTGACGGTTACCAGATCCCCAAAGGCTGGAGCGTCATGTACAGCATTAGGGACACCCACGAAACGGCCGCAGTGTATCAGAACGCAGAAATGTTTGACCCAGAGAGGTTCAGCACTGAGAGAGACGAGGGGAAATTGGGCAAATTCAACTACATCCCCTTCGGTGGAGGAGTCAGGAGCTGTATTGGGAAAGAACTGGCAAAAGTCATTCTCAAAATCCTGGCCATGGAGCTGGTAACTACTGCCAAGTGGGAGCTGGCAACACCAAGCTTCCCCAAAATGCAGACCGTTCCAGTAGTGCACCCAGTGGATGGACTCCAGCTTTCTTTCAGTTTCCTAAGCGACAGTGACACAGAAGCAAAAAATGGGTCACGTGCCAATCCCT…	---	---	N/A	---	F:metal ion binding; P:oxidation reduction; F:oxidoreductase activity, acting on paired donors, with incorporation or reduction of molecular oxygen; F:heme binding; F:oxidoreductase activity; F:electron carrier activity; F:iron ion binding; F:monooxygenase activity; F:retinoic acid 4-hydroxylase activity; P:neural crest cell development; P:anterior/posterior pattern formation; C:microsome; P:orga…	IPR001128; IPR002403; IPR017972; PTHR24288 (PANTHER), PTHR24288:SF18 (PANTHER), seg (SEG)	---	cytochrome family subfamily polypeptide 1	21	Xl.1946	---	---	---		---	---	---	---	---	---	---	---
Xl.19468.1.S1_at	1.03e-05	downregulated	TGGCTGAATGATACTGCCTTCCTCCCCCTTGCTTTTGCCGATAGGCGATAACCAATTCTGAGCAAGTTTACCATTAACAAAGACAATCTGTAAATCATGAGTAAGACAGTTAAAACTCTTTACACATCATAAGTAAAAATGCTATTTATTTGTAATGTAAAGTAGTGTTAACGTGTATGTGTAGTACGTTAAAATGGTGAGGATGTGAGCCACGTGATGATGGATTAACAATGGACTTCTCCAGAAATTTAGAAGAAAAAGTTCCACTTCAGATCAATACTGGAAGCCGCAGCCTCATGATGGTTCCCTAAAACAAAGGCATTGTGTACATTCAATTATTTATAANGTTTTATACGATCATTNACAAACTAAGCGATAACCTTCCTGTTTTCATGTATT…	amyloid beta (A4) precursor protein-binding, family A, member 2	apba2	N/A	amyloid beta (A4) precursor protein-binding, family A, member 2	-	SignalP-NN(euk) (SIGNALP)	---	---	0	Xl.19468	apba2	447055	Q6DCD8		NP_001087166	NM_001093697	---	---	0005515 // protein binding // inferred from electronic annotation	---	---	---
Xl.19492.1.A1_at	2.4e-05	downregulated	ATAACCCCTTAGAAACTATACTGTTATTCTCAAAGATAACCAAATCTCCTCTCTATGTTCATGAGATAGAATAATACAAGTAGGGAAAAAGTGGCAAGGATAAGTGTTTGATTGTGGTTTAAAACTTTTTGGAAGTTATTTTGAAACATGGAGCATTTAGCCCTGTTCCAGTAACCCCAATAATCAATGACTTGACTCTTNCCAGTGTATGGCATTGGACACAAGTAGTTATTTAACTGTGACAACCTTTTTCATAANAANNNTTATGTAATATAAACATAGTTTTTTGTTACTTCCACCTAAAAGATTTGTGAAAGAATACAAAAATTGCTCTTTGTACACTCCATCATTTAGAGATGACTGATCCTGAACTTAGGTACTGTAGGATACACGGTAGTC…	---	---	N/A	---	-	tmhmm (TMHMM)	---	---	0	Xl.71945	---	---	---		---	---	---	---	---	---	---	---
Xl.19503.1.S1_at	-1.28e-05	downregulated	TTTAACAGCAGACAAAGGTGGGCAGTTCCAGCTTCTGGGAGGAAATGTCAGTGGAGAATTTGTAGAATTGGAACCCGAGAAACATATTGTAATGTCTTGGAGGTTTAAATCTTGGCCACAAGGTCACCATGCTNNCNTCACTCTGACTTTCACAGACAAAGGTGGGGAGACAGAGTTGCGAATGGAAGCTCGTGGTGTCCCACAGGGCGAAGAGGATCGTACCAAAGAAGGCTGGAAAAGATACTATTTTGATGGCATTAAGCAGACGTTTGGATATGGAGCTTTGCTCTTATAAATTCTGCTGGGGAGTTGTTGTTTTTTTCTTCATTTTTTTACTGGTCTATAAATAAATATTGTCTTGTGGACTGAAAAATATTTAATTTGTGGGGGTTTTATCTC…	AHA1, activator of heat shock 90kDa protein ATPase homolog 1	ahsa1	N/A	AHA1, activator of heat shock 90kDa protein ATPase homolog 1	F:ATPase activator activity; P:positive regulation of ATPase activity; P:response to stress; C:cytoplasm; F:chaperone binding	no IPS match	---	ahsa1 protein	5	Xl.63948	ahsa1	443947	Q6GQ65		NP_001085521	NM_001092052	0006950 // response to stress // inferred from electronic annotation	0005737 // cytoplasm // inferred from electronic annotation	0001671 // ATPase activator activity // inferred from electronic annotation /// 0051087 // chaperone binding // inferred from electronic annotation	---	---	---
Xl.1959.2.A1_at	-1.02e-05	upregulated	TTGGAATATCCGACCCCTGCAGCGGAACTTCAACTTTGTGACTGATGCTTGAACATTATCCTGTGACATATCTCCAATTGTCTTCATTGTATTAGACTTTGCAGCTTGATCTCAAATTTTTTCCCTTTTTTTAGTGAACACTGCAAAACCAGAAACAAAGACCATAAAAGCAGAAATAAAGACTAAACCAAAGCTAGATTCAAAGAAAGGCAAGTTTGTGGCTTTTTTTCTTTCTTTAACCTCAAATTATCACAGGGCTAAGGGGATATTTATAATGTGGGCATCTACCAGCATAATTATCTGAGCTGCCAAATTGCTTCTGTGCCTTTACTTAGATTACATTTGTAACCATTTAGGCATTGCATTTGTGCTTCTATTGGATATTGTGCATTAACACAC…	---	---	N/A	---	-	no IPS match	---	---	0	Xl.5053	---	---	---		---	---	---	---	---	---	---	---
Xl.19746.1.S1_at	-4.45e-06	downregulated	AAAGAGGGCATTTCATTTCACAGCTTCCCTCCTCTTATCCACAAAATGATAATTTTCCCCGTTTTCAATCATATATTCATTTTTTTTTTTTTAACTTTAAAACCTGTTTGTATCTGTATATGTGNGNGNGTGTGTGTTCATGTCTATACCTGTGTGTGCGTGTGCTTGTTTTTGTGAATATACATTATTAATATTCCGATTTAAATTTAATTTACATTATCAAACTGTAAGCTCAAAGGTAGCAGAACAATTGCCTCTGTGCTGCATCTGGGAGAATTTTATTGGTCTACTGTGTAGCCCTTTGGGTGGCAGAAAGCCTAGAGATATGATTAAGGCTCATTAGGAAGTGCAGCACTTAAAGGAAGGAAACACCCTGGGACCCTGCCTGTATCATGTATA…	solute carrier family 48 (heme transporter), member 1	slc48a1	N/A	solute carrier family 48 (heme transporter), member 1	-	no IPS match	---	---	0	Xl.70089	slc48a1	494820	Q63ZL3		NP_001088117	NM_001094648	0006810 // transport // inferred from electronic annotation	0005764 // lysosome // inferred from electronic annotation /// 0005765 // lysosomal membrane // inferred from electronic annotation /// 0005768 // endosome // inferred from electronic annotation /// 0010008 // endosome membrane // inferred from electronic annotation /// 0016020 // membrane // inferred from electronic annotation /// 0016021 // integral to membrane // inferred from electronic annot…	---	---	---	AAH82899.1 // span:7-27,37-59,72-94,107-129 // numtm:4 /// NP_001088117.1 // span:7-27,37-59,72-94,107-129 // numtm:4
Xl.19750.1.A1_at	1.69e-05	downregulated	GCTTTAACTTGCTTCTGTGATAGTTCTGTGTGNACTGAAGCCCAACATTTTNAATNAAATAGTGTACCCANAAAAAAAAAACCCAATTACATTCACTCCACAGTATTTAAATTACTTTTGTTCTTGGGAATTAAAAACTTGCTTGCATATCATCATTTAAGGGTCAGTTGCTTCTTAAAAAGGNCTGTCCTCAAAATTAACATATTAATATTTGTATTTATGTATGTATATCATTACTTATACANNACCAATGTAAATGCAGTGTTGTACATTTCTTTAACAGTACAGATGGTTCAACAAATATATATATACAGTTACAAAGGAAGTAAATGTGCTAACAGACACCCGATGAAGGAGCTTCCTGCTCCAAAGAGCTTACAATCTAAATAATCAGATTAT…	---	---	none	---	-	no IPS match	---	---	0	Xl.72347	---	---	---		---	---	---	---	---	---	---	---
Xl.19794.1.S1_at	1.95e-05	downregulated	ACGTCATTCCCCACACGATAAGAAACATTCCAGAACCATGAAGCATGCTGATACCCTAAGCAAACACGTGTGTCCGTCTTTGGGTATACGTCCAAGTACAGAGAAGCTCTTTGCACTTTATTGAAGAAAATATGTGCCAAAAAGACTTTTAGCACCCTGGTCTGTGCTGTTCTCATTACAAACAGCAGCATTTGTGTCAGTGCCATGTTACCCTTTACCCCTTTTTTTCTGTGCCAAGTTGCCTGCCAGGCACATGTTTACATATTGTAGTTTAAAGGGGCAGTTCCTGCTGCCCTTGGATATGATTTCAGCAAATGCTGCTGAGATATTGGCATTGACTTTGGGGAATCTGGAAACAGGAACGGTCAAGGAACTTTCTTTGTGCTTTTTTTTTTTTTA…	RAB37, member RAS oncogene family	rab37	N/A	RAB37, member RAS oncogene family	-	SignalP-NN(euk) (SIGNALP)	---	---	0	---	rab37	100380956	---		---	---	---	---	---	---	---	---
Xl.1980.1.A1_at	-1.11e-05	upregulated	AGCTCAACTCCTCTTGCTCTGAATGTCTGCTTCAATGAATAGCCCAGCTCTCCTTCCTCACTGAATCCCATCATGCTTCTTCCCTCCCTCTCTTAATCTGTACTCGGTTTCCCATCATTCAGTGTAAGACCCAAAGCTTGCCATGCCTTTTTTTTTTGTTTTGCCTTTCCTAGGATTTCTGAATTGT	---	---	N/A	---	-	no IPS match	---	---	0	Xl.1980	---	---	---		---	---	---	---	---	---	---	---
Xl.19808.1.A1_at	-1.32e-05	upregulated	TGTAGCCACTGCTCATTCACGTTACCCTCCCCCGAGCACTTTAGGCACCACTTTTAGGGTGTAGAACAAGCTAGAAACCCCCCAAAATAGGAAAGGCAGCAGCAGTGGGTTGTTCCCCTGTTTAAGTCGGTGGCGGCGCATTAGAAAAAGTCGTAGTTCTCCAAAACAAAGCTGTTTGACCGTTATCACCTGTGTGACCTGTCCCATAGAGAATAATGGAAAGAATTCTCAAGTAGGATTGCAGGGAGTTGCAGTTTGAAGGTCAGACACCCTGATTATTACATTTTTCCCAGTTTTGTGGTACTTGGTGTAAAAATACTAACGTGACATTTGGCTGCGGAGATTGTGGTGAATTAAATGTGCTGAGCTGATCATCTGACAATAAGTCGCTCCAACTGC…	---	---	N/A	---	-	tmhmm (TMHMM)	---	---	0	Xl.56171	---	---	---		---	---	---	---	---	---	---	---
[truncated: 1,045 more rows]
