# Supplementary material for: A Regression-Based Differential Expression Detection Algorithm for Microarray Studies with Ultra-Low Sample Size
Source: PLoS One. 2015 Mar 4;10(3):e0118198. doi: 10.1371/journal.pone.0118198 (PMC4349782; doi:10.1371/journal.pone.0118198)
Supplement: S5 Table — (XLS) [file pone.0118198.s005.xls]

## Sheet: annotated_notch_time_series_38_
# PED Selections for Stage 38, DBM vs GFP
Gene	Weight	Regulation Direction	sequence	Affy Name (full)	Name (Affy)	Combined Hit IDs	AFFY_Gene Title	CUGI_GO_TERMS	CUGI_INTERPROSCAN_ACCESSIONS	AFFY_EC	AFFY_EC	CUGI_GO_TERM_COUNT	AFFY_UniGene ID	AFFY_Gene Symbol	AFFY_Entrez Gene	AFFY_SwissProt		AFFY_RefSeq Protein ID	AFFY_RefSeq Transcript ID	AFFY_Gene Ontology Biological Process	AFFY_Gene Ontology Cellular Component	AFFY_Gene Ontology Molecular Function	AFFY_Pathway	AFFY_InterPro	AFFY_Trans Membrane
AFFX-r2-TagQ-5_at	0.00023622	upregulated	AGGTCTGCGACTGATCCTAGTGCAATGCGTCTGAGCCTGAGCTACAGCGATATAGCCTGGATTGTGAGCGTATTTGCTGTCAGAACCTCAGCTCATCATGTATGATGCTGTACCATCCTGCGATACTGAAGATGCACCGCTATAATGCGAGGCTCTCCGCTAAAGTGGAAGCTGCTCGTTCTCAATGCGAGCGAGTCGAATCCAATGCCGTAGCTGCGATAACGATGCCGCTGACTCTACGGTAATGCACGATCCTCTACATTGATAGCAGATAGTCTAACGGGATAGCATAGGTGCAAGGCTCCTAGCATGTAGTC			N/A	N/A	N/A	N/A	N/A	N/A	N/A	N/A	N/A	N/A	N/A	N/A	N/A	N/A	N/A	N/A	N/A	N/A	N/A	N/A
AFFX-Xl-ef1a-3_at	-0.0016048	downregulated	TTGAACCACCCTGGTCAGATCAGTGCTGGATATTCCCCAGTTATTGACTGCCATACTGCACATATCGCCTGTAAGTTTGCAGAGCTAAAAGAAAAGATTGATCGCCGATCTGGCAAAAAGCTTGAGGACNACCCCAAGTCTCTGAAATCTGGAGATGCTGCCATTGTGGAGATGGTCCCTGGGAAGCCTATGTGTGTGGAGAGCTTCTCCCAATACCCACCTCTTGGGCGCTTTGCTGTGAGAGACATGAGGCAGACTGTGGCCGTGGGAGTCATTAAGAACGTGGAGAAGAAAATCGGAGGAGCTGGCAAGGTGACAAAGTCCGCACAGAAAGCCCAGAAGGCTGCAAAATGAATTGCCGGTTCCCTTCGCCTGGCACACAAGCCTTGTCCCTCTGAG…			N/A	N/A	N/A	N/A	N/A	N/A	N/A	N/A	N/A	N/A	N/A	N/A	N/A	N/A	N/A	N/A	N/A	N/A	N/A	N/A
RPTR-Xl-AE009032-1_at	0.00011349	upregulated	AACCGATTTCCACATCGAGCCGGATGCCTCCGCCGCCACCTATCTCTGGGGCGCGGAGCTTCTGACCGGCGGTGCTATCGATATCGGCACGCCCGCTGACAAATTCACTCAGCCGGATGCCAAGGCTTATGAGGTCATGGCGCAGTTTCCGCATCTGCCCGCCGAAATCGACGGTTCGCAGATGCAGGACGCCATTCCAACCATCGCGGTTATCGCCGCCTTCAACGAGACGCCGGTGCGTTTCGTCGGCATCGCCAATCTGCGCGTCAAGGAATGCGACCGCATCCGCGCCGTCTCGCTCGGCCTCAACGAAATCCGCGAGGGTCTGGCGCATGAAGAGGGTGACGACCTGATCGTACATGCCGATCCGTCGCTCGCCGGGCAGACGGTCGATGCCTC…			N/A	N/A	N/A	N/A	N/A	N/A	N/A	N/A	N/A	N/A	N/A	N/A	N/A	N/A	N/A	N/A	N/A	N/A	N/A	N/A
Xl.10.1.S1_at	-23.7831	downregulated	GAACAAAAATAATCTAGCGTCACGATAATGTATTTGCCCTAGTTTGTCAGGTCTCCGAAGCAGGTATAGCCAAACTGTGGAACTCTAGACAGTCTATCCCGGCTCTAGAGCTTTCTAAGTGTGGATTTATATGTTATTAAGATGGATGCTGAATGCAGAACACAAAACAGACAATTAGAATTTGTCTTAAAAATATAGTGGCTTTAGATTTGCATCAATAGCTACTATTTGTTACTCTGGAAACAACATTGTGTTTCCTGTTAATGTGCTCTAGGGATTATGTGTAGGCTTAATAATGGAGTCTGTAAGAGAACTCTTGAGTTGTTAAAAATGGACAACAGTTCTAAGCCTTCTTC	stathmin-like 2	stmn2	N/A	stathmin-like 2	-	no IPS match	---	---	0	Xl.49734	stmn2	494676	Q09001 /// Q640G8		NP_001087990	NM_001094521	---	0005737 // cytoplasm // inferred from electronic annotation /// 0016020 // membrane // inferred from electronic annotation	---	---	---	---
Xl.10526.1.S1_at	-0.00058742	downregulated	ACAAATCATCTGATCCAGCTGTTAAAGAAGTCTAGAATCATTGAAACATCAGCACTACTTTGATCTAGAAACAGTGAAAAAACAGTGTATCTGATATAACCATACATTGCTGGTTTTAACTTAAACTCCATCTTCAATGTACTAGCCAATGTGAATAACAAGGAAGACTGAAATGCACATCTCCGAAGAGTTTTATGATCATAAGATGAAGAATGTAGCCTAAATCTGGTGTTCTGAAAAATGAATACTGTTTTTTTCCTGTGTAGGAAAGAATGTTAATGTGTCCATATATTAATAACTTTGTAAAGTGTTTTTCATTTTTGGACTGGGGTTTGCGGTCCACATTCAATCTGCATTTTTAAAAAGCAGATCTGTGTAAGAAAGTTTTCCACTGAATAA…	egl nine homolog 1	egln1	N/A	egl nine homolog 1	-	SignalP-NN(euk) (SIGNALP)	EC:1.14.11.-	---	0	Xl.10526	egln1	446395	Q6DFD1		NP_001086560	NM_001093091	0055114 // oxidation reduction // inferred from electronic annotation	---	0005506 // iron ion binding // inferred from electronic annotation /// 0008270 // zinc ion binding // inferred from electronic annotation /// 0016491 // oxidoreductase activity // inferred from electronic annotation /// 0016705 // oxidoreductase activity, acting on paired donors, with incorporation or reduction of molecular oxygen // inferred from electronic annotation /// 0031418 // L-ascorbic a…	---	---	---
Xl.1056.1.S1_s_at	24.2067	downregulated	ATGGGTGCTGAGCTTCGTCACGTACTGGCCACTCTGGGTGAGAAGATGAGGGAGGAGGAAGTAGAATCTCTCCTGGCTGGTCAGGAAGACTCCAACGGCTGTATCAACTATGAAGCCTTTGTGAAACACATCATGTCNGTNTAAGCGGANNTCTCAAGAACTGTCAGCAGAATGTCTCAGAACANCGGGGGGCATCAGAACTGTACAAAGACCAGCAACTGGTTACAACCAACTATATGGAACTGAACTGTACAATACACCCACCAATTTTTTATTTTTTATTTTTCATCACTGGAATTTTGAAATTTACTTTCATGAACCCTGCTAATATTTCAAACGGATCAAACAGGACGATTCAACCTCCGACAAAGTTGGCGGCNAAATCTTCTAAGCAGATCT…	hypothetical protein MGC53335 /// myosin, light chain 1, alkali; skeletal, fast	MGC53335 /// myl1	N/A	hypothetical protein MGC53335 /// myosin, light chain 1, alkali; skeletal, fast	F:calcium ion binding; P:muscle contraction; C:myofibril; C:contractile fiber; P:cardiac muscle contraction; C:myosin complex; P:muscle organ development; P:muscle filament sliding; C:sarcomere; F:structural constituent of muscle; C:muscle myosin complex; C:cytosol	SignalP-NN(euk) (SIGNALP), tmhmm (TMHMM)	---	light chain alkali fast	12	Xl.1055	MGC53335 /// myl1	379145 /// 379944	Q7ZYN3 /// Q91792 /// Q91793		NP_001079458 /// NP_001080252	NM_001085989 /// NM_001086783	---	---	0005509 // calcium ion binding // inferred from electronic annotation	---	---	---
Xl.10618.1.S1_at	-0.0011939	downregulated	ATGTTGTTCTTCCATCCTGTAATGAGGTGAGTTTGCTCCAGTGCTTTACTTTTATTTAAAAATCTCTAGAACAGAAGTCATTTGCCCTATTAAACTTGTTTTTCTGGTAGGCAGTGTTTAGAATATAAAAGGGTGCTACTCCAGCCATAACAGATGTGACTGTGTTAATAATCTTGAATATTGTCACTATGAGTGTTGTTGGTGCCATCCCACTAACTCCGTATCTGCCTGCCAGCTGGTTTTCTCCAATGCATGCATCAGTCACTGGCAAGAGTTTCACCTCTACCAAGAGCCAAACCTAAACTTCTCAAAGCACACTGGGGCTGTGACACTGGTACAGCATGAACTGTGCGTCCCTAGCTGTTATTAAACTGCAATTCCAACTATAGGTAGGGGGTA…	---	---	N/A	---	-	SignalP-NN(euk) (SIGNALP), tmhmm (TMHMM)	---	---	0	Xl.10618	---	---	---		---	---	---	---	---	---	---	---
Xl.1083.2.S1_a_at	0.00031079	upregulated	GGCTGCGTCTGGAAAGCCCGCCTGCTGAATGAATATGTCGCTGTGAAAATCTTCCCCGTCCAGGATAAGCAGTCGTGGCAGTGTGAGAAAGAGATCTTCAACACGCCGGGCATGAAACATGAAAACCTTTTGGAGTTCATCGCCGCCGAGAAGAGGGGGAGTAACCTGGAGATGGAGCTGTGGCTCATCACTGCATTTCATGATAAGGGTTCTCTGACGGATTACCTTAAAGGAAACCTGGTAAACTGGAATGAACTGTGTCACATAACCGAAACAATGGCTCGTGGGCTTTCCTACTTACACGAAGATGTGCC	activin receptor	xstk2	N/A	activin receptor	P:transmembrane receptor protein serine/threonine kinase signaling pathway; F:transmembrane receptor protein serine/threonine kinase activity; C:membrane; F:protein serine/threonine kinase activity; F:protein kinase activity; F:transforming growth factor beta receptor activity; P:protein amino acid phosphorylation; F:ATP binding; F:activin receptor activity; F:receptor activity; P:activin recepto…	IPR000719; IPR011009; IPR015768; IPR017442; G3DSA:1.10.510.10 (GENE3D), G3DSA:3.30.200.20 (GENE3D), PTHR23255 (PANTHER)	EC:2.7.11.30	activin a type iib	52	Xl.1083	xstk2	397859	Q91347 /// Q9PSL8		NP_001081479	NM_001088010	0006468 // protein amino acid phosphorylation // inferred from electronic annotation /// 0007178 // transmembrane receptor protein serine/threonine kinase signaling pathway // inferred from electronic annotation /// 0032924 // activin receptor signaling pathway // inferred from electronic annotation	0016020 // membrane // inferred from electronic annotation	0004672 // protein kinase activity // inferred from electronic annotation /// 0004674 // protein serine/threonine kinase activity // inferred from electronic annotation /// 0004675 // transmembrane receptor protein serine/threonine kinase activity // inferred from electronic annotation /// 0004702 // receptor signaling protein serine/threonine kinase activity // inferred from electronic annotatio…	---	IPR001245 // Tyrosine protein kinase // 2.3E-4	AAH77946.1 // span:136-158 // numtm:1 /// AAB24030.1 // span:136-158 // numtm:1 /// NP_001081479.1 // span:136-158 // numtm:1
Xl.11037.1.A1_at	0.00034113	upregulated	AGTTTGGTGGTAACTTGCCTGTCCATGTTCCGTATTGCCAAACCTGAAACATTCCATAGAAGCATTTAGTCTCAGCAGCAGCCGACACACTGATTTCTGTATTGATACCTCTCAGTGGGAACAGCTTTGGCCTTTCCTTGGGGCAGTGTATAAATATGGAGAANNATATATATATATATTTGTGATATTTGTGCATTTCTTTTTCTGTATATTTGTGCCATTTTATCTCATATTCTTCATCGGTTCTCTCTCTTATTGAGGTTTCTATACGTTCTAGCAGTAAGACAGGTTGATGTGNGCGGCAGCTAGGTAATTCTCTGTTCCACTGCAA	---	---	N/A	---	-	no IPS match	---	---	0	Xl.50968	---	---	---		---	---	---	---	---	---	---	---
Xl.11073.1.S1_at	-0.0078783	upregulated	AACTTGGACTGCCAGTTCCTCATTACTGCCCCACCATTCTACAAGGTGGCATTAAACATTAGTGACTTCTTCTTGGAGATGAGCTCCACCTGCAAATACGACTACCTAGAAATATACAACGGAGATTCCATGAATGCCCCCAAAATGGGCAGCAGTAAATACTGTGGCTATCAAATATTCAATGTTATGGTCTCTGATGGCCGTTCCATGCTCCTCAGATTCTACAGTGATGATGCAGTGCAGATGTACGGGTTCAAAGCTTCATACACCTTCGTTCCTTCTGTTTAAAGAGCTAAGAAGAAATGGGAGTCCATTCTCTGTAGTCAAGATTCCCAAGTGCCATGGAGTCAAACATTAAAATCAACAAAATATATAACAATGTTGACTGAAGAAGTTACA…	hypothetical LOC494813	LOC494813	N/A	hypothetical LOC494813	F:metal ion binding; P:proteolysis; F:metallopeptidase activity; F:hydrolase activity; F:zinc ion binding; F:peptidase activity; F:metalloendopeptidase activity; F:calcium ion binding	IPR000859; PTHR10127 (PANTHER), PTHR10127:SF75 (PANTHER)	---	novel protein hatching enzymes	8	Xl.11073	LOC494813	494813	Q63ZG3		NP_001088112	NM_001094643	0006508 // proteolysis // inferred from electronic annotation	---	0004222 // metalloendopeptidase activity // inferred from electronic annotation /// 0008233 // peptidase activity // inferred from electronic annotation /// 0008237 // metallopeptidase activity // inferred from electronic annotation /// 0008270 // zinc ion binding // inferred from electronic annotation /// 0016787 // hydrolase activity // inferred from electronic annotation /// 0046872 // metal i…	---	---	---
Xl.11248.1.S1_at	0.00046642	upregulated	AACTACCAGGTTTGCATACATTATCCTTTATATAGTATAGTTAGAGGAGAGCACTAAAAGAGCAATTAACTGCTGTAGTTGTGTTTATTCAATACTACATGTTTCGTGAGAAAGGGCATCACCTATGCCCCTGATGAAGCCACATAGCTGGCGAAATGCGTAGGTGGACGGTGGGGGACCTAGCTCCCATCAGTTCCCAACGTTGACAGGCAGAATTGACCCCTTGAGAACGGGGACTAAGAAGGGAGTGGAATTTTAGAATTTGCTCAACAAGCTCTAACTTATTATTTTTCTACCAAACCGCATTGATTGAGTGGTACCATGGCATCCCCACTTTCTACCTATATTGCGGTTTTTAACCTATTTATGTTTTTTAAGACTACAGGCCTGCAATGCGCT…	tight junction protein 3 (zona occludens 3)	tjp3	N/A	tight junction protein 3 (zona occludens 3)	-	no IPS match	---	---	0	Xl.11248	tjp3	379249	Q7ZTN1		NP_001079562	NM_001086093	---	0005923 // tight junction // inferred from electronic annotation	0005515 // protein binding // inferred from electronic annotation	---	IPR001452 // Src homology-3 // 0.045	---
Xl.1147.1.S1_at	-0.00032298	downregulated	AGCACATCAGGCAACAGGTTCTTTGGGTGAAGATGCAGTGGGCACTGAAATGGACCAGCTGAACCTTTCACAGCTCCCACGATATGCCCGGGCATCCTCTGCTGGTCAGAAAAAATCTTTTCAACGCACTGATGGCGACCAAAGATCGAACATTGGGAATGCGTTGGTCAAATATCTGCAGCAAAGCAGGAAAGCAGGTCCTTCCGGGAGATATGTTGTCCTGCCAAACCGACCTATTTTTGATCAGTCCCATCGAATAAATGACAGAGACTACATGGGCTGGATGGATTTTGGCCGTCGCAGTGCTGAAGAATATGAATATTCCTCGTGAAAACTCAAAATATATTAAATTTTCCCCTATTTCTGTACAGATTAAATAAAATCATTTGCTGTCTTTAC…	cholecystokinin	cck-b	N/A	cholecystokinin	F:hormone activity; C:extracellular region; P:axonogenesis; P:neuron migration; C:axon; P:digestion; F:neuropeptide hormone activity; P:eating behavior	IPR001651; IPR013152; IPR015499	---	cholecystokinin (clone cck-cg) preprocholecystokinin	8	Xl.1147	cck-b	378612	P50145		NP_001079304	NM_001085835	---	0005576 // extracellular region // inferred from electronic annotation	0005179 // hormone activity // inferred from electronic annotation	---	---	---
Xl.11706.1.S1_x_at	-0.00072623	upregulated	GTGTTAGCCCCAGGCCCTGCATGAAACTGATTCATTCGAAGATGACAGCAGGAGAATATACTGAGGGTCCTCCTCNACCTCTGAGTGCAGAGGAGAAGAAAGAAATTGACAAGCGATCAGTTTATGTTGGCAACGTGGATTACGGAGGTACAGCCCAGGATCTAGAGGCTCACTTCAGTAGCTGTGGTTCCATCAACCGCATCACTATTTTATGTGACAAATTCTCCGGGCATCCAAAAGGATATGCATATATTGAGTTTGCAGAAAGGAACTCTGTAGATGCNGCNGTNACNATGGATGAAACCGTATTCCGAGGACGAACAATTAAGGTTCTA	poly(A) binding protein, nuclear 1-like (cytoplasmic)	pabpn1l-a	N/A	poly(A) binding protein, nuclear 1-like (cytoplasmic)	F:RNA binding; F:nucleic acid binding; F:poly(A) RNA binding; C:cytoplasm; F:nucleotide binding; P:biological_process; C:nucleus; C:ribonucleoprotein complex; P:mRNA 3'-end processing; P:virus-host interaction; P:termination of RNA polymerase II transcription; P:modification by virus of host mRNA processing; P:transcription from RNA polymerase II promoter; P:mRNA processing; P:viral infectious cy…	IPR000504; IPR012677; PTHR24011 (PANTHER), PTHR24011:SF61 (PANTHER), SSF54928 (SUPERFAMILY)	---	poly binding nuclear 1	25	Xl.83425	pabpn1l-a	398516	Q804A5		NP_001082505	NM_001089036	---	0005737 // cytoplasm // inferred from direct assay /// 0005737 // cytoplasm // inferred from electronic annotation	0000166 // nucleotide binding // inferred from electronic annotation /// 0003676 // nucleic acid binding // inferred from electronic annotation /// 0003723 // RNA binding // inferred from electronic annotation /// 0008143 // poly(A) RNA binding // inferred from direct assay	---	---	---
Xl.11929.1.S1_at	0.00039474	downregulated	GAAAGAGATCGCCATGTTTATTTTGGTTATTATCTTCCAAAACCGGCTTACTGCAGCAGCACTTTCTTAACTGCACATGAAGTCTTATTTATCCAAAATGTCATTACCATCCTTTATTCAGGATTATCAGTTTATCAGTGACGCACTGTGCAACATGGTTCACTACTTCATCATTAATCCATTCAGAGAAGCTATTTTAACTATGTAATTCACCAGATGAATTTAAGGACTGACAGTTGTTTTTTTTTTTTTAAGTAATAACCAAAAAAAATAAATAAAGCTGTGTTTGCAAAGTGAGCACTCTACCCACACAGTTTATTTTCTTCTGTGGGTTAAGATGTATGATGGATACTACGTGCCGCTTCTCGGAGAAATTAAATTTACACAGAATATATATTA…	---	---	none	---	-	tmhmm (TMHMM)	---	---	0	Xl.11929	---	---	---		---	---	---	---	---	---	---	---
Xl.11956.1.S1_at	-9.82e-05	upregulated	ATAGGACGGGCTGACATGCCTCGATGCTGTTTTTGTACAATGTTAAAGAACACCTTTATATAGTATCACTTAAACCTTTTTTTGTAAGTTCCGACTCAAACCGTTCTTTTTTTGAGAGAGAGTTCGACTTTAGAACTATATTTGCTGCTTTCAGCTTTGATATAAAAAAAGACAAAACAGAAAAAAAAAAATGAGAGGACGAAACGGAGCGGCTGTCAGATATTCTGCTGCAATGCAGTGCAAGGGAATGGACGGAGCAGTGCATGTACGGAGACAACGAAAATCGAATTAGCGGAGGCACAGTAATCCTGTTTTTTTTTGTTTGTAAATTCCTTTTTTTTTTTTTTTTNNAAAAATGAAAATGTACTACAGAACCACTTGTAGATATGATTTTGTTCT…	jagged 1 (Alagille syndrome)	jag1		jagged 1 (Alagille syndrome)	-	seg (SEG), SignalP-NN(euk) (SIGNALP)	---	---	0	Xl.11956	jag1	399110	Q5U4U1 /// Q90YD2		NP_001083776	NM_001090307	0007154 // cell communication // inferred from electronic annotation /// 0007219 // Notch signaling pathway // inferred from electronic annotation /// 0007275 // multicellular organismal development // inferred from electronic annotation	0016020 // membrane // inferred from electronic annotation /// 0016021 // integral to membrane // inferred from electronic annotation	0005509 // calcium ion binding // inferred from electronic annotation	---	---	BAB59049.1 // span:1066-1088 // numtm:1 /// NP_001083776.1 // span:1066-1088 // numtm:1
Xl.1198.1.S2_at	-1.29e-05	downregulated	TCTTAATCTTCCCAGGACAAATCCCTGGATGCCAATTATAAATTGCTTTGTATACACTGAACATTGTCCTCCTACATTTGTTTGATCAGTCCAGCAACCTACAACCATTATCTTCCTAATTTTTACAGTACAACTGAAGGGATTGTAAATGAACAAAGTCTTGCATCCCTTTATTTGAATTAAGGGATACATTTTTCATTGCAAGTGTGCAGGGAATAANGCAGGAAAGAGGAGGGTACAAAGGCAATGCANCNACGGTACATGGGAAATTAACATTTTTAACATCAGAATTATCAAAGTTGTGGGATTCCAGCTATTGTAGTAGTACCTCCAGCTTTAACTTTAGTCTGAAAGCCACTGGTTCAACATTGCTGATGTAATCAGGATGTATCAGTTAAT…	unitary non-NMDA glutamate receptor subunit U1	kbp	N/A	unitary non-NMDA glutamate receptor subunit U1	-	no IPS match	---	---	0	Xl.1198	kbp	394374	B7ZPS4 /// Q91756		NP_001081086	NM_001087617	0006810 // transport // inferred from electronic annotation /// 0006811 // ion transport // inferred from electronic annotation	0005886 // plasma membrane // inferred from electronic annotation /// 0016020 // membrane // inferred from electronic annotation /// 0016021 // integral to membrane // inferred from electronic annotation /// 0030054 // cell junction // inferred from electronic annotation /// 0030288 // outer membrane-bounded periplasmic space // inferred from electronic annotation /// 0045202 // synapse // inferr…	0004872 // receptor activity // inferred from electronic annotation /// 0004970 // ionotropic glutamate receptor activity // inferred from electronic annotation /// 0005215 // transporter activity // inferred from electronic annotation /// 0005216 // ion channel activity // inferred from electronic annotation /// 0005234 // extracellular-glutamate-gated ion channel activity // inferred from elect…	---	---	NP_001081086.1 // span:165-184,232-254,417-439 // numtm:3
Xl.12143.1.S1_at	0.0013284	upregulated	ATAACCGTGTTAAAGGGCCAGGCCGACCTCCTGAAACTGGCCAGGAATGAAGCTGTGGAGCAGGTGAGGCAGATCCATCACGCGGGCCAGTCAAGCGGCATTGGCCGGACCAGTAGCCACTCCCCTTCTGTGGAATTATTGAGGCCGCGAGGAACCCTGGAATCCATCCCCGAGACAGAAAGTGGGGGGAACTGCAGCTCCTGAAGCAGCGAGCTGAAAAGCCACAACCACTGTGCACTCAACTCACTACATANAAACATCGTCCTGGGACTGAACCGCACAGCTTACATTCTTTCATCCTGTTCGTATGGAAATGAAGGATTGACTTAGAACTGAACAAGCGCAAATCCTTTTTAATGTTACANTATTCACAGACCNGCCTCCGCCATCACCTCCCTC…	---	---	N/A	---	P:lipid metabolic process; ; F:calcium ion binding; F:signal transducer activity; F:phosphoinositide phospholipase C activity	PTHR10336 (PANTHER), PTHR10336:SF54 (PANTHER)	---	phospholipase c-like 2	5	Xl.12143	---	---	---		---	---	---	---	---	---	---	---
Xl.12216.1.S1_at	0.00077714	downregulated	GCAAAAGCCAGTGTGAATCAGATGATGGCATATTGTGCTCTGGGAAAGGTTCCTGCCACTGTGGAAAGTGCATCTGTTCACCACAGGAGTGGTATGTTTCTGGGGAATTCTGTGAATGTGATGACAGAGACTGTGACAAACACGATGGCCTTATTTGCACAGGCAACGGAATATGTAACTGTGGAAACTGTGAATGCTGGGAAGGATGGAACGGAAATGCCTGTGAGATATGGCTTGGAAGCGAATATCCTTAACGTTAGCAAGAATAACAACAACACGTGCAAAGGCAAATGGAAAAACAAACTATGGAAAATGACATGGATCTTTTCTCTTTTTCAATAGCCTGTTAGAATGTATAACACAAGCTGAATATACTCACCATCACTAGGGCCGCTCAAA…	integrin, beta-like 1 (with EGF-like repeat domains)	itgbl1	N/A	integrin, beta-like 1 (with EGF-like repeat domains)	P:cell-matrix adhesion; P:integrin-mediated signaling pathway; F:binding; F:receptor activity; P:cell adhesion; C:integrin complex; C:extracellular region	IPR013111; IPR015812; G3DSA:2.10.25.10 (GENE3D), PTHR10082:SF3 (PANTHER), seg (SEG), SSF57196 (SUPERFAMILY)	---	beta-like 1 (with egf-like repeat domains)	7	Xl.12216	itgbl1	399430	Q5M9B3		NP_001084310	NM_001090841	0007155 // cell adhesion // inferred from electronic annotation /// 0007160 // cell-matrix adhesion // inferred from electronic annotation /// 0007229 // integrin-mediated signaling pathway // inferred from electronic annotation	0005576 // extracellular region // inferred from electronic annotation /// 0008305 // integrin complex // inferred from electronic annotation	0004872 // receptor activity // inferred from electronic annotation /// 0005488 // binding // inferred from electronic annotation	---	---	AAH46744.1 // span:7-29 // numtm:1
Xl.12379.1.S1_at	6.04e-06	upregulated	TGGAACAACTCCAGTGCAGGCTCCTCTGCAACCCCGACTCCCTCCTCGTCTGCTGTTGGCTGAGTCCTTCTCTCAAGCCTCCATGTGTCTTCTTCCCCCTGAAAGCAGTGTGTGCATGTGCATAGAACAGGGGTCGGCCTTGGTATGTGGGCTAAACTGTCACTTTATAGGCTTTTGCCATTTTGTACAGATTCTGTTAATGATTCATATTTTTCAAGCTGAAATTAATTTTCCCTAAATGTAAAAGTGATACTTCCCCTTCACAAAGACAAGAGCATCACCAGGCGGGGCTTCAATGAAGAACTCTGGAGGCGCCATTAGATGGTTCAATACCTCTGCTGAGCCCAACAACATGGCAGCTCCAACTCCAATGCACCAATACAAATACGCACAAATTGT…	---	---		---	-	seg (SEG)	---	---	0	Xl.12379	---	---	---		---	---	---	---	---	---	---	---
Xl.12641.1.A1_at	-0.00054827	upregulated	ACTGGACCATCTTTCTTCACAGGTATATTAAAGCTCTTCTTAGTTGAAACCAATTTTACCATGAATTGGAGATGTTTTGAGATCCTAACTTTTGTTTTGTCCAAAAAATTCAACTGATGTAACATCTAAGCACCAATAACCACAGCACATGTGAGCAAAGTTTCGGATTTTGTTATAATGAAGTCTAACTCAATAGACATATCATAAACCATTGTTTTCATTACTGTGTATTTGTTGNACAGCATTTCCTAGTATGTGACGTCATTCTAATGAGCTTTCATTTGGGATAATGNNNGCTTACTATGTCTTATTTTTTCATTGTTCTTGGAATTGTGTTTTAAGTTTAGGAATACAAAGGCTTTCTTTCAGCACAGATAAAATGTTGTCAATTTAATGATG…	---	---	N/A	---	-	no IPS match	---	---	0	Xl.12641	---	---	---		---	---	---	---	---	---	---	---
Xl.12675.1.A1_at	0.00014112	upregulated	GATTGTAAACTCTGGGCTTATGTATGATTTCCAGTTGCACTTGTGTGTCCCCCCCCCATTCAGTGTTGAAGTGTGAAACAAACTGGTAAATATGCCCTTGAAGGACTCAGTACTGTTCATGAATTCTGCCTTTTCCTACTGACACTGACTTTACAGGGCACCAGTCGCAAAGCAGAAGGGCAGCGCCACTTCCCTACAGTAAACCAACCCGAGCTCGTGGTCCATGCCAAGTATAATGTTATAGCTTTCCTTTCCGCTCTAGTGAATGAGATCAGAACGTAATTTCGTCAATAGTTATTTTAGCCGATCCATAAATCTCTGGCAACGAGCCTTTCCGGCACAATGTGCTTCCCATTAACGCCGTGTGTTATTATAGGGTTTTATTATTATAACGACTCT…	---	---	N/A	---	-	no IPS match	---	---	0	Xl.12675	---	---	---		---	---	---	---	---	---	---	---
Xl.12817.2.S1_at	-0.00018246	upregulated	TCCACTTCTTATGCTGTTTCCAGCTATGCCCTCCTTCCAGAAAGCTCAAGTAGAAAACCTTACCTTGACCAGATCATTAACACTACAGAGAGNCCTGGAAATAAAGGGGAGTGCTANAAGGGGAAGGAATATATACATAATGAAAACGTGAGAGTGGGACTTCTCCTGGCAATTAAAGCCATAATGCAGCTTCTGACAAACCCCATAGTGGGTAAACTCATTAACAGAACTGGATATGATGCCCCATTGTTTTGGGGCTTTCTTATTGTGTTCTTATCCTCTCTTATGTTTGCCTTTTCCAATTCATATGCTCTCCTTTGTGTGGCCAGGGGGATACAGGGCATTGGATCATCCTTCACTACAGTGCCTGCTTTGGGCATGCTGGCACAAGTGTATCCA…	---	---	N/A	---	C:integral to membrane; P:transmembrane transport; F:drug transmembrane transporter activity; C:membrane; F:enzyme binding; P:transport; P:neurotransmitter transport; C:cytoplasm; C:cytoplasmic vesicle; P:drug transport; P:positive regulation of dopamine secretion; P:negative regulation of serotonin uptake; P:drug transmembrane transport; P:serotonin uptake; F:serotonin transmembrane transporter …	IPR011701; IPR016196; IPR020846; G3DSA:1.20.1250.20 (GENE3D), PTHR24004 (PANTHER), PTHR24004:SF35 (PANTHER), tmhmm (TMHMM)	---	solute carrier family 18 (vesicular monoamine) member 1	17	Xl.72877	---	---	---		---	---	---	---	---	---	---	---
Xl.13314.1.A1_at	0.000297	upregulated	CTTCCAACATCACTCAATGGCTTTGCCTCTTCTCCACTCGCTGGCCCACAGCATGCCTCCTTCTACCCACCACCTTCCCCCGCCTCCTCCGCTCTTTCCTGCCGGACGGGTCAACACTAACAACAACTAAAGGCCAACCGAAGACTTATAAGTGCCCCTCGGTACAACTCTGTGAAATCTATGACTAGGCCTCCCTTCCTTTGGATCCGGCCTCCACGTGTAGATGGGGNTGTAAGAGAGGGAGAAGCCATCTCTTGTCCTTTAATAGCACCTTGCACCAGTAGCCGCTCAGTATACGCCTAGGCGGGACTCCATTGTTTGGCGGGACAGGAATGAGTAAGAAGGGCTACTTGTTATCACTTCCACTTGCGTGTGTTATAGCGACACGCCAAATA	---	---	N/A	---	-	no IPS match	---	---	0	---	---	---	---		---	---	---	---	---	---	---	---
Xl.13535.1.S1_at	-0.0020557	upregulated	AAGTGAGTCCAGAGACCACCTGAACAGGGTTTGTACTAAATGTAGCCTTCCTTGCCATGGACTCTTTATGTGGACTTCAAAAACCTGTGAAATTTTTGTTTACTCTTCAGCCGTTGCTTAATTAATGTTGTTAATAAATTGTAGTTCAGGTATGTTGTTTTTGTACTGTAGAAATGGTTCTTTTGTGCCAGAATTTTTTTTTAATCTGAATTCTAAATGGTCTGAAAAGTCTTTTTAAAAAATGTTATCTGCGTTGTAAATTCTCTTATTTTTAGCACCCTATTGCAGCCGGACACATGGCATGGAGTTACTGTAACACACAAGCGACGGAAAACTTTCACTGAACTGTGTGAGAAACTGGTAAAAACTTGTAGTATAATAAAAAATTGCTGGGACCCT…	---	---	N/A	---	-	no IPS match	---	---	0	Xl.70333	---	---	---		---	---	---	---	---	---	---	---
Xl.13623.1.S1_at	0.54789	downregulated	CACATATCAGCCTCCCCTTGTAAATGTNGTCCTGTGTAGTATGTCAGCTTTCCTAAAAGAAAAATATATACTTGTAATTATTTCTTTTCTAGATATCTTCCTTTCCAAAGGATGTATATAGTGAAATAGCTCACTATGCCATTTGGATTTTGTTTGTTTGTTTGTTTNNNTNNNNTTNATTTTTTAATTTTTTTGTAAAAAGATTTCTGTTGAATGACAACGATGTTGGAATGTTAAACGTGCTGTTTATCTTGAACTTCACAGTATTGTTCTTGTAAAATTGTGACATTCCAGAGAGCTACCGCCATTCTTTCTTTTTTCTTCTCTATGTCATGATAATTACGCTGTGGAACTTGCTGTCCTTGGTTCTTCCTTGCAAACATCTGTTGTTATAATTTC…	synaptosomal-associated protein, 25kDa	snap25	N/A	synaptosomal-associated protein, 25kDa	-	seg (SEG)	---	---	0	Xl.71917	snap25	380202	Q8AXM1		NP_001080510	NM_001087041	---	0019717 // synaptosome // inferred from electronic annotation	---	---	---	---
Xl.13629.1.S1_at	-9.46e-05	downregulated	GACCCTTTGTTTCAGCAGATTTGCAATGAATCCATAAACTCCATGACCTCTNCTGGATTTGAATGGATGGAAAGCAAAGACCANCCTACCGTTGAAATGTTGGGTTAATCTTGTANTATAAATGTAGCACACTGTATCAAAAAGGCAGACGTTGTATTTGTCTTAATGGAAGTGCCTCCCGCAGCAGAAANATTTGTAATTATGAGATTTTGATAAGGTTTGCTGCACAAATTGATCGTTCAGCTGTTTTGAACAAGCATAAAAAATATCTGCAATCTTGGGCAATTGATGAGCCAGTATTAAAATCATNTNTTTTTGCCCGCTTGGTATAATTTCACTTGAGCTGACAGTCATTCAAAAGCCAGTTACACTAATGAGCATGTTTTAGTCTAATGTTTA…	---	---		---	P:regulation of transcription, DNA-dependent; F:DNA binding; C:nucleus; F:molecular_function; P:biological_process; C:cellular_component	no IPS match	---	regulatory factor 7	6	Xl.62412	---	---	---		---	---	---	---	---	---	---	---
Xl.1388.1.S1_at	0.0035869	upregulated	GTCCAGTCATGTTTGTCCTGAAGCAGAGTCGACCTGGATTCAGTTCCTTGACAGCGCTGTTGACCACAATATGCAGAAGACAAAGAACTTGACGCAGGGAGCCCTCTAAACTGTTCTATATTTTCCTTATGATAAACCAGTCCTGCCATCTGGATTTATTGCTTTGTGGTCCTGATGTAAACCTGAAAATTACAGCACGAAAAGGACATCTGTAAACAGGTCCTGCTTATTTCCCATTAGGGTGCAAGGACTACTGGCAGGAATGACTTTACAATTTAATGATGGATCAGCTAAACCTATCAAGTCACCCGATTTGAATATTATTTATGATACCCAATGGAATGGGCACTGGCTTTCTAGTTCCATTATATGCAATCTAGTTTGTTGGCCTTATGTGTA…	cyclin D-type binding-protein 1	ccndbp1	N/A	cyclin D-type binding-protein 1	P:cell cycle; C:cytoplasm; C:nucleus	no IPS match	---	Unknown (protein for MGC:132261) [Xenopus laevis]	3	Xl.1388	ccndbp1	495493	Q5U4I3		---	---	0007049 // cell cycle // inferred from electronic annotation	0005634 // nucleus // inferred from electronic annotation /// 0005737 // cytoplasm // inferred from electronic annotation	---	---	---	---
Xl.14093.1.S1_a_at	0.0013959	downregulated	CTGTGCAACGGATACAGAGAATATACGATTTGTTTTTGCTGCTGTGAAAGACACTATCCTCCAGTTAAACCTGAGAGAATTCAATTT	guanine nucleotide binding protein (G protein), alpha 14 a	gna14	N/A	guanine nucleotide binding protein (G protein), alpha 14 a	-	no IPS match	---	---	0	Xl.14093	gna14	399096	O73819 /// Q2T9K5		NP_001083750	NM_001090281	0006471 // protein amino acid ADP-ribosylation // inferred from electronic annotation /// 0007165 // signal transduction // inferred from electronic annotation /// 0007186 // G-protein coupled receptor protein signaling pathway // inferred from electronic annotation	---	0000166 // nucleotide binding // inferred from electronic annotation /// 0004871 // signal transducer activity // inferred from electronic annotation /// 0005525 // GTP binding // inferred from electronic annotation /// 0019001 // guanyl nucleotide binding // inferred from electronic annotation	---	---	---
Xl.14372.1.S1_at	4.7e-05	downregulated	GGTGGCGAAGTACTTTTAATTGCTTNTAATGAAACATTTGCTGAACTAGAGCATTCCGGCCCCAAGACAAGCCGCTGGCNCTTATGATTGTGTTTTACTCTACGTGTTGCACCTGTGTTTTTTGTTTTCAATGAATTGTTCTTGATTTTTTGCAAAGTGATTTGTTTACTTATGTGAACATCTGTTACCATCTTTGGACATGTAACCTATCATGTTGTTGAAAGTACTGTACTCATGCAGACAATGAAATGTCATTTTAAATGCTGCTTTAAAAATAAAATACAAAAATCTTTTATCTTGAGGGTTTTACAGAAAAATAGATTGTAAANCAGTTTGATGTATTGTCATGTATAA	solute carrier family 25 (mitochondrial carrier: glutamate), member 22	slc25a22	N/A	solute carrier family 25 (mitochondrial carrier: glutamate), member 22	-	no IPS match	---	---	0	Xl.14372	slc25a22	399054	Q6P4S3		NP_001083674	NM_001090205	0006810 // transport // inferred from electronic annotation /// 0055085 // transmembrane transport // inferred from electronic annotation	0005743 // mitochondrial inner membrane // inferred from electronic annotation /// 0016020 // membrane // inferred from electronic annotation /// 0016021 // integral to membrane // inferred from electronic annotation	0005215 // transporter activity // inferred from electronic annotation /// 0005488 // binding // inferred from electronic annotation	---	---	NP_001083674.1 // span:12-31,287-309 // numtm:2
Xl.14536.1.A1_at	0.00011928	downregulated	GTTCATTGAGATCCCCTACGCATGGTGNGGGCAGGTGAGAATGGATCTGCAGCTGGTAGTGGGCAGTTTGTTAATACTTGCAATGCCAATAAAAAACCTCTGTATGTCATTAGTGTAAAGCTGTAGGCCAGATCAGAGCCCCAATAAGTGAGCCTCTAATGGTATAATTGTCAAAAAGATTCAGATTATTGTAATAAAAGGTCTAAAGTTTGCCGGCAACTAGTAACCCATAGCAACCAATCAGGTGTGTGCTCAAACAGTACATTGAATTGGCTGATTTTTTGCTATGGGTTACTAGACAAGCAGAAAACATGTTTATTATATTAATGTAATATTAACAAAACAACGAGTATTTAGGGAAGCATCACTCATATATGGCAGTAACTTTATTTCATTCAG…	---	---	N/A	---	-	tmhmm (TMHMM)	---	---	0	Xl.14536	---	---	---		---	---	---	---	---	---	---	---
Xl.14604.1.A1_at	0.0065645	upregulated	CGCCGACGAGTTACATTCTATCTGGCNGGAGGCAGTTCNGGAAGATTAGCCGCCCCCTGAAAAAGAGTAGATTTGTTGCTGGGCGACTAATCTCCCCGAATCTGAGCGTGTGTCTCTGGCCTTAGGGAGAAACCTGTTTTAATGTTATTTTCCATGTTACTGTAATAGCACACTGTTTCATTTCTATAGTTGTTCTCCCATATTAACAACCTTATGCACTGTATCACTTTCATTTCTTTCCTTTCCTTCAGTTATAATTCAGTGTATATAGCAATAGCAATTTAGATACCCATGGAAAGCACAGTATTCACCCACCAGGGACAGAAAATTGTCTAACCTTGTATGCAATGTAATAGGGAAACAATTTATTTCTTGGAAAACCACTCCACGATTTAGCTT…	---	---	N/A	---	-	no IPS match	---	---	0	Xl.63279	---	---	---		---	---	---	---	---	---	---	---
Xl.14824.2.S1_at	0.00061165	upregulated	TTTAATTTGCTCTCTTGGCTCCTAATCATGTACTACAGGTATTTGTCCTTCCCTTAATGAAATATATAAATGACTAGCAGTGTGCTATGTCATATGAGCAGTGAATAATCGAAGCATTTAAACAAAGCTAATCATTCAATGAAATAGTTCATCAAGCTGCTTTGAATGGATCCATTTCACTGACCGATACACTGTGTAATGTAACACTGTCTTCAGCAGGATAGCCATGTGTTTGCTTTGCTCTGTCTTTTTGCTCTAAAGGGCAACCATCGCTCTTATAAATATCCACTTAGCCTTGGTGTATATTTAATACACGTATTTATAAGGAGAGTTCCCTTTCAGTGCAAAATAATGTACAATAAGCTTGCATTTTGTTCCCCAATGCAGAAAACAAACCGC…	---	---	N/A	---	-	no IPS match	---	---	0	Xl.14824	---	---	---		---	---	---	---	---	---	---	---
Xl.15158.1.A1_at	-5.22e-05	downregulated	TCAACTTTATTGATGCCTTTCCTTTTAGACTTTGTCTTTTGCACTTTTCAAGTTCATGTACATTTTTTCCTTCATTTGTAGTTTTTCCTTTTCTTTTCCTCTCTTTTCCTTCACATCATTGTGTTCATCAATTCTGACCTCTCCTCCGGGTCTCTTGTTTTTATTCTTCTTCTCCCTTTATTTGTTTCATATCTTGCACCCATTTCTCTACCTTGTAGGCATTATTCTGACTAAAGCGATGAAACCTGTTACCCCCACCTAGCTCCTGTTTAAAGAAACATTGACCCATTTGTTGATCAAGAGTTTAGATTCTCTGCACCAGGTACCAAGCTGCCACATGCTGAAGGAAGAGACAGAGAAAAATTACTTTTTTTGCCCAGAGTGGAAAATCGACCTTTTA	---	---	N/A	---	-	seg (SEG), SignalP-NN(euk) (SIGNALP), tmhmm (TMHMM)	---	---	0	Xl.78443	---	---	---		---	---	---	---	---	---	---	---
Xl.15188.1.A1_at	0.00027291	upregulated	GAGGACGGTTCCTTCATTGGAGAATACACAGAAACCAGAGACAGATGTTCCAAGGTATTTCCACAGTAGCTGACTTTGTCGAATCTCAGTGCCAGCCCTGAGTGTCATTCTGCATTTTATAACATTGCCCAATGGGCANACTTTCCTCTGAAAGCACTGGCTCTGCTGTTGGAACCTGGACGGGAGGAGCAATAACGATCATACCAATGTTCTCGGTAGAATGAAATGGTAGAGCAGTAGAAGTGTATGTGTTCCTATGGACCCATCTGGCACCCTGTGTTCTGTGTTTTCTGTGCAATGTATGAGTAATGAGCATTTGAGCATTTGTCTCTCCACACTCCCCGGTGAACTAGGGACTGAACTCTCACCTTACTTCATGTGTGCCTGTAAGTGATCTCT…	---	---	none	---	-	no IPS match	---	---	0	Xl.72164	---	---	---		---	---	---	---	---	---	---	---
Xl.15254.2.S1_a_at	0.0011883	upregulated	GCCTTTGCTGTTCCAGACCAGTGAACATATCGCCAGCAGCTCTTCTGTGGGAGACCTCATCCCATACAGTGTCATTCTGCAGTTCCTTTTCACAAGGGCCCCCCCAGACTTGAAGTCCCCATACCAGAGAGCAGAATG	---	---	N/A	---	P:protein transport; C:Golgi transport complex; C:membrane; C:nucleus; C:Golgi membrane; C:cytoplasm; C:Golgi apparatus; F:molecular_function; P:intra-Golgi vesicle-mediated transport; C:nucleolus; F:protein binding; C:cytosol	no IPS match	---	component of oligomeric golgi complex 5	12	Xl.15254	---	---	---		---	---	---	---	---	---	---	---
Xl.15309.1.A1_at	-0.00048679	upregulated	TAGGTCATTGTCCTTTACTCCTGAAGATGTCACCCCATTGTGGCCTCACAGATCCAATCTCCAGAGCTCAACAGATTCCCCCCAAATCACTATTAACCCNAATGTATAACAGTGTGGCAACCTGGGGTCAATCTCAGAATGAGCCTCGGGCTAATCCATAAAAGGCATTATTTGGGGGTGATCTTATAGGGACCCAGTGTAAACTCCATGGTAAATTCTAGCATGCACTCGATGGTGCTTGATGGTGATGTTGGATGGACATTGATTACCTCAACAATGAGCTTTTAGGTGTCAACGAAGAACTCAGGGAGGTAAAAAAATTGGTANATAAGCTTTAAATAACGATGTTTGTAAAATAATGTTATTCTATGTGCNCCTGGGGTAGATCGAGCCCTCCGG…	---	---	N/A	---	-	SignalP-NN(euk) (SIGNALP)	---	---	0	Xl.15309	---	---	---		---	---	---	---	---	---	---	---
Xl.15411.2.S1_at	0.00072432	upregulated	GCTGATGGGTGATTCTGTGTGCAACACGGTCATCTGTGGACACATGATCANCTGTNGCCNATNNGAGTNAGTAAATAACTAGAATTTGTCTCGGAAGGGGTTGGAGGCATGGCCTGCACCAGGCCCTGTAGCTCATAGTTACGTTACTGTTCATTAATAGCATGAAGCTTTGTTACACTGTCATTAGTGACGGTTGGTTGCTATGGGATGCAACCCTGGCAATAATTGACACTATTTTGATGACATGAAGAGGAAAGCAGAGTAATGTGCCATTATGATACTATGGGTAGGGGGTACAGGAGTGTAGCCAGGCTATATAGTGATTGGCAGGCCATAGACGTGAAGATTTTAGCCTTGTATCCGACCAATGATCAGACATCCCAATCTTCCGACCTGTCA…	---	---	N/A	---	-	no IPS match	---	---	0	Xl.15411	---	---	---		---	---	---	---	---	---	---	---
Xl.15467.1.S1_at	-0.00067905	upregulated	AGCATGGTGCCAGAGGGCCCTGACAGTGTCAGAGTGGAAGATCTGCAGCTTCTGCTGGATTCCATGATCGAGGATGTGGAGAGCCGAAAGCAGNNNGACCCAGCCAGTCTCTCCCCACACACACTGTTGGCACTGGTCTCGCATTTTCAGAAGCTGTTTGATGTGCCCTCCCTGGGCGGAGTTTACCCACGTATGAATGAAGTGTACAGCAAACTGGGGGAACTGAGCAACATGATGAAGAGCCTGTGCTGCCTCCTGGGGATCGGTGGCGTTGCCTCCTCCAGTGCAGTAGTTAATGCTGTGTGGCGTTTGTGCAGAGACCTAGAAGAAGTAGACAGTCAGAAGCTGCAGCAAATCCTCGGCACTTTGGACATTGACAGTGTCATTAACAAAATCCAG…	centrosomal protein 70kDa	cep70	N/A	centrosomal protein 70kDa	P:cilium morphogenesis; P:cilium movement involved in determination of left/right asymmetry; C:cytosol; C:centrosome	PTHR14594 (PANTHER), seg (SEG), tmhmm (TMHMM)	---	p10-binding isoform cra_a	4	Xl.15467	cep70	734261	Q5HZ81		NP_001089214	NM_001095745	---	---	---	---	---	---
Xl.15500.1.A1_at	0.0014247	upregulated	AGAACACTAGATGGCGACTAATCTCCCTAAATCACAGCGTGTCTCTGCCCTTAACCTCAGGATATGCTACATGTACAAGGTATGTTGGTAGCTGTACTCCAGTAATAACAGAGTTGTCAACACTGCTCAGTAACAATTCCTCTAAGCTGTTGAAGTTCTTGCCTGCCCTAGGAATAATTGGTTCATTTTTCATTCTTAATACGATTTATAGTTAGAGGCATCAAGGCCGGACTGGGGGTTAAAAGCAGCCCAGGCAAAAAAAATCAAAGCAGCCCACATGTAAACCCCTCAGTGA	---	---	N/A	---	-	seg (SEG), SignalP-NN(euk) (SIGNALP), tmhmm (TMHMM)	---	---	0	---	---	---	---		---	---	---	---	---	---	---	---
Xl.15582.2.A1_at	-1.78e-06	downregulated	AGCAAAGTCATTTCCGACGGACCATGGCAAAGAAGTTAGACATCCTGAATAACAATGTGAAGGCACTAAACAAGAACGTTAAGGCTTTCCAGCATTCCTTCAACCAAAGCATCATGGCCTTGTCTCAGTCTATGCAACAGCAGAACTCCATCTTTGAGAAGCTCTCCTCCAACCTGCTCCTGATGGCCCAACAACAGCAGCAACACAATCAACTATGCACCACTGCCATAAAGCAACTATTCCAGATCTTTCCATCATCCAGAGACTCCGTGC	---	---	N/A	---	-	coil (COIL), seg (SEG)	---	---	0	Xl.53664	---	---	---		---	---	---	---	---	---	---	---
Xl.15894.1.S1_a_at	90.7974	upregulated	AACTGCCCCATGTTTTCCTGTTGCCTTCACCAGTAGCAGATCTTCCATTTTTACTTTGCTTGTACTTTCACTTCTTTNATAGTTTATAGAAACAATATACTGTATTTTCACACTGAACTGAGTCCTGATGACCTTCTGCCGGCGTCCTCCTGTTCATGACATCGTCCCTTTAAACAACCAGGGGGAAGTAACTATAAGTGTANCCCACAGGTCCNGCACAGTTCCAGTGTAGAGATCAAGCCAAAGCTCTTTATGGGACATACTCGAAACAGTATAAACAAGTTGACTGTAAAAACCAGATGCAAAATCCACAGATTGTATTGGTGCTCATCACCCCCATGTATTATAGAGAAAGGATAGTGAAAGCTTTAGGTAAGCCCAGCTCTGTCTCCTATCACT…	---	---	N/A	---	-	no IPS match	---	---	0	Xl.49560	---	---	---		---	---	---	---	---	---	---	---
Xl.15907.1.A1_at	0.0012685	downregulated	CGGCTTTTACTTTCATGTCATTCCAAAGCAGTGTTGGACTGGCCCACAGGGAAACCAAGAAAACTCCGGGGTGGGCCCAGGTGTGAGTGGGCCCTCCTGCTTCCAAACATTTGGCCTATTTTGATTGCCATTCCCTGTTTCTATGAGAACAAAAAGACTAAATAGGTGGAATAATAGATTAGTATGTAAAGAAAAGAGACTACGAGAAGANAGGTTGAGTGAGGAGAGGAAGACAAATAGTACTGAGGGTAGTCCCCTGGTCTAAGGTTTTTGGGTNGGCCCCTGGTGTCCCAGTCTGACACTGTTCCAAAGGCAAAAGATGCATCGACATACAGTATATTTGCCACCTGCTCACAGGAGGTAGGAAGTAGGTGTACACAATGGCTGCACTGAAGTGGC…	---	---	N/A	---	-	tmhmm (TMHMM)	---	---	0	Xl.15907	---	---	---		---	---	---	---	---	---	---	---
Xl.16009.1.S1_at	-7.48e-05	upregulated	GATCTTTCTCGGACTATGTTGCTGATAACTCCGTTAAGGGTCTTCTGNNNNNNNNTCAAACAAGTGGCTGTNTTACGTCTGACTTCTGTGATTANATCCTCTATTTACCCTTTGTATTTATAGATTAACACCCATCTCCTTCTCGTAGACGTTCCCCAGGCAATCATTGGGAGGCATCCTAAGGCTGAATAAAATAATGTATCATAAAATTTTAAAAGAATCACCAGCTCCCCATTNTGGCCTGCCTCCCATGTGTAACTGCTACCAGCANAGACAAATACGGAAAAGACTGTTTTAGCAATTTGGATTTTGCTACATTCTCCTCTCCCATTGNATGGGTTATTGAATATTCTTCCTCTGCCGACACAGGTATCCAACCGTCAAACAGGAGAGTCACTT…	Williams syndrome transcription factor	LOC398269	N/A	Williams syndrome transcription factor	-	no IPS match	---	---	0	Xl.85215	LOC398269	398269	Q8UVR4		---	---	---	---	0005515 // protein binding // inferred from electronic annotation /// 0008270 // zinc ion binding // inferred from electronic annotation /// 0046872 // metal ion binding // inferred from electronic annotation	---	---	---
Xl.16263.2.S1_at	0.00020893	downregulated	GACACACCATATCTGGTTTGTGTAGAGAGCATTATTGGTGGAAGAGCATGTCCTATGGCACCAAGGGATCACTGTGTAGGNCTCGTCACCCTACCATCTGAAGATGACCAACCTCTGCTTAATTACCAAGTGCTGGCTTTAGCACTACTTGCTGTCAATGCCCTGCTGCTTTTATTGGGCTTGGTGGCTTGGGGATCTAGGCTGGCCCACAGGAAATGGAGTCGTAGGAGACCCCCAGTGCACGTTCGTCAGATGTACTCCACCCGGCGCCCCTACAGGTCTGTGGGTACAGGGGTCTCTACTGATTTCTCAGGATTTCAGTCTCATCACCCACGAACTACTGTTTGTGCCCTGGGCGAAGCAGATCTCATTGAGTTTCCTGGCTGTGATCGATTTAGG…	---	---	N/A	---	P:toll-like receptor 4 signaling pathway; C:integral to membrane; C:membrane; P:regulation of cytokine production involved in immune response; C:lipopolysaccharide receptor complex; F:lipopolysaccharide binding; P:innate immune response; P:inflammatory response	seg (SEG), SignalP-NN(euk) (SIGNALP), tmhmm (TMHMM)	---	kiaa0644 gene product	8	Xl.73400	---	---	---		---	---	---	---	---	---	---	---
Xl.16362.1.S1_at	-0.00063938	upregulated	GGGTTCTGTAGCTAAACTATTGTATAAACTAAAGACCAATAAATAGATAATGTAACAGGCCAGAGGCCCACAGCTGTATAAAGTGAAGATCCATACCTGCCAAGCTGTACCTAATAGCTGCCCATCCATCATGTTTTTGCTTAGGCAAAGCACATGCTCAGTCTGCTCTGAGCTGCTGTCAGCTAAAGGGTCAAAATTCAATCCAATTCAATGCTGTCTGCTGCATGGTGTTGTGATTTCCACGCAGTGAATGTGGGCAACTAAA	chromosome 2 open reading frame 44	c2orf44	N/A	chromosome 2 open reading frame 44	-	SignalP-NN(euk) (SIGNALP), tmhmm (TMHMM)	---	---	0	Xl.57452	c2orf44	779139	Q6DDJ5		NP_001090236	NM_001096767	---	---	---	---	---	---
Xl.16473.1.A1_at	0.00014825	upregulated	ATCAGTGTGGTGTGTTGGCAGCCTCTTAAGGCAGAAACGGTCAAAAATTTCACTTGCCTTCTTTTTATTATCTCCCCTTTAATGCATCAGTGTTATTGGTGCCACTTGTCATATCAAAATAGCCACCAGTAAAGCTTATGTCCTTGGGCCAGATGGATGACAAAAAGGAAGAGCAGATCAGCTCTCACCATGCAAACAAAACCAAGTTGGAGACAATTTCATTTATATCAGGATATTTAGCGGCAACAAAGTATTGTAGGCTTGTTTGATATCTGTTCCATGTCTCAGATACATTCTATTTTCGCACAGTCTGTTTCTTAATTAATATGTACTGTTTTTCGGCAAATCATTTACATTTTCTGTGTACGTATCAATTTGTTGTTGGACTCTTGACAGACG…	---	---	unc-5 homolog B (C. elegans) (unc5b)	---	-	SignalP-NN(euk) (SIGNALP)	---	---	0	Xl.71697	---	---	---		---	---	---	---	---	---	---	---
Xl.17134.1.A1_at	0.00070298	downregulated	AAATAAAGATCAGCCCTTAAGTTGCTCTTTTCTGTACATAAAATAGTAAATATTAATTATGAAAAAAGGAGGCAGAGTGGGGGGGGGCTTTTAAAAGAAATACATTTTGCCTCCAAAAATTTAGGGTACAGTGATCCCGGCTCTTACAGGTTGGCTATTGTACCCCCTACCCACTAATGCCAGCTCCTCAACAGACTGTATTTTAGTGCTGAAATAGTCACAGTACCTTTATTTTTTATATAAGAGATTAAATCTGACATTCTGATGAATACTTTTCTTT	---	---	N/A	---	-	no IPS match	---	---	0	Xl.17134	---	---	---		---	---	---	---	---	---	---	---
Xl.17299.1.S1_at	-0.096591	upregulated	GAGACCATACATCATTGCTAAGGAACTTTACTTCTTAATGAATGATTTACTGCCCGCTTCACACTGTGGACACTTAAGGGTTAACACAGTTGGTTGCCAGAAGTTTAACAGTATCGCTGGTGAAATACTGTTTACAACTGTATGCTTGATAAAATATCAATTCACTTAAATATCTGCTGCTAAAATACATTCATCAATGTTCATGCCCCCTTGTTAAGGATATTCCTAGGGGAGGAAGCAACCTGTCTTTGCTTTTATTGTGTGTATGTAAATGTATGGCTCTGACATTCCCTGAAATAAGGGGAGCCTTATATTGAGGCCATTCATGCTTTATAAAATTTGTGACATCAGGCAAATTCATTCAATCCAATTGTAACTATGCCTGGGTGTACTGTGAAT…	---	---	N/A	---	-	no IPS match	---	---	0	Xl.17299	---	---	---		---	---	---	---	---	---	---	---
Xl.173.1.S1_at	-34.9839	downregulated	ATGGCCTTGATGACAGCCCATCTGAAGATAAGGAGAGCAGCAAGGGCCAGCAGACTGTAGTCATCACAAAAAAAATTGAAACCACAACAAGTGAAGGTGAGGATGGTACAAAGTACATCACTAAGTCAGTAACAGTCACACAAAAAGTGGAAGAGCATGAGGAGACTGTCCAAGAGAAGACGGTATCCACCAAGAAAGTGGAGAAGGTCACTTCACATGCAGTCAAGGAAGTTACTGAGGATAAATAAGAGAAGAGGTACAGCAATTGCAGCAAGCAGCAGGACTAAACAAGCCATAAGACAAACTGCATGAAAGTGACAGCTTCTAATGGGCTTCTAGCAGAAGGGGGTTCTCTCGTGGGTTGGGGGCTCCAGACACTGTAATACTACTTTCTGTGCA…	neurofilament, medium polypeptide	nefm	N/A	neurofilament, medium polypeptide	-	seg (SEG)	---	---	0	Xl.173	nefm	397994	O13098 /// Q6GLM0 /// Q801T3		NP_001081679	NM_001088210	---	0005882 // intermediate filament // inferred from electronic annotation	0005198 // structural molecule activity // inferred from electronic annotation	---	---	---
Xl.17364.2.S1_a_at	-0.00050935	downregulated	ATAAGCCATTGCATCTCCATGTGACACTCAATGGGCCTGTGACTGATCTCAGCAGACACATCATGGGGTTAACTGGGATATTGGAGGGTTATAGATACTCGCCCCATTTCCACGCCCATGAAAGGAGTCAGAGCCCCCAATAATGATGCCATGGGCAGTAGATCATTGTAGGTGCTGTTTCTGCCACTCTGGTACAATGGGCCCTTTTTGAATTTGTGTGGCCCTAAGNGGCCCGAGGCAAGTGAGAATTTTGTTGTTGTCATTGGAGGCCTCCTTGTGCCATGTCAGGGGCTCATGGAGGTACCACTGCAAATGTTGGGGTGCAGTTATCATATTATAAAGGTGGGGTGGTTCATATAAATCAAGGGGAGTTCTTGTAGGAAGCCATTTTCTGGTACT…	synapsin II	syn2	N/A	synapsin II	-	no IPS match	---	---	0	Xl.76391	syn2	734421	Q566H2		NP_001089371	NM_001095902	0007269 // neurotransmitter secretion // inferred from electronic annotation	0008021 // synaptic vesicle // inferred from electronic annotation	0003824 // catalytic activity // inferred from electronic annotation /// 0005524 // ATP binding // inferred from electronic annotation	---	---	---
Xl.174.1.S1_at	-0.011447	downregulated	ATGGCCTGGATGACAGTCCATCCGAGGATAAGGAGAGCAGCAAGGGCCAGCAGACTGTAGTCATAACAAAAAAAATTGAAACCACAACAAGTGAAGGTGAGGATGGTACAAAGTACATCACCAAGTCAGTCACAGTCACGCAAAAAGTGGAAGAGCATGAGGAGACCGTCCAAGAGAAGCTGGTNTCCACCAAGAAGGTGGAGAAGGTCACATCACATGCAGTAGTCAAGGAAGTTACTGAGGACAAGTGAGATAAGAGGTACAACNATTGCAGCAAGCAGCAGGACTGAACAAGCCATAACACAAACTGCATGAAAGTGAAAGCTTCTAATGGGCTTCTAGCAGAAGGGGGTTCTCTCTTGGGTTGGGGGCTCCAGACACTGTAATACTACTTTCTGT…	middle molecular weight neurofilament protein NF-M(2)	LOC397995	N/A	middle molecular weight neurofilament protein NF-M(2)	-	seg (SEG), SignalP-NN(euk) (SIGNALP), tmhmm (TMHMM)	---	---	0	Xl.174	LOC397995	397995	O13099 /// Q6DCC0		NP_001081681	NM_001088212	---	0005882 // intermediate filament // inferred from electronic annotation	0005198 // structural molecule activity // inferred from electronic annotation	---	---	---
Xl.17402.1.S1_at	1.05e-05	downregulated	CCTCACTCTGCATGTACATATGGTTTTATTTATATCATTCCAACAATATAAATATAAACATTTAATAGACATAGAAGAAACATTAAGTCTATCACACACAAGGGCCGTTTGTACTCCCAGACCCAGGGGTGTTGCTAGAAAATCCAAGCTTCATTTTTTTTATATATTTTTTCGAAGCTGCCTGGCCTATTACTGAATTTCATGTCAGAGCGCTGCATGTGGCATCATTATTCCAAATGGCCAAGACTAGGAATACATAGCTCTGATTTAGGTATTGAGCTTCATGGTCCATTGGCAGTTTGGCAAGATGCCTCCTCGAACCCCATGGTTTTTAGACCTGTGCATAATAACGCTGGGAT	---	---	N/A	---	-	no IPS match	---	---	0	Xl.17402	---	---	---		---	---	---	---	---	---	---	---
Xl.1749.2.S1_at	0.00053694	downregulated	AGCAGGAGCTATGTCTTTTGTTAAGGAACATGAAGCAGTTACTAGACTTATGGCTTTTCTGAAAGAATGGGACAGAGGTAATAAAGCAACAAGAATTCGAATGCTTAATAATTTCATCTCCTTACATCGGGGAAAGACTGGACCTCAGCTTGAGCAAGAATTCTTCCAGGGTGGCAGTCTGTTCTTTGCGCGATTGACTACATGGCTTAGACTTTCATATATGTTTGGGACATATTTAAGTGAGATTCTCCTGTCAATTGGAATATTTCTGTCTTCTTCAAACAGCAACCGCTATAGTGTTGAATTTGTTGAGGATGGAGGCATTCTGACGCTACTAGAAATTCTTGGATTAAACAATTTGGGGGAACAGCACAAGATTGAAGCTTTAAAACTTCTCCA…	chromosome 1 open reading frame 228	c1orf228	N/A	chromosome 1 open reading frame 228	F:binding; F:molecular_function; P:biological_process; C:cellular_component	seg (SEG), tmhmm (TMHMM)	---	non-protein coding rna 82	4	Xl.70450	c1orf228	100037073	A2BD90		NP_001091266	NM_001097797	---	---	0005488 // binding // inferred from electronic annotation	---	---	---
Xl.17659.1.A1_at	0.0015585	upregulated	CCTAAGGTGGGCAGCGAAGTTTGTATTTTAGGGCATCTGACTTTGAGAACAATAAAGCTGTTTGATAAATGGTGACTACGCAGATCTCATTGTCTGTTTGTAATTTAATCTANAAGAGCAAATGTGAATATAAAGTCTAATGAAAAATCTGTAGTTTTTNTAGATTAAATAAAAAAAAGGCATTTCTTACCTTGTGCTTTGGAAATTCCCATCAGTANAGTGTTTATCATCATTGTATANNCATGTAGGGAAACTGTACGGCTGTGATATTCTAACCAATTGTTT	---	---	N/A	---	-	SignalP-NN(euk) (SIGNALP)	---	---	0	Xl.17659	---	---	---		---	---	---	---	---	---	---	---
Xl.17675.1.A1_x_at	0.00013023	downregulated	AAGAAAATCCAGTAACTGCAAAGAAATGCAAGGACCCAGAATATTTTTTCTTATTTGGAACTAGCGCACTCAATGTCTCAAAGTTCACTGAAGAATGAATGCCCCTATAAAATTGTGATTTTTTTTTTTGTATTACAAAATGCAGAAACGCATCTCTTTGCCATGAACATATTCAGTTTTTTTTTTCTTTTACTACTCCAGTAATTA	---	---	N/A	---	-	tmhmm (TMHMM)	---	---	0	Xl.17675	---	---	---		---	---	---	---	---	---	---	---
Xl.17677.1.S1_at	-0.00010593	downregulated	GATATGTTAGCATTGTTACAGCCGGAACCGTATGCAGGCTTTATGTGTAGATGTAGGGGCGTATACGATACATATTTTATCTGTCGATAGGCATAGTAGGAGTCTACAATGTTGTGTTGTGAAGAAAAAAAATATTCAAAACCGAGTGGTNAATTCTTTCTAACCACAATTTACTAGATTTTTTCGTTTAGCTTTCATCTCTGCATGGTTTGCAAACAATAATGCTGCAATGTTTTCTAGAATCTGCTCTTGAATCGATGTACCTGTTCATCCTCCTGTTGTGTTGCTACAACCAGCTCTCGTATAAATGATAGAAAGCAAATTAGAAATAGAATGAGATTTTCTTTTGTGTGTGTCTTAAAAACAGCAACGATTTTTTNTAAATTGTGATTAAGCAAG…	delta/notch-like EGF repeat containing	dner	N/A	delta/notch-like EGF repeat containing	-	no IPS match	---	---	0	Xl.17677	dner	447353	Q68EY0		NP_001087529	NM_001094060	---	---	0005509 // calcium ion binding // inferred from electronic annotation	---	---	AAH80070.1 // span:580-602 // numtm:1 /// NP_001087529.1 // span:580-602 // numtm:1
Xl.1771.1.S1_at	-6.75e-05	upregulated	CAATGTCTCCTGTGCAAATGGATAAAGATGATGTCAGTGAACTTGGGAGCGATACAGAAGGGGATCCTCACATTTCTGGCCAACCTCCAGTTAAAAGAGAACGCGTTGAACTGAACCACTCAATGCAAGAAATGTAGACGGAATTTTCTTGCCTTATTCCCTGACTAATGGGAACTTTCACCTCTGATGCAGTCTGCCTTGTTACAGTGTAGTGCCTCTTAAACTCCCACAAGAATCCTTTTCCCCAGATCATCTGCAGTGTCTACTGGATGGAAAGAATGACTCGGTGGCACTGACAATCACATCAGATTCCATAATGCCACACTTCATAATTATTTTTTTCTTCCTATCGACTNCCACTCTCTAAATACTGAGCAGTGACTTGGATATGAATGAATT…	regulatory factor X, 2 (influences HLA class II expression)	rfx2	N/A	regulatory factor X, 2 (influences HLA class II expression)	P:regulation of transcription, DNA-dependent; P:transcription, DNA-dependent; C:nucleus; F:DNA binding	no IPS match	---	rfx2_xenla ame: full=dna-binding protein rfx2 ame: full=regulatory factor x 2	4	Xl.50526	rfx2	735210	Q32NR3		NP_001090132	NM_001096663	0006350 // transcription // inferred from electronic annotation /// 0006355 // regulation of transcription, DNA-dependent // inferred from electronic annotation /// 0045449 // regulation of transcription // inferred from electronic annotation	0005634 // nucleus // inferred from electronic annotation	0003677 // DNA binding // inferred from electronic annotation /// 0030528 // transcription regulator activity // inferred from electronic annotation	---	---	---
Xl.17888.1.A1_at	-0.0028877	downregulated	GGTTTGGGTCTATAACTGGGCAACAATGGATTGCCAAATCAGTTTAAAGTGGCTGCATTGGCAGCCAATATTTGCCTGTGCATGGTCACTTTAACACTGACAGTCTATGACGGACTAAGGGCCCCCTTTGTGTATGTGTGTATGATATTCTGTAAGATCTGTTTGTGTGTGAGACTTGGGGCCTTTGAAAGTATTGGAGTTTGCCCTGTTTTGCGTGTAACTGATAGAATGGGACAGTCCATTAACAAAGTCACTGCCAGCTTCTTGTGATGACACAGCCTTTTAAATTCTTGTAATATTAAGGACTGGGTTTGTGTGATAAATGCATATCTCTTTGTATAGTCACTGCATGTCATGACTAGGAAGAAAACTGTTACACTGCACTATATGTGTTCATCT…	sodium channel, voltage-gated, type II, beta	scn2b	N/A	sodium channel, voltage-gated, type II, beta	-	no IPS match	---	---	0	Xl.17888	scn2b	494804	Q63ZH9		NP_001088105	NM_001094636	---	0016020 // membrane // inferred from electronic annotation	---	---	---	---
Xl.17963.1.S1_at	0.00038392	downregulated	GAAGTGACTATCACATGGTCTGTATTGCTTTGCTTAAGGACTTGACTTCATGGATCATGTTTGGAAATGACAAATTNTTCTTTTTTCCCACCACAATAGAACAACTTTGAAGGACTTCCCTGGTGCACCTGTGGCTGAGACATCAGTCCTTCACTAGGAGACCTCTGGTGATGGAACAGAGATGTGACGTGCTGTGCTGCAACCCATCATTATTTATCCATTTATTGAGGAATATTTTCACGGGTTTGTTATTTTTTAAAAAAAAAAAATCTAAAGAGTGGTGAAAAAAAAATAAAAGTGATGACTGTAAGGAGTACAGAAGGAGTTTTAGAACAGCATTCACGCCCAAATTATTTTGAG	hypothetical protein LOC443728	LOC443728	N/A	hypothetical protein LOC443728	-	seg (SEG), SignalP-NN(euk) (SIGNALP), tmhmm (TMHMM)	---	---	0	Xl.17963	LOC443728	443728	Q6DJD9		---	---	0007155 // cell adhesion // inferred from electronic annotation	---	0005198 // structural molecule activity // inferred from electronic annotation /// 0005509 // calcium ion binding // inferred from electronic annotation	---	IPR012680 // Laminin G, subdomain 2 // 7.8E-9	---
Xl.18101.1.A1_at	0.0013642	downregulated	TACAAAGACTTGCAATCTGTAGTGATGTGTGAGAGCAATTCTAGTAGAAATGATGAGCTAAGAGCTTTTACTGTTTTAATGTCATTCTTCAGCCATTTAATAAC	---	---	N/A	---	-	no IPS match	---	---	0	Xl.18101	---	---	---		---	---	---	---	---	---	---	---
Xl.18146.1.S1_at	-0.0009426	downregulated	CCCCTGTGTGTGTCATTCAGACATTCAAATTTGGGAGCAGAAGGCCTCAACTGTACCCTTTACTTACCCTTTTCCCTATGACAGGCCTTCACTCTCTTACTCCTACACCCCTTAGTGCTCTTGCACTTCTTCTCGCTGAACCCCAACAGTTTATGATATTCCATGAAATGGAATCTGGACACAGATAATGGTATAAATACATTACTTATCTTTATCAACAGAAGAAAGACTTGCAAAACAATGTTACCTAATGTATTGCTTTTAATCCAAGTTCCTTTTTGGAAGTAAGAAATGTGAAGAGCTTTTCAAAATGTGCTGTGCTACCAAGTGTTACCCTCATAAACCTTAGACAAAGGTGTGTGCTGTTCCAGATTTCTAGTGCCAAATCTTTACTTTTTC…	HMP19 protein	hmp19	N/A	HMP19 protein	-	seg (SEG), SignalP-NN(euk) (SIGNALP)	---	---	0	Xl.18146	hmp19	735088	Q52L09		NP_001090016	NM_001096547	0007212 // dopamine receptor signaling pathway // inferred from electronic annotation	0016021 // integral to membrane // inferred from electronic annotation	0050780 // dopamine receptor binding // inferred from electronic annotation	---	---	NP_001090016.1 // span:83-102 // numtm:1
Xl.18149.1.A1_at	-0.00055472	downregulated	TGTTTCAGGAATTAGCAGCCGTTTCCATATTTGTAGACTGATCCTTGCTATAAGAGCCATATAATAAAACTTTTATTTGGTGCCTTTTCCATTGGATAGAACACTTTTCAGAAGGTATTTCCTTTTGAGGTGTTATGTTCAAACGCAAAAGTACAATACATGTAAATAGGCAATGCATGGTTCTTTTTATTCATACGTGCTACAATTATTGGCCAGGATGCAGAACTCAAAAATTGTCGTTGTCTGTATTTAACTGGAAGCATTTGTAAAAGGCATCGCTCTGAATAAGCTCTATA	---	---	N/A	---	-	no IPS match	---	---	0	Xl.18149	---	---	---		---	---	---	---	---	---	---	---
Xl.18178.1.A1_at	0.0003412	upregulated	TTCTTCTAGTGTGTAATGTTAGTACTTTTTTGTCTGCAGTCAGTATTTATCCAATTCAGTATTCTTGTCCAGTGTTAAAGATGAAGGCTTTTTCTTCTCTAATCTTTAATTCTTTTA	Hypothetical protein LOC100036963	LOC100036963	N/A	Hypothetical protein LOC100036963	-	SignalP-NN(euk) (SIGNALP)	---	---	0	Xl.18178	LOC100036963	100036963	A1L2V3		NP_001091195	NM_001097726	0006342 // chromatin silencing // inferred from electronic annotation /// 0006476 // protein amino acid deacetylation // inferred from electronic annotation /// 0045449 // regulation of transcription // inferred from electronic annotation	---	0008270 // zinc ion binding // inferred from electronic annotation /// 0016811 // hydrolase activity, acting on carbon-nitrogen (but not peptide) bonds, in linear amides // inferred from electronic annotation /// 0070403 // NAD binding // inferred from electronic annotation	---	---	---
Xl.18267.2.A1_x_at	-0.00068837	upregulated	GTACTAGTGCGAGACATCGGTACTAGTGTGANAGAGCAGTGGTACTAGTGCGANAGANCGGTGGTACTAGTGTGAGANCGGTGGGACTAGTGCGANAGAGCGGTGGGACTAGTGTGANAGAGCTGTGGGACTAGTGCGAGACATCGGTACTAGTGTGAGAGAGCGGTGGGACTAGTGCGAGAGAGTGGTACTAGTGTGAGAGAGCGGTGGGACTAGTGCGAGAGAGTGGTACTAGTGTGAGATTGTACCAGGTGTCCTAGCTAACCATGGAGAGAGAACAGTGCAGGATCAGGAAATAGAGAGAATTTCAATTTAAATCTGGGTAAGTACTGGCTGGAGACTGACCATAGAGGAGATTCTCCATAGATACAATGCAATGGGCCCAGATTTTCATTAAGG…	---	---	N/A	---	-	no IPS match	---	---	0	Xl.73616	---	---	---		---	---	---	---	---	---	---	---
Xl.18314.1.A1_at	3.9e-05	downregulated	ATTTATATACTGGTACATTTGCACTNTGCGCTTNTATTCAAACACAAAATCCATTCGATATGTAAATATTTTAAATTGTCAGTTGTAATACCGAGTGTTTACAGTATGGGTAAGATCATCCAATGCGCCGTTCTGTTTCTCCTCCCACTGTACCGCTTTGAGTTTATGCAGATTTATGTGTCTCGGATGTATGAAATATTGCTAAAATAAATGAATTTCTTGTAACTGACATTACAG	---	---	N/A	---	-	no IPS match	---	---	0	Xl.18314	---	---	---		---	---	---	---	---	---	---	---
Xl.18325.1.A1_at	-84.7176	downregulated	GTTTTGTAATATGGCACCCAATATGAAATTGAATGCAGATTATGTGCGGGATGGAACAGATGTGATGCTTATGCACTAGAGCAACATCCACTAGGAGAAAGGTAGCAGAGTTAATAACTACAGCTAAAATATTCCTGATAATTGTAAGAATTGTAAGAATACTTTCTATTTGGGCTAAAGGGCTGACCACAATACAATACTGAATACAGTAGCTTTTCACAACTTAAGAAAAAACACTATTAATAACAACNNNNNNNNNNNNTTAAAAGACGTGTTCATGCTTCAGGGACAAAATTCTCGAGGCAGCTACAACACTTCAATGATAGAGAGCAGTTTAGATACAAATGTGTTACCAAATCGTTCCAGTAAGGTGGTACCGTATTGTGCAGANTGTATGTA…	---	---	N/A	---	-	no IPS match	---	---	0	Xl.58646	---	---	---		---	---	---	---	---	---	---	---
Xl.18372.1.A1_at	0.001221	downregulated	GTGTGGACTTACCTTAAAGCATAGTATGTCTCAGTTAATGTTTGCAGTGTAACTGATATTGTATACATCAGACCGATGCTGATGTAAACAAACTGGCTAATAATACCCAATTTTTACTTTATGTACTGTATTTCACAAGACACTGTCATCTAAAGAAACAATCTTTGTAAAACGTTTCATGTTTTACACTGTCTCTAAATATATCCTTCATCACATTTAATGTAA	---	---	N/A	---	-	no IPS match	---	---	0	Xl.18372	---	---	---		---	---	---	---	---	---	---	---
Xl.18417.2.A1_at	-0.00021846	downregulated	TTGTCAATCCAATACAAAGCAGCTGTAAATAAGGATAGGGTATATATTTCCCACCATGGCAACCTGTAGCTTTCCTCTATACAGTACATTAAATATTAAAACCCTAGTGTGCTTCTATACAAAGGTAGGTTGGTAGGTAGGTAGACTAATGCAAAAGAAAAAGCATACAGATGCATGATATGTACATACATAATTATCTTACCTAGAAACTAGAAACACTGATAATGTGTTGTTTCTGTTAAATGCAACCAACTCCTTTGTTGTTAACTGATATAACAGATTCAGAATCCATCATTCAGCTGGAATTTTCACTTATAAGTTCACTCTGTAGAATGACGCTTATTTCACTGAATATATTAAAATAGTGCTTTTGCTTGGGAAATATAAAGAATCTTTTTC…	---	---	N/A	---	-	seg (SEG)	---	---	0	---	---	---	---		---	---	---	---	---	---	---	---
Xl.18451.2.A1_at	-0.0012452	upregulated	AAGCAAATTATAGTACCGCTGTATAAAATGAATTACACATTTTCATCTTTTGGCAAATTATAAAAATGCTATCTCAACCACGAAATGAAAAGGATTTTCTGCTAATTATGTATAGTTCAATAAACGGTCTGAATGTGAAGATTTCACTTGATTATCTACTT	---	---	N/A	---	-	no IPS match	---	---	0	Xl.18451	---	---	---		---	---	---	---	---	---	---	---
Xl.18911.1.A1_at	-0.00011485	downregulated	ACCCTCATAGATTGTGTTGGCAGTCAAAGCTTGGGGTTCCCTTTCACCCCCTTATTTCCGGCAGCAGCGAGCCAGGCTAATGTTTCTGTAGTTAATGAACCTTGTGTTGCCATGGAAAATACTCTTGTGTGCCAGTAAATGTGCTGTGCGTGTGTGTAACCCCAGCTTGCCAGTGTGTGGTGTAGGTTGTTGGTGTGTGCCACCTGTTCTTCTCTAGGAAGTAGTAAACTGTTGTTCTGAGTATTGAGTTATTTATTTCACCCCCAGCTTNTGAAGGACATGGGGGAGACCGAAGTGTGTACACTGTTCGTAAATGCCTTTGTGTGAAAATGTGCACCCGCCGGGGTAACAACATGTTATTTGTCCAAA	---	---	N/A	---	-	no IPS match	---	---	0	Xl.18911	---	---	---		---	---	---	---	---	---	---	---
Xl.19182.1.S1_at	0.0011558	upregulated	AGAGGGCAGGCTTAGCGGCCTCCCTGCACCTCACAGAGACCCAAGTAAAGATTTGGTTCCAGAACCGCAGGAACAAGTGGAAAAGGCAACTGGCCGCAGAACTGGAGGCTGCCAACTTGAGCCACGCAGCCGCCCAGCGCATAGTCAGGGTGCCCATCTTGTACCACGAAAACTCATCCNGCGCAGAGAGTGCTAGCTCTGCAGCCAACGTGCCCGTCAGCCAGCCCCTCCTGACTTTTCCCCACCCAGTCTATTACTCCCACCCCGTGGTCACATCAGTACCTTTGCTCAGGCCAGTGTGAGATCTGCTATTCCTCCTCATTGGCACCGGGCACAAGGGTAAGGGGGAGCCCTCCGTCCAATCCCCAGGACACTCCCGAAGTGTTTGTAAGTACTGAA…	H6 family homeobox 3	hmx3	N/A	H6 family homeobox 3	F:sequence-specific DNA binding; F:transcription factor activity; F:DNA binding; C:nucleus; P:multicellular organismal development; P:cell differentiation; P:regulation of transcription, DNA-dependent; P:transcription, DNA-dependent; P:nervous system development; P:inner ear morphogenesis; P:embryo implantation; P:neuromuscular process controlling balance; P:brain development; P:maternal process …	IPR001356; IPR009057; IPR012287; IPR017970; PTHR24325 (PANTHER), seg (SEG)	---	nkx- homeodomain protein	14	Xl.19182	hmx3	373845	B7ZPU3 /// Q8JJ64		NP_001079226	NM_001085757	0006350 // transcription // inferred from electronic annotation /// 0006355 // regulation of transcription, DNA-dependent // inferred from electronic annotation /// 0007275 // multicellular organismal development // inferred from electronic annotation /// 0007399 // nervous system development // inferred from electronic annotation /// 0030154 // cell differentiation // inferred from electronic an…	0005634 // nucleus // inferred from electronic annotation	0003677 // DNA binding // inferred from electronic annotation /// 0003700 // transcription factor activity // inferred from electronic annotation /// 0030528 // transcription regulator activity // inferred from electronic annotation /// 0043565 // sequence-specific DNA binding // inferred from electronic annotation	---	---	---
Xl.19248.1.A1_a_at	-0.00010708	upregulated	GGGCAATTCTGCTGCACATTATATACATATTAGGGATGATTGTGGTGCTGTATAAATGTGCAAGCTCACTGGGGAATTCTACTGCACTTTATATACATATTGGGGCTTATTATGGTGCTGTATAGAGTGCAAGCTCACTGGG	---	---	N/A	---	-	SignalP-NN(euk) (SIGNALP)	---	---	0	Xl.19248	---	---	---		---	---	---	---	---	---	---	---
Xl.19248.1.A1_at	0.0012591	upregulated	GGGATTATCACAGTGCTATATAGAGTGCAAGCTCACTGGGCAATTCTGCTGCACATTATATACATATTAGGGATGATTGTGGTGCTGTATAAATGTGCAAGCTCACTGGGGAATTCTACTGCACTTTATATACATATTGGGGCTTATTATGGTGCTGTATAGAGTGCAAGCTCACTGGGCAATTCTGCTGCACATTATATACATATTAGGGATGATTGTGGTGCTGTATAAATGTGCAAGCTCACTGGGGAATTCTACTGCACTTTATATACATATTGGGGCTTATTATGGTGCTGTATAGAGTGCAAGCTCACTGGGGAATTGTACTGCACTTTATATACATATTAGGGATCATTGTGGTGCTGTGTAGAGTGCAAGCTGATTGTACAATCTCATACA…	---	---	N/A	---	-	SignalP-NN(euk) (SIGNALP), tmhmm (TMHMM)	---	---	0	Xl.19248	---	---	---		---	---	---	---	---	---	---	---
Xl.19273.2.S1_at	0.00039066	upregulated	GTAGATTGTGATGGACTCCTTGTCAGCAGAGGAACAGAGAAGCCTGGCCAGCCCCATGAATGACAACCAGCAGGAGGCTCTCCCCTCACAGGAAGATGGACTTGACCAGTTGGCCATTAAAGAAGAGGAGGATGAAGAGACCATGTCTGGGGGAGGAGAGACCTGCTCTTCTGTTGGAGGAGGGAGGGATCAGGAAGTGACTGTAGAGATCGGGGAGACCTACCTGTGCCGAAGAGCTGATAACACTTGGAATTCAGCAGAGGTGATCCAGTCACGCCTGAACGAGCAGGAGGGTCGGGAGGAGTACTATGTACATTATGTGGGATGTAACCGGCGGCTGGACGAATGGGTGGACAAGAACAGACTGGCCCTGACCAAGAACGTGAAAGACGCTGTTCA…	---	---	N/A	---	F:transferase activity; F:histone acetyltransferase activity; F:enzyme binding; C:nucleus; C:kinetochore; F:acetyltransferase activity; P:chromatin modification; P:regulation of transcription, DNA-dependent; F:transferase activity, transferring acyl groups other than amino-acyl groups; P:transcription, DNA-dependent; F:metal ion binding	IPR000953; IPR016197; G3DSA:2.30.30.270 (GENE3D), PTHR10615 (PANTHER), PTHR10615:SF34 (PANTHER), PF11717 (PFAM), seg (SEG)	---	myst histone acetyltransferase 2	11	Xl.19273	---	---	---		---	---	---	---	---	---	---	---
Xl.19316.1.S1_at	0.0010964	upregulated	GAGCTCATGTGAAACTTATACTGCAAGTATCCAGGAGATGGAAGTACAGCCCAGCAGATGTGAAAGCCACAGACCGGGGACTCGTCATTTCAGGATTCTATTGGACCCTACCACATGCTGCATGGACTTCTGTGAGCTGAACTGGATTTAACTCAGAAGAATGCAGGAATGGTGTCAGTGCAGTAAAATGATTTTTGTAAGACACAATCACATTTAGATAACATACATAAAGATACACTGGATTGGAAATAATAATGCATTATATACATGGTCATGCCTTGCCAACAGACAGATTTCCGGTGAATATTTTAGGGATGGCGAGTTGTGTTGATACATTTCAGCAGTGTTGAGAATGACACATAAGGGGTATCAGCTAATGAAGGCTTGTGTATAAACCCA…	thioredoxin reductase 2	txnrd2	N/A	thioredoxin reductase 2	-	no IPS match	EC:1.8.1.9	---	0	Xl.19316	txnrd2	379744	Q7T0L5		NP_001080052	NM_001086583	0045454 // cell redox homeostasis // inferred from electronic annotation /// 0055114 // oxidation reduction // inferred from electronic annotation	0005737 // cytoplasm // inferred from electronic annotation	0004791 // thioredoxin-disulfide reductase activity // inferred from electronic annotation /// 0016491 // oxidoreductase activity // inferred from electronic annotation /// 0016668 // oxidoreductase activity, acting on sulfur group of donors, NAD or NADP as acceptor // inferred from electronic annotation /// 0050660 // FAD binding // inferred from electronic annotation /// 0050661 // NADP or NADP…	---	IPR002218 // Glucose-inhibited division protein A // 5.8E-4 /// IPR003953 // Fumarate reductase/succinate dehydrogenase flavoprotein, N-terminal // 2.9E-7 /// IPR004792 // HI0933-like protein // 3.7E-5 /// IPR006076 // FAD dependent oxidoreductase // 1.7E-5	---
Xl.19741.1.S1_at	4.67e-05	downregulated	AAATGAACCCTAGCCAGTTTCCTCAAAACTGACTGTTGACAACTGCTTTACTTTACCACAAGGAGGACTCTCTCCCTTGGCTCTGCACTAGCTCAGCTGGCACAGAAGTATTGCTAGCCTCAGTACTGGCTTGCCCAATGGAATGGATGTCTTGTTTTATGGAAAGTAGTTGCAATTCTACCAAGGTCTGTAACTAGTGTAATTTTTTACCTTTACANCACCTGGCTGGGATGAGGGTGTAATTGTCACAGGTCTCCATTCTGGGCTAAAGAGGCCTAATTTTTTAAAATCATTCTTTCATAGTATGTAGTTTCTCCAGCGTACGTATGTTTCTCAACTGGTGATGTACATTACATATCGTTGCCTCATTGTCCCAAGAGTGCTAGCAGATCATGCAAT…	vesicular, overexpressed in cancer, prosurvival protein 1	vopp1	N/A	vesicular, overexpressed in cancer, prosurvival protein 1	-	SignalP-NN(euk) (SIGNALP)	---	---	0	Xl.19741	vopp1	495153	Q5XGS4		NP_001088316	NM_001094847	0006350 // transcription // inferred from electronic annotation /// 0045449 // regulation of transcription // inferred from electronic annotation	0016020 // membrane // inferred from electronic annotation /// 0016021 // integral to membrane // inferred from electronic annotation	---	---	---	AAH84358.1 // span:58-80 // numtm:1
Xl.2002.1.S1_at	1.41e-05	downregulated	GGAGATCATATCATGTAACCATCTAAGTATGAAAGACTTCTCTGTGTGCTAATCAGAACCTCTGTACCTTAAACCAAGTGTTCTATTACCCCCTGCAGATTCTCTAATGTAACATTCTTTTGTTGGCAGTTCATGTAGTCCAATAGAAGACGCAGTTGTGTCTATGGCTGAACTTCTTGGCAAATTACACCTATTCCATATATTTTTGCAGATCCCTAATTATAGCACAATTCTCACATGTGTTTTGTGATTTCAGAGCTATTTCTCTTCAAAAGTATTCAAAATCCTTTAAAATGTTGTGCAAATGAGAATGTGACAATCCATTTTATCATCTGATCTTCATGGAATCTGTATTGTTTTGCACTTGATTTTGTACTGAA	neuronal growth regulator 1	negr1	N/A	neuronal growth regulator 1	-	no IPS match	---	---	0	---	negr1	100380985	---		---	---	---	---	---	---	---	---
Xl.20076.1.S1_at	-0.001843	upregulated	GCATCAGTTCCTTAGCAGAGGGCTAATANGTTGTATGTTCATACATTTCTTGGGGCAGATTATTAGCTTGTATTATAAATTATACATAGTGCAGGTCTGCCTTCAGCCTATAGGGCATACATGCTTACACATGGTGCTTACACATGGTTCCCTCATTAACAGCACAAAATAAAGATAGNGAAACTGTGGGAAGACACTAGGACTCGGCATGGTTCTCTAAGCAGCCATGTATCAAGTAGAGCACTCCCATTCAGTTGTCGGGTGAAGCAACGATACATTTCAGCAACTTCATTGGTGGAAACTTGCAGCTGCAATAGAGGCAAGTCCTCCTGTCATGAAGAAGGGACTTGTATTCATGTGTAAATAGATATTTGNNNNNNNNCTCTCTGCATTTTATTG…	---	---	N/A	---	-	SignalP-NN(euk) (SIGNALP), tmhmm (TMHMM)	---	---	0	Xl.20076	---	---	---		---	---	---	---	---	---	---	---
Xl.20636.1.A1_at	0.0010102	upregulated	AAACACACAAATACAACACGAGGATCCAGGGTTCTTTTGGATAAGATAATTGTTTTTATTGTGCATTGAGGTTTTCACTTCTAGTGCTATGTTTTTACTAAAATAAATAAACAATACCCTATGAATTGTAATATTATGGAGAGCCCAACAGGGGTCGCTACATATCATATCTATATAACATGCCTGTATTGCCATTTTCGTCAGCCCATGATTAAAGGACCAATT	---	---	N/A	---	-	no IPS match	---	---	0	Xl.20636	---	---	---		---	---	---	---	---	---	---	---
Xl.2125.1.S1_at	0.015712	downregulated	CGCAGAGGTAGAAGTCGTATTAGGACGGATAGCAGCAGAATGTCTCAGGCAGCGTTTGAGAAGGCAGCAGAGGAGGTGAAGCAGCTGAAAACTACCCCCACAGATGAGGAAATGCTAGAGACGTATGCCCTGTACAAGCAGGCCACCGTTGGGGATGTAAATACAGACCGGCCTGGAATGTTGGACTTCAAAGGCAAAGCCAAGTGGGATGCTTGGAACAAGAAGAAAGGAACCAGCAAGGAGGATGCCATGGCCCAGTATGTGGAGTTAGTTGAAAAGCTAAAGGGCAAATACTGATGCTAACTCATCCCAGCATGCTTCTGTGCCCAGACTGCATGTTGCCCTTTGTGTGCTGCAGGGGGCACTGAATAACCGTTCTTTTTGTATATTTCATACATC…	diazepam binding inhibitor (dbi) a	dbia	N/A	diazepam binding inhibitor (dbi) a	F:binding; F:acyl-CoA binding; F:lipid binding; P:transport; P:biological_process; C:cellular_component; C:peroxisome; C:integral to membrane; C:membrane; C:mitochondrion; P:skin development; P:hair follicle development; P:triglyceride metabolic process; C:peroxisomal membrane; P:negative regulation of fatty acid beta-oxidation; C:synaptic vesicle; P:brain development; P:pancreatic juice secretio…	IPR000582; IPR014352; PTHR23310 (PANTHER)	---	diazepam binding inhibitor	32	Xl.2125	dbia	444376	Q6GND4		NP_001085947	NM_001092478	---	---	0000062 // acyl-CoA binding // inferred from electronic annotation /// 0005488 // binding // inferred from electronic annotation	---	---	---
Xl.21253.1.S1_at	-0.00030889	downregulated	GCAGAATTGCACCACACTCAAGGAAAGCCAATCACNATTGCTTCTCTGCGGCCATCTGTCTTACCTATGATCAATGTAAATGGTTTGGAGTTTAGTACCCCGGTCACCTTCACCTTAAAATCTGGTTCTGGTCCTGTTTACATCTCAGGAATCCATATTTCACTAGTAGATGATGTAGAAGACGTGACTCCAGAAAATCTATTTTGAAGGTGATTTATGTGTTGCTTTCATCAAAGAATGCTGTACCCTTCGCTAAGTTTATCCCTGGGAGAAATAACAAATCCAGAGACCCTAAAACTATCAGTGGACTGTATTTCTGTCTATCACAAAGCCTAAAAACTGTTTATCTGCTGCGAGCCAGATGACTTCTCTGAAAATGAACTGGTTGTTTCATCTATA…	---	---	N/A	---	F:nucleic acid binding; P:positive regulation of DNA replication; P:protein homooligomerization; P:chromatin remodeling; C:nucleus; P:positive regulation of meiosis; P:regulation of exit from mitosis; F:enzyme binding; P:positive regulation of catalytic activity; P:embryonic development; C:cytoplasmic chromatin; C:nuclear chromatin; P:positive regulation of DNA metabolic process; P:single fertili…	IPR004301; IPR024057; PTHR22747:SF6 (PANTHER)	---	nucleophosmin 2	14	Xl.21253	---	---	---		---	---	---	---	---	---	---	---
Xl.21538.1.A1_at	-0.0030613	upregulated	AACAAGACAAAGTAGGGTGCAGCAGGTTGCGCTTTATCAGTTCACGACTTGGGTAATCAAGATTCACTTCTCTTGGAGCCTGTACATCAATAAACTCCTGGAATATGTGATGAGCTTTCGCTGAAAGCTTATTGAGTGA	regulator of G-protein signaling 8	rgs8	N/A	regulator of G-protein signaling 8	F:GTPase activator activity; C:cytoplasm; F:signal transducer activity; P:positive regulation of GTPase activity; P:negative regulation of signal transduction; C:plasma membrane; P:signal transduction	IPR000342; IPR016137; G3DSA:1.10.167.10 (GENE3D), PTHR10845 (PANTHER)	---	regulator of g-protein signaling 8	7	Xl.21538	rgs8	373562	Q9IB55		---	---	---	---	0004871 // signal transducer activity // inferred from electronic annotation	---	---	---
Xl.21798.1.S1_at	-0.0010823	upregulated	GCTTGTCACCCCTTTGATAATTACTCCTCCCCCTCGCCAATGAATTTCCCCGCACTAACAACAAGGGGAGGGGTATCTGAGCAGACAGGGATCAGCAGGGGGAGCACATGAGACGGAAGCTATGAGGGGCCATATCTGACAGGGAGTGAGAGAAAAGGAGCGCACTGTGCTGTAAGTAAAATCTGAGCCTNCGAGTCAGATGGGAGGGGGGAAGCGTGCTGAGAGAGCTGCAGGGAGAGAGCAGCGGCGGAAGTGATGTAACATATAAACGGCGCGTTCTGATGTCAGAACGCGCCGTTTATAAGGATATAATTTACAGTCTGGTCCCATAGGGAAATGACCAGACTGTAGATTATATATATATATTTATATGTTGAACGCAGTATTAGATGAACTTGT…	hypothetical protein MGC98265	MGC98265	N/A	hypothetical protein MGC98265	-	no IPS match	---	---	0	Xl.51600	MGC98265	779380	Q5FWW8		NP_001090467	NM_001096998	0006955 // immune response // inferred from electronic annotation /// 0019882 // antigen processing and presentation // inferred from electronic annotation	0016020 // membrane // inferred from electronic annotation /// 0016021 // integral to membrane // inferred from electronic annotation /// 0042612 // MHC class I protein complex // inferred from electronic annotation	---	---	---	NP_001090467.1 // span:270-292 // numtm:1
Xl.21807.1.S1_at	-0.00018089	upregulated	TACTTTTTAGCCCTAGCCTAAGCCCACCCTCATCAAACACTTTAANCNCTAACATGGCTAAATCAAGTCTATCTTGGGAATGGTCAGTTGGAGCAATTGCTCTCAAACGTCATCTGTTGAAGAGACNAAGTACCACCCCTAAATGTTCTCCTTCTCTGAGACTCAACTAAGTTGTGTTACCAATGAAGGCATCTTGAAGCATGCTCAGACTCGTTTTCTAAGCGATATGTTACCAATAGTACTGCTATGGCAAGGGCATGTAAATAAACTCTCCCCTTTGCTCAAGTGGGTAACAACAATGGAGCAATCAAGTAGGGTAATGGAGGTTTTTTAGTGTCCCTTTAAGCTTTCTTCAGGTTGATGTCAATACTTTACTAGATAAATCTCCAACTCTTCTGT…	guanine nucleotide binding protein (G protein), gamma 13	gng13	N/A	guanine nucleotide binding protein (G protein), gamma 13	-	no IPS match	---	---	0	Xl.21807	gng13	379821	Q8AVV5		NP_001080129	NM_001086660	0007165 // signal transduction // inferred from electronic annotation /// 0007186 // G-protein coupled receptor protein signaling pathway // inferred from electronic annotation	0005834 // heterotrimeric G-protein complex // inferred from electronic annotation /// 0016020 // membrane // inferred from electronic annotation	0004871 // signal transducer activity // inferred from electronic annotation	---	---	---
Xl.21810.1.S1_at	-1.9399	downregulated	TTATCTGCCCTGAGGGAACGTCTTCGGGAGAAGGAGATCCATGCAGAAGAAGTTCGTAAGAACAAGGAGCAGCGAGTGGAGATTTCTGGATAAGATCTAATCACAAGCTTTCCTGCCATGTCATGACAAAAACAAAACTATTTCACCTACATGCAACCTCATATGTCTATATCACAAGCCTTGGGCAATGTTTGTCTGACCCACCATCTCTGCCTAGCTCTTATCCACCAGACACACCCAACCTGCAAGGGGAGAGCTCTAGGAAATCATGATATGCATCACACCCTTGCAGATTCCCATTAGAATTCACATGAACGAGGAAGCTTTGCAGGCTGGGGTTCCCTGACGTTTGGAAGATGTTTGTGTTTAGGAACAGAAGCAGTAGTGTCTGGCTACTAG…	stathmin-like 3	stmn3	N/A	stathmin-like 3	-	SignalP-NN(euk) (SIGNALP)	---	---	0	Xl.21810	stmn3	379904	Q8AVQ7		NP_001080212	NM_001086743	---	---	---	---	---	---
Xl.2189.1.A1_at	2.01e-05	downregulated	GTTGGGCCAAGTTTACCAATGTGCAATGCAGTAGCAGAGGTTTTATGAAGATTTCTGACCCTGTTATAGATAGATATTTGGATCTGAACAACAAAACAACTATGTACCCCAATAAATATTTATATTTGGGGCAGCTGCCTGTTCCTATTTTGTATATGCAAGTAGGACTGTGAGTGCTCTCCTATAAGTTGCTTCTATGTTGCTGATTTCACTACTGGGTCCATTGATGAGAAGACACCAAGCCCTTTCCATTCCACCTCCCTGCCTTGTGTCATGTCCATTGCTCTTATATAACATGTAATTATTATGGATTTAACAATAAGCAATAAGAAGCAAATTGTCCTTTCTGATCCCACTGCCCAGCAAGTAACACGGGTGCCAACTGCCAGAATAATTTCT…	---	---	N/A	---	-	SignalP-NN(euk) (SIGNALP), tmhmm (TMHMM)	---	---	0	Xl.2189	---	---	---		---	---	---	---	---	---	---	---
Xl.21994.2.A1_s_at	-81.04	downregulated	ATAATGGAAAACAAGAAACCCTCCATATATCTAAACTATTCATTCCTTAAAATTCTGCCTTCTCGCGTANTTTTTTTTTCTCTTAACATTCCAGGGAGAAAAGNAACATATGCGACCAAATATTTTATTTTTTAAGAGACCTTTTACAAGTATGAGCCTACAATCTCATTTACAATTGGTGCATTGTACTTAATATCACTTTTTT	non-muscle tropomyosin /// tropomyosin 4 b	tm-4 /// tpm4b	N/A	non-muscle tropomyosin /// tropomyosin 4 b	-	no IPS match	---	---	0	Xl.21994	tm-4 /// tpm4b	379469 /// 379628	Q6PF72 /// Q7SYY4 /// Q91726 /// Q91865		NP_001079779 /// NP_001079937	NM_001086310 /// NM_001086468	---	---	---	---	---	---
Xl.22413.3.A1_at	1.25e-05	downregulated	CTTTAAAAGTCAGTGGGTGTCCAAATATGAGTATTGTGAAAGTTCCCTCTCAAATATAATGTTAGACACTGTGAAAATCTTGTTTGGCCATCGGGAAAATAAATGGAGNNCAGCATCGAACTTTNTTCCTAAAACGGTATCCTGCAAAGCAGAGGACTAAAGGCTGTTGTAATATGGGAACCTTCATTAAAACTAGGAAACCTTAGGAAAAATCCTATAGATTGGTTTGATTTACAAGAATTAAAAATGCAGTTGTTTTTGAATTGATATTGAAAATACATGTTTATNAAAAAAAAAGTGTAAATGTTAGATTTTATGTTTTAACTATGTTCTTTATAATTAGGAAAAACTCCTATAGATCGGTTTGATTTACAAGAATTAAAAATGCAGTTATTTGTG…	hypothetical protein LOC100158331	LOC100158331	N/A	hypothetical protein LOC100158331	-	no IPS match	---	---	0	Xl.22413	LOC100158331	100158331	B1H1Q1		NP_001121249	NM_001127777	---	---	0003676 // nucleic acid binding // inferred from electronic annotation	---	IPR006612 // Zinc finger, C2CH-type // 4.7E-4	---
Xl.22643.1.S1_at	-5.5e-05	downregulated	GGTTGTGCTCACAGAAAAAGTTTCTTCATAATTTCCAAGATCATTTTCAAATGCAATGTCAAATATGAAATTATACCAGTCCGATATGTAAATGTCTTTAATAAATTATTTGTATAGTTGGAATTATTGCTCAGCTTTCTGTGCTTCCAGTAGCATTACAAACTTATGTCGGTNTATAGTTATGGCACAAGAGCATTGGAAAACCTGTAAAATAACATTATAAATAGTGACAGATCAACACTAAGGGGCCTATTTACTAAATCAAACTTTGTTTTTTTTTTTNCAAGAATCTCAGAAAATTTCCTATATTTCTAAAAAGAAAAACCTCAAAAATNTGATTTGTGTATAAACCACAAAAACTTCCTAAGGCAAAACTTTGCCAAGTAAACGTTTTTGGTG…	KIAA0494	kiaa0494	N/A	KIAA0494	-	tmhmm (TMHMM)	---	---	0	Xl.22643	kiaa0494	447197	Q6AXA8		NP_001087373	NM_001093904	---	---	---	---	---	AAH79685.1 // span:93-115 // numtm:1 /// NP_001087373.1 // span:93-115 // numtm:1
Xl.2265.1.A1_at	2.69e-06	downregulated	GTGGATCAACTTTATCACTGATACAAAAGTTTTTTCTTTTACCGCCATTGCTACACAGCAGCTTGTTTATATGAACTATAGTATTGTTTCTGAAGCAAACAGATCAGTTTTACCTGTGCAGGGCAACAGTACATGATATATTCATTACTTTATAACATTTTTTTTGGTGTTAATGTTCCTTTAAGATAAATGTTTGTCAAAGAGCAGTGGAAGTGATTCATAGGGTGGCCACTGGTTGAGGGAATAGAGTGTTAGTAGAAAATAAATGTGTGTGTATATTGTAATATACAATCAACAGCAGTACATGGCCTATACCTAGATTGACCTGATTAAATCACCAGCTGGACAATCTCTGGATGAACTGATAACAAGGCCCAAGCTGTATATAATTCATTGTGT…	---	---	N/A	---	-	no IPS match	---	---	0	Xl.2265	---	---	---		---	---	---	---	---	---	---	---
Xl.23015.1.A1_at	-0.11538	upregulated	GAGAAAGTTTCAAAATGCCTTATTGATAATATAAAGGAAAATCTACAGAGTCCNTGTGTATGTACNAGCCATCAGTGCTTTCTGTTCTACATAGATTCTCATCCCATGTTATATTAAAGTGATTATAACAGCTTCAGCTAACCTGGCCTGAATTACTGTTGCTATGCAATGATCATGGATGAAGACTGGGAAGGATATTTACATGTTTACCTCTAACCCTTCTGGTGTATTCAGGAAAATATAATTGCAGAATGTTATTGATGATACTGGTTAAAATACTCGGATCCGTAACATTGTATATT	---	---	myocilin, trabecular meshwork inducible glucocorticoid response (myoc)	---	-	no IPS match	---	---	0	Xl.50955	---	---	---		---	---	---	---	---	---	---	---
Xl.23175.1.A1_x_at	0.0025199	downregulated	TATTTTTTCTGGATCTCCTCAATCTGGATCTTTTCACCAACATGAAGGTAATATTTCATATATTATTATTGTACTGCATTTGCAGTACAAGAGGGGAGTATTATTGTTGTTTGTATTTTTTCTAATTAAATAACCTTCAGTTAATAAAAATGCAGCTTATGTGCTTGTGCCGCTGCTATAGAAAAAATCTCCAGTATTATTGCACTTGTGTATCTTGTATCACACGTCTGCAAGTGTAAGAAAATGCAGAAGTGACTTAATGGATTTATTGTTAATTTCATCTGATAAATAG	---	---	N/A	---	-	tmhmm (TMHMM)	---	---	0	Xl.85156	---	---	---		---	---	---	---	---	---	---	---
Xl.23184.1.S1_at	-0.00036583	downregulated	TATAACCAAAGATTACAGTTTTTAGGCAAACAATATGACTGTTTTTTTTTTTTTTTAAAGGGTAAGTTCGGGTGCAGACAAGACACAGCTTAGCTTGCTTTTCTTTAGAGCAGGGGTCCCCCAACCTTTTTAAACTGTGAGCCACATTCAAATATAAAAAGAGTTGCNGAGCAACACAAGCATGAAAAAGTCCNTTGGGGTGCCAAATAATGGATGTGTTGGGCTACAAGAGGCTCTACTTGGCACTATACTTAGTTTTTATGCAATTCAATCTTGCTTTCAAGCTTGGAATTCAAAAATAATCACCTGCTTTGAGGACCCTGAGAGAAACATCCAAGGTGTTGGAGAGCAACATGTTGCTCACAAGCTACTGGTTGGGGATCCCTGCTTTAGAGAATG…	casein kinase 1, alpha 1	csnk1a1	N/A	casein kinase 1, alpha 1	-	seg (SEG)	EC:2.7.1.-	---	0	Xl.23184	csnk1a1	380238	Q7ZY65		NP_001080546	NM_001087077	0006468 // protein amino acid phosphorylation // inferred from electronic annotation	---	0000166 // nucleotide binding // inferred from electronic annotation /// 0004672 // protein kinase activity // inferred from electronic annotation /// 0004674 // protein serine/threonine kinase activity // inferred from electronic annotation /// 0005524 // ATP binding // inferred from electronic annotation	---	IPR001245 // Tyrosine protein kinase // 3.0E-5	---
Xl.23371.2.S1_at	-2.09e-05	upregulated	AGCCGTGGGTCAGTCTTCTTTAAACAGGTTTGTCCAGAACTGCTTCTTTTGAATAGGACTTGGAAAAAAAAGTGTTAACTTTCAGTAACTGAATGAACAAATTAAAAACGGGTCTTTGGGAAACTTCAGGAGAGTTCATGAATCCAGAGCGCGAGGATAAAGTCTTGGGATACTGTTCAGTAGAAGCTTCTGAATGTCTAGGCCTTGTTCATTTGTGCTATATGCTAGAACATGTCTGCTGTGCTGTTACTGCCTTCGATCTTCTGTTTCTGATCTAGAGAATGCCATAACCACATCCTCAGCACCTTGATCAAGAGAGTGCTGTGGCAGCTGACTGAGCTGACTATTTACCACTCCTGCATATGAGCGCAGGAATGCCTCTTCACTTGGGGTGAGCTT…	v-myb myeloblastosis viral oncogene homolog-like 2	mybl2	N/A	v-myb myeloblastosis viral oncogene homolog-like 2	P:negative regulation of smooth muscle cell proliferation; F:beta-catenin binding; P:branching involved in ureteric bud morphogenesis; P:negative regulation of Wnt receptor signaling pathway; P:anterior/posterior pattern formation; P:negative regulation of transcription initiation from RNA polymerase II promoter; C:nucleus; F:molecular_function; P:positive regulation of monocyte differentiation; …	IPR009428; PTHR16505 (PANTHER)	---	beta interacting protein 1	25	Xl.23371	mybl2	398085	P52551 /// Q6NRE6		NP_001081850	NM_001088381	0006350 // transcription // inferred from electronic annotation /// 0045449 // regulation of transcription // inferred from electronic annotation	0005634 // nucleus // inferred from electronic annotation	0003677 // DNA binding // inferred from electronic annotation	---	---	---
Xl.23647.1.S1_at	0.0004747	downregulated	GGTAGCATACCTGTACACTAAAGTTGTTTCCACCACAATAACATGAATATAAGAAATCATCATACCAGCTTAATATGGTTTTGAGTACAGGCAATTTAAAACACTCTTATTGATACACTTGGGGGCAGATTTATTAAGGGTCAAAAAGCTTGAAGGGTAAAGTGACATTCACATCTATTAATGTAGGACTCAGACACCAGAATATTTTTGTAAGGGTTAAAAAGATTTTTTAGGAGAAGGTAACGTTAAATGTCTGGTGTCCAGTAACCCACATATAATACTCTTTAAAACTGTTTATGACATAAGCTAACCAATCACATAAAGATCTTTGCCGAGCTTTGACCACTTGATAAAGAGCCAGAGATGGCTTGAAACGTTGCTACTATTGGTCTGTGCCAT…	programmed cell death 2	pdcd2	N/A	programmed cell death 2	-	SignalP-NN(euk) (SIGNALP)	---	---	0	Xl.23647	pdcd2	380498	Q801Q5		NP_001080804	NM_001087335	---	0005737 // cytoplasm // inferred from electronic annotation	0008270 // zinc ion binding // inferred from electronic annotation /// 0046872 // metal ion binding // inferred from electronic annotation	---	---	---
Xl.23906.1.S1_at	-0.10608	upregulated	GATTCACTGAGTTCCGGAAGTCCGGAAGATTTCAAGCTTTTCTCCCCCTCCCCCCAGCCCCTCCTATAGGCTTTGTTGATGCTCCCCCAGCACCGTTGGGTTGGAGTTGGCCTTCCATGGGGTTGGCCTTCTATTAATTCTGTCCGTGCCAAGGGGGTGTGTATCTTGCTTTAATGCCCTACACGCACTTGCACCCTTTGCTTTCAGAGGAGTGGGAGGGATGGCAAAAAAAAATTTGCAGGTCCCTCCACCAGCAAAAGGTTAAATATGGCTGTACAGATTATCCCTTCAACCCATTTCCCTGNTGCATTATTATTGTTGCTGCAATCCTGTAACCATAGGGTGTTTTTTTTTTTTTGTTTTGGTTTTGTAATACAACATTATGTAATAAGGTCCCAC…	damage-specific DNA binding protein 1, 127kDa	ddb1	N/A	damage-specific DNA binding protein 1, 127kDa	-	seg (SEG)	---	---	0	Xl.23906	ddb1	399026	Q6P6Z0		NP_001083624	NM_001090155	0006281 // DNA repair // inferred from electronic annotation /// 0006974 // response to DNA damage stimulus // inferred from electronic annotation /// 0031146 // SCF-dependent proteasomal ubiquitin-dependent protein catabolic process // inferred from sequence or structural similarity	0005634 // nucleus // inferred from electronic annotation /// 0005634 // nucleus // inferred from sequence or structural similarity /// 0005737 // cytoplasm // inferred from electronic annotation /// 0005737 // cytoplasm // inferred from sequence or structural similarity /// 0019005 // SCF ubiquitin ligase complex // inferred from sequence or structural similarity	0003676 // nucleic acid binding // inferred from electronic annotation /// 0003677 // DNA binding // inferred from electronic annotation	---	---	---
Xl.2394.1.A1_at	-4.27e-05	upregulated	AAATCATAGCAAGAGGACATTATAGACAGATATTGGGGGATCTTTTTAAAGAACCTAAGGCCACCCTATTAGAAATTTTAGTTGAAGCAGTGTAGGTGGTTCTTCACAGTGAGGTTGTGGAATGCACTGCCGGGTGATGTTGTGAGGGTTGACTCTGTTAATGCCTTTAAGAGTTGCTTGGATGTTTTCTTAAACAAACATAATATCCAAGGCTATTGTGATCTTAAGATCTACAGTTAGTTATTATAGGTATTGGTATACATGTGAGTGTATGGAGGGGTCGGTATGAGTGTGTGTATATATGTGCACTGGAGTTTGTTTGGAGGAGTGGAACTTGAT	---	---	N/A	---	-	no IPS match	---	---	0	Xl.2394	---	---	---		---	---	---	---	---	---	---	---
Xl.23957.1.S1_at	-57.2642	downregulated	TCTCCTGCTAGAGCTATCTGAAAAAGTAACATTAAGCGAAGCTGTGAAGCCCCTGCCTTTTGAAACTGAAAATATTGACATCCCTGATGGAAAACGATGCCTAGTCGCAGGTTGGGGACAGATGAAATCAACTGGAAAGAAGCCAGACACTTTGCAAGAATTATGGATCCCCGTGATTAGCAGGGATGTCTGTAATCGCCGGAACTACTATGATAATGAAATTACCCCAAATATGATATGTGCTATAGAAGCCAAGAAGGACTCATGTGAGGGAGACTCCGGGGGACCTCTAGTATGTGATGGAATAGCAGTGGCTATTGTACAGGGCGGATATCGTAGATGTGGCCTATCGAAGAAGCCAGGCATCTACACACTCATTGCACCTTACAAATCCTGGAT…	complement factor D (adipsin)	cfd		complement factor D (adipsin)	P:proteolysis; F:serine-type endopeptidase activity; F:serine-type peptidase activity; F:hydrolase activity; C:extracellular space; F:catalytic activity; F:peptidase activity; C:extracellular region; P:complement activation, alternative pathway; P:platelet activation; P:blood coagulation; P:platelet degranulation; P:Notch signaling pathway; C:platelet alpha granule lumen; P:innate immune response…	IPR001254; IPR009003; IPR018114; G3DSA:2.40.10.10 (GENE3D), PTHR24265 (PANTHER), PTHR24265:SF94 (PANTHER)	---	complement factor d	16	Xl.23957	cfd	494791	Q63ZK0		NP_001088093	NM_001094624	0006508 // proteolysis // inferred from electronic annotation	0005576 // extracellular region // inferred from electronic annotation /// 0005615 // extracellular space // inferred from sequence or structural similarity	0003824 // catalytic activity // inferred from electronic annotation /// 0004252 // serine-type endopeptidase activity // inferred from electronic annotation /// 0008233 // peptidase activity // inferred from electronic annotation /// 0008236 // serine-type peptidase activity // inferred from electronic annotation /// 0016787 // hydrolase activity // inferred from electronic annotation	---	---	---
Xl.24154.1.A1_at	-0.00020416	downregulated	GGTTTTACAAGTTGCACTACGAAGTCAGAATATCTGGCCATCACAGTCAAACTTCAGCAGCAGGATACTGAAAAGCTTCAAGTCTCCTATCGATTTAATCAACATTGTGATATTTGTGCAATATATATATATATGTGTGTGTGTATGTAATGGAAATTCTCTAAACTAACCCCCGAAAGCACTCTGTTTTATGTACCACCCAGTGACTAATTGAGTGTAGTATTTCCTTAGACTGGTAGTGTTTAAAATGCTTTAAAGATTTTGTTCACAGAATTCAACTCGAAACCTTGTACAGATGTTACCGTTCGGAAACCAAATGAAACACTGCTATATATATATAAATATATCTCTCTAAAATGGCTGCTTTTTGTTTGTGTACCTTTTTCTCCTGTAAACAAA…	---	---	N/A	---	-	no IPS match	---	---	0	Xl.72303	---	---	---		---	---	---	---	---	---	---	---
Xl.24225.1.A1_at	-0.0020914	downregulated	GAGTCCAGCTGAAATGAACACTTGCATCCATGTTGTGTGTAGCAACCTAGTTGTCCGAATTTGGTTCTGTCTGATAATTATATATAAATATATATACAGAGATATTTATGTTTGTAGGTCAGAGGGGTGAGGCTAAGGACTTCAGTTCATACTCAAAGGGGTCATCCTCAATGTCCCCCTTAATAGCAAGGGAATTTTATTTTATTTAAATATTTATATTTTTAGATTAGAATATTGCAGTCCAAGGTGAAATCAAATTTTATTTATGTAATAAGAAGGGGAGCTAGATTATATGCTGCACTCATATAAACAACAGTATGGACTTGGACTTAACTTGGGCTACGTCTTACATGTTACTTTAACCACTAACCAATCACATTTGGAATATGGAATCGGTAA…	---	---	syntaxin binding protein 1 (stxbp1)	---	-	seg (SEG), SignalP-NN(euk) (SIGNALP), tmhmm (TMHMM)	---	---	0	Xl.72974	---	---	---		---	---	---	---	---	---	---	---
Xl.24557.1.S1_at	-71.613	downregulated	ATGATTCAATAATTGTCGCATTGAGTTTCATCCATGTTCATCTACCTTTAGAGAAAGCCATATAAAANTCAGACTGCAATATTAATTTAGGATGATTAAAATGTGTCAGAGAGACTAGATCATGTATTAATTTGCACTGGAGTTACTCGGTCTACGTTTACTGTATGTTAGTTTAGTGTTTTATCCCTTCTGTGTCAGAGTAACACACGCCAATGCTGCTCTATATGTTCCCTTCAATCAGCTTACCGATATGATGTTGTAATGTTACAGATATGTTATTGTGAGCAAAATGTAATGTCTTCTGTGTATGCCATGTTAGTATGCGTTACCTCTCTCTTTCTCTGTTATTTGTGCACAACGTAAATAAAATGTTTGGGTATCAGTCTTTACAAAATGTTT…	---	---	N/A	---	-	no IPS match	---	---	0	Xl.74037	---	---	---		---	---	---	---	---	---	---	---
Xl.24651.1.A1_at	-0.0011405	upregulated	GTTCCCAGAGGTATCACGAAGCGTTCGGCGATATGTGCCTGTGTTGATTTCTTCACCCACGTCCACATTGACGTCACCAAGACGCGGCTTCGGAAACACTGGTTCCCTGACCCACGTCTCGGCGGAATGTGGCTCAAAATGCTGCACATAATCGACCAGGCCCTCCACATCGCAATTCTAATGACCAGTTATGCGTTTTTCGCCGCCTCAAATGCGAGGAATTAGCACCACTCCCATGAGCTTCCGGAAACCCCTTCTGGTGGTTTATGTGCACGCGTCTGATGCTGTGGTAGAGCGGTGTGAGATTCCGCGCTTCAGAGAGGTGTACGAGGGACGGGTGCAGCTTTTCGAGGTAGTTCTCCAAACAGGAGACAATGTGGAGGAATTAGAGGCGTATTT…	---	---	N/A	---	-	no IPS match	---	---	0	Xl.24651	---	---	---		---	---	---	---	---	---	---	---
Xl.24748.1.A1_at	0.00029975	upregulated	AATTGCACCTTTTCGTACATGACCACTGGGTATTCTGCCCGTTCAGTCTATGGCGAATATGTACGGTAAACAACTTGGTAGTTCTTAAACACTTGCATACATGCAAAAGCATATAGATTGAATACTCAACTGCTTATTTAAGTGTAAATATATAGAAATGCGTTCCATTATAGTTTACCTTTAAAACGACCCCTTGCCTGAGTACTATGTTGTCTTTGTGTTTCTCAGATCTATAAGTCTTTTCTTAGGGGGAAAAGAATCCCTTTGATCACAGTTTCAAGTACAATGTGTGTTTGGATANTTTTGTGAATATGTAGCATGTCTCNCCGTAGCACCTCCCAAGTGATCCCAATTGCTTAGCCATCACTAGTTATGTATTCGCTTATGTTTTAGGATGCT…	---	---	N/A	---	-	no IPS match	---	---	0	Xl.24748	---	---	---		---	---	---	---	---	---	---	---
Xl.24951.1.S1_a_at	0.00041828	upregulated	CAGGCTTGGACCACTGTATTTGGAAGCCAGTCTCACCATGAGATCACTATGTACTACCCAATGAGGTCTGTGCAGTACATGCATTACCTGCTGATTCACAACCTCAATTTTAAGATGCCATTTCCCATTGACCAGGATTTCTATGTGTCGCCAACCTTTCAAGATATTCTGAACAGGACAGTCTCTGGGCAGCCTACTGGGTGGTTCAAAAGCCTTCACAACTATTACTACAGGGACCGCTGGGAACTGTACGATCGGTCGGCAGACATTGCTGAGATTAAGAATGCAGCTGGAGACCCTGCCTTCCAGGATATATTAAAGTCTATGCAGAGCATACTACTGAAGTGGCAACAGGATACTTTTGACCCCTGGATTTGTGCCCCAGATGGGGTTTTGGAG…	N-sulfoglucosamine sulfohydrolase	sgsh	N/A	N-sulfoglucosamine sulfohydrolase	P:metabolic process; F:catalytic activity; F:sulfuric ester hydrolase activity; F:metal ion binding; C:lysosome; P:proteoglycan metabolic process; F:N-sulfoglucosamine sulfohydrolase activity; F:hydrolase activity	IPR017850; G3DSA:3.30.1120.10 (GENE3D), PTHR10342 (PANTHER), PTHR10342:SF76 (PANTHER)	---	n-sulfoglucosamine sulfohydrolase	8	Xl.24951	sgsh	495504	Q5U4I9		---	---	0008152 // metabolic process // inferred from electronic annotation	---	0003824 // catalytic activity // inferred from electronic annotation /// 0008484 // sulfuric ester hydrolase activity // inferred from electronic annotation	---	---	---
Xl.25093.1.A1_at	0.00081283	downregulated	GAATTTTGGGTATATCCAGGGTATATATCCAAAAACATACCCAAGATAGTATAGTTCCACCATGATTGTTTCTAGGACACTATTCATTGGGTAACATTACATTACATCTCTTGGTGAAGATAGATGTATCTTGGAGAATTGCATACTCTATAAATATGTATTTTACTACAAGGAGGAAAAGGATAGATGTGCAGTAACCATTCAAGCGGCTTTGTAGTAGTACAATTATTTGTATGAGAGTTATACGGAAAATGTACACACAAAGGATACAATACCTGTAAAGGTAATTTCACATACAGTAACATGACATGGTAGCCCACAGATAACGAGTATAAAGGCATCTTGAGGTATGACCCTTGGTGGGGAGAGGTAATGGTCACTCTATAATTTTTCTGATGC…	---	---	N/A	---	-	SignalP-NN(euk) (SIGNALP), tmhmm (TMHMM)	---	---	0	Xl.25093	---	---	---		---	---	---	---	---	---	---	---
Xl.25125.1.S1_at	-0.0015701	downregulated	TACCATTATTCCCAAGAATCGTGCACATTTTAATCTGAACTGACGAGGCTAGTTAGTCATCCTGAAAACTAGCTTTTCACATACTCTTACAACACAGTGCTGGAGAAGCTAAGTGTAGATAGTTTAGTATATGCTGGTGCTACTGTCCGTTCATAACAGGGGCATTTTGCAACNAGGGGCGGACAAGGCTAGATGTTTATTGGGTGTATCGAGGAAGACTGCTGGTTAAGGCAGACATTTCTGCTCATCAGTTACAGATTACGAAGAGCTAATCACTTAGACAAAGCTCTATATAACNTAACGATTACTTTTTTTTGACAAATACANTGTTGTTCTCTCCCTTTTAACTTATGTTNGTNAGAATAAATCATTGCCAAAGGCTCTTGTTGATCTAAACCT…	---	---	N/A	---	-	no IPS match	---	---	0	Xl.25125	---	---	Q5U501		---	---	---	---	0004871 // signal transducer activity // inferred from electronic annotation	---	---	---
Xl.2561.1.A1_at	-0.0011531	upregulated	AAGACCCTCATTGCTGTAGTACGTTATTTTATAGGGATGAAAATATTAGGAAAAAAACTATGAAGCAGACATAACAATGGATTTACCTAGACTGACCTCTCACACAGAAAGTTCCTGTATGGAATAAGCCACACTTTACAGATCTATCACATTACCCATAAATAACATATTAGCAACACTAAAAGAGCAGCATTACATTTAAATTGCCGGTTGAATTTCTCGGAAAAAAATTGTCTCAAGTAAATATGGGTGGTTATTGCATGAAATTCTTATTGCTTTCCCCTTTCTTTGTCACATAGACT	---	---	N/A	---	-	no IPS match	---	---	0	Xl.2561	---	---	---		---	---	---	---	---	---	---	---
Xl.26073.2.S1_at	79.5368	upregulated	ATCCCATTGGAAGAGTAATCCGCTAAAGATCTGTACCACCATATTTGGCGACAGTTCTCTGCCAGCGATTCCATTTTATCTCTTTCTCTGCAACCTTGAATGGACATATAAGTCTCTGTGAAGTTGTGCCTTTAGCCCTCGTTGGAGGTGATTTTAAAGGGCACTTCTTTCTAATTTGGTATTAATACTTCTCTTCTCGGATGTTCCACTTGCTCCATTTCTGGCTCCAATAAAATTGTTCTTTCTGGGCTGCTGGTATCTTCTGGGCTTCAAGTCCCTGCACTATGGATTCTTCTTCAGCAACTCTGTGCCTGCTTGATCATCTTGTTAAGGGCTGTTCCTGCAACCCCAGCAAAGGGACAATCATCTGTTCTGTTTGGCAAATGAATAGCGATGAAA…	---	---	N/A	---	-	no IPS match	---	---	0	Xl.76594	---	---	---		---	---	---	---	---	---	---	---
Xl.26176.1.S1_at	0.021136	downregulated	GACTGCTGTGCCCTAGCTAGTCTATTTTAGGATTTTTGCTCAAGCTGCCATGCACTTCCTTGTAAATTGCCCATTGATGCCGTAAAGCCAATTCTGACTTTTTTTTCCTTAATCCTGTACATCTGTAGCTTTGCCAGACTTGAATCTAGCTGTAAGCAACTGTCANTNGNNNNTANNGNANNNNNNNNNNNNAATNNNNNNNNTNNNNNCNGNGTAGGAAAGCATCGCTCAACTGTTTGCTCTCTAAGGAAGGTAAATAAATACTTTGAGGTCCGTAACGGCATGGTCAGGACCACTCTATAGAACTCTGAGCTGTAAAATAAAGGCATGCGCTGCAGCGTGTGGGATCTGATGGAGACCCATTATATGGTTATCAGCAGTTTGGCTTATGGGTCCTCA…	Kinesin 2	kns2	N/A	Kinesin 2	-	seg (SEG)	---	---	0	Xl.23635	kns2	380312	Q7ZWP7		NP_001080620	NM_001087151	---	0005871 // kinesin complex // inferred from electronic annotation	0003777 // microtubule motor activity // inferred from electronic annotation /// 0005488 // binding // inferred from electronic annotation	---	---	---
Xl.26222.1.A1_at	-0.00015142	downregulated	ATGTATTTACCATTCCTGGCTGGAAAGGGGTCTTCACTCTCCGGTTCTCCAGCACTTCCCAGTTCACTGTGCTATAGAAAGCGTGCTCCCTGATGTTTCCATTGATACCGATCCGCTGATTCTCGTCCATCTCCAAAAGCTAAAGAGAGACATGAATTTCAATATCGCAGGTGCTTTGTCGTGTACCTCCTAGCATTAATATATATATTATACGAATTATTCTGTAATTCTTGGTTGGCTGATATTTACCTTTGGCAGGAGGTCCAGCATTTCCTGGCTCATATAATATGGGTAATAAGGCTTATTCTTCTTTATAGCATAGAATTGCCTTAAAATACTGCCTGATGGTGAGAATGGCAAGCTGCCCGTGGCCAT	---	---	N/A	---	F:metal ion binding; F:protein kinase C activity; ; F:ATP binding; F:nucleotide binding	no IPS match	---	protein kinase delta	5	Xl.26222	---	---	---		---	---	---	---	---	---	---	---
Xl.26229.1.S1_at	-0.00069647	downregulated	AATTTCTCGCAAACGATCTTCAGAAAGAAACTCACTAATGAATTATTATGATACCAGAAGGAAATGAGACTCCCCCCCCCCCCTCCAGCTTCCCTCTACTATTTGTTAATCTCCATTCAGTGACCTGGAAGATGAAGTGTAATATGTTAATATCCAGTAAAATGAACACCTTATTTATTTTAAGACTTGATTGTTTTAGCTTCTATATTCAATAAAGCTATTATTTTTAACTGTGTGGCAATGATACTACGTGTGCCGTGACGCTTCAGTTAAGACTCTCTAATGGACGAAAAGAAAGCACAGGAATGACTTGTAGGGGCGTGGCCTGTTGTGACGCTGAATCGAAACATCACTTTCATATATATGAAGCAGTGAACAACCAATGTGGAGTGCAGTGAG…	tachykinin-like peptide	MGC132043	N/A	tachykinin-like peptide	-	seg (SEG)	---	---	0	Xl.26229	MGC132043	735203	Q58E04		NP_001090125	NM_001096656	0007217 // tachykinin receptor signaling pathway // inferred from electronic annotation /// 0007218 // neuropeptide signaling pathway // inferred from electronic annotation /// 0007268 // synaptic transmission // inferred from electronic annotation	0005576 // extracellular region // inferred from electronic annotation	---	---	---	---
Xl.26277.1.S1_at	0.00027665	downregulated	ATCTCACCTGCTGTTAAGTAGTGCGTGGGCGGACCATGGGGGCNGTTTCTCCGCCCCTAGCGCTCTGCCCCTCCCATGTGCTTGTGATGTTAGTGACTATAAATGTTTCCCATCTGCATGCCCTTTAGGTTTGCCTTAACTCTTACCTCATTTTTATTTTGCATCCTTTCGATATTGAAAGAGTTGTGTCCAAGATAAGAGATGGAGCNATTGATGCATCTGGCACATGGCAGCCCACCAATGGAATAAAAGGGTGTGGCTGGGTAGACCAGTCGGCTCCATCTGTATGCAGTATGAACA	visinin-like 1	vsnl1	N/A	visinin-like 1	-	no IPS match	---	---	0	Xl.26277	vsnl1	495340	Q5U582		NP_001088475	NM_001095006	---	---	0005509 // calcium ion binding // inferred from electronic annotation	---	---	---
Xl.26284.1.S1_at	2.76e-05	downregulated	AATGCAGTGCGTCCAATGATGTCTCGGCACCAGATGTCCGAAGGGTTAAATTAACAGTTAATTACCCACCATACATTCTGGATGCACAGAACATCGGGGCTCCCCTTGGCCATCGAGGTATTTTGCAGTGTGAAGCCTCTGCTGTACCTGCAGCCGACTTCTTCTGGTACAAGGAAGACAAAAGGCTGAGTGATTCATGGAGGGGGGTCAAAGTAGAGAACCGAGAGACAGTTTCACGGGTTACATTCCTCAACGTTTCAGAACAGGACTATGGAAACTACACGTGTATGGCAAAGAATCTACTTGGGCACAGCAATGCCAGTATTATTCTGTTTGGACCTGGAGCAGTTCATGATGGGAATAGTGGTTCACCTCAGTGCCCCTTCTGTGCTCCCCTGC…	neurotrimin	ntm	N/A	neurotrimin	P:cell adhesion; C:anchored to membrane; C:plasma membrane; C:cell surface; C:membrane; C:axon; C:excitatory synapse; C:perinuclear region of cytoplasm; F:oligosaccharide binding; P:negative regulation of neuron projection development; C:extracellular space; P:cerebellum development; P:response to estradiol stimulus; P:neuron recognition	seg (SEG), SignalP-NN(euk) (SIGNALP), tmhmm (TMHMM)	---	mgc84065 protein	14	Xl.26284	ntm	444598	Q6GM08		NP_001086169	NM_001092700	---	---	---	---	---	---
Xl.26308.1.A1_at	2.83e-05	downregulated	TGGGCTCCATGCTCTCAAACTTGGGGATTCCAAAAGTGGGCCTGATATACGAATTGGCCCCTGCAGGACAAGCAAGATACCTGTTGTGACCATGTGATTAGACTGTTAGCACAGAGGACCTGCATGAGGTGACATTTGAAGAACTGAAAGGCTACTTGCTCTGCCCCAGCAGGGGGTGAAATCCTCATTATTCCAACCACCCCTTGGATCTGAGGAAGAGTCGGAGCAGAAGGCACTGAACTATATTTGCCTGCTGGGAATGTGAGACAATGGAGCAGTCACGGCTGGGGCAGGATTCNGGGAATATGGGTATATTTATATGCATCTGATGTCTATGTATCAGGGCAATGGTAGCAGTGTTCTTTCTTAGGCATGGACGCTCCGTCGTGATTATTGCTA…	---	---	N/A	---	-	no IPS match	---	---	0	Xl.72537	---	---	---		---	---	---	---	---	---	---	---
Xl.26344.1.S1_at	0.00028399	downregulated	AAGACTGAGGAAGCTAAAATAGCCGAGGGAGAATTCATCCAAGGCGTTATGATGAACGACGAGATCATGAGGCTTATTCAGTACGACCCGAAGAAATAAGCAGCCACCACTGAAGGAAGAGAAGATGGGGAAGCCCAAGTGAATGCCAATAAAATTCCGTGTGTTTGTGTTTGTGAGACAGCAATTCTTTTTCTCCATTTCAGAATAAAGTCATACAATGCATGTGTTGGTTTTAAAGCGCCAGTGCAATAAACTTATCCAG	MGC79749 protein	MGC79749	N/A	MGC79749 protein	-	PS51257 (PROFILE), tmhmm (TMHMM)	---	---	0	Xl.26344	MGC79749	447358	Q68EX5		NP_001087534	NM_001094065	---	---	0005509 // calcium ion binding // inferred from electronic annotation	---	---	---
Xl.26410.1.S1_at	-31.7943	downregulated	GTTGTAACGTTACAGGTATGTTGTTGTGAGCAAAATGTAATGTCTTCTGTGTATGCCATGTTAGTATGTGTTACCGCTCTCTTTCTCTGTTATTTGTGCACAACGTAAATAAAATGTTTGGGTATCAGTCTTTATAAAATGTTTTCACACAAGGAAGTTAACCTGCTCAGCCATAGTTTTGTGATCATCAGAATAATTTTGTAAATTTAAAAGCTAATTGACTCATACTGAATGCATGCTATGAACTTCCAACCAAGAGCAGAAAGATGTAGAGGCTTTTGTGAATGTAATTGTCATTGTATTTTCCGTGCTATCGTCCATTGCATGATATCAATCAATTCAAAATATGTTCTTTTCGAATGGAATCACAGCC	complexin 1	cplx1	N/A	complexin 1	-	no IPS match	---	---	0	Xl.26410	cplx1	447770	Q640X9		NP_001087909	NM_001094440	0006836 // neurotransmitter transport // inferred from electronic annotation	---	0019905 // syntaxin binding // inferred from electronic annotation	---	---	---
Xl.26431.1.S1_at	3.82e-05	upregulated	TGTTCTGTTGCAGCTTCTGGCCTGATTTGCTACTGACTTTTCAGTGTAATGTCTTTAAAACTGTATATATATTGGTTTAGAGATAGGATTTNTATGGATAGTAGGTGGTTAAGGGGAATATATTAAGTAAAATCACATCAATGTCTGCTACAGTAAATCTAGTGTTGGGGTGCTGTTACAGTGGCAGGGGAGATGTACCCCAATACATTACATGAAATATCCTTCTGTATATAAATAGTTAACTTCTATCCCTATCACATGCAAGCACTATGGCAGCTCCTACTCGTGTATAAATGGACAGGAGCGCATGTTAATAAATACAAATATGCAAAGACGTAAAACACGTACACAATGCTCTTTGCACTGCTGTTCTACGGCTAAACAAACACAATAAGCCAC…	---	---	N/A	---	-	SignalP-NN(euk) (SIGNALP)	---	---	0	Xl.26431	---	---	---		---	---	---	---	---	---	---	---
Xl.27587.2.S1_at	-143.051	downregulated	TATCACTGACATCCTCTCTGCAAAGGACATTGACGCTGCTCTGAGCAGTGTTTCAGCTGCCGAGTCATTTCAGCACAAGACCTTCTTCAGCAAAGTTGGTCTGGCAGGCAAAACCAATGATCAAGTCAAGAAGGTCTTTGAAATCATTGACAGAGACAAGAGTGGATTTATTGAGGAGGATGAACTCCAGCTCTTCCTGCAGAACTTTAAGTCTAATGCCAGAGCTCTCAGTGCTGCAGAGACCAAGGCTTTTCTGAAAGCTGGTGACTCTGATGGTGATGGCAAGATCGGAGTCGATGAATTCCAGGCTCTGGTAAAGGCATAAACAGCCCAAGACCAAAGACAACCAAGGACTGAACTCTCATTTCTCACCNAAAAGGCACCTCATCCACGGCTGGC…	parvalbumin	pvalb	N/A	parvalbumin	F:calcium ion binding	IPR002048; IPR008080; IPR011992; IPR018247; IPR018248; IPR018249; PTHR11653 (PANTHER), SSF47473 (SUPERFAMILY)	---	loc100127284 protein	1	Xl.66593	pvalb	100127284	A9JS16		NP_001106327	NM_001112856	---	---	0005509 // calcium ion binding // inferred from electronic annotation	---	---	---
Xl.29152.1.S1_at	177.537	upregulated	ATATCATTGGTTGTCATGGTTGCTAAGGGCAGATTTTGCATGTGTTCGNATGTAAACCTGTGGATTTCTGGAATGCTTTNGGTTCACACTCTGACCTTGAANNAAACCTATATTTATTTTAGCCCATGCTATGTCAGAAANCCCTGTGCAGTGATTGCTGATATAATTAGTACNTTTATGTGCCTACCTGCTTTAACCCAATCAGCCTGTGTTTCTCTGGGACCTAACTTGATCTCTGTACAAGACAAATGTGGGGTGGGAGAGCTGAAGATAGATGATGATCCTTTAGTGCCTTAATGCAATGTTGGCTTTTTGTATTGATGTGCAGTTCCATTTCTATAAAAATATGCAGCATGTTAATGGTCCGTGTTTGATTCTATGTAACGTGTGCCATATGTG…	CD63 molecule	cd63	N/A	CD63 molecule	-	seg (SEG), SignalP-NN(euk) (SIGNALP), tmhmm (TMHMM)	---	---	0	Xl.29152	cd63	380212	Q7SY95		NP_001080520	NM_001087051	---	0016020 // membrane // inferred from electronic annotation /// 0016021 // integral to membrane // inferred from electronic annotation	---	---	---	AAH54957.1 // span:13-35,50-72,85-107,203-225 // numtm:4 /// NP_001080520.1 // span:13-35,50-72,85-107,203-225 // numtm:4
Xl.29274.1.S1_at	0.003306	upregulated	AAGCACCTTGACTGAACCTGTTTTTATCCTTCCTATGTTTTGCCTTATGTGGAAAATGCACTGCTCCCCCAATTCCTCCGACCCCCCAAGAACCATGTGTGTCTTGTGATATTTATATATTCTCTCTCCTGGCTCCTGCCTCGCGGCACAGGGATCCAGCTCAGTTACTCTCTGCCCAGTAAGAAGTGTAAGAGAATTTCCCATTTCAGTATCCGACATCCCTTGCTCCTTTCAGAGGTTTGTGGGAGTTGTAGTTTTGCAGCTGTAGGGCGACACACTGAATGATATCCCTTTAAAATAACATCCAAACTGATGGATAGAAGAAAAAATGAATTTGTTTTATTAAACTGGACCAATGAAAATGCAGAGTTTGTGTTTCCTCCCATAGTCGCTCAGTCT…	parvin, beta	parvb	N/A	parvin, beta	-	no IPS match	---	---	0	Xl.29274	parvb	734573	Q4QQZ5		NP_001089519	NM_001096050	---	---	---	---	---	---
Xl.2936.1.S1_at	0.0022825	upregulated	GGTAAATCTGCTCTACAATGGGCAATTAATCTCCAAAAAAACACTTTCCCCCTGACAATAATGTAAATTGCAGCTGGGGAAACATATGCATGGCTTTGGGTGTCTCAAGTGACCCTATGTTTTCCTTTCGAAGCAACTGCAGACTGATGTTTCCCCACCAGTTATTTACATTATTGCCGGTAAAAAGCAAACTAGGGATGTTCCGCCACCCGCAGTAGCGCAGATATATTGCAGGTGGCAAAATGTCCCTTGTGTCGGGCCCTAAGGGTTGTGGTCAAACAGTCAGACTGCTAAGAAGTGAGTTTAATGGCTGNAGCCTTACCAAGAAGAATTCAGATGGACTATAGCTATAGAGCAAGAGAGCTATGCAATGTAGTGTTCATTATTTATATTGTTTTT…	chromosome 8 open reading frame 42	c8orf42	N/A	chromosome 8 open reading frame 42	-	seg (SEG), SignalP-NN(euk) (SIGNALP), tmhmm (TMHMM)	---	---	0	Xl.2936	c8orf42	496295	Q5I019		NP_001088923	NM_001095454	---	---	---	---	---	---
Xl.29720.1.S1_at	-0.00025712	upregulated	AGAGTTATGTGCTGCCATCCCAATATTAAATGATCCTTTTGGGGGAATNNTGCTTGTTCTGTAGCATGCTGACTCCAAATATTTGCCACCCAAGGCCAAGGCCTTTGTTGCCTGCCCACAAATCCTGTTCCTACATTTATATAAATCATGGGTATTCCACCAGCAACTATGTATCTAGATTAACACCCCTCAAATCAAGAGCAATAGGTACTTTCTTGCTCAATNTNTACATTCTCCATCTAGAGGTTATTCTCCACACTGCTGTGCTGCCTGCTTACTCAAAGGGTAAATATGTAGCCCAAGACTATTAGTATTTCTGATGACAGCTCTGCTAAGAACCATTATTGTATTCTAATAAAATATGTTAATTTTTATTTACTGTAGCTTTACAAATGCATT…	---	---	N/A	---	-	SignalP-NN(euk) (SIGNALP)	---	---	0	Xl.72252	---	---	---		---	---	---	---	---	---	---	---
Xl.29743.1.A1_at	-2.31e-05	downregulated	CAGTATCCAGACTATGAATATGAAGAAATATATTTTCTTTATCAAGACAAAACTATTCAGTGCTATGTACTCCATCACTAGTAAAATTTGCACCTAAAGTGCCTTTAAATAAATGACATTGTTACTATAGCAGGTACTGAAGTCAATAATAAAACTAGAGGAAAAAAAAAATGGCCCCTAGTCTGTCACGCCAGTTTTCCTTTTCAGTGATGTTTTGCTAGAGTATTTCTAAAACCAAGCCCAGTGCCTACTGAATTCTGTGCCTCGCTGTGCTCTTTTCGGAGCTGTTATG	---	---	N/A	---	-	no IPS match	---	---	0	Xl.29743	---	---	---		---	---	---	---	---	---	---	---
Xl.30178.1.S1_at	0.0002323	downregulated	GGAAAGATTTCAGCTTCCATGTTTCCTGGAACTCTCACTTGGCCCCAAAGTTTACCTCAAAGGGACCAGCTCTAGTCACAAATATGCAACGTCTGATATGAAATTAAAATATACGTTGGATAATGCATTGTCCAAAT	---	---	N/A	---	-	no IPS match	---	---	0	Xl.70648	---	---	---		---	---	---	---	---	---	---	---
Xl.305.1.S1_at	-0.00060439	upregulated	ATCAAACAGGAGGTGGAATCGCCCACTCACAAGNTTGGCAACNTTTANTTTTCAAGTTACTGGGAAGGNGAAANCCTAAATGCNCAACTTTTCAGACANCAGTCTANNNNNNNNGNNNNCTCAAATAGCATTCTTACCAGTTCTCTACTAATGAAGCCTGTGTCTGAAAAAGAAGATCATATCTTCAAATCTTTTCCTGTACAAAGTATTAAGTCCTTCACAAGCCCTCTGCAGCACCTCAGCGGAACCTGGGATGTCATGTCTTGCGGAAAGATGGAAGAACAAAAGATCCTTGCAGAACAATACTGTAAATACATAAAAAACTTTTCCACACTAGTGATATGAGNAAGAAGCAGGATCCNAACAAGCATTATCAAACCATAAACACTTAACGGACAC…	v-myb myeloblastosis viral oncogene homolog	myb	N/A	v-myb myeloblastosis viral oncogene homolog	P:regulation of transcription, DNA-dependent; P:transcription, DNA-dependent; C:nucleus; F:DNA binding	IPR015395; IPR015495; PTHR10641:SF154 (PANTHER), seg (SEG)	---	myb_xenla ame: full=transcriptional activator myb	4	Xl.305	myb	398039	Q08759		NP_001081768	NM_001088299	0006350 // transcription // inferred from electronic annotation /// 0045449 // regulation of transcription // inferred from electronic annotation	0005634 // nucleus // inferred from electronic annotation	0003677 // DNA binding // inferred from electronic annotation /// 0030528 // transcription regulator activity // inferred from electronic annotation	---	---	---
Xl.30504.1.S1_at	0.00085903	upregulated	GAAAGAATCCTAGGCGCTGTCTCTCCTTCAAAGAAATGGTTTGTTATAAAGTGAGCTGCACAAGTTGCTGGTGTGGGTTGGTTACCGTTGGCTGGTTGAATGAGTTAATTATGGATGTGTGCCACTGTTCTTTGCTTCTCAGATCTTGGTCTATCTTCTGTTCTCTTTTAAACAGATGAGATTTTAGCCAGCCCTCATCTGTTATTCATGATTAAGGAATTGGTGGATTAAATGAAATATAATAGGGATGAGCGAATTTGACCCGTTTGGTTTCACCAAAAATTTGGCGCCGGCGAATTGTCGCCTATGCTCATTAAAGCGTCAACGATTTTTTTGACGCACGACGCCATACAAGTCTATGGGCGTCATTTCCATGTCGTAACAAGCCGAAAAAAATTT…	nitric oxide synthase 1 (neuronal) adaptor protein	nos1ap	N/A	nitric oxide synthase 1 (neuronal) adaptor protein	-	tmhmm (TMHMM)	---	---	0	Xl.30504	nos1ap	447290	Q68FC3		NP_001087466	NM_001093997	---	---	---	---	---	---
Xl.31022.1.S1_at	-0.0001638	downregulated	GGACAATCTTTGTGCGACTGTGAATCACAGTACATAGGGGTATGGGGACTTTTTGTATTTTTCTAGACAGGTATGTTGGGTATTTGCATATTGTTTTGCTTTTGTTACAAGGTAACATTTCATTTCATGACCTATTTGTCTCTGCAGTTCTGTCTAGCAGTAAGCTTTTGTTTGCTATATGCACTATATTTATCAGAGGATGATGGGAGTCGTAGTACAACATCAGCTAGCACCCTTGAGCTTAATCAACCCTTGGCTGTTAAACCCTGTGCTAAAGGTTGTTTTGTTTCCTTGTCTCTGAAGGAACTAACCAAGGGAATGGTCCTTGGTACTTCGCTATTCAACATTACATTGCAGACATAGCCTCATAGTATATATGAATGTAACTGGAATGGAATA…	cyclin-dependent kinase 5, regulatory subunit 2 (p39)	cdk5r2	N/A	cyclin-dependent kinase 5, regulatory subunit 2 (p39)	-	SignalP-NN(euk) (SIGNALP), tmhmm (TMHMM)	---	---	0	Xl.31022	cdk5r2	734425	Q566G4		NP_001089375	NM_001095906	---	0016533 // cyclin-dependent protein kinase 5 holoenzyme complex // inferred from electronic annotation	0016534 // cyclin-dependent protein kinase 5 activator activity // inferred from electronic annotation	---	---	---
Xl.31881.1.S1_at	-0.020245	upregulated	GCAGTGTGTCACATCCGTGGACGGAGAATGGCTGGCAGAGTTGGGGCCAATGTTTTATAGTATTAAGCATGCAGGGAAAACCAGACAGGAAAACAGGCGACGTGCAAAGGAGGAAGTATCTGCTATGGAGGAAGAAATGATGTTGGCAGAGGAGCAGCTTCGTTCCAGGAGAGAAGAACATGAGAAAAAGAATGTTCTNGGCAGTGCAAGGTCTTTGAAAATTTNCACGCCGGGCAGGAAGGATCAAGTAGAACCTGGGACACCCCGCCGCACGCCGGCACGGTTTGGTCTTTGAAGTCGAGCGTCATTTGTCGTCCTGGCATGGATTTGATGGAACTGCATGGGAAGAGATGTCTTTTGTTCTCTGAGTTGAACTAGGGTGTATCGGACATTGCGG	---	---	N/A	---	F:helicase activity; F:nucleic acid binding; F:ATP binding; F:hydrolase activity; F:nucleotide binding; F:ATP-dependent helicase activity; P:termination of RNA polymerase II transcription; C:catalytic step 2 spliceosome; P:transcription from RNA polymerase II promoter; P:RNA splicing; C:nucleus; P:mRNA 3'-end processing; P:mRNA export from nucleus; C:nucleoplasm; P:nuclear mRNA splicing, via spli…	coil (COIL), PTHR18934 (PANTHER), PTHR18934:SF68 (PANTHER), seg (SEG)	---	deah (asp-glu-ala-his) box polypeptide 38 isoform cra_a	16	Xl.48006	---	---	---		---	---	---	---	---	---	---	---
Xl.32262.1.A1_at	0.00061491	upregulated	TTCAGCCGGGAAAGTATCACAGTTACCACTTATAATTATACAAAACAAATTTAGGTATGAGATCCTTCAATTTCCAAAAACCTCAGAATTATGCAANGCCATCTCCCATATGGTTCATTTTAAGCAAATAATTCTAATTTGTTTTAGATTATTTTCTCTGTAATAATAAAACAGAGCCTTGGTAACTAGGCTGAATACAATCATATTGGGAGCAAATCAATCCTATTGCTGTTATTTAAATGTTTTTGCTTTGTCTTTTTTTAGCAGACTTAAGGTATGCTAATTACAGAAAAAAACCTTATCTGGAAAACTCCAGATCCCAAGCATTCTGCATAATACATACAAAAAGGAACGGCCGCTAAAAAGTTTATAAAAAAGTATATCTGGCCAGAAACCACA…	---	---		---	-	SignalP-NN(euk) (SIGNALP), tmhmm (TMHMM)	---	---	0	Xl.72471	---	---	---		---	---	---	---	---	---	---	---
Xl.32275.1.A1_at	-0.0045957	upregulated	AGCTCTTCCACCAGAAAGTCAAAAAAGTCAAAAACATACCCTGCTGTAGCGTGCATCCTCAGAACACTAAAGAGAAATGGCTATATACTTGAAATCAAAATACTAGCACGGAAATATTCCCCTTTTGGTTACTTTATCACTTGACTCTGAGCTGTGTGTCATGGATTTCGAGTCAATAAAATGCATTTCCAGTTCCAGGCCATAAAACAACTTTAGTGCTTTGTGTGTAACAAGAAATTATGCCATATTAATACAGCTCATCTGCATAGCATGTATTAGTCATGGGCGGGAGCAAAAACTGTTGCAATTGTATTGTGCATGGAACCAGTGAAATTTTACATTTTTCAGGGGACTAGAAATACAATGTGTAAAATCAGGGAAATGCACTATATGTTGTCA…	---	---	N/A	---	-	no IPS match	---	---	0	Xl.72499	---	---	---		---	---	---	---	---	---	---	---
Xl.3307.1.S1_at	-136.498	upregulated	CGATGGTTTGGTGGAGTGCCTCTCATTGCCTTTGGGAAGAAAACTGTTAAACAACCAGTTTATGTGGTCGATGTGGCCAAGGCAATTCTAAATGCTATCCATGATCCTGAATCCAATGGGAAAACATATGCGTTGGCTGGTCCTAACCGCTACCTTCTCCACGATTTGGTAGAGTATGTGTTTGCTGTGGCCCATAGACCTTTTGTCCCTTATCCAATACCTCGTCCTCTTTACCGCTTAATTGCAAGATTCTTTGAGATCAACCCCTTCGAGCCATGGATAACCCGGGACAAGCTTGATCGATTCCACACTACGGATAAGAAGTTCCCTGACCTTCCCGGACTGGAGGATCTCGGCATCGTTCCAGTGTCCGTGGAGCAAAAGGCAATAGAGGTCCTG…	NADH dehydrogenase (ubiquinone) 1 alpha subcomplex, 9, 39kDa	ndufa9	N/A	NADH dehydrogenase (ubiquinone) 1 alpha subcomplex, 9, 39kDa	F:binding; P:cellular metabolic process; F:catalytic activity; F:coenzyme binding; F:3-beta-hydroxy-delta5-steroid dehydrogenase activity; F:oxidoreductase activity; F:oxidoreductase activity, acting on the CH-OH group of donors, NAD or NADP as acceptor; P:steroid biosynthetic process; P:response to hypoxia; C:cellular_component; P:oxidation reduction; F:NADH dehydrogenase (ubiquinone) activity; …	SignalP-NN(euk) (SIGNALP)	---	nadh dehydrogenase 1 alpha 39kda	18	Xl.3307	ndufa9	398665	Q7SZ14 /// Q7ZXA7		NP_001082699	NM_001089230	0008152 // metabolic process // inferred from electronic annotation /// 0044237 // cellular metabolic process // inferred from electronic annotation	---	0003824 // catalytic activity // inferred from electronic annotation /// 0005488 // binding // inferred from electronic annotation /// 0050662 // coenzyme binding // inferred from electronic annotation	---	IPR002225 // 3-beta hydroxysteroid dehydrogenase/isomerase // 3.5E-6 /// IPR005913 // dTDP-4-dehydrorhamnose reductase // 7.4E-4 /// IPR008030 // NmrA-like // 0.0043 /// IPR013120 // Male sterility C-terminal // 0.0011	---
Xl.33365.1.S1_at	-0.0062307	upregulated	GTCTGGTGAGCTTACTATTCCGTATTTGGGACAATTTATAAATTGGTGTTAAAGTGTATTGGTTAAGAAAAAAGCTGAAATAATGGTCTGTCTCAAACAACTGTTTGGGGAAGACAAATGATCCCCTGTAGCTACATTTACAGAAGTGAGCAAACTACCCTACAGCTAAGCAGCTTGCTCATTGCCTGGCTCTGTCAAATCCATTAGCTGAATGAGAGAATGCACATTGTGCTCAAGTTTTGTATTCCAGGCAGTTGAGGGGGCAACGTGAGACAGGGAGTAAGTGAATGCTATGGTGGGAGCACAGTGAACTAAGACGCTTAACATCTTGTGCCCCCAAAATCACATTTAGGCAATTGCTACCTGTTCTGATTGAATATTTGAAATATTTATTCTGGA…	basal cell adhesion molecule (Lutheran blood group)	bcam	N/A	basal cell adhesion molecule (Lutheran blood group)	-	no IPS match	---	---	0	Xl.33365	bcam	444320	Q6GNL9		NP_001085893	NM_001092424	---	0016020 // membrane // inferred from electronic annotation /// 0016021 // integral to membrane // inferred from electronic annotation	---	---	---	AAH73488.1 // span:530-552 // numtm:1 /// NP_001085893.1 // span:530-552 // numtm:1
Xl.33499.2.A1_x_at	0.00061472	upregulated	AATATCTTTAATGGAGTGGCTCATCNTTAAGGTAACTNTTATTATGTTATAGAGCGGCCAATTCTTAGCAACTTNTCAATTGGTTTTCANTATTNNNGATAGTTANCTGCAGCTTTCAAATGGGCGTCACTGACTCCCTTGTAAAANACATATGCTCCGTAAGGCTGCAAATGT	---	---	N/A	---	-	no IPS match	---	---	0	Xl.33499	---	---	---		---	---	---	---	---	---	---	---
Xl.33519.1.S1_at	-0.00018372	upregulated	TGACGCCATGTGCAAGTTCTGCCAAGATGGTCATTATCAGTCCAAATGGGGAGCAGCAAGTTGTGATGTGTGTCCTGAANATNACTATTGTCCTAGCCCAGACATTAATCCGATTCAATGCCCAGAAGATGCCTTCTGCCCAGCGGGAAGCACAGAGCCGAGTTACTGTATGGAGACCTTCTTCCGTAAAGCCGGAGACACGTGCCAAGTTGCGCCGCTCACTATTGTATTGCTGGTCGTTTGTGCCACGTGCCTAATCATCGTCATCTTGTTTGCAGTGAGGAAGCAGAGAACTAGGGTAGAAAGAAACGTGAGAAGCTGCAGCTCAAAGTCCCGACTGCTGGACCCCCAGATGTCCCCTAGTTATCTGTATGGAGTTACCCGCGATACTGAGCCGGT…	---	---	N/A	---	F:chitin binding; P:chitin metabolic process; F:binding; C:extracellular region	tmhmm (TMHMM)	---	hypothetical protein BRAFLDRAFT_126142 [Branchiostoma floridae]	4	Xl.33519	---	---	---		---	---	---	---	---	---	---	---
Xl.33530.1.S1_at	-6.3e-05	downregulated	TAACAGGTGTTTGAGCGCACCCAAACACATTTGCTAGTTGATTCCATTATATTCTGCCTGACTGTACTCATGAGCGTTCTGAGTTGTGTTTTACTCCATTAGCGTTTGATTAAGCGCAATGCTGCACGCTGCATTTTCTTTATATCTTGGTTACAAGCAAGTGCATGTGTGTGAGTTTCAGTTGCATTTCTCTATTTTATTATATTAGGTGTATATTAGGAATGGTCCATTCCTGCCAAATGTACTGGGAGAGAGAGTTGAACTAAACATGATCACTTTCGATTTTCTCTCCATACTGGATTGGAATATATTCTACAGTTTAGTGTTTCCTTTATCTCTATATGAAGCATAGCACCTACACATTTCCTTACTAGTGCCAACTGTTG	---	---	N/A	---	-	SignalP-NN(euk) (SIGNALP), tmhmm (TMHMM)	---	---	0	Xl.75344	---	---	---		---	---	---	---	---	---	---	---
Xl.33944.2.A1_at	-0.00082971	upregulated	ATCAGACAATAGTTTTAGTGCTAAGTGTGTAGTTTGCCCGGAGACTGTTTCATAATGGACTTGGAAGAGACAGTGGCAGAAAGATTAATTGCCTGTCAAGAGTCCTGACTTATCACTGACAGCATCTCAGGCCACATCCACCTACAATGATAGGGGAACTATCATGAAGATGGGGATTGAATGTAGGCTTCAGCATACTGAAATAAGAAACAATCAATTAAGGATGATGTACTGTTTCTTAAATGGTCAAGTTTGTCTTCACTATCCCTCTCTCAGCATCTGATTCTCTCCATTCTGTCTCCATTCAGGG	---	---	N/A	---	-	no IPS match	---	---	0	Xl.72508	---	---	---		---	---	---	---	---	---	---	---
Xl.34089.1.A1_at	0.0002062	downregulated	AACTTGGCACTAGGCTAAATCTTGGCCTGGCACTACATGAGAGCTGACCTCTGTATTAGAAAAGTGCAGCATGAAAACTAAAGCTATTGCAATCGCCCGCTTCATCATTTACACTTTAGAANACTTTAGGGTATTTCGCACACCCTGNACAAAAAAATAANGCCGTCATAGTTCCNCTTAANAGTCANCTTTTCATGNANACGGGCNTGTGAGGACTAATGTGTGCTTATTTGTAAACNTTNTNNNNNNNANNGAATGTATATTTTTGAGACATTTTGGCATGTGTTCTTATTTTAAATGTC	---	---		---	-	SignalP-NN(euk) (SIGNALP)	---	---	0	Xl.79206	---	---	---		---	---	---	---	---	---	---	---
Xl.34090.1.S1_at	5.44e-05	downregulated	GGGCTCCATACATCAAACTACTTTATAATGCTTTTCCATAGACGTCAATGCAATTAGAAATCACCCACTTACTATAGTGTCAGTAAATGAGAGCAACCCAGCGACAGTGTAGAAAAAAAATCTGTGTGTTTTACTACCTGCAACCAGCCGTGTGGATTCACTTATAAGTGACGATAAAGCAAATTTAATGCCAAACATNTTTACCCCCTTGAACCGAAACAAACAAAAAATAGATGTGGATTTACTGTAAAAACATGAAGGGATTAGGTAAATTTCCCCTTTAATTAATAATCCCCAGTGCTACAATTTGTATATATAAAGCTGTGAATAAGAATGCCCTGCAGNGGACACCAGTATATTCCTAGGAGAGGTGTGTTTGTGGGGTGTTTATGTAAGTCT…	transmembrane protein 163	tmem163		transmembrane protein 163	-	SignalP-NN(euk) (SIGNALP)	---	---	0	Xl.75537	tmem163	444712	Q6GLN7		NP_001086283	NM_001092814	---	0016020 // membrane // inferred from electronic annotation /// 0016021 // integral to membrane // inferred from electronic annotation	---	---	---	AAH74423.1 // span:81-103,113-132,144-166,181-203,210-232,242-264 // numtm:6 /// NP_001086283.1 // span:81-103,113-132,144-166,181-203,210-232,242-264 // numtm:6
Xl.34455.1.S1_at	0.00053931	downregulated	AATCTTTGGATATACTACTTATGGGGATACTGTAAATAAAACAATGATTTGTACAATTGCTGTGTACATGTAGATGACTGTAGGGATTCATAGAGCAGTTTTAGGCTTGCTCCTAGGAAAATATTCGCACATTTAGATTTAGTCAGACAGGACCATGTTTTCTGCTCCCTCTGAATTAAAATACTGACACTCTGCTGACATACAGTGCAAGTTCCGCAGCAGAAAAATGACAATGTTTATGAACACTAGTGGTGCTTTTGACNCACTGGGCGAAATAGAATTTAAAAGAGAANTATAGATGAGAACATGGCTAGAAATGTTGTATCCTATGTGCTAAATGTGGAGTCCTGTATATCATTTTAGAGGTTTTAAAAACTACNACTAAACTCACTTCATCAA…	prion protein	prnp	N/A	prion protein	-	SignalP-NN(euk) (SIGNALP)	---	---	0	Xl.34455	prnp	398272	Q52L31 /// Q5S1W7 /// Q8QFR0		NP_001082180	NM_001088711	0051260 // protein homooligomerization // inferred from electronic annotation	0016020 // membrane // inferred from electronic annotation	---	---	---	AAH94089.1 // span:5-22,83-102,193-215 // numtm:3
Xl.34696.1.A1_at	3.85e-06	downregulated	GACAAAGTGCAATGATTTAACTAGTAAAATTTTTTATAAGCTGCTATGGGGGAGGGGGATATCTAGCCATGAAAAAAATAAAAAAAATGACACTAATAGCTTTACTTTAAAGATTTCTACCAAAACATTCCAAGAGCTTCGGAAATCAGTGCGATAAAATACGACTGTTTACAGGTGCTGTTCAATAATGCATGCTTTCAGAGCGGTTAATAAAAATTGATTGGATTTTCCCAATA	---	---	N/A	---	-	no IPS match	---	---	0	Xl.15561	---	---	---		---	---	---	---	---	---	---	---
Xl.34859.1.S1_at	0.00045904	upregulated	AACTGCAGCTTGGTCATCCAATGTATTCACTTCCTTGGGAGACTCCATTACAGATGGAACACTGTATGTAGAGCTTTTAAAGGCAATGTCATCACAGCGACAAAAATACCTTGGCAAATTCACAGAGGAAGATGAAGCAGAAAGTGGCGACTGTGATGATGAAGATGATTGTGATGGAGGATCAGGCAAAAATAGCTTGAGGATTAGGAACAAACTTCGTTTTATTCCAGAAATGGATTATGATTTTGATATAGAGGACATTCCATTTAACAAACAAGTCCGGAATCAGCAGGAACACAATGGCCGGGAGATCGTCCATCTCCAGTCTGGAAGTGACTACAAAGAGACGGTGCTGGCCAGAATCTTCCTTCTTTTCATTGCTGCCATTTTTGGGATTCT…	---	---	N/A	---	-	IPR001863; IPR015501; seg (SEG), tmhmm (TMHMM)	---	---	0	Xl.34859	---	---	---		---	---	---	---	---	---	---	---
Xl.3495.1.A1_at	-0.00062954	upregulated	CATGGGCAGTGTATGCTCAGCCAAAAGGCCTGTATGTACTGTATGTCTGTTATCTATGTTTTATGATTTGTTCTGTATTTGCAAAGCCTGTCGTGCAAGGTAAACCAGTAGTTATGCAACATTGGGAGTTCCACCCAGTTCCTACTGCACTAAGCAGCTTATTTTAGATGTATAAAAAAAAGATGTATAATTGCTGTTACAGTAATCAGAGGTTTCGTGACAGTATGGTAACACTGCAATATATGGTCAAGTAATATTAAACTGCCTGTACAAACCCTCTACTACCTGTGGCTGTATAACTGAACTACCAACTCCCAGCATTCTCTGTTAGGCAGTTTT	---	---	N/A	---	-	SignalP-NN(euk) (SIGNALP), tmhmm (TMHMM)	---	---	0	Xl.61646	---	---	---		---	---	---	---	---	---	---	---
Xl.34964.1.S1_s_at	0.019361	downregulated	CGAACCGGATGCACGAGTCTCTTATNGNCTCTTTGACTCCATCTGTAACAACAAGTTCTTCATTGACACATCAATCATTCTCTTCCTCAACAAGAAGGACCTGTTTGCTGAGAAGATCAAGAAATCGCCTCTGTCCATTTGCTTTCCAGAGTACACAGGNNCCAACACTTATGAAGANGCTGCTGCNTATATCCAAGCACAATTTGAAAGCAAGAACCGCTCTCCCAATAAGGAGATTTATTGTCACATGACTTGCGCCACAGATACGAATAACATCCAGGTGGTATTCGACGCCGTCACTGACATCATCATTGCCANCANCCTCAGAGGCTGCGGCTTGTACTGATTTTTCTCTGTTTTTAGCAATCTATCTGCTGGCGATAA	guanine nucleotide binding protein (G protein), alpha activating activity polypeptide O /// guanine nucleotide-binding protein G(O) alpha subunit 1	gnao1 /// LOC398037	N/A	guanine nucleotide binding protein (G protein), alpha activating activity polypeptide O /// guanine nucleotide-binding protein G(O) alpha subunit 1	F:GTP binding; F:guanyl nucleotide binding; F:signal transducer activity; F:nucleotide binding; P:signal transduction; P:G-protein coupled receptor protein signaling pathway; P:response to hydrogen peroxide; P:positive regulation of GTPase activity; P:cellular process; P:locomotory behavior; P:response to drug; F:G-protein beta/gamma-subunit binding; C:synaptosome; P:response to organic nitrogen;…	IPR001019; IPR001408; G3DSA:3.40.50.300 (GENE3D), PTHR10218:SF77 (PANTHER), SSF52540 (SUPERFAMILY)	---	guanine nucleotide binding protein (g protein) alpha activating activity polypeptide o	35	Xl.20976	gnao1 /// LOC398037	394423 /// 398037	O13011 /// O93564		NP_001081161 /// NP_001081764	NM_001087692 /// NM_001088295	0007165 // signal transduction // inferred from electronic annotation /// 0007186 // G-protein coupled receptor protein signaling pathway // inferred from electronic annotation	---	0000166 // nucleotide binding // inferred from electronic annotation /// 0004871 // signal transducer activity // inferred from electronic annotation /// 0005525 // GTP binding // inferred from electronic annotation /// 0019001 // guanyl nucleotide binding // inferred from electronic annotation	---	---	---
Xl.358.1.S1_at	-0.00031822	downregulated	ATGATTTTCTTCAGGGTCCAGCAGCCAGGGCACGGATTTACNTTGACAATACGCAAGATTCCCAATCTGTTCCCCTGTAATGTGATCTCACAGTCAATGAATGGAAGATTTACAATGATAACTCCACATCAGCACCGGAACTGTAGCTTTTCAATCATTTATCCTGTGGTGATTAAAATATTTGACCTTACACTGGGACACTTTAATGAGCTCCAATTAAAGAAGCCACCTCCAAAAGGATGTGGAGATGCCGGGGATTTTGTGGAACTTTTAGGTGGTGCTGGTCTTGATCCTTCCAAGATGTTTCCTCTGGCTGATCTCTGCCACTCATTCCATGGTTCAGCTCAGATGAAGATTGGCTGTGATAATACGGTGGTTCGCATGGTTTCCAGTGGGAAT…	corticotropin releasing hormone binding protein	crhbp	N/A	corticotropin releasing hormone binding protein	C:extracellular region; F:corticotropin-releasing hormone binding; P:hormone metabolic process; P:female pregnancy; P:learning or memory; C:extracellular space; P:signal transduction; C:soluble fraction	IPR008435	---	corticotropin releasing hormone binding protein	8	Xl.358	crhbp	378555	Q91653		NP_001079273	NM_001085804	---	---	---	---	---	---
Xl.37056.2.S1_at	-126.369	downregulated	ATTAAACCAGACCTTGAAACACTATAGAGGCATGTATTTGATCATCAGATTTCANCTAAACGCCCAAGCTTTTTATGTTAAGCAGAAAAGTTTGACAATCC	---	---	none	---	-	SignalP-NN(euk) (SIGNALP)	---	---	0	Xl.76273	---	---	---		---	---	---	---	---	---	---	---
Xl.3739.2.S1_at	0.00035998	upregulated	ATAACTGTGCGGATTGCCGTGTGTTGTTGCAAGGATGAGTACCATGTTTCCTGCCTGAGTAAATATGAGGAGAAGTCTTGCTCCAAGTCAGTTGGCGAAGAGAAAGCAAGGTAGCTCATCTGAAGATGAGGACTGGTGTGAAGATGCGGTTCCGAAGAGAAAACGTTTAAGCAATAACCANGACATTCGAGAGAACTGGATTTCACCTTTTCGGAAACCTCTGGCACAACTAACAAATAGACCACCGTGTCTTGATAGCAAACAACATGAGGCCTTTATTCGAAGCATATTGTCAAAGCCGTTTAAGGTACCCATTCCGAACTATCAAGGAGGCCTAGGACTGCGGGCTTTGGGAATCAAAAAAGCTGGTATAAGAAGAGCCCTCCATGATCCATTTGA…	---	---	N/A	---	F:helicase activity; F:nucleic acid binding; F:ATP binding; F:DNA-dependent ATPase activity; F:hydrolase activity, acting on acid anhydrides; F:DNA binding; P:double-strand break repair via homologous recombination; P:response to drug; P:response to DNA damage stimulus; C:nucleus; F:hydrolase activity; F:nucleotide binding; P:response to ionizing radiation; P:double-strand break repair; P:chromos…	IPR013967; PTHR10799 (PANTHER), PTHR10799:SF66 (PANTHER), seg (SEG)	---	rad54-like ( cerevisiae)	29	Xl.70475	---	---	---		---	---	---	---	---	---	---	---
Xl.40200.2.S1_at	0.00071433	upregulated	TGGACGTTTCCTCCGTTAAGTGGAATGCAGTGAAGAAATATCCAGCACTTGGATTTATTTTCTACAATATACACAACTGTATAATGATATGTCAGTAAAAAAAACGTTTGTAAAACATGTATTTATTTATTTGTGCTGACTTCCTTGTTTGTCCACAGGGGTTTTGCAGTCTGCATGCTTAAGGCTCAAGAATAGTTTTCACTTTGGCATATGGTGTGTAATGTTACAGGTGCCAGAGAGCTCTGCTATATCAGTATTCCCTTTGTGCTGGTACTAAATATAGGCAACTTTGACAGAATGCAACCCCCTCAACTACTGAAGGGCATTGCATGCTCTGAGACTAATCATATAATTAGATATTCAAATAGATACACTACAGTTTATGTTAAGGCAAACGCT…	---	---	N/A	---	-	no IPS match	---	---	0	Xl.40200	---	---	---		---	---	---	---	---	---	---	---
Xl.42689.1.S1_at	-0.00074603	upregulated	TAAGCTATGGCCTTGTCATTGGACAAAACCTAGGCACGCCCATAGCAAACCTTCTGGATACGGCTTTACGGGAGCTTTCCTTCTGTGCTTCCAGCGTCTCAAAAAGCAAAGTTATTCCTAATATCTACTTTGACAAACAGCCCAGCGAGTGTATAGTCAGCTGCCCGCTAAATGCCCGTGTCCCTGGCAGCCATTGTCTGCACGTTGCTTGCACGGACCGGCCCCAAACAGCCNCTGGCAGCTCAGCTTCACTCCTGTCAGTCTGGGGCATCGTCACTGAAATCTTTCGTTTGACGCTCTCATTTTCGTCTGTTTCTTCCAGCCCTTTTCCCGGACAGAGAAAAGGTTATGGGCTAAGACATCAGCGAGACAGTGAGGGGTTTGGAAGCTACACAAGAA…	---	---	N/A	---	-	seg (SEG)	---	---	0	Xl.78240	---	---	---		---	---	---	---	---	---	---	---
Xl.4330.2.S1_at	-0.00027068	upregulated	GAATCTATCTTACCTGTCAAACCACTGTGTAACACTGGAGACACCTGGTGCCAATTTGCAGCATTGCGCAGCCCTGGTCCTGAGACAATCAGGTCACAGCCAGTGAAGAATTAAAGCTCGCAGGGATCCTGGACCAGCTGGAGAGGCAGGAGGCATCCTGGGGCAATGGGGACACACAGGTGGATGATCTGGCATTCCAGGAATTACTGGACTTCTATGGTTACGAAGCTTCGGATCCTCTTTCTGACCAAGAGGGTGAAATCAAAGGATCTGATTCTGAACTGCACCAGAGTAGCCAGGAATCGGAACCAGTAGATGATGTGCCCCTTGAAGCTGAACATATGCCCCCCTCTTTGTCTCCTATGGATTCACTCAAATTCTCATCCTGGTCTCCTGGTA…	---	---	N/A	---	-	SignalP-NN(euk) (SIGNALP)	---	---	0	Xl.57882	---	---	---		---	---	---	---	---	---	---	---
Xl.4339.3.S1_at	0.00025513	upregulated	GAAGAGCTCAGTCTAGTGACAGCTTGGGAGCTTCTGGACCACTGCAAACAAAAACACTGGGCTACAACAACAAAGCAAAATCTGCTGGAAACCTTGACGAGTCTGATTTTGGACCATTAGTTGGGGCGGATTCTGTTTCTGAAAACTTTGACACATCTTCCCTTGGTTCTTTGCACATGCCAAGCGGATTTATGTTAACCAAAGATCAGGAAAAAGCAATCAAGGCAATGACTCCTGAACAAGAAGAAACAGCATCTCTGCTCTCAAGTGTCACACAGACCCTGGAATGCACTTATGTTCCTCCATCCGATTATCGTCTTGTTAGTGAAACGGAATGGAACCTACTTCAGAAGGAGGTCCAAACAGCTGGGAACAAGCTTGGAAGGCGCTGTGATATGT…	---	---	N/A	---	F:GTPase activator activity; F:growth factor activity; P:cilium assembly; P:positive regulation of GTPase activity; C:endocytic vesicle; P:protein transport; F:protein homodimerization activity; P:endocytosis; C:early endosome; C:endosome; P:cellular membrane fusion; P:apoptosis; C:cytoplasm; C:recycling endosome; C:centrosome; F:protein binding	IPR003914; IPR018514	---	rab gtpase binding effector protein 1	16	Xl.74026	---	---	---		---	---	---	---	---	---	---	---
Xl.45545.1.S1_at	0.00059786	upregulated	GTTAGGTCTCCCAATGAGTGGATCTTTGCCTTATTTGGCCATCCATGGGCAGTGTCAAATCAAGTTGATCCTTCAGGGCAACAGTCAGATCATAATAGAGCCCTGTNCAGACCCATTGGTAGAGGACTGCAGCAATGGTCTTGTGCAGTCCTTTGAAATTTTCTAGCCTGCCCAATAGATATCTGACTGAAAGCCAGCTTAGAAAATTGGACAGACTGATAGGAAGACCCCATAAACATGCTGGAAAGCTGCTGAGCTGGCAGCTAATATTGACTTTATGTTTGGCAGACACTTAATATTCCCAGTGTCTAACTACTGATTTTAATCAGTAATTATGTCTANGTGCAGTTTGATATTGGATCTCTCTATAGTAACAGGTACAGTTCACCCAATAAATAT…	nudix (nucleoside diphosphate linked moiety X)-type motif 4	nudt4	N/A	nudix (nucleoside diphosphate linked moiety X)-type motif 4	-	seg (SEG)	---	---	0	Xl.77758	nudt4	495434	Q5U4U0		NP_001088557	NM_001095088	---	---	0016787 // hydrolase activity // inferred from electronic annotation	---	---	---
Xl.4651.1.A1_at	-0.00079855	upregulated	GTTTGTGTGCCCAATTATTTTACCGCTTTCACAGATTGTGTTGCCCACATGAACATCTATCTAAGTGCTACACACCCACAAATGGAGTTTCTATAATCATGCTAGTAATTTATAAGCTATGTTCAGTACAATATTTTAACATCAACACTTGTATTTTACTTTATAGAAAGTTCATTCGGNCCCTGTATTGTACAGTGTTATGAGAGAGCCAAAACTTTGTGGACGCTGCAGTGGGCCCCTGTATTTCATGGCCCNGGATTTAGACATCAGACATCTCTGTATATTGGGGAGGATAATGCCCTGTATTGCAGGGAATACTGTACTGTACACAGTAAAGAACTGGCAGTTAGCTGATCAGTATCATGTAGTAGTCTAT	---	---	N/A	---	-	no IPS match	---	---	0	Xl.85313	---	---	---		---	---	---	---	---	---	---	---
Xl.46727.1.S1_at	-81.3812	downregulated	TTGATGGCAACAAATCACCCTCTTCTTCTGAAAGAGAGTTGGTTGAAGCAATGGAGGAGCTCTTGGGAAAATTTCAGGACAGGCATCCGACCTATCAAAAGAAAGCTCAGATACCACTGTGTGACATTGGCGAGAGATGTGCAGTGAAACAAGGACCTAGAATTGGCAAACTCTGTGACTGCTCCCGTGGATCATCTTGCAACTCTTTCCTGCTGAAGTGCATATGAATGTGAGTTTGTTTCCAGAACGTGCATTCTCTAGCAGCACCGGGGAAGAGATCAGCAGTCAACGTGTCTGCTTATAAAAGCCTGCCTGTCATTTTTAGGGAATCCAGAGACACAGATTCAATAGTAATTTCATGTCCACAGTTTTTCTCATTATTTGGAATTGCTAATAAAT…	---	---	N/A	---	P:positive regulation of epinephrine secretion; P:cellular response to starvation; P:negative regulation of appetite; P:positive regulation of transmission of nerve impulse; P:neuropeptide signaling pathway; P:negative regulation of bone resorption; P:adult feeding behavior; C:extracellular region; P:regulation of bone remodeling; P:positive regulation of blood pressure; P:synaptic transmission; …	no IPS match	---	cocaine- and amphetamine-regulated transcript	24	Xl.46727	---	---	---		---	---	---	---	---	---	---	---
Xl.4676.1.S1_at	7.66e-05	upregulated	GGACGATATCCACACAAGGGCAGATTCGGGGAACAACCATGGGGGCAATGTGCGCCCGACCTATGCTTGTCTACATCTGGGACTTTGGGAGGATACAGAAGTGCAGCGAGTCCTTGAAAAGTGGGCGGGAGCGCACGTTCTCCTTTNGCTGCGATATGTGGACGACATTTTCATATTATGGGAAGNNNGAATGGAATGGCTAAAAAAAGTATTTATAACCATTTCGGTCACACTTCACCACACGATGGCTATAAGAGGCGAGTAAAGATGACATCACTAAGCCCTGACGAAGTCGCTCAAGGTGAAACGCGCGTCGGCCATGTGGAGGAAGGAACGCTCTGGTTAACGTATTCTNTATGGCGATGATAACGTAAGAGAACCTTACTGTNTNNNGNNACT…	---	---	N/A	---	-	no IPS match	---	---	0	Xl.4676	---	---	---		---	---	---	---	---	---	---	---
Xl.46772.1.A1_at	-0.00047683	upregulated	TGTTGTTCCCCTGTAGGAGGCGCTGGTGTCATTTAGTAATTAAATCCCAATGCTGTTTAATGACTGCGCTAATCACTTTATTGTCCCAAGTTTTACTCCCACCCACCTGCCCCTGTCATGCAGCTCTGCCTTCTTATTAGTTGATGCAGAAGTCAGTACTAGTAACCACTCCCTCCCGCCCCTTCACTGGCGGCCCTGGGCTTGGAAGNATTAATATGGCAGTTTGTCAGAGTTGTGGGTGGGGCATTACTTCATNTCACATGNGNAACCAGACCTTTTCTCCCCAGGGATCCTATTGGCT	Hypothetical protein LOC733352	LOC733352	N/A	Hypothetical protein LOC733352	-	no IPS match	---	---	0	Xl.46772	LOC733352	733352	Q3KPZ7		---	---	---	---	---	---	---	---
Xl.47290.2.S1_a_at	0.00099923	upregulated	TGATCTGAACACTCTTATTGGTGCCGAGGAGAAGATTATCAATAGCAAGAGCAAAGCTGACCAGAAAGTGGTAATTGATGAAACCCTTGATGTGAAGGAAATGATTTTCAATGCAGAGAGAGTCAGTGGACTTGTGGATGAGCCGGACACTGATGGACCACTGCGTAATGAGTTCAGCTTTAGCAGTGGAGCACTTATTGGCCTCCTAGTCATTGCTGTAGCTATTGCTACAATAATTGTCATCAGCCTTGTTCTGCTGAGGAAGAGGCAGTATGGTACCATAAGCCATGGAATTGTAGAGGTGGATCCGATGCTGACT	amyloid-beta-like protein B	aplp2 B	N/A	amyloid-beta-like protein B	P:regulation of epidermal growth factor receptor activity; P:locomotory behavior; C:nucleus; F:DNA binding; P:suckling behavior; P:neuromuscular process controlling balance; F:identical protein binding; C:integral to membrane; C:membrane; P:embryonic development; P:extracellular matrix organization; F:binding; P:cellular copper ion homeostasis; P:mating behavior; F:protein binding; C:plasma membr…	seg (SEG), SignalP-NN(euk) (SIGNALP), tmhmm (TMHMM)	---	amyloid beta precursor-like protein isoform cra_a	20	Xl.55601	aplp2 B	431789	Q6GLQ9 /// Q708Y9		NP_001094407	NM_001100937	---	0016021 // integral to membrane // inferred from electronic annotation	0004867 // serine-type endopeptidase inhibitor activity // inferred from electronic annotation /// 0005488 // binding // inferred from electronic annotation	---	---	AAH74398.1 // span:7-26,600-622 // numtm:2 /// CAE75663.1 // span:7-26,681-703 // numtm:2 /// NP_001094407.1 // span:7-26,600-622 // numtm:2
Xl.47331.1.S1_at	0.00012872	upregulated	GCGTTGGCAGGAACTTGTGGGCACTGGAACCAATCGGTGTCCCCTTTGTATCCAATCCCATTACTTCTCTGTGGTGCCACGGCAATTTTTGTCTGACCGGTATCTCGGTTTTTCTATTTTTTGTATNAGTTCATGGTTCATTTACCTNGCCAGACTCTTACCACTTTGTTTTCCTTGTATAACATCCACTGGACCTACCGCGTGACCTCCAAGGGGGCACCATGGGGCGTCTGTACAGAAGAGTTCTTTAGAAAGCCATACAGAGGATGCCAAGTGAGAGGGTTATTGCCAAGAGGGAAACTTTTAATTATGGACAAGAAAAAAAAGAAATCATGAAACTAATAGTCTTTGTCTAACGTCCCATTACCCTAACATGGGATGTAAATGCCAGCAATAATA…	protein tweety homolog 1-B	MGC84077		protein tweety homolog 1-B	-	seg (SEG)	---	---	0	Xl.47331	MGC84077	444603	Q6GM04		NP_001086174	NM_001092705	0006810 // transport // inferred from electronic annotation /// 0006811 // ion transport // inferred from electronic annotation	0005886 // plasma membrane // inferred from electronic annotation /// 0016020 // membrane // inferred from electronic annotation /// 0016021 // integral to membrane // inferred from electronic annotation /// 0034707 // chloride channel complex // inferred from electronic annotation	0005216 // ion channel activity // inferred from electronic annotation /// 0005254 // chloride channel activity // inferred from electronic annotation	---	---	AAH74289.1 // span:45-67,87-109,214-236,241-263,391-413 // numtm:5 /// NP_001086174.1 // span:45-67,87-109,214-236,241-263,391-413 // numtm:5
Xl.47334.1.S1_at	-0.017115	downregulated	GCAGAAGTCCAAATCGTGCCATGATTTATCTGTGCTCTGAAAACCTTTAAAGGGGCCAGGTGCAGGTGCCCTGCAGAACTGAAATATATCAGGACTTTCTTTCTGAAATGGAGATCTACATGGAAATAGAAACTCATCTATAACTTGTATATTTTCGTTTCTATTAAATGCCTTAATAAGCAGCTGAACAAGGACTTTGGCTCTGGGATGGATTCATATTTTTGATGGTGTGCGGCAAATGAAAAGCTTTGTGGAAGTGACTGCTTCCTGTCCACATAATAGCCTCCGGATATAAAATCAGTTCAATCTGACAACGAAAAAAAAAAGATTTTCATCTACTTCTGTGTTAAAACTTGAAAATATGTGCGCAGGCTCGTACATGCATCCTACTTTTCCATG…	Ras-related associated with diabetes	rrad	N/A	Ras-related associated with diabetes	-	no IPS match	---	---	0	Xl.47334	rrad	444648	Q6GLV8		NP_001086219	NM_001092750	0007165 // signal transduction // inferred from electronic annotation /// 0007264 // small GTPase mediated signal transduction // inferred from electronic annotation	0016020 // membrane // inferred from electronic annotation	0000166 // nucleotide binding // inferred from electronic annotation /// 0003924 // GTPase activity // inferred from electronic annotation /// 0005525 // GTP binding // inferred from electronic annotation	---	---	---
Xl.47352.1.S1_at	0.00033251	downregulated	TATATAACCACAGCAACCTTACTTTGCAAAAAAAAANCATAACTGCTGAAGTAGAAATAAGTCTGGGATCACTGGTTGAATTCCTAACAAATAACTATTCATGCAAAGTTGAAAAAAACCTTTTGAAGTTCATGCAGTGTTAAGTTTCTCTATTGGAAACCTGTTACCGATTTTGCAATTTAAGGGATTATTTGGATTTTTATTTGTTATATAAGGAATTGAAGCCTCTTGTCATGCAGTGTAAAAACAAAAGCTGAAACAAAATAAGAGAAGAGGCAAGGTTTAATGTGCTAATATTACTTTAGTAGTGCACCTAAAGCATAGTGCTTGCAAAACTTACAACTGATTAGTTAGCAATGATTGGCTTGTTTGTTTGACTGTTACATTTCTTTGGACACA…	Fas apoptotic inhibitory molecule 2	faim2	N/A	Fas apoptotic inhibitory molecule 2	-	no IPS match	---	---	0	Xl.74097	faim2	444588	Q6GM18		NP_001086159	NM_001092690	---	0016020 // membrane // inferred from electronic annotation /// 0016021 // integral to membrane // inferred from electronic annotation	---	---	---	AAH74272.1 // span:102-124,134-156,163-185,190-209,221-243,248-267,287-309 // numtm:7 /// NP_001086159.1 // span:102-124,134-156,163-185,190-209,221-243,248-267,287-309 // numtm:7
Xl.47545.1.S1_at	-0.00094026	downregulated	GCGTGTGTGAACTTCTATGCGGTGTGTGTGAGTGTGGCATTGGCTCATTGTAGCATTCTCCTGTGTCATTATGGATGCCACCGCCACCAACAACATCATCATCATCATCATTTCTCAGGGGAAAAAAACATCAGTGTCTCATTCCTGCTGTCTCTGTGTGACTGTGTCTCGAGTGCCCATCTTCACACATCTAACCCCTGAGAGGCTGCAACCTTTCTCTCCGTCTCTTTCACAGTCTCACACCCAGTAGGTTTCCCCATTACTGGAGATCAGCTTCTATATATTCTCCTCCTGCACAAGCAGAAACGTCACAGACTGACTGATACAATATACTAGAGGCTGGGACCCTGCACTGCACAAACAAGAAGCCAATGCAGTGTTACCCATGTGGGTCATTCT…	MGC84020 protein	MGC84020	N/A	MGC84020 protein	-	seg (SEG), SignalP-NN(euk) (SIGNALP), tmhmm (TMHMM)	---	---	0	Xl.47545	MGC84020	444580	Q6GM27		NP_001086151	NM_001092682	0007156 // homophilic cell adhesion // inferred from electronic annotation	0016020 // membrane // inferred from electronic annotation /// 0016021 // integral to membrane // inferred from electronic annotation	0005509 // calcium ion binding // inferred from electronic annotation	---	---	AAH74262.1 // span:839-861 // numtm:1 /// NP_001086151.1 // span:839-861 // numtm:1
Xl.47565.1.S1_at	-0.00044697	downregulated	AAACAAGCCCAAACCACAGATGATTGCTGCGTCTTAACTGTGTGCACCATGACAAATAAACCTCAAGTATTCAAGGTAAAGGTGTCAAGCAGAAAAAAGGAGAATAACCACTTTACCATCCCTCCAGTGCAAGGCATAAAGGCAAAGTCTGAAGGACTACAGAAACAGAAGTTATTCCAAACACTGGGCATCTGGACTATATTTTTTGGGACCTCTGTAATATTCTCCTGCAGCAGAGGATTCTCTGGATTTTATGATTAATTAGTAACCAATTTTCTAGCATAATTAAAAATAGCTGAGGGTTTTTTTTTTTTAATGCAACTGGTATTACAACTTTTTTTAAAGGACTGTTCTCCATGGCAGAAGGA	charged multivesicular body protein 6-A	chmp6-a	N/A	charged multivesicular body protein 6-A	-	no IPS match	---	---	0	Xl.47565	chmp6-a	444510	Q6GMA4		NP_001086081	NM_001092612	0006810 // transport // inferred from electronic annotation /// 0015031 // protein transport // inferred from electronic annotation	0005768 // endosome // inferred from electronic annotation /// 0012505 // endomembrane system // inferred from electronic annotation /// 0016020 // membrane // inferred from electronic annotation /// 0031902 // late endosome membrane // inferred from electronic annotation	---	---	---	---
Xl.47572.1.S1_at	-0.00013833	downregulated	TTCACCTGCAGTGCGATGTGCTCAGATTCAGAAGAGGAAATGAAAGCTCTAGAAACAGATGTTCTGAGCAATATATACTCATCCAAGGTGAATAAAGCAAGACTCCCATATTGGAAGATGACTTTGCTAAATGTGTGTGGTATAATAAACAATTTAAATAACCAAGCTGAGGAACCAGAAGAAACTGGTGAAGATGAGTTTCTTTTAAGAAAACAATACCCTATGGATGGTCTCAATTTGGAAGCAATGCTGACAATAGTCCAACTTCAGAAGATTTGTCAAAGCAGAGGCTTGCAGCACTGGGAGTTCATGCAACACGATTACTTAGAACCTAACAGCCCAAACAGTGA	neurotensin	nts		neurotensin	F:neuropeptide hormone activity; C:extracellular region; C:cytoplasmic vesicle; P:regulation of blood vessel size; C:transport vesicle; P:signal transduction; C:soluble fraction	IPR008055	---	neurotensin variant 1	7	Xl.47572	nts	444579	Q6GM28		NP_001086150	NM_001092681	---	0005576 // extracellular region // inferred from electronic annotation	0005184 // neuropeptide hormone activity // inferred from electronic annotation	---	---	---
Xl.47574.1.S1_at	0.0005583	downregulated	GTTTTAGCTCTTAGGGCAATCTGTTTATAATGTGATAATGTGATTATTATAACACGGTATTGGGATAGGATAACTAGTATTTGTATAGGGGAACAAAGATAGCTTTTGTTTGGCACATTGGGGGAGACTGCATGGATATTGTCGGTGTGTATATAGTGGCTGGGATCTGGTGCATTGGCACATTATATTCATAAGGGGGAGTGTGCTGCAATATCAATGCACAACATGGGGGACACCGTTCAAATGCATTCTTGCAGATATCTCACCTTGGAATTCACTTTCAACATGATGTCTACAACCTTCTAAAAGTAACTTTTAGAGTTTTATATGGACCTCATCTGGGTTAATCCAACAGAGGGGACGGATGAGTTTGGGAAAGTGCAATTTGTAAATGCCCTT…	MGC84082 protein	MGC84082	N/A	MGC84082 protein	-	no IPS match	---	---	0	Xl.47574	MGC84082	444605	Q6GM02		NP_001086176	NM_001092707	0006816 // calcium ion transport // inferred from electronic annotation	0016020 // membrane // inferred from electronic annotation /// 0016021 // integral to membrane // inferred from electronic annotation	---	---	---	AAH74291.1 // span:12-34,100-122,129-151,179-201 // numtm:4 /// NP_001086176.1 // span:12-34,100-122,129-151,179-201 // numtm:4
Xl.47874.1.A1_s_at	-0.0010778	upregulated	GTGGCTTTACAGTTATCTGTGGCCAGTGTGATGAAGAATATTCTTATTAAGGCCTTTTGGGGGGGGCTTGATCTGGACCCCACAGAATCTGTATGCTGT	---	---	N/A	---	-	SignalP-NN(euk) (SIGNALP)	---	---	0	Xl.22448	---	---	---		---	---	---	---	---	---	---	---
Xl.48131.1.A1_at	6.48e-05	upregulated	GCACCCCATACATTGCCCAATAATGTCTAATGCCTAGTAGGCAGTCTTTGTAGGATCAGCCTCAGCTCTCTATCACATTTAGGGCAAGGCCAGACATGGCGTTTTTACGTTGCGCTTTTAAAAAAGCTCCATCGGGCGTAAATACGCCACTGAAACCACACGCGACCACCAACATGCTTTTTTTTCAGCACATAGGTTTCTTTTCCCAACATGCACTTCTCATTGTTCTCATTCCCCATAATTCCGCTGGCTGGAAATAGACAATAGAAAAGCTATTTACAAATAGAAAAACTATTTACATGCAAAATGGAGCAGGATCGTCAATACGCAACGTAATTACGTCACTGGCCATAATAACGTATATGCGCCATTTATCTATGCGAGAATTTGGACGCCATA…	---	---	N/A	---	-	no IPS match	---	---	0	Xl.5053	---	---	---		---	---	---	---	---	---	---	---
Xl.48300.1.A1_at	-0.0019148	upregulated	CTTTCTTACCGACATCTGGCGTAAATTAGGGCAGGTTAGAAACCATTTCAGCAGACGAGGACCACGTACCTAGATCCCCATTATGATCAGATTGTCGGCCTGTTCACCAAAGTACTGTATCAGCCCAATCAGGGCCAATGTCTTTGTGGCCAGAAAGGATAACGGTCCACTCATTAGTGACCTGACCAAACTAGTGGATCTTACAGTGAAGGACCATCTTGAATAGAGCTCTGGTCAAGGATATNATTTTTCGAAGAAGTACTTGCAAGTCTAGCCAGTTTGTGGTCACGCAGTAATGTAAAAATACGTTCTGTTTACATATCACCTCTGTCTAACATCCAACAGAATTAACCATAAAAAATACAAAAACTTCTGATAAACCAATATTTAACATTTCTT…	---	---	death effector domain containing 2 (dedd2)	---	-	no IPS match	---	---	0	Xl.35319	---	---	---		---	---	---	---	---	---	---	---
Xl.48319.1.S1_at	-0.00092943	downregulated	AAAGGGCTTGGACTCACACATTTCTGGTTTGATAGATATACAGTATAACCCAGAGCGGTGCAGGAATCCAGTGCTTTGTAACCTTTGCATACAATACTCCCCCTTTCCAAAGAGAATCTATATGTCAGTAATCAAATGTAAATGATATATATTGTGAGCAATGCAATATGTCACCTAATACATGTATACATTGAGTTTGGTTTGCGGCATTCTAGCAACAGTGACAGAACAAATAGGAGCTAAATGCATCAAAAAAATGAATGAGCTGACTCATCTTCCCATATACCTACGTATGTTGTTGTTATGACAAAGCTGATGCTATTTATGGTGCATTAATGACACACCAGAGACATTGTAAAGTAACCACCAATTATTAAATGTCTGATTTGTTGGGTATGC…	---	---	N/A	---	-	no IPS match	---	---	0	Xl.48319	---	---	---		---	---	---	---	---	---	---	---
Xl.48324.1.S1_at	3.2e-05	downregulated	AGAGCTGTTGGCCAATATCCTGTTCCTGCTGGACTTCTTAAGGAGCTTCTCACGTCAGATTCACCCCCACATAATGATATTTTAACGCCTGTAGATCCTGCCGTTTCACAAGCTAACAACAGAGTGCTCGGACAGAATTCATTAATTGGATCCAATTCCATAATGCCGGCATATGGCAGTCAGCCAGCCCCCAATAAAATGAGCAGTCATCCCCACTTGCATCAACCTAATCACCCGACGTCCATCAATGGTCGTCCAATTGCGCATAACCCTGGCATTAACCGCTTATCTACAGTGAAAACTTCAGTACAAGTGCCTATGCCTCATCAACCCATTCAAATGACAAGCATGGGTTCTTATTCAATGAACAGCTGTAATGGCTATGGAAGAGTTGGCATT…	forkhead box O1	foxo1	N/A	forkhead box O1	F:sequence-specific DNA binding; P:positive regulation of transcription from RNA polymerase II promoter; F:transcription factor activity; F:DNA binding; C:nucleus; P:anti-apoptosis; P:positive regulation of transcription, DNA-dependent; C:cytoplasm; P:regulation of transcription, DNA-dependent; P:transcription, DNA-dependent; P:regulation of cell proliferation; P:negative regulation of stress-act…	PTHR11829 (PANTHER)	---	forkhead box o1a	37	Xl.48324	foxo1	444991	Q6EUW2		NP_001086417	NM_001092948	0006350 // transcription // inferred from electronic annotation /// 0006355 // regulation of transcription, DNA-dependent // inferred from electronic annotation /// 0006916 // anti-apoptosis // inferred from sequence or structural similarity /// 0045449 // regulation of transcription // inferred from electronic annotation /// 0045944 // positive regulation of transcription from RNA polymerase II …	0005634 // nucleus // inferred from electronic annotation /// 0005634 // nucleus // inferred from sequence or structural similarity /// 0005737 // cytoplasm // inferred from electronic annotation /// 0005737 // cytoplasm // inferred from sequence or structural similarity	0003677 // DNA binding // inferred from electronic annotation /// 0003700 // transcription factor activity // inferred from electronic annotation /// 0016563 // transcription activator activity // inferred from sequence or structural similarity /// 0043565 // sequence-specific DNA binding // inferred from electronic annotation /// 0043565 // sequence-specific DNA binding // inferred from sequence…	---	---	---
Xl.48342.1.S1_at	-0.00071135	upregulated	AAGGGAACTGTTCTCCTGCTCAAGTCTCGCTGCCCTGGATTATTATATACGCGGAATATAACGGTGGTGCGACGACGCTACGCTGAACTCTTATTTGAATAGAATAAGCAGATTGTGGTTTTCGCTTTGTAACAAAAATTAAATAGATATGGACCAACCAAACGATATGGACTCCATTTTGAAAGCACAAGAAAATACCTTTTTTTTTTTTTTCTTCTTTGAAGCGAATTGCTTGCAAGTTCTTTAATAATAAATGTCTTGTGTATATATATATAGAAATAGATATATCTATACTTATTTGTTTATTGTTTATTGCTCTCCTCTGTGAATACGTTCTCATTCTGTTTATGCTTTAATTTAAACGCCATGACGTCAATGGTTGCACCACGTCTAGTAACC…	hippocalcin-like 1	hpcal1	N/A	hippocalcin-like 1	-	seg (SEG), tmhmm (TMHMM)	---	---	0	Xl.48342	hpcal1	446902	Q6DCM9		NP_001087067	NM_001093598	---	---	0005509 // calcium ion binding // inferred from electronic annotation	---	---	---
Xl.48408.1.S1_at	7.35e-05	downregulated	ACTACAACTCACTGCATAAGGAATGGGCATGTTTCAGTATTNTATAGCCGNCCCTTATCATTTAAGCTTTAGGAGGGATGCTGGGATATGCAGTTCTCTAAAATCTATAGGGNCTAGAAAGCTGTAGTTTAACATGAATTACCCCCAGGTACCCCTCAGTGGTACTTGCACCCCCTCCCCAGCTATAGCTGCCTGAGGCGCTCCCATTATTACATTACTGTATCTCTGGTTTAACACTGTAGTGTCACCATTGTGAGGCTTTGTCAGATTAAAGGCCAAGTTGTCCCAAATGAATAATAATGCTGCAGCCCTGTGTAGGCACCACATTAATACTGGGTCAGAGAATAGCAATAAGGCACCCACATATCTTGTCTGATACACAGGTGAGTGCTGATTGGT…	peroxisomal biogenesis factor 11B	pex11b	N/A	peroxisomal biogenesis factor 11B	-	no IPS match	---	---	0	Xl.71447	pex11b	447790	Q6DCC2		NP_001087929	NM_001094460	0016559 // peroxisome fission // inferred from electronic annotation	0005778 // peroxisomal membrane // inferred from electronic annotation	---	---	---	AAH78126.1 // span:219-241 // numtm:1 /// NP_001087929.1 // span:219-241 // numtm:1
Xl.48485.1.S1_at	-0.00012927	upregulated	TTACAAAGTGGGTGCTTGTCACACAGGGCAGTTNTGNCCAATGCAACCCACAGCAACTAATCCAATGTTTGCTTTCAAATGATAATGCTTGTTTATAGGGGAGATCTAGCCTTTTCTTTNCTGAAGCAACANATTAGGCCNTCCCAGCNGTGCCATGAACTTAGTGGGAGCNCATTATTTTTAATGTAGGTGGTTTATTGGCTCCAATGTGGGGGAGTGTGATTCTGTACAATATTCAAAATTTTTGGGGTTTTTTTGTTGGGGGGGGTGAATAACGGGAGACATCTTATGTGACTTCATGAGGNCAACTAGCTTAGCAATGTANCATACTGTACTGTCACCTTTGATCCACAACNAATGATTTCCAAAACAAAATATTAGCAACCAATATTCCACCCC…	---	---	none	---	-	SignalP-NN(euk) (SIGNALP)	---	---	0	Xl.8007	---	---	---		---	---	---	---	---	---	---	---
Xl.4860.1.A1_at	0.000605	upregulated	ATAAATGTGGGTGTACTCCACATAATTCAGATAAACTTTAGTATAAATGTGTTTGCTTGTGAAATGGAGCGTACAGCTAATCCTGCATAGAGTGAACCTGTGAGAGATACCCAGTATTTGTGCAATGCTTGACAAAATGAAATCTAAATTGTATAAGCTGTTTTATTAGGA	---	---	N/A	---	-	no IPS match	---	---	0	Xl.4860	---	---	---		---	---	---	---	---	---	---	---
Xl.48615.1.S1_x_at	-0.00024192	downregulated	AAAGGGGACTAGGAACTGCAGTACCCAGACTGTGTGTGACAAGAGCACCCAAACTGTTCTTCCTTACGTGCCAAAAAAAGGCAAGGATAAACATTAGCAGAAGTTAAGTTGAGAGTGAAAGAAGCATAAGGTGGAGAGGGAACAGGTGGAAAAAATAATAAAACAGAGAAATTAAGGGAGAAGTGAGCATCAAAATGGAAAAAAGATAATTAAAAAATTAGGTTTTTGGTGAGTGTCAGAATGAGGAGAGAGATCAAGTAAAAAGGTATGAAATGAGCTTTAGTTACACACTAAACATGACTACTTTACAGGCNATACATGGTGCACTTTTTAANCTTTCTAGTGAACTGCTGAGGGGACAGCAGAGTGGGACCAATATAACCCCACTGTGAACTAACT…	hypothetical protein LOC446298	LOC446298	N/A	hypothetical protein LOC446298	-	no IPS match	---	---	0	Xl.48615	LOC446298	446298	Q66KG6		---	---	---	---	---	---	---	---
Xl.48658.1.S1_at	2.4e-06	downregulated	AAGAAGCAGAAAAGGTGCTCTTTCATGGAACTCCTGTCACAATTGAAAACTTTCTTAACTGGAAAGCCAAATTTGATGCAGAGATGACAGAACTGAAGAAGAAAAAACAAAAGGAAGAAGAACAATCAGGAAAAAGCAAACTGACAGGAAAGCAGCTATTTGAAACAGATCATAATCTGGATACATCAGATATCAAGTTTCTGGAAGAAGCTGGGAATAGTGTTGAAGTGGATGAATCTTTATTCCAAGAAATGGATGATTTAGAGCTGGATGAAGATGATGACGACCCAGATTATAATCCAATCGATATAGAAAGCGACTAAATATCTTGGAACCAGCACATTTAGGAAAGCAGTCACAGTATCTGTGGCTTAAATACACAAGCATTTACAGTTATTTT	RWD domain containing 1	rwdd1	N/A	RWD domain containing 1	F:protein binding	coil (COIL), PTHR12292 (PANTHER), seg (SEG)	---	rwd domain containing 1	1	Xl.48658	rwdd1	447366	Q68EW4		NP_001087542	NM_001094073	---	---	---	---	---	---
Xl.48720.1.S1_at	0.00024561	downregulated	ATGTTTTGGGTTTCGTTGTCCAGACAATATAATTTCCTCTTTTTCTGATGGAAGCTTTCATGAAGGACCTTCTGGTAGCTTCTTCTGGTTTTCAGAACCTTCAATAAAGCACATTGTTTCTCTGACGTTTTTCCTGGAGCTTGCAGAACGGCAATGCATTATGGACCCGGTCAGCAAAAAGAGAGAGTTCTTGGATAAGCGACACCAGACATTGGGTCAACCAACTTCCCAGTAGACGGCTTGAGACAGCTCCATGGAGCACACATGCAACGCTGCTTTTATTTCTTCTATAGTCTCCGTTTTTACAGTCCAGTATTCTGAGAGTTATTGTCCAATGGAAATATCCGTGAACTATTTCCTCTGCTTAAGGGTGGAGGCTTTTGTCTGGTCTGCAGCAGC…	fibrinogen C domain containing 1	fibcd1	N/A	fibrinogen C domain containing 1	-	no IPS match	---	---	0	Xl.48720	fibcd1	447249	Q6AX44		NP_001087425	NM_001093956	0007165 // signal transduction // inferred from electronic annotation	0005615 // extracellular space // inferred from electronic annotation /// 0016020 // membrane // inferred from electronic annotation /// 0016021 // integral to membrane // inferred from electronic annotation	0005102 // receptor binding // inferred from electronic annotation /// 0008061 // chitin binding // inferred from electronic annotation /// 0046872 // metal ion binding // inferred from electronic annotation	---	---	AAH79767.1 // span:29-51 // numtm:1 /// NP_001087425.1 // span:29-51 // numtm:1
Xl.48735.1.S1_at	-0.00066743	upregulated	ATTGTCTGTGTTTTTCCCTCAAGTTATTTAGGCTAACAGGTGACTTGAAGCCCTATTCATTTCACTTGTGTAAATTGTTGCCTTATAGATACAGAGTGGGAAAGTAATTTGTTCTTCAGGCTTTACCTGCAATTAAAGAGATGTTTTACATTCATTCGAAGGTA	---	---		---	-	no IPS match	---	---	0	Xl.83601	---	---	Q6AX06		---	---	---	---	---	---	---	---
Xl.491.1.S1_a_at	-2.66e-05	upregulated	AATACTGGGTTGGAAGAGGTGCTAAACCCAAATTCCCAGAACCTGCATATTATTTGCAAGATCCAACCAAAATCAAAGAGCAAGATAAGCCTCCAAAAAAGAAAGGAGCTCTCAAGTCTTCTAAAAGAAAACAAACTAGAACTGATCCAGAAGAAGTAGAAACATGGGAGGTTCCTAGATCCTTCTTGTACAGAGGCCATGGGTTACAGAAGCGTGGCACCAAAAAGAAGCAGCTGAATGGCAAACTGTAAAGTGTATATATCTCTCTTAAAACAAAATTTTGTATATTGTGTGTTTTCGCAAGTAATATATTACTCCTGAAAAGGGGTCCTACCTACCCACTCATTTTTTTTTTGCATTTTTGTGTAAACCTGTGGTATTTTGCACACTGGAAGCTAA…	velo1 protein	velo1	N/A	velo1 protein	-	seg (SEG)	---	velo1 splice variant 1	0	Xl.491	velo1	398655	B7ZQY0 /// Q7T225 /// Q7T226		NP_001082685	NM_001089216	---	---	---	---	---	---
Xl.49477.1.S1_at	0.0002888	downregulated	GGCAGGGTCTGCAATTGTGTACCCCCATGAAGCAGGAAAACATACCCCTGAAAAATAAAATTGGCCTAGACTTCTGGGATACGCTCAGATTAGAACCCAAGTTTTACCAAGGTGCAGAGTAAGGTTGTGCTTTATAAATAGGTGGCAGATGTTGTAGTGTGTTTTGTAATTGTAAGGCAGACGCTAATCCACAGGCACTTTAGGGGTGATTAGTTAGGGGGTTCCCATTGGGATAGTTAAGCCTCTCTCTCACAGCCAGTACTCACCCTCCCGGCATAGTTCTCTTCCCGAAAAAGACAGACTGATAATTCCCTCGTATCTCTTGTCTGGTTCTAGTTTTACTAACCAGACATTCGCACGCAATTCTGATCTGGTGGGGGAGCACTATTGTCGTATACG…	---	---	N/A	---	-	no IPS match	---	---	0	Xl.58066	---	---	---		---	---	---	---	---	---	---	---
Xl.49515.1.S1_at	-22.1787	downregulated	TGGTGAGGTACCTGAACAGCCTGGAGGAATACCACTGTGCACTGAAAGATGCCGGTGAGAAACTTGTGGTGATTGACTTTACTGCAGTATGGTGTGGCCCGTGCCAAAGAATTGCCCCAGACTTTGAAAAGCTCAGCACCGAGAATCCTGATATTGTATTGTTCAAAGTAGATGTAGATAATGCATCGGATGTGGCTCAACTCTGTGGAGTTCGCTCCATGCCAACATTCGTTTTCTACAAGTCTGGCAAAGAGGTTGAGCGGTTCAGTGGTGCTGATATATCGAAACTGAAGAGTACGATCAGCAGGTTATGCTGAATCATCATTGTTTACAAAATCTTTTACATAATTATATTTTTCTATTATCCTTGGAAACATATGACTTCTTTAAAAAAATACA…	thioredoxin	txn	N/A	thioredoxin	P:cell redox homeostasis; F:electron carrier activity; P:glycerol ether metabolic process; F:protein disulfide oxidoreductase activity; C:nucleus; P:response to radiation; P:transport; C:cytoplasm; P:oxidation reduction; P:regulation of protein import into nucleus, translocation; C:extracellular region; P:regulation of transcription, DNA-dependent; P:electron transport chain; P:positive regulatio…	IPR005746; IPR012336; IPR013766; IPR017937; PTHR10438:SF18 (PANTHER)	---	loc495354 protein	14	Xl.73405	txn	495354	Q5U566		NP_001088487	NM_001095018	0045454 // cell redox homeostasis // inferred from electronic annotation	---	---	---	---	---
Xl.49569.1.S1_s_at	-24.145	downregulated	ATGTTGGAAATCATAGAGGCTATTTATAAAATGGTGGGCACGGTGATCATGATGAAAATGAATGAAGACGGCCTGACACCCGAGCAAAGGGTAGACAAGATCTTCAGCAAGATGGATAAGAACAATGACGACCAGATCACACTGGACGAATTCAAAGAAGCGGCAAAGAGCGACCCTTCCATTGTATTACTGCTGCAGTGTGACATTCAGAAATGAGCCGCATACGGACTGCACACAAGTTTCAATGTTCCATTCAGTTTGCAGCTATTTCCACGACGATAAAAAAAAACCGACAAAACCCGAAAAATAACAAAACAACAAAAAAAAATTTATTGCTTGGACTACCTATAAATGGACTTGCTTCTTGTGTTTGAAACA	hypothetical LOC495147 /// visinin-like 1	LOC495147 /// vsnl1	N/A	hypothetical LOC495147 /// visinin-like 1	F:calcium ion binding; P:calcium-mediated signaling; P:central nervous system development	no IPS match	---	visinin-like 1	3	Xl.26277	LOC495147 /// vsnl1	495147 /// 495340	Q5U582 /// Q5XGT2		NP_001088311 /// NP_001088475	NM_001094842 /// NM_001095006	---	---	0005509 // calcium ion binding // inferred from electronic annotation	---	---	---
Xl.49570.1.S1_a_at	0.00021683	upregulated	CAAACACTTCTAATCCAATTGGAATATGTGGCGAAACAAACTGAGGATTTGACAACAGCAGTTGTATAAATAAATATTTCAATTGTAAAATTAATACAAACGCACTGTGAGCCATTAAGTTCCTGGGGAAAAACAAGATAAAAATGGCAACTATGGCATAGAAGGAGTCTGCACCATAGCAGCTTAAAGCCTATAAATAATAA	purinergic receptor P2Y, G-protein coupled, 10	p2ry10	N/A	purinergic receptor P2Y, G-protein coupled, 10	-	SignalP-NN(euk) (SIGNALP)	---	---	0	Xl.49570	p2ry10	495152	Q5XGS6		NP_001088315	NM_001094846	0007165 // signal transduction // inferred from electronic annotation /// 0007186 // G-protein coupled receptor protein signaling pathway // inferred from electronic annotation	0016020 // membrane // inferred from electronic annotation /// 0016021 // integral to membrane // inferred from electronic annotation	0004871 // signal transducer activity // inferred from electronic annotation /// 0004872 // receptor activity // inferred from electronic annotation /// 0004930 // G-protein coupled receptor activity // inferred from electronic annotation /// 0045028 // purinergic nucleotide receptor activity, G-protein coupled // inferred from electronic annotation	---	---	NP_001088315.1 // span:20-42,55-77,90-112,133-152,179-201,233-255,270-292 // numtm:7
Xl.49822.1.S1_at	8.11e-06	downregulated	AAGGGGAAGAGACTTCCTCCCACCACCTTGCCACTTAATGCAAAAAAAATNNCCTGCTTTTAGAGAAATGTATTTAGAAGAGTGAAAACTCTCTTAAAAAAGCCTTTAACCCTTTCAGTACTGTTAAGGCCAGCACCTGCCCTCCATGCTGAAATATATTATTAGCCCTTTGGGTAGCAGAGGGATCCAACATCCAAGGATGATGAACTCTCTGGCTCCCAAAAGGTTACTGGACTGCTGCTATAAGTGTTGGATGCCCACTTGTATATATTTAAA	phosphatidic acid phosphatase type 2A	ppap2a	N/A	phosphatidic acid phosphatase type 2A	-	no IPS match	EC:3.1.3.4	---	0	Xl.77130	ppap2a	735106	Q4V803		NP_001090033	NM_001096564	---	0016020 // membrane // inferred from electronic annotation	0003824 // catalytic activity // inferred from electronic annotation	---	---	NP_001090033.1 // span:7-29,59-81,94-116,167-186,199-218,228-250 // numtm:6
Xl.4986.1.A1_at	-37.1019	downregulated	CAAAGGCTCGAGAGGTGCTGGAATTGTGTGAGACTCGAGTCAGTTCTCGCTCGCATACAGAAGAGGAGTGCACTGAAGAACTCTTTGACTTTCTACATGCCAGGGACCACTGTGTGGCTCATAAAGTCTTCAAGAACCTAAAATAATGTTTTTAATTCTCATGAATGACTTTTGTTTGTTGAGCTGGATGGTCAGTGGCTGTGAAACCTCATCCTATGGATTGTGACTCCTTGATCCTGCTTTCAGTACAGTGCTATTCTCCGCACCATGGCTAATATCTTGTGGGATAAATGCCTATA	---	---	N/A	---	C:mitochondrial respiratory chain complex III; P:protein heterooligomerization; P:aerobic respiration; C:mitochondrial respiratory chain; C:membrane; C:mitochondrial inner membrane; C:mitochondrion; P:transport; P:mitochondrial electron transport, ubiquinol to cytochrome c; P:oxidative phosphorylation; P:oxidation reduction; F:protein complex binding; P:respiratory electron transport chain; F:ubi…	SignalP-NN(euk) (SIGNALP)	---	ubiquinol-cytochrome c reductase hinge protein	16	Xl.75075	---	---	---		---	---	---	---	---	---	---	---
Xl.49936.1.S1_at	0.00070901	downregulated	ATCCTGTCAGATTCACAGTCACTGGGGGGTAGCACATTAGAAGAGCTGTGCTTCATGATTATGGGTATTCTGCAGAAGTCTCAGGGTTCAGATGAAAAAGAAGAGAGCAAAAGGGAGGAAGTACAAGGACCAGGACTCAGCAGAGGTTACTTTCTGTTCCGGCCACGTAATGGAAGGAGATCAGCAATTTTCCGTTAACAGGTTACTGAAGTGACCAAAAGAAGCATTCGGCTGAAATGGAAATACAATGTCCTTTACACTTGTGTAACTCTATAACGATCAGTCTTGAATGTGAAGCTTACTGTTACCTAAATGATTCATATTATTATTATTTTTTGGCTGAGGGCGCCAGAATTTGCTTCATTTGTTAAATAAATTAAAAGCATATTCAAAGATATT…	---	---	N/A	---	-	IPR008199; IPR018070; PTHR15390 (PANTHER)	---	neuromedin u	0	Xl.49936	---	---	---		---	---	---	---	---	---	---	---
Xl.49940.1.S1_at	7.86e-05	downregulated	TTTCTCCTCCGGGACACACAGACATCATCTCTTTCCCTTTTATACTGGGAGGGCACAACTTACTGGACCTTTTCTAATCTTAGGAGAATATTTTATAGGTTGCCCACTTAATTTATCAACTTCCATAAGGATGAGNAATAACCAGGGAATGCCATGCAGCAGAGGTTTGTGTTGTTTGTATGAGCAGAGNNNNACAAGCGTTTGTTGCCGTGTAACGTGTGCCCGGTTGCTAAGGAGAAATCACTGGAGGGAGGGCGGGAGGTTGNGGCTTGTTTGCACAGATTTCTAAAT	hypothetical LOC495963	LOC495963	N/A	hypothetical LOC495963	-	no IPS match	---	---	0	Xl.49940	LOC495963	495963	Q5PQ70		NP_001088699	NM_001095230	0006470 // protein amino acid dephosphorylation // inferred from electronic annotation /// 0016311 // dephosphorylation // inferred from electronic annotation	---	0004725 // protein tyrosine phosphatase activity // inferred from electronic annotation /// 0008138 // protein tyrosine/serine/threonine phosphatase activity // inferred from electronic annotation /// 0016787 // hydrolase activity // inferred from electronic annotation /// 0016791 // phosphatase activity // inferred from electronic annotation /// 0017017 // MAP kinase tyrosine/serine/threonine ph…	---	---	---
Xl.50272.1.A1_at	2.6e-05	upregulated	TGTGGTCGTCATGGAATGTCCCTTTCCTGTCTACTAAACAGGCCAAAGACGAAGATCGAGAATGTATCTGATTGAAATGGAGAACTGGACCAGGTAGTGTTGCAGCCCAAGGCAAAAGTAGTCAGCTTGATGCTCTGTTTACTCAACAGCCTCACCACCCTCTCCTGACACTGCTGTTTGCTAGCTCAAACCTCCATCCACCTACTGCTCCATCTTCACACCACAAAGTCCACCTCTGCTCAGTCTGAACATCATGCTCCTCACTGCTGGCTCCTTTCCACTACCAATAGCCAACAACTGAGGCATGTGCCTTTGCTTTCACCCCTAGTTCTGGTTGTGTTGAAATGTTAAGGTGTGAATTCATAATTACTCTTTCTAG	---	---	N/A	---	-	no IPS match	---	---	0	Xl.50272	---	---	---		---	---	---	---	---	---	---	---
Xl.50822.2.S1_a_at	0.0013185	downregulated	GTTATAAGAAATTCATCCAAGATATGAGCAACATCACTTGGGCTCCACTTGCACTTGGAGGCAGGCAATGGATGTACCAGACATGTATTGAATTCGGATTTTTCCAGTTTTACAGATTTTGCTGCTCAACCCTTTTCGGGCATCCCTTTCAGCTACCATGTCCAGCAATTTTTTGATATTTTTGGTCCAGAATACAATT	---	---	N/A	---	P:proteolysis; F:serine-type peptidase activity; C:cellular_component	IPR008758; PTHR11010:SF4 (PANTHER)	---	Zgc:158605 [Danio rerio]	3	Xl.14248	---	---	---		---	---	---	---	---	---	---	---
Xl.50861.1.S1_at	-5.54e-05	upregulated	TATGCCCAAAACTGCCAGCAAGACACCTGCATGTGCTCCAGCCAACCCCGCAGCTGAGGGCGAAACAGAGTACATTAGTGCATCTGGCAAAACTACATTAAAGTCTATAATGAAAAGAAAAGATGAGAAAAAGGAATCCACAAATACTAAGAAAAATCTTCAGTTTGTTGGCATAAATGGCGGGTATGAGACAACATCTAGTGATGAATCAAGTTCTGATGATAGCTCCTCCTCAGAGTCAGATGATGAATGTGAAGAGGAAGAAAGCTTCAACGAAGAGTCTGGGGATCTGTATCACGGTGTAGTCTGTGTCACCCCAGGATCTCCAAGCAACCTTGAGGAGAAGCAAGTCAATGAGAAAGAACCTGAAAAAGTGGAAATCAGGGAAAGATATGAGCT…	Hypothetical protein LOC446299	LOC446299	N/A	Hypothetical protein LOC446299	P:regulation of transcription, DNA-dependent; P:transcription, DNA-dependent; P:sex differentiation; C:nucleus; F:transcription factor activity; F:DNA binding; C:cytoplasm; P:negative regulation of actin filament polymerization	PTHR24168 (PANTHER), PTHR24168:SF34 (PANTHER), seg (SEG)	---	kn motif and ankyrin repeat domains 1	8	Xl.50861	LOC446299	446299	A4QNS1 /// Q3KPL8 /// Q66KG2		NP_001086469	NM_001093000	---	---	---	---	---	---
Xl.50896.1.S1_at	-0.00015984	upregulated	CTAGATTTAAAATTTCAAGCCTGAAAGCTACAAAAAAATGTAAAAAAATAAAATTTAACAGTAAATACCTGTCATAAATATGTCATAGTACATCATATTAAAGTTTAATGTGAAGGTCAACTACACCTTTAGCTCACATTCAAAGGTTTGTGTGTGTGTGCACACACTAAGGGGTTAATTTTCCAGCATTTTGATTTTGCTTGTTTTTACAAATCAACATTTTTAGTGCTAAAAATAAGGGATTATACTAATTACTCTAAACCACAAAAAAATTGTAATTTATAAATGAACCCCTTCCCACAAAAAACGCTAATACAAAACTTTAATATCTAAAAGCTGTTTGTTATCTAAAAGCTGTTTTGTAAAAGTCAAACGGATTTGTCTTTTTCCAGTTGTAAA…	---	---	N/A	---	-	seg (SEG), SignalP-NN(euk) (SIGNALP), tmhmm (TMHMM)	---	---	0	Xl.50896	---	---	---		---	---	---	---	---	---	---	---
Xl.50954.1.S1_at	0.00015135	downregulated	AGACTATGTATACAAGAGGATCAAAGCCAGGAGCAGGCTTGCTGAGCTGCGAGGAGTCCCCCGTGGCCTGTATGATGGTCCTGTCTGTGAAGTTTCTGTTACCCCTAAAGCTGTCACACCAGCATCTTCTGCCAAGACATCACCAGCCAAACAGCCAGCACAGCCTGTACGGAACCTGCACCAGTCTGGATTCAGCCTGTCAGGGGCCCAGGTTGATGACAACATCCCTCGTCGCCCTACTCAACGTATCGTTGCTCCCCCTGGTGGCCGTGCCAACATTACCAGCCTCGGCTAATCCCAAACTACTTTAACACTGCCCCCCGGCCTCTCCTTTCGTTAAATCATTCCGAAGGGTTACCAGTTCTCCACATTTTCTCTAGCTATGGGGATGACTACTTT…	---	---	N/A	---	P:pyrimidine base catabolic process; F:hydrolase activity, acting on carbon-nitrogen (but not peptide) bonds, in cyclic amides; C:cytoplasm; F:hydrolase activity, acting on carbon-nitrogen (but not peptide) bonds; F:hydrolase activity; P:brain development; C:protein complex; P:response to drug; P:cell differentiation; C:synaptosome; P:nucleobase, nucleoside, nucleotide and nucleic acid metabolic …	seg (SEG), tmhmm (TMHMM)	---	dihydropyrimidinase-like 2	33	Xl.74170	---	---	---		---	---	---	---	---	---	---	---
Xl.50976.3.A1_at	0.00090861	downregulated	AAACAGGACCTGCTTTTATGAGATAGCCACCTGCAAATGAATCCTTTCTAAAGCAGCTGACAGTGGGGATAATAAAGTTTTATGTTATATGCATCAGACCAATGTCTAATTTATTAAACAGTTAAAGGGCTGTGACCATCTGTAGCTGCAATGATAGCTGAGATGCTGCTCTGTCTGCAGATGCACTTCTTTAGGAACAAACATTTGCTGGTTTGCAGATCTTATTATAAGAAGGGAAGTGGTTTTTAAACATTGTGTCCACTTTGCCTGGCTAACCACACACAATAGGCTTTTTGTTGTGTAATGCATGTTATATATGTTATTGGCATTGATGATTCAGATAAGAGGAAGTTGCTCTGTCTCTAATCTTACATCACAATTAATCTGTGTATGAATTTC…	---	---	N/A	---	-	no IPS match	---	---	0	---	---	---	---		---	---	---	---	---	---	---	---
Xl.5107.1.S1_at	-0.00058966	downregulated	GGCTCAGAGTTCACCATGAAGCAGATTGTGCTGAAGGTTGAAGATCCCAACAAGCCAAAGCAAGAGGAAGAGGAGATCCTGACGGACGGACAGGTCTATAANAAGATCTTTGATTGGATGGGGAAACTCGATGGAAAGGTGGATGAGCTACTTACCGACACAAAGAAGTGTTTCCCCCAACGCCAGCCCAAATCTGCAAAGTAACCCCACTTGTTCCATTATCCCCCACNCACAATNAAGCAATTATATATTCTCNTGCTTATACACTTACATCTTATATTTTATTTGTCTCCTAACATAATAGTCAGTTATAGCTCCTGTCTAATGAGTCATGTTAATTACTCNNNNNNNNCCAACTGGGAATATTGGTATCTAGGGANTAATTNCCTTAGCAACACA…	---	---	N/A	---	-	no IPS match	---	---	0	Xl.5107	---	---	---		---	---	---	---	---	---	---	---
Xl.51079.1.S1_at	-0.00012971	upregulated	GACTTGGGCCTAACCTGTAGTAGCTGGAGACACGGATACTGACTGAATGCGAATCGGTTTTGGGCAGTTTGGATAAAAACGGCTGTGAGTGCATACTACGGACGGTCAGTAATTGAAAGAGGAGCCAGAAGCGCTAAGAAGGACTTTACAGTTAGTTAACGCTATTGGGGACAAGGAGAGACGTGTTGCAGGAGGGTGTCTGTAACTGGACCGAGAAGCCAGTGGGTTAAACTGTTTGGTGATTGTGGCGGCCGTTTTACAAAGTAGCTATATTTGGAGTTGAGAAGAGGGTCACAGTTGTTCGGGCTGGGGTAAAAGGCAGTGCAGAGGGGTAACTGCCCCAGGGGTGGTAGTTTGGGGGGCAGGTTCCATTTGATGGATCCTCGGATCGCCTGGTTC…	---	---	N/A	---	-	seg (SEG)	---	---	0	Xl.51079	---	---	---		---	---	---	---	---	---	---	---
Xl.51195.2.A1_at	0.00050115	upregulated	AAATGCTTTGCATGCTAGGCCCAGCTCACTTCTCAAATCTGAAAGTCTGTTTGTAGGACTCCCNATTTGTTTTATTCAAAAATAAGGCCGTTGCAAGTCCCTTANCCATAGCTTTAAGGCAAACTTTTAATCTCTTCCTTAGTTGACTATGTGGGGAAAATTAATGGAGAACTAAAGCTNAACNTAAGAAGNAGCTAGAAATATCATACANTATGTTTTGGATTTCTTTTCCAGCCCAAGGC	---	---	N/A	---	-	no IPS match	---	---	0	---	---	---	---		---	---	---	---	---	---	---	---
Xl.51281.1.S1_at	8.88e-05	downregulated	GCAAAATTCTGATATCTTAACATTGTTACAGTTGGAACCGTACGCAGGCTTTATGTGTAGATGTAGGGGCGTATATAATACATACTTTATCTGTTGATAGGCATAGTAGGAGTCTACAATGTTGTGTTGTGAAGAAAAACAAAATACGAAATCGAGTGGTAAAATCTTTCTAACCACAATTTACTTTTTGTTTAGCTTTTCTCTCTGCATGGGTTGCAAACAGTAACCGTTTTCTAGATGTACCTGCTCATCCTTCTGTTGTGTTGCTACAACCAGCTCTCGTATAAATGATAGGAAGCAAACTAGAAATAGAATGAGATTTTTTTTTAATGTGTGTCTCAAAAGCTGAGCTTTTTTTTTAATATAAATTGTGATTAAGCAAAACGCCTTATTTGAAAT…	delta/notch-like EGF repeat containing b	dnerb	N/A	delta/notch-like EGF repeat containing b	-	tmhmm (TMHMM)	---	---	0	Xl.51281	dnerb	733218	Q52KT2		---	---	---	---	0005509 // calcium ion binding // inferred from electronic annotation	---	---	---
Xl.51282.1.S1_at	1.92e-05	downregulated	GATGTTACAGTTCCATGATAGATAATCTCCATTTGGTGAATCTGTTCTCTTNNCNTTTTAGAGAGATGTGGANACTTTACCCAGCCTTCAGCTCCTGTATCTCAGCTTTAACAANATATCAAGAATTAATGACATCCTGTGCCTNGNNNNNNNNNNNTNNCTTTCAGATGTCNCGCTTGATGGCAATCCTATAGCTCAAGAGTCATGGTACAGGCAGACCATTCTCGGACATATGCTGCAGCTACGACAGCTGGATATGAAGAGGATNACAGAAGAAGAAAGACGNACNGCATCTNTTCTGGCAAGAAAAGAGGATGAGANGAAGCGTGAAAGNCATAAGCANGCNTTANTAAAGGAGAAAANNCGAATNGCTATTTGCAATGCTGCACGCCAATGGGA…	---	---	N/A	---	-	coil (COIL), PTHR10588 (PANTHER), PTHR10588:SF5 (PANTHER), seg (SEG)	---	loc100170553 protein	0	Xl.51282	---	---	---		---	---	---	---	---	---	---	---
Xl.51285.1.S1_at	3.44e-05	downregulated	ATCGATGTGGTTTAAATGCTCTGTTATAAAAGTATCTAGTATCACCTCTATAAAGAATGGCTGATCTGCTGCTTTGTGAGGAAAAGGAACTAAGTATAGCTATTTCATCTATTCCTGCGCATGCACCAAATGAACTTTATTTCACAATTCATTGTTCTTCTCTACTGATGTCCACATAGAAGCCCCTAATCTAGTACTGGGCACATATTTGTTCTTTACATAGAAAGTCAGTTCCTGTCTGCTTACTTCCTGTAGCTGGTACAAGTATGGGATCCGTTATCTGGAAACCCGTTATCCTGAAACCCATTATCCAGAAAGCTCTGAATTACAGGGAAACTGTCTCCCATAGACTCCGTTTTATCCAAAGAATCCAGATGTACCTTGTACTTGATCCAAACT…	---	---	chimerin 2 (chn2)	---	-	no IPS match	---	---	0	Xl.12903	---	---	---		---	---	---	---	---	---	---	---
Xl.51315.1.S1_at	0.00081272	upregulated	GGGAGTTACGAACAAGTAGGAAACAAGCACACGGGCACCCAAAGGAAGAGGCCAAACATGCCGCGTTTCGGTGCAGGGGAAATCTCAGCCGGATTCTCACATAAACCTGTTATGAATGGAGTACAGCGCTGCGAGAACGGGGCACTAAAAAATGGAGTAATAGCAGTGGAGAAGGTCCATAATGGGGGTTTGTATAAGAGACCTTTTAATGAAGCATTTGAAGAGACCCCAATGATAGTGGCCGTTCTCACTTACATGGGCTATGGCATCCTTACTCTGTTTGGGTACCTAAGAGATTTCCTCAGAAGTTGGAAGATTGAAAAGTGTCACATTGCCACTGAAAGGGTTGAACAGAAGGACTTTGTGCCACTTTATCAAGACTTTGAGGATTTCTACACC…	---	---	N/A	---	P:biosynthetic process; F:transferase activity; P:metabolic process; F:catalytic activity; F:pyridoxal phosphate binding; F:transferase activity, transferring nitrogenous groups; C:integral to membrane; C:membrane; P:ceramide biosynthetic process; P:sphingomyelin biosynthetic process; P:sphingosine biosynthetic process; P:sphinganine biosynthetic process; C:mitochondrion; C:serine C-palmitoyltran…	PTHR13693 (PANTHER), tmhmm (TMHMM)	---	serine long chain base subunit 2	20	Xl.80874	---	---	---		---	---	---	---	---	---	---	---
Xl.51393.1.S1_s_at	0.00059756	upregulated	GAAAAAGATGAGCAGGATCCCAGTTCTTCCTCCTCAGCCAAGCAAAGGACCCCCATAGATATCCTGACCCGGGTCTTCCCTGCTCAGAAGAGGAGCGTTTTGGAACTGGTGCTGCAAGGCTGTGGGGGAGATGTGGTTCAAGCAATTGAACAGATACTGAACAACAGGGGTCAAGATAAGGGTGAAGAGACCTGGTCAAGAGATGGAGCCCTCCAGAGTATTCAGCCATCTGTGTCCTCCACACACAGACCCCTTATTGCTGGGGCCCTTACTCCTGCTATTGGCACATTAGGGAGCAGGTCTGCATTCTCCCCTTTACAACCCAATGCCACACACTTTGGCACTGAGGCTAACGCATACCAGCTAGGTGGGCACATTGGCTTGAACCCACTGAGGTTG…	DMRT-like family A2	dmrta2	N/A	DMRT-like family A2	F:metal ion binding; P:regulation of transcription, DNA-dependent; P:transcription, DNA-dependent; P:sex differentiation; C:nucleus; F:transcription factor activity; F:DNA binding; F:molecular_function; C:cellular_component; P:biological_process	IPR005173; IPR009060; PTHR12322 (PANTHER), PTHR12322:SF8 (PANTHER)	---	doublesex and mab-3 related transcription factor 5	10	Xl.51393	dmrta2	734181	B7ZRH2 /// Q2MJB4		NP_001089148	NM_001095679	0006355 // regulation of transcription, DNA-dependent // inferred from electronic annotation /// 0007548 // sex differentiation // inferred from electronic annotation	0005634 // nucleus // inferred from electronic annotation	0003677 // DNA binding // inferred from electronic annotation /// 0003700 // transcription factor activity // inferred from electronic annotation /// 0046872 // metal ion binding // inferred from electronic annotation	---	---	---
Xl.51470.2.A1_at	-9.83e-05	downregulated	AAAAGGGATATTCTATGCACACAATAAAAGACCTTATACATTCCCACCTAGTTCAGGAAAATTAAAAATAAAGCCAAACTGTACCTATACATAGGTAGGGTATGTTTGCGGAATGACAGAAACCTGACTATATCTTCAATACAGAGGGGGCAGCCTAGCCTGTCAATGTTCTATAAGTTGAAATGGACAAATATCAATTACATTTGCTTAGTAAGAAAATGTACCATTTGCAGTCCCCAGATGACTAATCGTCCAAGACATTTATTTATCAG	---	---	N/A	---	-	no IPS match	---	---	0	---	---	---	---		---	---	---	---	---	---	---	---
Xl.51871.1.S1_s_at	0.00097607	upregulated	ACAATGGTTCTCATCTTAGGACGAAGAATAAACAGAGAGGAGGGTGGGGTACGTGAATCCCCAGCAAAGCGTAAGGTGTTTGAGATGGAACAGAAACCACTTACTGGTCATGAGGTGTTTGACTTCAATTCTGGCTCTTCTCACTCTGAGAGCATCTTGCAGGTCTTTAATGAGTTTCGAGAAAATCGCCTGTTTACTGATGTCATTATCTGTGTAGAGGGCAGGGAGTTCCCATGTCACAGAGCCATCCTTTCTGCNCTGCAGTAGCTACTTCAGGGCCATGTTTTGCAATGATCACAGAGAAAGTCGTGAGATGCTGGTAGAGATCAATGGGATTTTCGCCGAGGCCATGGACTGTTTTTTGCAGTATGTATACACAGGCAGAGTGAAAATCACAAC…	kelch-like 24	klhl24	N/A	kelch-like 24	C:cytoplasm; C:axon; C:perikaryon; C:cell projection; F:molecular_function; P:biological_process; C:cellular_component	IPR011333; IPR013069; PTHR24412 (PANTHER), PTHR24412:SF134 (PANTHER)	---	kelch-like 24	7	Xl.73964	klhl24	779116	Q6NRT8		NP_001090214	NM_001096745	---	---	0005515 // protein binding // inferred from electronic annotation	---	---	---
Xl.51920.1.S1_at	0.00082266	upregulated	GCTTTTCTCCTCTTAGAAGCAAAATATGTTTAGAGAGGGATTCCTCTTCCAAACCCAATCGTCAGTGCTATCCTCTAAAACGGGCGAGCCCTCGTTCCTTCTACCACACTTCAAGAGACAGACCAAGGGTTTTCAGGCATGAGAGAGATGAATGCCAAGGCAGCCGGCAGCCGAGCCAAAGGCAGATTCAAAGGAAAAGAGAAAAGGCAGTTGGTGAAGGGCGAATGATCTACATCAGAAACCTTTCCAACAGCATTAGTGCTAATGAGCTGAAGAGAAGGTTTGAAGTGTTTGGAGAAATCACTGAATGTCGTGTCCTTAGCAAAAGCAGGGGAGAGAAATATGGTTTCATCACCTATCGACGTTCGGAGCATGCAGCCTTGTCTTTACAGAAAGGAG…	---	---	N/A	---	F:receptor activator activity; P:ossification; P:positive regulation of osteoclast differentiation; P:positive regulation of alkaline phosphatase activity; F:RNA binding; P:positive regulation of phosphorylation; C:nucleus; P:cellular response to reactive oxygen species; F:nucleic acid binding; P:response to cAMP; F:AF-2 domain binding; P:regulation of transcription, DNA-dependent; P:actin filame…	IPR000504; IPR012677; PTHR15528 (PANTHER), PTHR15528:SF3 (PANTHER), SSF54928 (SUPERFAMILY)	---	af468497_1 pgc-1-related estrogen receptor alpha coactivator short isoform	27	Xl.73919	---	---	---		---	---	---	---	---	---	---	---
Xl.52092.1.S1_at	0.00044673	upregulated	GCTTCCAGCATCTTTTTGGCTAGTGGGGTACATAGTAAACACTAGTTNTGTGTGGGCCGGNCCGACACCTGCGGGACCTTTGGGTCNGCTGTATTCGGGCTGTCTTCCGCACACATTTTGAAGNATGGGTTTAGGTTGAACTCTTCTCCCGCTCTACCCACCTNNNNNNNNACTCTGCCGGCTTTTGTCTCTGGCAACCTCCATTTATAGACGAACGCCTGCTGCACCCCGCTTGTGACATCACAGATAGGGAGGCTGTACCNGGGTCTTCAAATGNAGGTACCAGTCGGATTCAGGNNGCGGGCAGGTTAGGGTCGGNNTGGGTTAAATGTTTGTCGANCTGCATATCACCAGTANACATTATGCGTTTGCNTCCTGNNNGTTTNANACTGNNACAGT…	---	---	N/A	---	-	no IPS match	---	---	0	Xl.52092	---	---	---		---	---	---	---	---	---	---	---
Xl.52158.1.A1_at	0.00020083	upregulated	AGCTTGTATGTCTAAATGGCACTCAAGCTTGGGGGTATCCAAAGGGATGCCACATGCTGCCCAACACTTTTGCATACAGCTCAGCCAAAGGTAGGCACAATGTATTCATAGAGTGGTGTGGCTCTTTTCACTTCACTCTGGGAGCAGAAAGAACTGTGCTTGAGATGTAAACCATAGAGTAGAGTGTATAGTGCAAAGAACATAGCATTTAGTGGCCGTTTTTTTATACTGAGCACCCTATCCTGTGGTTTGGCCTGAAAAAGCCATTTTTCCTGTTATTTATACAACTTTAGCATAGAGAGGCCATGACAGGTAAAGGAAACAAAACATGCTAGCGGAAACTGGAATGCTTTGTGATCTGGAGCTCTTCTAGTAAAACAGAAATATCCTAATAATGTT…	---	---	N/A	---	-	no IPS match	---	---	0	Xl.2312	---	---	---		---	---	---	---	---	---	---	---
Xl.52301.1.S1_at	-4.85e-05	upregulated	AAACATTAATGTACAGTCTTTGGAGAGAATCCTTCGTTCCCTGGGGACTGCTAGTGACACACAGGAGCTGAGGGATCGCCTCCATTTCACACAGCAAGAAACCAATAACACTATNACTACCAGCACCAAATCCATTCGACAACTGTCCGAGTTTGTTCAGGGGTCGTGTCGGNNNGATCGTCTTCAGCTGGAGAGAATAAAAAGCCAGTTATCCGATATCATCCAGCGCTACGGAGTCGTGCAGAAGAAAATTGCAGACAAGTCCAAATCACTGCTGTGTGCTGAGCAGAAGAATATAAAGCAGAGCCCCCAGGCTCCTTTCTCAGACCTTGCAGATGATGAAAAGATTTTTAATGGTGGAGACGAAGCGTGGCAGAGCCAGAAGCAAACCCAAGATTT…	---	---	N/A	---	P:vesicle-mediated transport; C:membrane; F:SNAP receptor activity; P:intracellular protein transport; C:intracellular; C:integral to membrane	IPR010989; coil (COIL), G3DSA:1.20.58.70 (GENE3D), PTHR19957 (PANTHER), PTHR19957:SF15 (PANTHER), seg (SEG)	---	t-snare domain containing 1	6	Xl.22705	---	---	---		---	---	---	---	---	---	---	---
Xl.52391.1.S1_s_at	0.00097419	downregulated	TGGACAGAACCATGGCTGATTGGACTTGCTGCTTTTCACATACTGTGCTTCATAGTCACATATATTTCTTTTAAATCGTACCCACTTCAGATTTGCCACTTTTTGCTAATGGTTGCCCTTGTAAGTTGTGCTGAATATATCAATGAATTTGCGGCAATGAACTGGAGAGCATTTTCAAAACAACAATATTTTGATTCAAGTGGGATGTTTATTTCCTTGGCATTTTCTGCACCTCTATTGTGTAACACTATAATTATCGTGGTCCATTGGGTATATAAGACATTATGTGTTATGACTGA	transmembrane protein 18	tmem18	N/A	transmembrane protein 18	C:nuclear membrane; C:integral to membrane; C:membrane; C:nucleus; P:cell migration	PTHR22593 (PANTHER), SignalP-NN(euk) (SIGNALP), tmhmm (TMHMM)	---	transmembrane protein 18	5	Xl.52391	tmem18	735124	Q4V7N7		NP_001090050	NM_001096581	---	0016020 // membrane // inferred from electronic annotation /// 0016021 // integral to membrane // inferred from electronic annotation /// 0031965 // nuclear membrane // inferred from sequence or structural similarity	---	---	---	NP_001090050.1 // span:22-41,48-70,85-107 // numtm:3
Xl.52395.1.S1_at	0.001519	downregulated	TGTTATCCCGAGTGCTTGACTAGTTACAACCTTATCCTGAACAGCAACTGGCTGGGCAGCAGTGAGCAGTAATTACGAATGTTAGAGGACTCCAGAGGGCAGGTAGGAGCCCTGCAGAAGCACTGGAACAAATGGCCGATAGAAGAAAAACCTGGAATTGGAGGACCAGAACCATGCTTTCCAAAATGCCATTGATTACCATGAGGAAAGATTACATGAAGTGCTGGGACAAGTGCATACTATCTCTCTGAATATACCTCATTTCAATACAGCAATAATTTCAAGGCAAGGGTATAAATACTATCTATATGACCAGGAATCTGTTTATATTTTAACATAATTGTGCTTTTCCTTTCGTATATCTTCCTCTACCTTTTTTGCATGAAATATANGTTTTAA…	---	---	N/A	---	-	seg (SEG), SignalP-NN(euk) (SIGNALP), tmhmm (TMHMM)	---	---	0	Xl.71608	---	---	---		---	---	---	---	---	---	---	---
Xl.52562.1.A1_at	-0.00039593	downregulated	TACCTTTCCTACACAGTGCCTGTAACTGGTTATATATTTAGCTGGGTCTTTATAAACCATGTTTGCTGTAACTGTAGGAACGACAAGGTTCAGACATGGATCTCCTGCCTACAGGTAATCTGTAGTAATCATAAAGATATTACTTGTTTCCTGTGGGTAAGGTTCCTGCAAAGCTCTGTTTATAACAGGAAACATTCCCTAGCCATATGAGGATTTGTCTCTGCTAACATAGATAACAGTGTACCTTTGCACTAGGCTTTATTGCTTGTACCAGTCCCTGCACCCCCTCTATCTTTGGCTCATGTGTTGCTCCTGTGCTGCATCCTGGTCATGCCACTTTGCTGTTTCTTTGTATACAAAGGTCTGTTCCCTGTTCCGGGGCAGCACCTCTGACCTGTC…	---	---	N/A	---	-	seg (SEG), SignalP-NN(euk) (SIGNALP), tmhmm (TMHMM)	---	---	0	Xl.52562	---	---	---		---	---	---	---	---	---	---	---
Xl.526.1.S1_at	0.00017312	downregulated	GGGTCATCTATACAAATGCTCTTTAAAGCTACAAAGTNTAGTTAATGCTACTTTTAATTACTCATCTTTGTATTCAGGCCCCTCCTTTTCATATTCCANTCTTGTATTCAAATCACTGCATAATTGCTAGGGTAANTTGGACCCTAGCAACAAGATTGCTAAAACTGNAGAGNTGCTGACGAAAAAGGCTAAATAACTCAAAGACCACAAATAATAAAAAATGAAAACCAATTGCAAGTTGTCTTAGAATATCACTCTCTGCATCATACTAAAAGNTAAATCAAAGATGAACAGCNCCTTTAAAAGAACATCTGGNCTAAGCTNCTCAAGTGAAGTAGCCTGTAGCAACCATTGGGAAAGGAGAAAATNAAAGCATAGGTCTGCTGAAGNNAACTGCAG…	matrix metallopeptidase 9 (gelatinase B, 92kDa gelatinase, 92kDa type IV collagenase)	mmp9	N/A	matrix metallopeptidase 9 (gelatinase B, 92kDa gelatinase, 92kDa type IV collagenase)	-	no IPS match	---	---	0	Xl.526	mmp9	379663	Q6PF33 /// Q9W7L6		NP_001079972	NM_001086503	0006508 // proteolysis // inferred from electronic annotation /// 0008152 // metabolic process // inferred from electronic annotation	0031012 // extracellular matrix // inferred from electronic annotation	0004222 // metalloendopeptidase activity // inferred from electronic annotation /// 0008233 // peptidase activity // inferred from electronic annotation /// 0008237 // metallopeptidase activity // inferred from electronic annotation /// 0008270 // zinc ion binding // inferred from electronic annotation /// 0016787 // hydrolase activity // inferred from electronic annotation /// 0046872 // metal i…	---	---	---
Xl.52616.1.S1_at	-2.29e-05	upregulated	CGACTGAGGATTCTGTACTGCTGAATTGCTTTTGGCTACTGTGCTGTTTCANGGAGAATAAAGGTCAACGAGCTGCAGACAGTAAACAACTATCTCAGAAATTCAAGATGTTTAGGAAGAAGAAGAAAAAGATTCCCAAGGGAATTTTAACATCATCCAGCCTTTCTGTGACATGTGGCGATAAAGTGGGAATACTGCACAAAGATAAACTGTGTGGAGGGTCAACCAAGTGCATCTTTTCAAATGGGATCTGGATGACACCTAATGAATTCCAAAAACATGGAAGATGTCAGAGTTACAAAAACTGGAAAATCAGCATCAGATGTGAAGGCATTTGTCTTAAAGAATTAATGAGGGAAAGGTACCTGAACATTTCTAAACTTCCTCAGACTTCAAAAG…	---	---	N/A	---	F:metal ion binding; F:binding; F:zinc ion binding; C:nucleus; F:DNA binding; P:interspecies interaction between organisms; P:signal transduction; P:regulation of transcription, DNA-dependent; F:signal transducer activity	IPR000770; IPR010919; PTHR25461 (PANTHER), PTHR25461:SF1 (PANTHER), seg (SEG)	---	loc100158501 protein	9	---	---	---	---		---	---	---	---	---	---	---	---
Xl.52623.1.S1_at	-0.00011875	upregulated	GCGGCTTCGGGCCTCAAATATAGGCATTCCTCGGACATGGAGAAAGCGAGGATGTGGTGTCTGGAGTTACCGCCTGGATGGAAGAAGAAGGAGCTAGAAACACGGTTTGGCGAGCAGCAGTTATGATGTTAAACATGGCGGGATCTGTTTCTCCGGATTCCACGGCATCCATTTCCTCACTCCTGGCCAGCTGTAGCCTTAACAGCACAGGCCCTTCCTCTCGCTCACGTACTTCTGTGACNTACAAGGACCGGTTGTATGATTCTGCCAGCAAAGCTCTGGAGGACTATATCCAGGACTATGAGGAAGGTCTCCTGTCTACAGAAACCAAAGCTGGAAAGATCAGCAGTCGTGCTCGCTTAAACCAACCTATTAAAAAAAGGGAGTTGCAGCACCAGC…	---	---	N/A	---	-	seg (SEG)	---	c18orf54 precursor	0	Xl.52623	---	---	---		---	---	---	---	---	---	---	---
Xl.52704.1.S1_at	0.0010847	upregulated	TTGTTCATGTACAGACACCCACGACGACACGTCCAGCTTGAACTCTGACCAAATGTATTATACCAGTAAATATGATTGCCATATCTGACTGCTTGTCTGTGGCCTATTGTATGATTGAAGCTTGAGCCAAGTACCTTCTTGCTGTGCAGATCAGTCATGTGGATTTAGGGTAGAGTCCTGCACTGGGTTGGGTACCCGCAGAATAAAAGCGCTCTGGTTGTGCGTAGAAAATCATTGATTCCTGACCATGTGGGTAGCCTGCGGGTAATTCACCTGGATACCTGGCGAATGTGTGGGACTAGCCCCAACTTG	---	---	N/A	---	-	no IPS match	---	---	0	Xl.78926	---	---	---		---	---	---	---	---	---	---	---
Xl.52777.1.S1_at	-0.00083997	upregulated	TGAAACCGGAATACCAACTTGAATGGTAAATCTTTTAGCTGGATGTTCTTGCAGCTTTTCAAGAAAGTTCCGAGAATCTTTCCTTGCTGGGAAATACTCCTGAAAGCTTTGACCACTGGACAGAGTTTCTACAGGAAAATATAATATATTTTAAATGTTATATACTTTTTTTTAAGGTGAAGCATTTGGGACCAGCATCGGACTGTGTGGGGTCCAGGACTTACGATTCAGGGCCCCCCACACACCCCAAGGCAACCCCTCAGCCACACCTCCACCCCTCGTACCTTCTATTCTTAAGGCACAATTGGGTCCCNGGGTGGGAGGTAAAACAGCAGCGCCACTGCCAGGGAGAGGGACTGGGTCAACAGGCCCCACCGGGTTTTTCCTGATGTCCTATCA…	---	---	N/A	---	-	seg (SEG)	---	---	0	Xl.52777	---	---	---		---	---	---	---	---	---	---	---
Xl.52964.1.S1_at	-0.00022664	upregulated	GAGAATCCTCCAGACATAGTAAGTACAGCTGGGACTATAGAGACGGGTTACTGTTGAGGATAGACAGGCACAGGGAAAGGACAGACCATCTGAGCAGGGGGGNNNNTATTNNTGGACAAGGAGGAGAGGGCAGGTGGGACATCACCTGGATAAAGGAATATATATAAGGAGCACCAACCAAAGGCAACACTGAGTGGCCCATCTCTATTAGTCACACAAAGAAAAGTCTCCCAACTGCAGAGGAAACCAGTAGAGAAGTTCTGGCATGGATCATCTCACATTCTACTGCGCCCTGTTCCTACTGATATTCGGTTACNGCACCGCTGCAAATNACAGTGAGGAAANCAACGCNTGNATAATACAAAGATACAACATCACTGCAAACAACAATGAGGAAAC…	---	---		---	-	seg (SEG)	---	---	0	Xl.18850	---	---	---		---	---	---	---	---	---	---	---
Xl.53038.2.A1_at	-0.0006286	upregulated	AGCGACATTGCAATTGATGATATTATGTTTCAGAATGGACCTTGTTACGATTCTAGTGACCCTCTACAATCATCTGGATATTCAGACAACTTCAATGACATTGAATTCTAGATCATATTGTTTTAGAAGCCAGTCAACAGAACACACATTTATAGTGTTTCAGTGCTCACAATGTTTCTGTTGTTTAAAACTATAGCTGCCAGCACCCCCTGTTAAGAGTTGTATTTTACCACAGTTGCAACACCAGGGTTTTAATAACAGTAGATACTTCAGGAACTGCATATTAATTTTTATACAGAACTCTTGGCAAGTTACAGTGATACAATTTAATGATACATACCACAAACTCAGAACACTCATGTTTGTCGACAGAGAATTCTACTCAGGGCTTTTTAAATG…	---	---	N/A	---	C:membrane; P:peptide cross-linking via chondroitin 4-sulfate glycosaminoglycan; C:endoplasmic reticulum; C:interstitial matrix; C:extracellular matrix; F:glycosaminoglycan binding; C:extracellular region	SignalP-NN(euk) (SIGNALP)	---	mam domain containing 2	7	Xl.2514	---	---	---		---	---	---	---	---	---	---	---
Xl.53298.2.S1_a_at	0.00072317	upregulated	CCCAGTTTCCTTCGTCCAGTCAGAACTGGCCTTCGCGAATGAGGAAGAGTGCCAGAGTTTCCTGGCTTCTCTATCTCTGGTGTACACAGGGAACGACGGCAGCAAGATCGATTGCAAGCTGAGCTTAGCGGTCTTACCAAACTTCTAAATCGGGCCCTTTTTTATAAGTCACGTGGCGTAGAACACGTTTCATGCTCACACCAAGTGTGTAATATGATTCAGATATGGTCCCTGTTAACAACGCCTTCCTCTGGATCAGAGGATGGAATGGTGTGGCCAATGCCTGGGAATCTCTTCTGGATGGCCATATTTGCTTGTCAGAACAATAGATTTCAAACTTCCATAAATCTGTGATTTCCTGCTTTAACTTG	---	---	N/A	---	F:receptor activity; F:protein binding	no IPS match	---	leukocyte receptor cluster member 8	2	Xl.77798	---	---	---		---	---	---	---	---	---	---	---
Xl.53457.1.S1_at	-0.00073131	upregulated	AGTTTCCTAGATTCCGGTGGAGGTGCCCTCGATGACAGTTCCCCTGCACAGTTCACAGGTTTACCAAGTGAGCTGTGGGACCATTTAGACCAAGCGATGTTCATCCCTGACTTCCGACACTTCCTGAGCGGCAGCAGCTCTTTAGATCAAGATGGCCGAGACAACGAACGGGGCCACCAGGCGCATACTGAGCTCAGACTGACACGCCGACCTCCCAGGCAGCCAATGACACGGTATAGATCTCGGGTCAGTTCACGCCCTGACCGATCTCCGGCCATTGAAGGCATCATTCAACAGATCTTTGCTGGAGTTTTCGCAAACCCTCCCTTTCCAGGGTCTCCCCATCCCCTCTCTTGGAGTGGGATGTTGCACTCGAATCCCGGAGACTACGCCTGGGGA…	---	---	N/A	---	F:metal ion binding; F:zinc ion binding; P:protein autoubiquitination; C:cytosol; F:ubiquitin-protein ligase activity; F:ligase activity; C:cytoplasm; F:protein binding; P:metabolic process	PTHR22763 (PANTHER), seg (SEG)	---	zinc finger protein 364	9	Xl.81599	---	---	---		---	---	---	---	---	---	---	---
Xl.53567.1.S1_at	0.0010581	upregulated	GTTCTGGACAGGCTCGTCCCGTAATGAATTGCTTTCTGTGACGGTGGTATCCGGAGGGATGGTCGGGATACTCGCTATGTCTGCTTCCCTGGAGGAATATGGGAGCCAGCCATGCAAGAAATCTAGAAAGGACGAGGAGGCTCCCATCAAGACCATCACAAATTATTTCTCACCAGTGTCCAAGAACCCAGAGAAGGTGCTTTTATCTCCCAGGTCCAACAACATAGCAGACTACTTTAAGCGGAATTCTCCCACCAATGAGAAGGAGCAGACACCAAAAGCAAAAAAAGCAGCTATCCAGCAAGACAGCCTTCCGGCAGCCACGGTGGATTGTGCAGGAGCAAGCAGCAAGCCTTCCAAGTGCAGGAAAAGGACTAATTTAACGAGTAATCTGAAGCC…	---	---	N/A	---	F:ATP binding; P:response to DNA damage stimulus; F:nucleotide binding; F:nucleoside-triphosphatase activity; C:nucleus	PTHR15828 (PANTHER), PTHR15828:SF1 (PANTHER), tmhmm (TMHMM)	---	atpase aaa domain containing 5	5	Xl.19432	---	---	---		---	---	---	---	---	---	---	---
Xl.53725.1.S1_at	-0.00095762	downregulated	CTTCCCAGAGATGGATCGATTGGACCTGCCGCAGGATCTCAGAGGAAAACGAGGTATCATCTTTGGGAACCTGGAGAAGCTCAGAGACTTCCATAGCCAGTATTTTCTAAAGGAGCTGGAGAGCTGTTGTAATCACCCATTGCGAGTCAGCCACTGCTTTCTCAGACATAAA	---	---	N/A	---	F:Rho guanyl-nucleotide exchange factor activity; P:regulation of Rho protein signal transduction; C:intracellular	IPR000219; PTHR22826 (PANTHER), PTHR22826:SF52 (PANTHER)	---	loc779571 protein	3	Xl.53725	---	---	---		---	---	---	---	---	---	---	---
Xl.53810.1.S1_at	-0.00013859	downregulated	TAAATTGAGCCAACATTTTGTAATGTTCTTTGTGTCACTCATTGTAAAATGCAGCTCTAACGGCAACAGAAAAAAGCCAGAGTAGAAAGACACAACTCTGTCCATGCATTGGCTGATAACCTAGCATGTATGAGCTCCCTTAGTTTGTGTGTGAGTGCAGAGTATCATACAAGCCAGATGGCAGACTTTAATGGTTAATATTGCATATTTCTATAAGNANATTATCCAATGGTACACACTACTAGAATATATTATTCATGAAAGCACTATTTATATGAAACAATGTTATACATATAGATTGTTGTATGTGATATATTCATAAAGGAACAGTTTAGTGTAAAAATAAAAACAGGGAAAANTAGATAGGCTGTGCAAAATAAAAAATGTTTCCATTATGGT…	angiopoietin 4	angpt4	N/A	angiopoietin 4	-	SignalP-NN(euk) (SIGNALP)	---	---	0	Xl.59603	angpt4	100174806	B3DLM5		NP_001124422	NM_001130950	0007165 // signal transduction // inferred from electronic annotation	0005615 // extracellular space // inferred from electronic annotation	0005102 // receptor binding // inferred from electronic annotation	---	---	---
Xl.53848.1.S1_at	0.039557	downregulated	TGCAGCAGAAGTTCGCAGGAACAAGGAGCAGCGAGAGGAGATGTCTGAATAAGAGCTTTCCTGCCAAGTTATGATGAAAAGAAAACTATTTCACCTACATGCAACCTCATATGTCTATCTCCATCTCACAAGCCTTGGGCTATGTTTGTCTGACCCACCATCTCAGCCCAGCTCTTACCCAACCTGCAAAGGGAGAGCTCTAGGAAATCCTGATATGCATCACACCCTTGCAGATTCCCATTAGAATTCCCATGAACGAGAAAGCTTTGCAGACTGGGGTACCATGACGTTTGGAAGATGTTTGTGTTTAGGAACAGAAGCAGAAGTCTGGCTACTAGTTACTCTGTGTGACAGTGCCTTTAGCTTGTTAGACTTACTCTCAGTGACCTCCTGTCTCAC…	stathmin-like 3	stmn3	N/A	stathmin-like 3	-	no IPS match	---	---	0	Xl.53848	stmn3	734691	Q4KLA7		NP_001089631	NM_001096162	---	---	---	---	---	---
Xl.5390.3.A1_at	3.82e-05	upregulated	TGCACTTCTGTCATCCATGCTTGATGCTATTAATCGCCAGGGTCNCAAAATGCTANAAGTGTGTCTTTAAAAACAATTTATGACTTATTCCAAGTTTCTTCTGATGAGGAAGACCAGTTTTATAGTTTTTTTGGCGGGGGGGTTCCTGTTANAGCGATCCATGTTTATTTTTTTTTCGTTTTTTTTTGGAGATTGGTTCACTACCTATTTAAAAACGTGTTAGTCATCTCATGATAATCCAGGGCTCTTTGCACATATCCATCAGTTTGCACTCCTCTCAGGTCCTAGCAGATGCAGAGGGCCTTTCTAAAGTGGG	---	---	N/A	---	-	seg (SEG), SignalP-NN(euk) (SIGNALP), tmhmm (TMHMM)	---	---	0	Xl.63694	---	---	---		---	---	---	---	---	---	---	---
Xl.54001.1.S1_at	-0.00099659	upregulated	GTGTCTTCTCTAAATGTCTTACGCCCAGGAGAGATACCAGATGCTGCGTTCATCCATGCAGCGCGGAAAAAGAGACAGATGGCTCGGGAACTTGGAGACGCCCCGTCTGTAGATGGAGAGGGGGGTGGTAAAAGCCGATTGGTGCGTGAAGATGAAAATGACGCAAGTGATGATGAAGACGACGATAAGAGGCGAATAGTCTTTTCTGTTCGAGAGAAATGTTTACACTAGGCCTGATAAAGGGCCCAGGGTGCTCCGAAAAGTTGCCCCCTCCTTTTTTTTCTTCTTTTTTTTATTTTTTTTTTAAATCGAAAACACTTTTTCACGAATTGCAGTTTTACTATTTCCAATTGCATTGCCGTATGTCATAATTCAGTCTATAAAGGTTTCTCTCAAATC…	GC-rich sequence DNA-binding factor 1	gcfc1	N/A	GC-rich sequence DNA-binding factor 1	P:regulation of transcription, DNA-dependent; P:transcription, DNA-dependent; C:nucleus; F:transcription factor activity; F:DNA binding; C:cytosol	IPR012890; seg (SEG)	---	chromosome 21 open reading frame isoform cra_c	6	Xl.54001	gcfc1	734557	Q4V7S1		NP_001089505	NM_001096036	0045449 // regulation of transcription // inferred from electronic annotation	0005634 // nucleus // inferred from electronic annotation	0003677 // DNA binding // inferred from electronic annotation /// 0003700 // transcription factor activity // inferred from electronic annotation	---	---	---
Xl.54045.1.S1_at	0.000441	downregulated	AAAGCGTTTTCAATAGCGCCATCTACATTTTTGACCACTATGGACACTCTAGTTCAAAATATATCAAGGAAACACAACATGACAGCTCCCCTTAAATCTAAAAAAACTATTCTATCCAGGCAATAAGCTTAAAAACTCATATTTAATTGTCCGTCTTATGGAAGACAAACATAAGATAAACTTCTTATGTCCAGAATGCATTTTCCCTTGGAGCTACACTGATGATATATACAGTATTGCTGAAGTGAGCAAGGGGACGGTATGGATTGCATGGGTTCGCCCAACCTTGCCATAAAGCAAAAAAATGCAAAGTTATTACCATGTCATTAGATGTGGTGGGGTTTGTGTTGATTGGTCCAAATTGCCAGTGACGTGTGCGCAATGCTAATGTGCTGCTAA…	---	---	N/A	---	-	no IPS match	---	---	0	Xl.54045	---	---	---		---	---	---	---	---	---	---	---
Xl.54060.1.S1_at	-0.00097143	downregulated	ATGACCCAATGTTACTTTCCTTTGCACAAACATTTGTTCCTAAACAATGCAATATTTACTATTCCCAACCTAAAAAACTCAGTCATGGATCATTTTCTTTTTCCCCTCTTTGCACTTTTTTGAATAATCATACCGCTTGGAAATGAAGGAGAAACAAAGACCGACCAAGGAACATTACATATAGTAACACCATAACACTAAAAAGCCCACTTCATGGGATGCTTTGAGGAAGGTTGGCTGCACATTAGTGCAGTATGGGAGTTTTAATAGACTTCATAGGAAGGTATTTGAGAATTTTTCCTCAGTGAAGATTCTCCTTATTTGCTTAGCAAAGGTGTAGTAAAGTAGATGCTGCTCTTCTGCTATTCTCATACTCCCAGCAAACTTTGCCAGACAGCC…	tankyrase, TRF1-interacting ankyrin-related ADP-ribose polymerase 2	tnks2	N/A	tankyrase, TRF1-interacting ankyrin-related ADP-ribose polymerase 2	-	SignalP-NN(euk) (SIGNALP)	EC:2.4.2.30	---	0	Xl.33022	tnks2	495279	Q5XGK5		NP_001088420	NM_001094951	---	---	0003950 // NAD+ ADP-ribosyltransferase activity // inferred from electronic annotation	---	---	---
Xl.54110.1.S1_at	38.9129	downregulated	TCCTCTATGAACACCCCAGTTATAAGGGAAACCAATATTACCTCTGGAAAGGAGAATACCCANATTTTCAGAGATGGATGGGCTTCAATGACTCCATTAGATCTTGTCGCTTTCTTCCCAATCACCATGGCCAATACAAAATGAGAATCTACGAAAGAGGAGACTACCAAGGCCAGATGATGGAGTTCTTTGATGACTGCCCCAATACTTATGATCAATTCCGTTTCCATGACATTCACTCCTGCAATGTGTTTGATGGCCACTGGATGTTCTACGAGGAACCCAACTACAGAGGACGTCAGTACTACCTGAGAAATGGAGAATACAGGAGATACAATGATTGGGGAGCCTCAAGTCCTAGAATTGGCTCATTTAGAAGA	---	---	N/A	---	F:structural constituent of eye lens	IPR001064; IPR011024; PTHR11818 (PANTHER)	---	gamma-crystallin-1-like isoform 2	1	Xl.54110	---	---	---		---	---	---	---	---	---	---	---
Xl.54207.1.S1_at	-2.92e-05	downregulated	TTCCCGGTGCCAGGAGGCCAATGGAGGTGGCAGAAGAATTGGGCTTGAGGAAGATACAAGGCAACCAGTGGCACGTGCAGGGCTGTTGTGCAGCTACTGGGGATGGACTTGTGGAGGGCCTGCAAGTATTCACTGACTTGGTGAAACAGTTCCAAAAGACCAGGTCNTACTGAGCTGAGACTCAACTACAGCTGTTATCTGTGCACATATAATGCACTGATTATATTCACATTATTGTATCAGTGCTCAGATCANGGCTNCTTAGTGTGCATATGTGGAAAGACAGTGGGACATCTGATCATTTCAGTTTTCCGTTGGCCACCAATGACTTGTATTCAACAGAAATTCAACATTGCAATATTCTGCTTCTCTGCTGAACATTTGTATATGCAGTCCCTG…	ADP-ribosylation factor-like 11	arl11	N/A	ADP-ribosylation factor-like 11	F:GTP binding; P:small GTPase mediated signal transduction; F:nucleotide binding; C:intracellular	IPR006689; G3DSA:3.40.50.300 (GENE3D)	---	arl11 protein	4	Xl.54207	arl11	779235	Q0IHF7		NP_001090326	NM_001096857	0007264 // small GTPase mediated signal transduction // inferred from electronic annotation	0005622 // intracellular // inferred from electronic annotation	0000166 // nucleotide binding // inferred from electronic annotation /// 0005525 // GTP binding // inferred from electronic annotation	---	IPR013684 // Miro-like // 1.0E-4 /// IPR013753 // Ras // 2.8E-6	---
Xl.54351.1.S1_at	-0.0014625	downregulated	GCGACTACTAGTTCAGATATGTTGACTACCCCTATTTCTGAGAATAACACANATGTCCATCGTGGAGGAAGTCATGGAGTGCTGATTGTGGTTGTTATTATCTGTATCCTGCTTCTGGCCATCCTGGGAGCTGTGCTGTACTTTCTCTATAAAAAGGGACGCATTCCCTGTGGGCGCTCAGCAAAGCAAGACATTACGAAACCTAGCGAGAAGGAGCAGATAGTTGTGGAGATGAAGCCAGATTCCCCCGCTGAAGAATCAGTCCTGCTCCCTGGCGGGCAAGAGAAGAAGCCACCTGGAGATCAGGGGGAGAAATACATGGATTTAAGAAACTGAATAAGTCTGTTTGACGTTGGAGTAAATGGATCGTTCTTTGATGTTATATCTACAGCCCTACGT…	---	---	N/A	---	P:heterophilic cell-cell adhesion; P:cell adhesion; C:integral to membrane; C:membrane; C:plasma membrane; P:anatomical structure morphogenesis; C:perikaryon	PTHR11973 (PANTHER), PTHR11973:SF8 (PANTHER), seg (SEG), SignalP-NN(euk) (SIGNALP), tmhmm (TMHMM)	---	melanoma cell adhesion isoform cra_a	7	Xl.74098	---	---	---		---	---	---	---	---	---	---	---
Xl.544.1.S1_at	-0.001079	upregulated	ATCATCCCGGAAGGACAGTGAAGAGTATANGACTGTTGCNGATAAATACAACCGGCTTAAGGAAATCAAATCGTCTGCAGATTACAGAAACAAGAAGAAACNATGCAAAGNGCTGAAGACAAAACTGAACCACATNAAACAAATGGTCAGCAANTATGACAAATAAGAGACTGCGACTTTTTATCACCTGCTCAGACTGTTATCNGCTGCAAGTTTAGCCGCTGCATTGCAATGGATTCATGGACCTTCCTGCTGTCGGGGGTTTCGGGGGCAAACTGAACTCATAAATAGATTTATACGTTAAATGGTTAAATCTATGACTGATCAGCTTCATTTTCCTTTTTAGTGGTTGAGTGTCATCCAGAGAGTGCGTCATGTTTTGCCTGCAATGGAGGCGAA…	occludin	ocln	N/A	occludin	C:cell junction; C:integral to membrane; F:structural molecule activity; C:membrane; C:tight junction; F:protein binding	no IPS match	EC:2.1.1.67	ocln_xenla ame: full=occludin	6	Xl.544	ocln	398133	B7ZQA0 /// Q9PUN1		NP_001081943	NM_001088474	---	0005923 // tight junction // inferred from electronic annotation /// 0016020 // membrane // inferred from electronic annotation /// 0016021 // integral to membrane // inferred from electronic annotation /// 0030054 // cell junction // inferred from electronic annotation	0005198 // structural molecule activity // inferred from electronic annotation /// 0005515 // protein binding // inferred from physical interaction	---	---	AAD53725.1 // span:48-70,85-107,120-142,152-174,187-209,224-246 // numtm:6 /// NP_001081943.1 // span:48-70,85-107,120-142,152-174,187-209,224-246 // numtm:6
Xl.54818.1.S1_at	6.52e-05	upregulated	AGAGCTAGCATTTGCCAGGCTTACTATAGAGGTACAGGGAAAGGATATAGCAAGCAGTTTACAAGACGCCTGATAATGATTATGCATTAGATGCCAAATATATATATTTAGTGGATCTGATTAGCAAGATGGATGCCTGTTGCCAGAATCAATGGCAAGGTGCTGACAAACTCCATTCTAGAAATTAAACAACATCATATTGCCCAAAATGTTGCTGCTTTTATCCCTGCAGCTATTGATTAGCATTTCCCATCCATCAATCAGTCTATTAGCTTGTGACAGCAGATAAACCTGTTCCCGGGGTCACTGGCCGGAATGCTTTGCTGGAAGCCACTGGTCTATGCATGCTGCGCTCCATATACAGAGANGAGCTGTCTTTTCATTCCCTCCTTGTTGTCA…	---	---	N/A	---	-	no IPS match	---	---	0	Xl.85124	---	---	---		---	---	---	---	---	---	---	---
Xl.54952.1.A1_x_at	0.00016998	upregulated	TGGTGTGTAGAAGTCGAGGCGGCGCTGTTGCTAAAATTAATAGAGCATGTGTTCTATTTCTTGTTAGTTAAAATCTTCTTTTGTTCATTTTCTGAAATTGAATGGTAGTACAT	Hypothetical protein MGC115038	MGC115038	N/A	Hypothetical protein MGC115038	-	SignalP-NN(euk) (SIGNALP), tmhmm (TMHMM)	---	---	0	Xl.54952	MGC115038	734386	Q58E11		NP_001089336	NM_001095867	---	---	0003676 // nucleic acid binding // inferred from electronic annotation /// 0004523 // ribonuclease H activity // inferred from electronic annotation	---	---	---
Xl.5520.1.A1_at	0.00068365	downregulated	TATCAAATTTTGGTTGGAGGCCGGAGTTCCCCTTTAATTCAATACTAAATTACAAAACCTGAGCAGCAACTGCTGTACATAAAATTTGAATTAATTAAAATATATTAACTTAATTCACATGTTAATACAAGAGGGATCTAAAATGAAAGAATAAAGTTATGCAATGCAAATGGCGATTAAATTACTTGATTAAATTAATTTACTCAGAATGTTTAATTGTTAGTAATCGCTAAGCATATATTTTACAA	---	---	N/A	---	-	SignalP-NN(euk) (SIGNALP)	---	---	0	Xl.5520	---	---	---		---	---	---	---	---	---	---	---
Xl.55277.1.S1_at	-0.00010189	downregulated	TTAAAACCCCTTACTGACAGCTGCAAATATAAAGAAGGACTGGAAAAGACTGAAAGAAGCATGGCAAACCACTTCACGTGAAGAATTACAAAAAAAATATTTTTGGAGAACTTACACAAAAATNANACAACCCAAAATAAATGCATCTAGTTTCCAAAAAGTCTGGTTAAAGCCTTGCTATGTGCATGGCATTTATGATNTCTAAAATGTAATTTATCAGGCATTTCTTTCCNNNNNNNNNTNNTTGTTATTCTTTTTGCACGAACTGTTGAGCAGTTATTTTTACGAAAATATGTAAATTTTTTGCGTTTAAAGACCTTCTAAGGAAGGTAATATTTTTAAGTAGAATGTGTTTAAATGTTTTGGGTTACTTCTTCCTGTTATTTTTTTATTAAATTA…	---	---	N/A	---	-	SignalP-NN(euk) (SIGNALP), tmhmm (TMHMM)	---	---	0	Xl.55277	---	---	---		---	---	---	---	---	---	---	---
Xl.55299.1.A1_at	-0.00033233	upregulated	TAATTTCACTGCATTGAGGATGATCATGGAGACCCACCATATAAGAGCATAGTGCTTATTTTGGCTCCTGAACCTATAGGTCAAAGCAACAGTAACACCTAAAAATAAAAGTGTCTAAGAGTCTGGCCACACGAGCAGATTCGGAGAGATTTGTCGCTGCTCTTGTGGCCTGACCCTTAAAGTAATTAAAATATAATGTACTGTTGCCCTGTGTTGGTAAAAGTTATGTATTTGCTTTAGAAAGACAACTATTGTTC	---	---	N/A	---	-	no IPS match	---	---	0	Xl.55299	---	---	---		---	---	---	---	---	---	---	---
Xl.55329.1.A1_x_at	-2.84e-05	downregulated	AGTTTATTTTTCTTGGGCTTGTGTGTGTTTTGGGGGAGGNAGNAATAAAAAATTTTCTTTTTAATTTTTCCAGGGTTTTGTTCCCCAGAAAAAGTTGTGCAAGTAACNCAGTTCTGTGTTGTACATAACCTTCTCT	---	---	N/A	---	-	no IPS match	---	---	0	Xl.55329	---	---	---		---	---	---	---	---	---	---	---
Xl.55432.1.S1_at	-0.00010993	downregulated	GAAGCTAAAATCCAGCATGTGCGAAGGATGGAGTAAAACTCCTGACGTTTCTAATCCAGAACTTTCTTCTGAGCTCAAGAGCGGGAACAGTGAAGTCACAGTGTCGTGTTCTATGTCCACCATAAAGCTGACTACACAAGGGGAAGGGGGAGTCACAGAGGATCAGTGCAAGTGTAAGAATATCTTGGACTTTCAAATCAGCACCACGGAAGAGGTCAAGAAGCTAAAGCAACAATTGGAAACAGTAACACAACGACTGGAACGTCTGGAGAAGCGCATGGGTCAGCAATAAGAATAAACTGGTTGAAACTTTAAAATAAAATAAAAAACGGAGCAGAACCAATTTAACACAACCAAAGTCGGACTTTTCAGACTCTCCAGACTGGATCAGAGTTTCAT…	hypothetical protein MGC130922	MGC130922	N/A	hypothetical protein MGC130922	F:calcium ion binding	IPR019466; coil (COIL)	---	mgc130922 protein	1	Xl.55432	MGC130922	734900	Q32NR2		NP_001089834	NM_001096365	---	---	0005509 // calcium ion binding // inferred from electronic annotation	---	---	---
Xl.55557.1.A1_at	0.029621	downregulated	GAGTAGAACCCAACACCCACGAGTAACTTCTTTTATTTTTTACATTTCTTNNNGGGGAGGAAAGTTTCCCCTTTCCATAAATTTCAGTTTTTTTCATTTGTGCCAAACGGCTCCTTTTTTTGTAATTAGATGTTTTATGAAATTCATTGGTCAATATTTGACCCGTTCCTTCACTTCTCCGATGTGAGTCGCAGACCTCAACGAAATCTCACAATTCTGCCAAAATTTCTATATCGTCCGATGTCACGTTCAAAAAGTATCATCGGGAGAAGGGGGGAAATGATATCGATATATATGAAAATGACCACNAAAAAAAAAATACCTAACTGTTGTGTAGTTCTGANNNNNNNNTCGGAAAAAAGACTGATTTAAAGAAGAATAATTAAGGAAAAAAANAAA…	---	---	N/A	---	-	no IPS match	---	---	0	Xl.78498	---	---	---		---	---	---	---	---	---	---	---
Xl.55626.1.A1_x_at	0.0017113	upregulated	AGACCATCAGAGTGGTGTCTACAATAGAGGGACNGGATGTGTCCAACAGCTGGATACCTGTTTNTTCCCCAATCCTACAGTGGCAACGCTGGTTCCTGTAATGGATAATNTAAAATATGCACACANNTATTTTGCTTGCCAAGCCTAACTGCAAGATGCTGGAAAAACAAAGCTCCTGGTNGATGCACAGTAGTTTCCAATAACACCAGGTNTAGTGCAATATTTTACTGCAGTATGGACTGTCGTGGGTCATTATTACTGCAGTTTGGCTTTATATAACTCCAGCCCCAGTACA	---	---	N/A	---	-	SignalP-NN(euk) (SIGNALP), tmhmm (TMHMM)	---	---	0	Xl.55626	---	---	---		---	---	---	---	---	---	---	---
Xl.55724.1.S1_at	1.76e-05	upregulated	AAGAATATTAAGTAAGACCAGTGCCGTCCCTCTCTGGGGTTTCTCCTGTCTAACCCATTGANCNNACGAAAGAAACAAGGTGACAGCGGGAGACAGTGCAAAAGAAGCGGCAGCAGCGCTACAACCGCCATGGCTCAGATACTCCCGATCCGCTTCCAGGAGCACCTGCAGCTCCAAAATCTGGGTATTAATCCAGCCAACATTGGTTTTAGTACCCTTACAATGGAGTCTGATAAATTCATCTGCATTCGGGAGAAGGTAGGAGAGCAAGCCCAAGTGGTTATTATTGACATGAATGATGCCAGCAACCCAATTCGCAGGCCTATTTCAGCTGACAATGCCATTATGAATCCAGCCAGCAAGGTCATCGCTCTGAAAGCTGGAAAAACACTCCAGATT…	MGC80936 protein	MGC80936	N/A	MGC80936 protein	C:clathrin coat of trans-Golgi network vesicle; F:binding; P:vesicle-mediated transport; F:structural molecule activity; P:intracellular protein transport; C:clathrin coat of coated pit	IPR001473; IPR016025; IPR022365; PTHR10292 (PANTHER), PTHR10292:SF7 (PANTHER)	---	b chain peptide-in-groove interactions link target proteins to the b-propeller of clathrin	6	Xl.55724	MGC80936	444287	Q6GNR4		NP_001085860	NM_001092391	0006886 // intracellular protein transport // inferred from electronic annotation /// 0016192 // vesicle-mediated transport // inferred from electronic annotation	0030130 // clathrin coat of trans-Golgi network vesicle // inferred from electronic annotation /// 0030132 // clathrin coat of coated pit // inferred from electronic annotation	0005198 // structural molecule activity // inferred from electronic annotation /// 0005488 // binding // inferred from electronic annotation /// 0005515 // protein binding // inferred from electronic annotation	---	---	---
Xl.55762.1.S1_at	-0.000281	upregulated	TGACGGCCAATCCATGTGCACGACAGTCTGGCCTACGGCTGAGGAAGCTGCAAGCCCGTGTGCTGAGCCTGATCTCAGAAGGACAGCTTTTGGATCTGCTGACCGACATGTACGAGATTGCGGAGGCCGACAGAGCTTTTTTACTGGGGCAGGTGATCCACCTGCACAGCACCGGCAAATATAAAGAGGCAGCGATTATGGCCACCAGGTTAGATTTGCAGCAAGATCTGGACTTAGAAGAGATGTGCACCCCTCTGATCTTCCTGGAGAGATTTAACCTTGTGGAAGCCTATGTGCACAATTACAGAGAGCTGCAGTGCAAACTCGTGCAGATTCTGGATTGTTGGAGCGCCTCCAATTTTAATGCCCGCAAAGTGAGCAGACAGTATAAAGGACTTC…	---	---	N/A	---	P:nucleobase, nucleoside, nucleotide and nucleic acid metabolic process; F:nucleic acid binding; F:hydrolase activity; F:protein binding; F:3'-5' exonuclease activity; C:intracellular	seg (SEG)	---	mut7_human ame: full=probable exonuclease mut-7 homolog ame: full=exonuclease 3 -5 domain-containing protein 3	6	Xl.55762	---	---	---		---	---	---	---	---	---	---	---
Xl.55811.1.S1_x_at	0.00048296	upregulated	TCAGCACCCACAATGACCACGTCCTTCCTGAACCATGACAGGNCTCCCCAGCAGGACTTTNCCCTGGATTCTGCCTTTGGGAATCAGTAGAAGACAACAAGCTNGCAACCGATTTGATTTGATATGAAATTGGAAATGATGGATGTCGAGTCTGCATACTCTGAATTCATATCCTGCGACCGAACCGGCAGAAGGAACGCCGTCCCGGACCTCAAAGGGGAAGAAGGCAAAGGCCAAATAGGGGAGTTGTCGGAGAACATGGGGGAGCTGGCCATTCAGGGGGCAGAGAACAAAGAAGGGGCAACATCTTCAGACAGTGGGCAAGTGCAAACTCCAGAAGCACAAGATGGAAGCTCGCCATCGTGAGCTCTATATGTCTCGCCAACCTCTACNTGAACT…	---	---	N/A	---	P:negative regulation of protein import into nucleus; P:negative regulation of transcription from RNA polymerase II promoter; F:cAMP-dependent protein kinase inhibitor activity; F:protein kinase inhibitor activity; P:negative regulation of protein kinase activity; C:soluble fraction; F:kinase activity; P:signal transduction; P:phosphorylation; C:nucleus; P:negative regulation of phosphorylation; …	IPR004171; PTHR16939 (PANTHER)	---	camp-dependent protein kinase inhibitor gamma	13	Xl.55811	---	---	---		---	---	---	---	---	---	---	---
Xl.55929.1.S1_at	3.85e-05	upregulated	TGACCAATAAGATCAGCCCTCGTGTCAGATCCTTCCCCCAACGTGTAACACAGGCCCCTNACTAACACATNTNACCCCCAACANCCACAAACCTTNCCCATNATNTTGTATTGGGGGCACCCNCAAAATTGCATGGGACAATGTTACACCCCCATANGCAAAATTNCCTGGGNGCCGCCCCCTTANCCANGTGACGTTGCCAAACCCCCCCCCCTGTGACAATTCAATGTGGATTTTCCCTACGACATTTATTATTATTTTTGCCTTACGTTGTGCCCCGCCCCCTGCAGTCACGTGATCTGTTTTACATTAACACCTTCAGTGCCAGTCGGTTATTTCTTTTCACTGTAGCGTCGGCCCAGGGTCACCATTTGTGGCCACGTTGTAAAAAACCACGGA…	---	---	none	---	-	no IPS match	---	---	0	Xl.55929	---	---	---		---	---	---	---	---	---	---	---
Xl.56037.1.S1_at	0.00083897	downregulated	TGTTGCTGGACTGCAACCATCCGAATCCCATTGACAGTAGCCGGTTTCCATGGCTTCATACTTATGGTTCCACTCAAAGTCTTGGCCANATAATAGACACCAACAGGGATGGGGTTNACTGGAAAGCTTGTGGGNTTTTGGGCAAATCTAGGGGGGTTTGTGCTTTATTGGAAGCTGGTGTAACTTCATTGACCCTACCCAAAGACGATGGGTTTGTCATGGTGGTACTTGTAATTGTTGATCAACAACATCTGAAGTCTTTATGCTCCTCACCTCTATCTCCTCACTAAGGACCATACACTTTATAGGAAAGTTCAAGGAGGTTCCGTTGATGCTTCCGTTGTTGCATTGGGAAACGGGGGAAACACATTCTTTTTATTTCCGTGTTTACATTAGTCT…	---	---	N/A	---	-	no IPS match	---	---	0	Xl.26008	---	---	---		---	---	---	---	---	---	---	---
Xl.56217.1.A1_at	-0.00035281	downregulated	CAGTAACACTCAATCATCAGCCTTCCAANNATTGTTGCAGCATACTGGAGGTTCGCCCATCCTTGTTTTGGGGTAAGGGAAGTTCCCAAATGCTGGAACAGAGGCTTTGTGAATNAAAATGAACCCATNGGGTATGACTAGTTTATTACAANCTTGGTCTACTTGAGGCTGCCAGGAATGGACTAGGATGAGCTTCATGACACCTTGCTCATGCTCCTCATGGTGGCTCCCACTGAATTATGTTTGGCCAGGAATTGCTAGCAAATATGCTGCCATACTGCTCTCTTAACGCCCAGGGACAAGTTAATTAGCTCAAATTAGTTAAACTCAGCTTAAGATAGATCCCCTGCCATTTCTGATGTTCTTCGAATATACTGTAGTTCCTTCTCTGCACTCAGT…	---	---	N/A	---	-	no IPS match	---	---	0	Xl.51475	---	---	---		---	---	---	---	---	---	---	---
Xl.56446.1.S1_at	-0.066267	downregulated	AGGTGCCAGTTCGACAAAGCTCTCAGTCTCTGTCGCAGCAGCCATACCCCCAACAGGTGTTGATTCCTAGTCAGTCCAACCCAGGGCCGTTACCTGCAGCAGGAATGCCAGTGTATTATAGCGTCATATCACCTGGGCAGCAAAACAACCTAAGCTCCTCGGTGGGATTTATCCAACCGACAGGATCTGAAACAATACAGTTTAACAGAACAACATCACCGTGCAATACTCAGCCTATGTCAGGCCCTCCGTGTGGAGCTGTGCCGGCACCTCCCCCTGGAGGTGGAATGGTGATGATGCAGCTGAATGTACCCAACAATCTTCCACCTCAGACACATTCACCACCTCAGTGGAAACCAAATAAATATTACTGTGACCACCAGAGAGCTCAGAAATCAA…	---	---	N/A	---	-	PTHR15672 (PANTHER), seg (SEG)	---	r3h domain 1 (binds single-stranded nucleic acids)-like	0	Xl.17754	---	---	---		---	---	---	---	---	---	---	---
Xl.56468.1.S1_at	0.0001367	downregulated	GCACGGCAGTGTAATAAGTTCATTTGTTACTCATACAAGANAAATTTTATATTTGTTTATTAATAAGTAATAAGTGCTAATAACAAGTATTCTGTTAATATGCTAATATTGTGCCCGAAGAGGACCTCTATGCATTGAGCCATGAGAGCTAGAGCCAAGAGCAGACAGTTCCAGGGAGTGGGCAGTTCAGTCTTGTGACTCAGTGGAAAGAGAATTGATATCAGGCAAGCAATTAATTACATGGAATTGTTTCATCGTTAGCTCATTGCTTTTCCTTCNGTCATTCTGCTTCATTAAAAACAACAGCATCTCGTTATCCCGATCCCAATCACACTTATCTGACTCTTCAAGCTCTCAATGGGGCCCCCAGCCAATCCAGTCTCAATTACAGGGCCTGAC…	---	---	N/A	---	-	no IPS match	---	---	0	Xl.56468	---	---	---		---	---	---	---	---	---	---	---
Xl.56532.1.S1_at	-4.52e-05	upregulated	TTTATATATCATGGTGCTGCACACAGAAGAATACTGAAATGTAAAGAAGTATAAACACTTTAGGGTTAGTGTAATAAAAAGGAATAAAACTGGTCTAGTAACCAGAAGCAACCAATCAGCAGGAGGCATTCAACACCTTTCATTGCTGTGTGTTACTGGTCCTGCTGCAAATCTTTGCCCCATGGGCATCTTGTTCCAGCGAGCAACCTATGCAAAACTGCAGTTAGTTATAGTTCGATTTATCTTTGGGTTCAGCATTCTTTTCCTTTTTGTNCACATTCTCTCCAACAGGAAAGAACATTGATTATGAAGTCATTTTTATTGGTACGTTTTAATGCCGGCCCTACCCCAACTGTCATCCTGCTGCGATTATCTGCCTTGGGGGGCGAGTTTGTTGTG…	---	---	N/A	---	-	SignalP-NN(euk) (SIGNALP)	---	---	0	Xl.56532	---	---	---		---	---	---	---	---	---	---	---
Xl.56676.2.S1_at	0.0018457	upregulated	TGCTGAGCAAAATCCCCACATTTCATGCAAAGCAGCTGTTAGATTTGATACAATAGTTGCTAATATTCCACAGATGCTGCTTGAAATGTATCAACTCATGGAACAAATTGTAACCTTAGTGAAGTTTGGGGGGATCACAGCGGGATTTTTAGCATAAATGCAGGCCACTCCAAGGTGAAAAGAAAAACAGTCCGTTTATTTTGAAAACAAAAGGCTTCCAGCAGCAATCAAATGGCAACAGAAAGAAAACAGCTTCAGTCAGCAAGTCCAGTAACAAACAAAATAGCTTACTTCAGCAGTTTTAGCCTTCAGTACCCCAAGATACTAACCAGGCTTGGTCTGTGGGGAAAACTACCAGCAAAAGTATCCAACTGGTTATCAGGCTCCCAGGTCTCTGAA…	---	---	N/A	---	-	no IPS match	---	---	0	Xl.56676	---	---	---		---	---	---	---	---	---	---	---
Xl.56771.1.A1_at	-0.0024476	downregulated	GAAAACAGCCTAAAACAGGTCCTCTCACTTTGATGCAATAATAAAGTGCAGTATGTGTGTAGGGACCCTCCATGCTACAGCGATGGATGAATTCATTTCTTGGCACACACACAAATGTCTTGGTCATGGTGTGATCCGCTGCTCAATCACAGTCAAGTAAAAACTGGTAAGGAGCAGCAGAGGGCGCCAGAGGAGAGCTGCCAGCAGATAAACTGTGGGCTCTCAGAAGCAACCAGTCATTAAAACTAAATACTGCAGTTATAAATATGTTATATACAGTCTTGTAGATAGGTCCCAGTGGAATGCACAATTACAGGTGCTTTGTTATCAAATATTAATTTGTATATAGTAGTTTACACAACAAATGTAGTTTAAATACAAGCCNGTATAGTATCTAGT…	---	---	N/A	---	-	no IPS match	---	---	0	Xl.73200	---	---	---		---	---	---	---	---	---	---	---
Xl.56851.1.S1_at	0.00018909	upregulated	TGTTGATAACACACCGATAATATGGTACAAAACACATTTTCCTACGATATTCAGTGACTGTACGGTGGGAGATGAGCCATCCAACATCAGCAGAAGACTTAGTTGCTAGGGTAATTTAGAACCTAGCAACCGGATGGCTTGAATTGCAAACTGGAGAGCTGCTGAATGGAAAGTTAGATGGGTCAAAGGCCACAGGTGGTAGGGGATGAGGACAAACTGCAAATTGTCTCAGAATATCCCTCTCGTTGGGATCAACTACAAGCTACTGTTTTATTATTACACGGAAAAAGGAAATCATTTTCAAAAATTTTGAATATTTGGATAAAATGGAGTCTATAGAAGATGGCCTTTTCTGTAATACAGAGCTTTCTGGATAATGGGTTTCTGGATAACAGATCC…	---	---		---	-	no IPS match	---	---	0	Xl.81855	---	---	---		---	---	---	---	---	---	---	---
Xl.56951.1.S1_at	-0.00024701	downregulated	GGGATGACTGACATGTTCACTGAAGAGACAGCAGACTTTAGCCGCTTATCCTCTGAAAAACCACTATATGTATCTGAAGCTTTCCAAAAAATCAAAGTTGAAGTGACAGAAAGGGGTACAAGAGCATCTGCAGCAACAGCTGCTATCCTGCTAGCCCGAATGGCTCCTCTGGAGGTCATCCTGGACCACCCTTTCTTGTTCATGGTCAGACACAACCCAACAGGCACACTGCTATTTGTTGGACAAGTCATGGAGCCCTGAGGGGACTGTTCTGTGGATCCTGACCCGCCTGTACCTGTGAGACAGATTGTGTTTTAACAAGACTCACCTGAACCCTAAAGCCTGCTTGTTGGAGGGTCGGCAAAAAACTGGCCATTTGGGGGGAAGGGGGGAATAACG…	hypothetical protein LOC100049768	LOC100049768	N/A	hypothetical protein LOC100049768	F:serine-type endopeptidase inhibitor activity	IPR000215; IPR023795; IPR023796; G3DSA:2.30.39.10 (GENE3D), G3DSA:3.30.497.10 (GENE3D), PTHR11461:SF49 (PANTHER), seg (SEG)	---	plasminogen activator inhibitor type 1	1	Xl.76207	LOC100049768	100049768	A5D8P7		---	---	---	---	0004867 // serine-type endopeptidase inhibitor activity // inferred from electronic annotation	---	---	---
Xl.577.1.S1_at	-4.31e-06	upregulated	GTAGCAGTTGGTGTGCCAGAGCAATAAATAAACTCAAAGATAAGAGTGGGCTGGGCAGGTTCAAGATCCCAAGGGGGGTTCAATACTGCGTATCTGGTGTGCACCTACACCCCCCACAGTGGATTGGGCACTATTATATCACAGGTTATATTGTGTGGACTGTGCTGTTCACAGACACTTTGTAGCAACCAGCAATACAACCAGCTGTTACCTTATGGTAGGTCAATGTTCTGTGCAGATCCACTAAAATGAAGGTGATGAATGAATGACCATTCAGTTGGAGTATAATGACTAATCTACTTTAGTCTGAATACGGATCTGCTTTGCAGGAGGTTCAGTTTCCAGGACTCACCTCTGGGGAGAGGAGGGAAGGGAGTCTGATGGTGGCACTTTGAAACC…	growth and differentiation factor 6	gdf6	N/A	growth and differentiation factor 6	-	no IPS match	---	---	0	Xl.577	gdf6	399144	B7ZQN5 /// Q9W753		NP_001083833	NM_001090364	0040007 // growth // inferred from electronic annotation	0005576 // extracellular region // inferred from electronic annotation	0008083 // growth factor activity // inferred from electronic annotation	---	---	---
Xl.6118.1.S2_at	0.0005157	upregulated	GACCAACACTCACACTACTTGTGAATTAAGTTGTGCCAGATAGTCTTTCAGTNAAGTGTAATGTGGTGGCTCATGTAGTGCTAACTTTTATANCTGCCTTATTTTGGATCTTATGACTACTTTGATTGCTGTGTGTTTACTNATTTTGAAAATAGTAATTTTTTTTAAGTTGTTGGCCTTTTAAAANCTTGCTATNAAAGTCTGAAANACTGATGTTTCTAAATAACTACATCTCCCNAATTATNTGTGGAATGAGTTGCCCTTCAGTTGTATGCTGTGATGATAACTTGGCTCCCTCTACTGATTGCTATGAGNANAAAAGCCTAAATGTTACCCAATGCTTTCTGAGTTNNACAGCTGTTGCTGCATCTTGTTGCATCCATTTGTATCATTGTTCCT…	ribosomal protein S12 a	rps12a	N/A	ribosomal protein S12 a	-	no IPS match	---	---	0	Xl.6118	rps12a	380286	Q7ZY09		NP_001080594	NM_001087125	0006412 // translation // inferred from electronic annotation	0005622 // intracellular // inferred from electronic annotation /// 0005840 // ribosome // inferred from electronic annotation /// 0030529 // ribonucleoprotein complex // inferred from electronic annotation	0003735 // structural constituent of ribosome // inferred from electronic annotation	---	---	---
Xl.6315.1.A1_at	1.37e-05	downregulated	AGTGGCTAGTCAAAACACCCCTATTTGCCTGTCATGGCTTCCTATTAAACTGTACTTGAAAAGTTATGTCAATCAAACAGACTGAATGTACAATCCTCTTTTACAGTTATGCAAATGCTAATATAATTGTCATCTTACTAGGGATGCACCGAATCCACTATTTTAGGATTTGGCCGAGCCCTGAATCCTTTGTGAAAGATTTGGCTGAATAACGAACCAATTTGGAACCCAAATTAAAGCCAATTAGGAAACCGGGGGGTGGGCTGGAAGAACTGCGTGCTGTGTATGTGGTTAAATTATTTTTACTTCCTTGTTTGTGACAGTCACATGATTTTTTGGATTTGGTTCGGCCAGGCACTTAAGTTCGGCCAAATCCCAAAACGAATCCTTTGGTGCATC…	chromosome 1 open reading frame 124	c1orf124	N/A	chromosome 1 open reading frame 124	-	tmhmm (TMHMM)	---	---	0	Xl.32406	c1orf124	100036995	A1L3F9 /// B1H1N6		---	---	0006281 // DNA repair // inferred from electronic annotation	---	0003677 // DNA binding // inferred from electronic annotation	---	---	---
Xl.6392.1.S1_a_at	-0.0004815	upregulated	GATGTAAACCATCACTAAATGCTATTATTTGCTCCATCTATTGTTTTGAAGTTGATGTCCCAATTAATTATATGTACCCGCTGGTCGGGCAGGTTTGGGCTGGCCAAGTATTTATTCTGAGGGTTAGGTGGTGGACCAAACTTTTTCAAGCAGAAACTCAAGCCTAAGAGTTGCATACGAAAACCACAAAAATAAAAAATGTTTACAGAATTGTATCTGTTGTCTACACCATACTGAAAGTTGATTTTACTTAATTTCATCCCTTTTAACCTTGAAAAATTAAATGGGAGCTTAATGTACCCTTAATAGCAACTTTGGACTTGCTCAAGGGTAAATTGTATATGTATCATATGTCATTTGTACTGCAATGGTTATTACATATAATCCAGAAATTATATT…	solute carrier family 5 (iodide transporter), member 8	slc5a8	N/A	solute carrier family 5 (iodide transporter), member 8	-	tmhmm (TMHMM)	---	---	0	Xl.6392	slc5a8	403396	Q7SYH5		NP_001084454	NM_001090985	0006810 // transport // inferred from electronic annotation /// 0006811 // ion transport // inferred from electronic annotation /// 0006814 // sodium ion transport // inferred from electronic annotation /// 0055085 // transmembrane transport // inferred from electronic annotation	0016020 // membrane // inferred from electronic annotation /// 0016021 // integral to membrane // inferred from electronic annotation	0005215 // transporter activity // inferred from electronic annotation /// 0015293 // symporter activity // inferred from electronic annotation	---	---	AAW55813.1 // span:15-37,57-79,84-106,127-149,164-186,193-215,240-259,280-302,339-361,382-404,414-436,443-465,522-544 // numtm:13 /// AAH60005.1 // span:15-37,57-79,84-106,127-149,164-186,193-215,240-259,280-302,339-361,382-404,414-436,443-465,522-544 // numtm:13 /// AAP82285.1 // span:15-37,57-79,84-106,127-149,164-186,193-215,240-259,280-302,339-361,382-404,414-436,443-465,522-544 // numtm:13 /…
Xl.6827.1.A1_at	0.00017377	downregulated	ACATGTTTTTAATTTGTCAGGACACAAATGCATTTTACACAAAGATCCCATAATCACAACACACCCGAAAGAAAAGAAGATTAAATCCATCACAATAAAACAAAGTGACCCATTCTGTGAATGCAAAGAGCTGTGCCTTCAGGTGCAACTCACAGGGCAGAATGGAAACTGTAAAAAACATTGCATAATTTGATTTTACAGATCAAATTCAAATCAACTGTAAAGTAGAACTGAAACAGCTCCTTAATTAATAAAAAGAACCATGGAAAAAAAAAAGAGCCAAACCCACCTGGGGGAGGTTTTCCCTTTGCCTCACACTGAATCACAATACTCTCTCTTGGGTCCACAATATAGTTTTTTGGTGACTGATGTGTTATGGTTGGAGGCTGGAGCACTGTA…	---	---	N/A	---	F:ankyrin binding; C:integral to membrane; P:axon guidance; P:cell-cell adhesion; C:synapse; C:axon; P:angiogenesis; P:protein localization; P:neuronal action potential propagation; P:clustering of voltage-gated sodium channels; C:plasma membrane; P:central nervous system development; P:cell adhesion	IPR013783; PTHR10489 (PANTHER), PTHR10489:SF42 (PANTHER), seg (SEG), tmhmm (TMHMM), SSF48726 (SUPERFAMILY)	---	neuronal cell adhesion molecule long isoform nc17	13	Xl.6827	---	---	---		---	---	---	---	---	---	---	---
Xl.6884.1.S1_at	0.0002848	upregulated	GGCAACCTTTGCCTGTGTTACTGCACCATCCCCAAAGCTGCCCCGGTCAGTCACATGCAGGATCCCTTCCCTTGGGGAAATGCTCACCTTCCTATCAGATGCTAAAGCCCTTGCAAACCTTTAGCAATTCCTATGTAAATATATAACACTATGATTTTTCTTCGATATGTGTCCTTTAAGAGCAATCTAGCTTTAATAGGCAAGCTCTTGAGTGCTGAGCAGTACTTACATAGGGAACAGAGGAGCCCTTATTGCATGGCAGGAAAATGTTACAAGGCCTCTCCCAGCTGGCAGCCATTGTGGGTTTGCCAGAACTGCACATCTCTGCCACATGGCCTCACCCCACCAGTGTTTTTGTTTTAATTATTTTTAAATAGCTCTTGTAATATATTTTGTTGG…	hypothetical protein MGC69056	MGC69056	N/A	hypothetical protein MGC69056	-	SignalP-NN(euk) (SIGNALP)	---	---	0	Xl.6884	MGC69056	403362	Q6P282		NP_001084399	NM_001090930	0006468 // protein amino acid phosphorylation // inferred from electronic annotation /// 0007165 // signal transduction // inferred from electronic annotation /// 0018108 // peptidyl-tyrosine phosphorylation // inferred from electronic annotation	---	0000166 // nucleotide binding // inferred from electronic annotation /// 0000287 // magnesium ion binding // inferred from electronic annotation /// 0004672 // protein kinase activity // inferred from electronic annotation /// 0004713 // protein tyrosine kinase activity // inferred from electronic annotation /// 0004715 // non-membrane spanning protein tyrosine kinase activity // inferred from el…	---	---	---
Xl.6966.1.S1_at	-0.036058	upregulated	TTCACTGCCTACTCTGGTGGATTTAATCTGCACATGCTTTTGTTGAGTGTTTTTTAAAATTTGTTTTAAAAGTGCATAATACCAAAGGCCCTTCCCTTGCACTTTTAATTTTTTTTTTTGTACCTGGTTTAAGTGCGTTATGAACATTGGTATTGCGCTTGCATGAGTAGTTATTGGTTTTCATATGTTCAGGCAAACTTTTCATTTACTAATTGTCTTGTGTTTGCCCATCAGTCAGATTACGGAGCATTTATGACCCCATGGTTTGTAAAGAGGATCTGTAGGATGCTAGCATGCAAGCAAGAAAAATAACTATTCTAGGATATTATAATTTTAAACCTGTAGTCATTTTGTCATGACTTGTCATGTTCATTAAAAAAAAAAATTACAAAAATATAA…	---	---	N/A	---	-	no IPS match	---	---	0	Xl.71382	---	---	---		---	---	---	---	---	---	---	---
Xl.6995.1.S1_at	0.00052102	downregulated	TATGTGTCTCCTCATTGGCTACTGTCCTTTGGGTAATAGTGACATGTGCATTCAGTGCTCCCCTGGTTCTGACTACTGACACTCTGTAGCAGCCTCTTCCCTTTCGTTTACTGAAAAAGACCTTGCTTGGTGGCAAGAGATTTGACTGGCTGTACATATATATATATANNNNNNAAGGTCTGTGTGTCCTTTGCCTGAAAAGACTGTAACTCAGAAATGCTGTATTTTATATAGTGTACAACAGCCCTATAAATGATAAATAATGATCCCGGCCTTCCCAGTGGCTTTGTGAGTCAGTGACACTGCACATGCTCAGTAGGCTGCTGCTCAGAAGCAACACTTATGTTTGATGATTCTCTACGACCCCTAAGCTTAGCTCCCTGCTGGGGACAACTGGAA…	hypothetical LOC495704	LOC495704	N/A	hypothetical LOC495704	-	no IPS match	---	---	0	Xl.6995	LOC495704	495704	A1A5I4 /// Q5U494		---	---	---	---	---	---	---	---
Xl.7108.3.A1_at	0.00094171	upregulated	TGGGATGAACATCTCCCTGGAGATAATCATGTACCACTCCCGAAGGAGCCCACCGGCATCCTGCCCTTCTTCTCCCTCAAATACGATGTACAATCTATTCTTCATTTCTTCAGGGGATTTGCGGTGCAGCTCCCGGTAGGAGTCCTCAAACACGTGATCACGCCGTACATGCACGGCCATATCTTCCTTGCGTAGCCCTTCATCCAGGCGCTCCAACTCTTGTCGGAAATATTTGCGTTTGACATCAAAGTCAAGGACTCGGATATAGTCTACAAGAACAGCGAAGGGCCCATCAGCTAGGTGTGTGGTAGACTGGCGAAGGATCTGATTTAGTACAGTTCGATGAGTCTCAGCA	---	---	N/A	---	F:ligase activity; P:protein ubiquitination during ubiquitin-dependent protein catabolic process; F:DNA binding; C:nucleus; P:response to DNA damage stimulus; P:histone ubiquitination; C:cytoplasm; P:base-excision repair; P:DNA repair; P:protein monoubiquitination; P:cell differentiation; P:protein modification process; P:protein polyubiquitination; C:intracellular; F:ubiquitin-protein ligase act…	IPR000569; PTHR11254 (PANTHER), PTHR11254:SF67 (PANTHER)	---	uba and wwe domain containing 1	19	Xl.78147	---	---	---		---	---	---	---	---	---	---	---
Xl.7274.1.S1_at	0.00058013	downregulated	AACAATGAATATGTGACTCTTGAAGAAGGAAAGGGAGATCTGGAGGAATATGGACCAGATCTCCTTCGCACAGTCTTTCAGAATGGCAAAATCATTACCTGTTATTCATTTGATGACGTGAGAAGAAATGCTGGCCTAAAAAACACAGAGTTTGAAGAAGAGATTCAGTAGATTTTACTTCATGTTAACTATTGGTGGATTCTCTGTACAAATGTGTGTGAATTTATATGTTGCCATGTTTATATATTGATTTCTGGACAAAATACCAGTTTGCCAATGTTTTTATATGCAGTACACAGATGACCTTGTTATGAATGTCTGTCTGATTCTTAGAGACATTATTGGAGTTGATGTCACAGGAGACCTAAATCCTCATGGTTGCACTCTTTAACTTGCATTT	nicotinamide phosphoribosyltransferase	nampt	N/A	nicotinamide phosphoribosyltransferase	F:nicotinate phosphoribosyltransferase activity; F:nicotinate-nucleotide diphosphorylase (carboxylating) activity; C:cytoplasm; P:NAD biosynthetic process; F:transferase activity; F:transferase activity, transferring glycosyl groups	IPR016471; PTHR11098 (PANTHER)	EC:2.4.2.12	loc398502 protein	6	Xl.7274	nampt	398502	Q6NRZ2 /// Q7ZX95		NP_001082484	NM_001089015	---	---	---	---	---	---
Xl.7396.1.S1_at	-0.0008437	downregulated	GGGACGACAAGCTTTGATCATCTAATCTCCTGTGTGTCTGCAGAAGAGACTGTCACGATTCTCAAAGGCCTTGGCTATAATAGACTGGTTCTTCAGATTGGTAGGGGGACCATAGAACCAGCGCCATCTTGCACATCTGACTTCTTGCTGGAATTTTTTCGATACAAAGAATCTCTTGAGGAAGACATTAAGAGTGCAGATCTGGTAATAAGTCATGCAGGTGCTGGGAGCTGTTTAGAAACACTTGGGGAGGGGAAACCCCTTATAGTTGTTATCAATGAACAACTAATGTCCAATCACCAAATAGAACTAGCAAAGCAGCTTTATAAAGATGGACACCTCTTTTATTGCACATGCAGCACCCTTGGGAACACACTTCAGAAAATGGACCTTTCATCC…	asparagine-linked glycosylation 13 homolog	alg13	N/A	asparagine-linked glycosylation 13 homolog	P:lipid glycosylation; F:carbohydrate binding; P:carbohydrate metabolic process; F:transferase activity, transferring hexosyl groups; P:cellular protein metabolic process; C:endoplasmic reticulum membrane; P:post-translational protein modification; P:dolichol-linked oligosaccharide biosynthetic process; C:endoplasmic reticulum; F:N-acetylglucosaminyldiphosphodolichol N-acetylglucosaminyltransfera…	IPR007235; G3DSA:3.40.50.2000 (GENE3D), PTHR12867 (PANTHER), SSF53756 (SUPERFAMILY)	EC:2.4.1.141	asparagine-linked glycosylation 13 homolog ( cerevisiae)	14	Xl.7396	alg13	431927	Q6NRA3		NP_001084877	NM_001091408	0005975 // carbohydrate metabolic process // inferred from electronic annotation /// 0030259 // lipid glycosylation // inferred from electronic annotation	---	0016758 // transferase activity, transferring hexosyl groups // inferred from electronic annotation /// 0030246 // carbohydrate binding // inferred from electronic annotation	---	---	---
Xl.7439.2.A1_at	0.00034605	downregulated	CCCTGGTACTGAGGAGCCCGGTAATGAGGAGCAGACGAAATCTGCCTTCCAGTTCCTGGAGCAGAAATATGGCTACTTCCACTGCAAGGACTGCAAAACCCGATGGGAGAGCGCCTATGTCTGGTGCATTTCTGGGAGTAACAAGGTTTATTTTAAACAACTTTGTCGCAAATGCCANAAAGGATNCAACCCTTATCGAGTGGAAGCCATTCAATGCCAGGTTTGTGCCAAAACTCGTTGCTCTTGTCCCCAAAAGCAAAGGCATATAGACCTGAAGAGGCCTCATCGGCAAGAACTGTGCGGTCGTTGCAAAAACAAGAGGCTCTCGTGTGACAACACTTACAGCTACAAGTACATCGTCTGATGTGGGGCAAGGAGGGAGTATAAAGCACATGTTTG…	---	---	N/A	---	C:membrane; F:bile acid:sodium symporter activity; P:sodium ion transport	no IPS match	---	zar1-like protein	3	Xl.85162	---	---	---		---	---	---	---	---	---	---	---
Xl.7441.1.S1_at	5.42e-05	downregulated	TAGCAGTCATATCTTATTACCAGGACTTGATCTAAACAAAGTAAAAAGCGCAAGACCTTCACGCAGTTTAACCACCCACCTTTAAAAAAATGGTGAATGTCCTTAAAGGAGTCCTTGTGGAATGCGATCCAGCAATGAAACAGTTCCTCCTGTACTTGGACGAGACCAATGCCTTAGGAAAGAAGTTCATTATCCAAGACCTGGATGACACCCATGTTTTTATCTTGGCTGAAGTAGTTGCTATACTGCAGGAGAAAGTTGGAGAGCTGATGGACCAGAACTCTTTTCCAGTCACACAGAAATAAGGACACTAAGATTAATAATATATTGAAGGTTTTGGCACAGACTTCTCCAGATATGGAGTTTATCAAGAATCTTGTACAGTCACATTTATTATTA…	---	---	N/A	---	P:nucleotide-excision repair; F:DNA binding; P:regulation of transcription, DNA-dependent; C:nucleus; P:response to DNA damage stimulus; F:molecular_function; P:DNA repair; C:cellular_component; P:transcription, DNA-dependent; P:biological_process	IPR009400	---	general transcription factor iih subunit 5	10	Xl.7441	---	---	---		---	---	---	---	---	---	---	---
Xl.7634.1.S1_at	-0.086919	upregulated	GGAGATTTTATCCACGCAAATGTTGACATTGATCTCATCATCACTGAGGAACCTGAAATAGGAAACATTGAAAAGCCAGTTGAGATTTTTCATATAATTGAGCATTTCTGCCTTGGAAGGAGACGGTTACACCTCTTTGGAAGGGATAGCACTATTAGACCAGGTTGGCTTACTGTTGGGCCTACTCTTACCAACAGCAACTTTAATTCAGAGACTTATGCTTCTTACTTTAACACTCCAAATTCACCTCTTACTGGATGCACAGAGGAGATCGAAAGACTCCGTCCCAAAACTCCACCTCCTAAGTCAGATCGTGGCTTTGGGGCATCGAGAGGAGGAGGACGAGGTGGAGCATCTGCAGGTCGCGGAGAGAGGGGCAGGGAAAGGAACAGAGGCAGT…	methyltransferase like 14	mettl14	N/A	methyltransferase like 14	P:nucleobase, nucleoside, nucleotide and nucleic acid metabolic process; F:methyltransferase activity; F:transferase activity; P:RNA methylation; P:methylation; F:mRNA (2'-O-methyladenosine-N6-)-methyltransferase activity; C:nucleus; F:molecular_function; P:biological_process; C:cellular_component	seg (SEG), SignalP-NN(euk) (SIGNALP)	---	mtl14_xenla ame: full=methyltransferase-like protein 14	10	Xl.7634	mettl14	414467	Q6NU56		NP_001084520	NM_001091051	0001510 // RNA methylation // inferred from sequence or structural similarity /// 0006139 // nucleobase, nucleoside, nucleotide and nucleic acid metabolic process // inferred from electronic annotation	0005634 // nucleus // inferred from sequence or structural similarity	0008168 // methyltransferase activity // inferred from electronic annotation /// 0016422 // mRNA (2'-O-methyladenosine-N6-)-methyltransferase activity // inferred from sequence or structural similarity /// 0016740 // transferase activity // inferred from electronic annotation	---	---	---
Xl.7750.1.S2_at	8.8784	downregulated	AATGCTTAATGCCTTTGGAATTTTGTAATCAANCATATAGAAAAAGCTTTGAAAAANAAAAAAAAAAAANNNNCCTANAGNNGGGAGAAGAATATTCTTAATGTTTTTTAAACANANCGCTTGTCGTGCACATATATATGGTTAGCATGTTTAGCAAACCTTGTGAAATTTAAAAGAACTTTGTGGTTACATGTGAAACTCTTTAAGTGCATGGTAACTGTTAGTGTCATANTGGTTTGGNCATTCNTATTNNGTTTTGTCATGTGCCACAAATGTGTNATTTTTTNCANATTTTTCCCTTTATNNNNNGAGTTANNAATTATAAANGACTCCTGACATCAAGAATTTATTGGNNNAAAAAANATCAGTCCATTTATTTNTTTTTTTTCTATCAAATTG…	protein phosphatase 3 (formerly 2B), catalytic subunit, alpha isoform (calcineurin A alpha)	ppp3ca	N/A	protein phosphatase 3 (formerly 2B), catalytic subunit, alpha isoform (calcineurin A alpha)	-	seg (SEG)	EC:3.1.3.16	---	0	Xl.7750	ppp3ca	380507	O57438 /// Q801N4 /// Q9DEF7		NP_001080813	NM_001087344	---	---	0004721 // phosphoprotein phosphatase activity // inferred from electronic annotation /// 0016787 // hydrolase activity // inferred from electronic annotation	---	---	---
Xl.813.7.S1_x_at	-0.00091001	upregulated	ACAGCTCCAAAATATACTCAGTTGAGTGGGTCCGTGATCCTGCAGGGAAAGGNCTGGAGTGGCTGGGAAGGATAATACANAATTCTGACACTTATTATGCCCAGTCATTGAAGGGACGCATCACAGTATCAAGAGACACAAATAAAGGAGAAGTTTATTTAAAACTCACTGGAATGAAACCAGAGGAAACTGCTGTATATTACTGTGCTAGAGNCTGGNNNNTTCGATTACTGGGGNNNNGGNACNATGGTCACTGTNACATCAGCTACTTCAAAATCCCCATCCCTTTTTCCACTCATTTCTTGTGGGGAGTCTATGGACCCAGTCACCATTGGTTGTTTGGCCAAAGATTTTCTCCCTGAAACTATTAGCTTCACCTGGGGAGATAAGAACAATGCC…	immunoglobulin heavy variable 4-31	ighv4-31	N/A	immunoglobulin heavy variable 4-31	-	IPR003596; IPR013106; IPR013783; PTHR23266 (PANTHER), PTHR23266:SF20 (PANTHER), seg (SEG), SSF48726 (SUPERFAMILY)	---	loc548369 protein	0	Xl.813	ighv4-31	379563	P20956 /// Q5XHD5 /// Q66IQ7 /// Q6DDQ7 /// Q6GN83 /// Q6INM5 /// Q6IR66 /// Q7T0R1		NP_001079873	NM_001086404	---	---	0003823 // antigen binding // inferred from electronic annotation	---	---	---
Xl.831.2.S1_a_at	-0.00059131	downregulated	GAGAAGTATCTTCGACAGACCCAAAGATGCAGGGAAACATGAGGTTGTGGATGTCAGTGCTCACTTTATGTCTGTCTATGCTGATCTGCTTGGGTACATTTGCNGAGGCTTATCCATCAAAACCAGACAATCCAGGGGANGACGCACCAGCAGAGGACATGGCCAAATATTACTCTGCACTGAGGCATTATATTAANCTTATAACAAGACAGAGATATGGGAAGAGATCAAGCCCAGAGACAATGCTTTCAGATGTTTGGTGGAGAGAAANCACAGAAAACATCCCNCGATCACGGTTTGAAGACCCTCCCATGTGGTGATGAAAACNGANGCTCATCTTAAAGTCTTTTCCAAGTTTTTCATCCATACTTCATAGTTCTACGACAAATAAGACTTTAT…	neuropeptide Y	npy	N/A	neuropeptide Y	F:hormone activity; P:neuropeptide signaling pathway; C:extracellular region; F:G-protein-coupled receptor binding; P:regulation of blood pressure; P:sensory perception of taste; P:cerebral cortex development; F:neuropeptide hormone activity; P:cell proliferation; P:central nervous system neuron development; P:synaptic transmission; F:calcium channel regulator activity; P:adult feeding behavior; …	seg (SEG)	---	neuropeptide y	28	Xl.831	npy	397763	P33689 /// Q66KG4		NP_001081300	NM_001087831	0007218 // neuropeptide signaling pathway // inferred from electronic annotation	0005576 // extracellular region // inferred from electronic annotation	0005179 // hormone activity // inferred from electronic annotation	---	---	AAH80115.1 // span:7-29 // numtm:1 /// AAH80407.1 // span:7-29 // numtm:1 /// AAA49917.1 // span:7-29 // numtm:1 /// AAA49913.1 // span:7-29 // numtm:1 /// AAA49914.1 // span:7-29 // numtm:1 /// NP_001161232.1 // span:7-29 // numtm:1 /// NP_001081300.1 // span:7-29 // numtm:1
Xl.8459.1.S1_at	-0.00024359	upregulated	TACAGCATTCAGCATACACCAAATTAATGGTTGCTGACTTCAAACTATGGCCTCATGAATATCTTGTTGACATGCATTGCAGTGCCTAATGTTTTTTTTTTTTTTCTCCTAAAAATGGTTATTTTGTGCTTCAGGCTTTAGGATCAGACAACTGAAATGCCAATAGAATGTTAGATAGCAATACGTACGTGACAGACTACTGTTCATTTGTAGCAAGTAAGCCATTGTTAGAGCAGGAGTAAATCTATGAATGATACATTTTTTTTTTTTTAAAGAATGTAAACTCAGATGCAGANAAAAANCATGTTAAAAAGCAAAATGTCTTGATNTTCTGATGATTTAATTTAAGGGCAACTAATTTCCATTTTCAGCAGGACTATAGGATAGGGGGATTACATT…	BCL2/adenovirus E1B 19kDa interacting protein 2	bnip2	N/A	BCL2/adenovirus E1B 19kDa interacting protein 2	-	SignalP-NN(euk) (SIGNALP), tmhmm (TMHMM)	---	---	0	Xl.8459	bnip2	494836	Q5XKA4		NP_001088131	NM_001094662	---	---	---	---	---	NP_001088131.1 // span:183-205,220-242 // numtm:2
Xl.8479.1.S1_at	0.00047149	downregulated	TACATGTCGCACAGGAATTCCAGATCAAATGCCAAAAGGAAAAGCTTCAAAGTTAATGACCTGCTGTTGAAAGTGGAAAAAATGAAGGGAGATCAGGAATCCCACAGTGTATCCGCTCATTTACAGCTGACATTTACTGGTTTCTTCCATAAAATTGATAAGCCATCGCAAAACTCAGAAAATGATCAAAGCTCTGTGACTCTGGAGGTTCTGCTTGTTAAAGTTTGTCACAAGAAACGAAAGGATGTAAACTGTCCCATACGCCAGGTTCCTACTGGGAAAAAGCAGGTGCCTCTCAATCCAGAGCTGAACCCAGCAAAACCATCCAGTTTTCCTTCACTCGCTGTATCCAGCAATGAATTTGAACCCAGCAACAGCCATATGGTCAAATCCTACTCT…	suppressor of zeste 12 homolog /// suppressor of zeste 12	suz12 /// suz12	N/A	suppressor of zeste 12 homolog /// suppressor of zeste 12	F:zinc ion binding; C:intracellular; F:metal ion binding; P:regulation of transcription, DNA-dependent; P:transcription, DNA-dependent; C:ESC/E(Z) complex; P:chromatin modification; C:nucleus; C:sex chromatin; P:negative regulation of cell differentiation; P:positive regulation of cell proliferation; C:chromosome; P:negative regulation of transcription from RNA polymerase II promoter; F:histone m…	PTHR22597 (PANTHER)	---	suppressor of zeste 12 homolog	19	Xl.76580	suz12 /// suz12	100174799 /// 100329217	B3DLL6 /// C6GGW6		NP_001124416 /// NP_001165346	NM_001130944 /// NM_001171875	---	0005622 // intracellular // inferred from electronic annotation	0008270 // zinc ion binding // inferred from electronic annotation	---	---	---
Xl.8526.1.S1_at	0.00076993	downregulated	TCTCGTAGCTACTGTTCCAGACATACAGGGTGATGCAGAAGACAATCATACTGAAGGAGAGAGGGTGTCACGGAGGAGCCGGAAACCAGGAAGTAGTCGGAAAAATGGGGGATCCACCATGAAAGGAAAGGATAAGAAGCAGTCAGAGACCGAGTCAGAACAAGAGGAGTCATCTGAAGGTACAGAATCAGAAGGAGAGGAAGATATGTGCCCCGATCCTCCTGTAGGCAACCAATCACAAGTCACATTTCAGAGCCCCCAGGCTCCTTCTTTCATTAATTTCCATTCTGGGACTGCACTACCCCAAGTACCCGCTGCTCTCCCAGCTATGCCCGCTCCATTGCCTCCTACTGGCTGTGAAGAAG	hypothetical protein MGC85186	MGC85186	N/A	hypothetical protein MGC85186	F:sequence-specific DNA binding; C:nucleus; C:intracellular; F:DNA binding; P:biological_process	seg (SEG)	---	drap1 protein	5	Xl.8526	MGC85186	734262	Q5HZ78		NP_001089215	NM_001095746	---	0005622 // intracellular // inferred from electronic annotation /// 0005634 // nucleus // inferred from electronic annotation	0003677 // DNA binding // inferred from electronic annotation /// 0043565 // sequence-specific DNA binding // inferred from electronic annotation	---	---	---
Xl.8555.1.S1_a_at	0.002599	downregulated	AATCCAGAAGTACACGGGATGCTTTCAACTATACACAAACAGCATTGCAAAGGAGTTGAGAAGNCTTTTCCTAGTACAGGATCTGGTGGATTCACTGAAATTTGCTGTCCTAATGTGGCTACTGACATATGTTGGAGCTCTCTTCAACGGACTCACACTTCTTATCATGGCGGTTGTATCCATGTTTTCTCTCCCAGTTGTATACGACAAGTATCAGGCACAGATTGATCAGTACCTGGGACTTGTGCGGACAAATATGAACATCATTGTGACCAAGATCCAGGCTAAAATCCCAGGCACAAAACAGAAAGAATAAAGTGGACTGGGGATAAATCCAAGTGTTGGTAAATTATTCGAAGTCTAAGGTGGAAACAGCTACACTTCCAATTTATTGCGCCA…	reticulon 1	rtn1	N/A	reticulon 1	C:endoplasmic reticulum membrane; F:molecular_function; C:integral to membrane; C:membrane; C:endoplasmic reticulum; P:biological_process; C:nucleus; P:neuron differentiation; C:integral to endoplasmic reticulum membrane; F:signal transducer activity; P:signal transduction	IPR003388; PTHR10994:SF26 (PANTHER), SignalP-NN(euk) (SIGNALP), tmhmm (TMHMM)	---	tpa_inf: -c	11	Xl.8555	rtn1	496397	B7ZR15 /// B7ZR17 /// Q5MY90		NP_001089011	NM_001095542	---	0005634 // nucleus // inferred from electronic annotation /// 0005634 // nucleus // inferred from sequence or structural similarity /// 0005783 // endoplasmic reticulum // inferred from electronic annotation /// 0005789 // endoplasmic reticulum membrane // inferred from electronic annotation /// 0005789 // endoplasmic reticulum membrane // inferred from sequence or structural similarity /// 00160…	---	---	---	AAR33041.1 // span:587-609,684-706 // numtm:2 /// AAH84108.1 // span:35-57,143-165 // numtm:2 /// AAQ07265.1 // span:35-57,143-165 // numtm:2 /// AAI70005.1 // span:587-609,684-706 // numtm:2 /// AAI70007.1 // span:587-609,684-706 // numtm:2 /// NP_001089011.1 // span:587-609,684-706 // numtm:2
Xl.8555.1.S1_s_at	10.501	downregulated	AGCCACAATCAGCTTCAGAATTTACAAGTCAGTCTTACAAGCTGTACAGAAAACTGATGAGGGACATCCTTTCAAGAGCTACTTGGATATTGAAATTTCTCTGTCTCAAGAACAAATCCAGAAGTACACGGGATGCTTTCAACTATACACAAACAGCATTGCAAAGGAGTTGAGAAGNCTTTTCCTAGTACAGGATCTGGTGGATTCACTGAAATTTGCTGTCCTAATGTGGCTACTGACATATGTTGGAGCTCTCTTCAACGGACTCACACTTCTTATCATGGCGGTTGTATCCATGTTTTCTCTCCCAGTTGTATACGACAAGTATCAGGCACAGATTGATCAGTACCTGGGACTTGTGCGGACAAATATGAACATCATTGTGACCAAGATCCAGGC…	reticulon 1 /// reticulon 1 a	rtn1 /// rtn1-a	N/A	reticulon 1 /// reticulon 1 a	C:endoplasmic reticulum membrane; F:molecular_function; C:integral to membrane; C:membrane; C:endoplasmic reticulum; P:biological_process; C:nucleus; P:neuron differentiation	IPR003388; PTHR10994:SF26 (PANTHER), SignalP-NN(euk) (SIGNALP), tmhmm (TMHMM)	---	tpa_inf: -c	8	Xl.8555	rtn1 /// rtn1-a	496390 /// 496397	B7ZR15 /// B7ZR17 /// Q5MY90 /// Q6IFY7		NP_001089006 /// NP_001089011	NM_001095537 /// NM_001095542	---	0005634 // nucleus // inferred from electronic annotation /// 0005634 // nucleus // inferred from sequence or structural similarity /// 0005634 // nucleus // inferred from direct assay /// 0005783 // endoplasmic reticulum // inferred from electronic annotation /// 0005789 // endoplasmic reticulum membrane // inferred from electronic annotation /// 0005789 // endoplasmic reticulum membrane // infe…	---	---	---	AAR33041.1 // span:587-609,684-706 // numtm:2 /// AAH84108.1 // span:35-57,143-165 // numtm:2 /// AAQ07265.1 // span:35-57,143-165 // numtm:2 /// AAO60242.1 // span:35-57,143-165 // numtm:2 /// AAI70005.1 // span:587-609,684-706 // numtm:2 /// AAI70007.1 // span:587-609,684-706 // numtm:2 /// NP_001089006.1 // span:35-57,143-165 // numtm:2 /// NP_001089011.1 // span:587-609,684-706 // numtm:2
Xl.8564.1.S1_at	0.00034855	downregulated	TTGAACCACCCTGGTCAGATCAGTGCTGGATATTCCCCAGTTATTGACTGCCATACTGCACATATCGCCTGTAAGTTTGCAGAGCTAAAAGAAAAGATTGATCGCCGATCTGGCAAAAAGCTTGAGGACNACCCCAAGTCTCTGAAATCTGGAGATGCTGCCATTGTGGAGATGGTCCCTGGGAAGCCTATGTGTGTGGAGAGCTTCTCCCAATACCCACCTCTTGGGCGCTTTGCTGTGAGAGACATGAGGCAGACTGTGGCCGTGGGAGTCATTAAGAACGTGGAGAAGAAAATCGGAGGAGCTGGCAAGGTGACAAAGTCCGCACAGAAAGCCCAGAAGGCTGCAAAATGAATTGCCGGTTCCCTTCGCCTGGCACACAAGCCTTGTCCCTCTGAG…	eukaryotic translation elongation factor 1 alpha 2	eef1a2	N/A	eukaryotic translation elongation factor 1 alpha 2	P:translational elongation; F:GTP binding; F:translation elongation factor activity; F:GTPase activity; C:cytoplasm; P:GTP catabolic process; F:nucleotide binding; C:eukaryotic translation elongation factor 1 complex; P:response to inorganic substance; P:anti-apoptosis; C:nucleus; P:translation; C:neuronal cell body; F:protein binding; F:translation factor activity, nucleic acid binding	PD029072 (PRODOM), SignalP-NN(euk) (SIGNALP), tmhmm (TMHMM)	---	eukaryotic translation elongation factor 1 alpha 2	15	Xl.8564	eef1a2	380550	Q7SYT0		NP_001080856	NM_001087387	0006414 // translational elongation // inferred from electronic annotation	0005737 // cytoplasm // inferred from electronic annotation	0000166 // nucleotide binding // inferred from electronic annotation /// 0003746 // translation elongation factor activity // inferred from electronic annotation /// 0003924 // GTPase activity // inferred from electronic annotation /// 0005525 // GTP binding // inferred from electronic annotation	---	---	---
Xl.8997.1.A1_at	-6.18e-05	upregulated	AGACCCCCATAGCTGCTGGTGGTGCTCTAAAATTTAGCAGCCTTTGCCATTCAGATATTTACTTTGCTAACTGGATGCTTAGGTGCCATTTCTATTTGCAATTAGGGTTGCCACCTTTTCTGGAAAAAAATACCATCTATTTATCTTTTTTCCCTATTAATAACATTGGGATAGACCATCATTTTTACCGACAAAGGCTGGTAAAATACCGGCCAGGTGGCAACCCTATTTGCAATTTAGTTCTGGCATTAATTAAATGAGTGTATAGCTTGCAAAATAGATGTTGCTTGTGTTCAT	---	---	N/A	---	-	no IPS match	---	---	0	Xl.8997	---	---	---		---	---	---	---	---	---	---	---
Xl.900.1.S1_a_at	-0.023502	upregulated	GGTATAGTAGGGTAACACCTGATAGTAGTGTTGTCTGGACAGCAGAAACATATCTGTACAACTCCCAGCTCCCACTTGCCTGGCTGATCATTTTCCCCAGGTCAGTGACGATGCAAATTAAAACTCCAGGACACTCCCGGCATCTCATCAAGGTGTTGGCAACGTGGTGCTATGATATATTTCTCCGGAAGACGAGATCCATCATTGTGACGCTCTCAGCGGTTGCCTGAGTTATCAGACCATGATATTGTACTAAGGACGGTGCTGTTCTAACGCTGTAAATGATGATTTTTATTCAGATTTCCCTCTGTTCTGTATAATCAA	pleiotrophin	ptn	N/A	pleiotrophin	-	no IPS match	---	---	0	Xl.900	ptn	444715	P48532		NP_001086286	NM_001092817	0051781 // positive regulation of cell division // inferred from electronic annotation	0005576 // extracellular region // inferred from electronic annotation	0008083 // growth factor activity // inferred from electronic annotation /// 0008201 // heparin binding // inferred from electronic annotation	---	---	AAH74426.1 // span:7-24 // numtm:1 /// BAA07659.1 // span:7-24 // numtm:1 /// NP_001086286.1 // span:7-24 // numtm:1
Xl.9028.1.A1_at	0.00043176	upregulated	TATACCATGAAATAATTTGCATAGGAGGAAATACCACTGCATCACAGGAGCATGAGATGTGTATTTATAAAGTCGGAAATATAATTTTAACTTTTTTTTNCCTCACTTGTAAATTTCCTGTACAGTTTTGATTTTAATAGCATAAACTAGATTTTGTAGATATTTTGTGGATTTATTTTCTTTTTTTGAGCTTTAGCAATTGCCCGGTCTGCCCTTTGTACTCGTACGCAGATTGTTCAATAACCAGGGCTTCACTGTAACTCTTCTCTTCCACTGAATTATTGACTTATGGAATTTCCAGGTACGTTCCGCAAGGACCCGAGAGA	---	---	N/A	---	-	no IPS match	---	---	0	Xl.9028	---	---	---		---	---	---	---	---	---	---	---
Xl.9228.2.A1_at	0.00048763	upregulated	GGGTCATTTAACAGCTGTAAAAATCAGATCCAAAGTTTAGCAGATAATGACTAAATAAGCAGTTCTCCCAACACATGCCAGGGATGCTTGTTTGTTTTTGTTGACAAAAGGAAATAACTCAGAGAATTCAAGGATAACAGAATGTTAAACAGAAGAGTCTAGGAATGCAGCTCCATACTGTTAAGGNAAATGTAAAAATGCAAACGGGTTTATTAAAAAAAAGGAACAATGCANAAANNNNNNAANAACAACTTTCAAAAGGTGTTTGGAAGTAAACTATGGTTCCTCTTATTTCCTCATTTCATAATAAAATCAGATAAAAAGATTCATGATCAAACAGTAAATAAGGACCATATGTCAACTGCAGGATGTTATGAAGTATGTAGAGTGTAGAGTGAT…	---	---	N/A	---	-	no IPS match	---	---	0	Xl.9228	---	---	---		---	---	---	---	---	---	---	---
Xl.9284.1.A1_at	0.00094776	upregulated	CAAAAAAGGCATTTTTAGTTTTGCTTGNATATGNATTTAGATAGGNATTGGGGGGNNAATGCCAAGCGATGTTGATTAATGTTGAATGCCATTTTATTTAATGGAGCATGTTCTTTGCAAAATTCTGGTAGAGCTAAACAGTCCTCCTCTGATTTCATTACAAGTGAGTACCCCAAACACTCACATTTTAATTATACTGTAGGTGGCCTGTGTATTTCTTGNAAACATTAAAAAAAATAAAATAAAATAACAATGATAAAAAAAATGAATGTTTGATAGCCTCTGACAGGAAGATATTCATAGTTTGCAGAAGCTGCAGACTTTTTTTTTCTCTTCTTGTAATGTTGAAATAATTTGGATATTTCACATTGAAATGAACAAAAAAAAAGCCTTTCGCTG…	---	---	Sp8 transcription factor (sp8)	---	-	no IPS match	---	---	0	Xl.9284	---	---	---		---	---	---	---	---	---	---	---
Xl.9458.2.S1_at	0.0001479	upregulated	TACTGCAGTATAGCACTCTTACATGAAAGCAATGTTTCAGAACGAACACCGTGCAGTACTTAACTAGTTCCAGTTAATTGAAATTAAATTATTTAGGAAAATGCTTTAATATGCAGTACGTAGTGCTAAGGTGGTGTAACGTTACAGGTCATGTTTAATGAAGAATTCTGCGCAGGTGTGTTTAGCCCTGATTTGTTAGCGAGTGCACAAGGGTGCATCCCGTCTTGCTTCTATCCCCTGCCATCTGGCTAATTAAAAAAGCACCAATTTTTATTTTGTTTTTTCCATTGTTTTGTAAAATGCAATATTTCTATTAAGAGTAACTGTGTTGGATCTAATACTACATTAACTGAGATTGCTAGGACACTTTGCACCTATATTTGTGTGTTCTATCAGTCT…	---	---	N/A	---	-	no IPS match	---	---	0	Xl.14741	---	---	---		---	---	---	---	---	---	---	---
Xl.9611.1.A1_at	0.0002344	upregulated	AATGCACTATATGTGGGTAGAAAGCAGGGAGTGGTAACTATCTAAGGTAATAGATGGGGCTTTTCTTATTGTGGGGGTTAGTTCTTTAATTATAATATAATCTCATCGATTGTTATAAAATAAGTGTTATATGATTAAAATGTGTTTTTATTCATTATAGATATATCATTGTTGTAGACTGTCCACCGTCTAGCAAATATTTGTTAATACTC	---	---	N/A	---	-	no IPS match	---	---	0	Xl.9611	---	---	---		---	---	---	---	---	---	---	---
Xl.9689.1.A1_at	-0.0015317	upregulated	GAATGTACTTGGTTGGCCACTATATGGCCAGCCACCTTTATTACTATACATTTGAATCTATAAGCTTATGACAAAATTAAGTGAAAAGTTAAACTGAAGAGGACAGTCACAGGAAGGACAACAATAAAAGCACTCTATTTTTTTGTATGGACATTAGTTTTGGCATTGTGTAGTTTCTGTCATAAATGTATTTTCACATTTTGATACCATCAAATACATTTTGTAATTGACATTTTGTCTTTTTGACAGATTTTATTAATGTCTAATGTTATCTTCAGAACCCAGTTCCCAGGTGTCAATCCAAAATTTCAAATGNGGATAAAGAAATAAAAATAAGTGATAATTGACAAATCATACTAAATGCATCTTGTTTTCTCATCAAATTTACTAAAGGGCATA…	---	---	N/A	---	-	SignalP-NN(euk) (SIGNALP), tmhmm (TMHMM)	---	---	0	Xl.9689	---	---	---		---	---	---	---	---	---	---	---
Xl.9905.1.A1_at	0.00092271	upregulated	GCTGTTGTCTTCTGATGAAGAGGCTGCTACCAGGCAGTACATGAAGGCCATCAGTATGGAGCACGCTACGGCCATCGCCAGCATCAGCAATACCCCTGGCAGGGTTAAACTCGCCGAAATAATTAGTCAGGTGGCGAACAAATATTTTGAGCAACGTTTGTTTGAAGAGACTTGGAAAATGACTGAGTGTGGTC	---	---	N/A	---	-	PTHR23083 (PANTHER), PTHR23083:SF134 (PANTHER)	---	---	0	Xl.70902	---	---	---		---	---	---	---	---	---	---	---
Xl.991.1.S1_at	-0.00088855	downregulated	TCCATCCCCTCATTACTTGAGTGATACAGAGCACTCCACCCCTTAACACCTGCCCCCCCCCCACTGTCACCTATGGTATGGTTAGATTATCCCTCCATGTTCAGCATTTGGACACCAGCTTCAAGCAAACCAGCCCTGGCCCTTTCACCCCTCCCAGGTTTTGCATGGTGAAATAAGAGGAAGTCTTAGTTCTTGATCCTCAGCGAAGGGTACATGTGAGGCTGATCCCTTTGTGGGTTGGTGACACATTGTGTCTGAATGCCAATAGGCTGGCAGGGTTATTTGAATGTTCTCCTCTGTTCCCTTCTCCTAATGACACCTTTAAATCCTTTATAATGCTGAAGACTGGCACTGCAGGGCAATAGAGAGCAGCTGATGAATGTATTGGTGGCTTTTGTG…	neurofilament, light polypeptide	nefl	N/A	neurofilament, light polypeptide	-	no IPS match	---	---	0	Xl.991	nefl	397822	P35616		NP_001081414	NM_001087945	---	0005882 // intermediate filament // inferred from electronic annotation	0005198 // structural molecule activity // inferred from electronic annotation	---	---	---
Xl.992.1.S1_at	-0.044384	downregulated	GTGAAGTTGTGTTTCTGTTGGCCAACAGATGGGCAAACATATCATTAAGTTCCTTCCCTACCGACACTGCAGAATATCACAAACCAGCCATTCACAGGAGATTAATACTACACCATTATCATCCATATATTTCTATTACCTGTAGCTGAGGCCTTTGTCACTGCCCCATCTCACCCAATCCCCCCNTTTCCAAGCATATTAAGAACAAAGCTTTGTGATTATCCAAAAAACGACACCTCAAGCTACCAGAGAGGCCGATGCATTGTCTGAGTGATCGGCGCGATGGAACGGTGGGTTAGGGAAGGCCATCTCTCAGGCTCCAAAAAAGCTGGTAGCACATATAATGCACAAGGCAGGGGGTGGGGGAAGCTGCTGCTTTGCAAACATGACAGACCAACC…	low molecular weight neuronal intermediate filament	nif	N/A	low molecular weight neuronal intermediate filament	-	no IPS match	---	---	0	Xl.992	nif	379168	P35617 /// Q7ZYH6		NP_001079481	NM_001086012	---	0005882 // intermediate filament // inferred from electronic annotation	0005198 // structural molecule activity // inferred from electronic annotation	---	---	---
Xl2Affx.28.1.S1_at	0.00093222	downregulated	n/a	n/a	n/a
Xl2Affx.5.1.S1_at	0.0014533	upregulated	n/a	n/a	n/a
