# Supplementary material for: A Regression-Based Differential Expression Detection Algorithm for Microarray Studies with Ultra-Low Sample Size
Source: PLoS One. 2015 Mar 4;10(3):e0118198. doi: 10.1371/journal.pone.0118198 (PMC4349782; doi:10.1371/journal.pone.0118198)
Supplement: S6 Table — (XLS) [file pone.0118198.s006.xls]

## Sheet: annotated_notch_time_series_38_
# PED Selections for Stage 38, GFP vs NICD
Gene	Weight	Regulation Direction	sequence	Affy Name (full)	Name (Affy)	Combined Hit IDs	AFFY_Gene Title	CUGI_GO_TERMS	CUGI_INTERPROSCAN_ACCESSIONS	AFFY_EC	AFFY_EC	CUGI_GO_TERM_COUNT	AFFY_UniGene ID	AFFY_Gene Symbol	AFFY_Entrez Gene	AFFY_SwissProt		AFFY_RefSeq Protein ID	AFFY_RefSeq Transcript ID	AFFY_Gene Ontology Biological Process	AFFY_Gene Ontology Cellular Component	AFFY_Gene Ontology Molecular Function	AFFY_Pathway	AFFY_InterPro	AFFY_Trans Membrane
AFFX-r2-TagA_at	0.00021143	downregulated	TTCAAGTACCTTAGCTCGTCGGACGCTTTAGATGACTTATCCATAGTCCTAAGTCCGGCGCCGGTTAAGCCGCTATTAGCGTGTGTGGACTCTCTCTAGGAGCGGCTTCGCACAAATTACTGCTCAATCCTAGATACGTTGCGCTCTTTGGTAAACGGCTCAGATCTTAGCACTCGTGCAGTTCTACGATGGCAAGTCGTGCCTCGTTCTCGTGTAGAATATCAGCTAATAGGGTCGGCTCAACAGTGTATCCGGTGGACAAGCACTGACACGCGATGACGTTCGTCAAGAGTCGCATAATCTCAGAATCCGTACAGCCGCATCGGGTTCACGGCTATAAAACAGCGTCATCAGCGTAGGGTATCGCTTCGCGTGTCATGACTTG			N/A	N/A	N/A	N/A	N/A	N/A	N/A	N/A	N/A	N/A	N/A	N/A	N/A	N/A	N/A	N/A	N/A	N/A	N/A	N/A
AFFX-Xl-TrpnX-3_at	-0.00021498	downregulated	GGCGCGAGCTGTACTTATCGGTGAATCATTGATGAGACAAACTTCTCAGCGTAAAGCAATCCATGCTTTGTTTAGGGAGTGAGGTTGTGAAGAAACCGGCATTAAAATATTGCGGTATTCGGTCACTAAAGGATTTGCAGCTTGCGGCGGAATCACAGGCTGATTACCTAGGATTTATTTTTGCTAAAAGCAAACGAAAAGTATCTCCGGAAGATGTGAAAAAATGGCTGAACCAAGTTCGTGTCGAAAAACAGGTTGCAGGTGTTTTTGTTAATGAATCAATAGAGACGATGTCACGTATTGCCAAGAGCTTGAAGCTCGACGTCATTCAGCTTCACGGTGATGAAAAACCGGCGGATGCTGCTGCTCTTCGCAAGCTGACAGGCTGTGAAATATGGA…			N/A	N/A	N/A	N/A	N/A	N/A	N/A	N/A	N/A	N/A	N/A	N/A	N/A	N/A	N/A	N/A	N/A	N/A	N/A	N/A
Xl.10055.1.S1_at	0.00010312	upregulated	GGAGGTGTTTCAAGACTCCCTGCGCCTTGCTGAGAAGTTCACCAGGCAATACGATGACTTACTGGAACAATTTCGGGAGAAGATGTTCAACACCACGGGTATATTGGAGCAGCTGAACAAACAGTTNGGGTGGCTTTCTAAGTTCGCCAACATGACCCAGAGCGGAAAGAATGGGATCTTCCAAGTTTCCACGATCTATTCCAAAGAGGGGGAGTCTCCTTCNGACACCAAAGTGACTGTCAACGTATTTGACTCTGACCCAATTACCTTCACGTTGCCCGGATACATCTCTATGGATGATCCAATGTTTGGGGAGCTGGTGGCTGAGGAAGCCCTCAAGANGTTCAAAACGGAGGTTGTTGAGGCTGCCTGAGCTGACACCANTGGGATTTGCTTCGG…	clusterin	clu	N/A	clusterin	P:chaperone-mediated protein folding; C:membrane; ; P:negative regulation of biological process; C:extracellular space; P:protein stabilization; P:positive regulation of proteasomal ubiquitin-dependent protein catabolic process; F:ubiquitin protein ligase binding; C:cytoplasmic vesicle; P:response to biotic stimulus; P:cell death; F:misfolded protein binding; C:perinuclear region of cytoplasm; F:…	IPR000753; IPR016015; PTHR10970 (PANTHER)	---	mgc89163 protein	16	Xl.10055	clu	380468	Q7ZWW4		NP_001080775	NM_001087306	0008219 // cell death // inferred from electronic annotation	---	---	---	---	---
Xl.10079.1.A1_at	-0.00014174	upregulated	TCAGCACCCAGATTAGCGTAGTGGTAACAAATTTTCGTCTGGCGAAGTGTGCCGAAACATTCCTGGCGACAATTTGTCCTTTAGTGAATCTTTCCCTTTATGAGCTAGAGTGATTATCAAGGCAGAAATTGTAATTGATCTCAACATTAGTTATTCACATTTCCATGGCATAACAATGTCAAGTATCCTGCTTAAATTTCTTGCACAAGTATATTATTTTTTTGTAACTTCAGTATAAAAAAACCTATGTAATTATAGAGAGAAATATGTGTTTGAAATAAAATTGATATATACTGTATATGGAATAGCATGTGTCTGTATAATATTAAACATGCAATGAACTAACTGGTAAGTGAAGTCCAAACTTATAGCTAGCAATGTAATTTATTCATACTGTAT…	---	---	N/A	---	-	SignalP-NN(euk) (SIGNALP)	---	---	0	Xl.10079	---	---	---		---	---	---	---	---	---	---	---
Xl.10107.1.A1_at	0.00020249	downregulated	AATTCAGTGCTCTCCTCTTGGAAAAATAAGCCACATCAGAATGTTGGAATAGNCGATAAATATATTTTNNNNNNTGTTGCAATCTAAGAGTAAAGAAGAGAGTAGAAGGTCACTGCTGTAGAAGCTTAGAGCAGTCAAAGTGGAAAGTATTATACTGTATGTGCCAAATGTTTCTTTTTGTGTGTGTGGGTGTGAATATGGTTTTTTTTTTATTACTAAACCTAGTTTGGAAATTGTTTCCGACTGAATTGTGTCGATTGAGGAAAATACATTGCAACAAGCCGTCTTGTTGTCAGTGAGAAAAGCAGCGTCAGTAGTAGATGTAGGCGTTTGTTAACAAGCATTAACACACGTTGCTTGGTGATTAACGCAAGCAGGATCAGCAATCTTTATATCACC…	---	---	N/A	---	-	seg (SEG), SignalP-NN(euk) (SIGNALP), tmhmm (TMHMM)	---	---	0	Xl.10107	---	---	---		---	---	---	---	---	---	---	---
Xl.10261.1.S1_at	-0.0001442	downregulated	CTGGAACCATCAGCCACACATGAAGCCACGCATTGGCGATGCTTGGTAAAGAAGTGGATCATTGGACATTCAGTCACCTACATATAGATTATGTTTACACCCCTCTAATTTAGGGAAGGCCATCTTGTAGGCACCTTTGGCTGTCGGGGATCCTGGGATTCATAGTTTAACATGAGCTGATGAGTTCAAGGCTGGATTTTCTGGTACCAGTCAGCCAATGGCTTATGCAATTCTCTTTAAGGGAATAATAGTCTGATCAGCATTTTACCAAATGAAAAGAAAATTAATGCCAGAAAATGCCCTTTATGCATTTACCCATTGAGTTCACTTAGTCTGCAAAATCTCTAGAAAGCGTGATATTTAATTGCAAGATCTTTACCATTGTAGTGCTTTGTGTCC…	protein kinase, AMP-activated, gamma 3 non-catatlytic subunit	prkag3		protein kinase, AMP-activated, gamma 3 non-catatlytic subunit	-	no IPS match	---	---	0	Xl.77759	prkag3	380124	Q7ZYL2		NP_001080432	NM_001086963	---	---	---	---	---	---
Xl.103.1.S1_s_at	-4.53e-06	downregulated	AGTGTGGACCAATCTGACAGAGGCCAGAGTCAGGGTCTGGTTTAAGAATCGCAGGGCCAAGTGGAGAAAGAGGGAGAGGAACCAACAAGCCGAGCTCTGTAAAAATGGTTTTGGCCCCCAGTTCAATGGACTGATGCAGCCATATGATGACATGTACCCCAGTTACTCGTACAACAACTGGGCAGCCAAGGGCCTGACTTCAGCCTCTCTTTCCACTAAGAGCTTCCCCTTCTTCAATTCTATGAATGTCAACCCACTGTCCTCCCAGAGTATGTTCTCCTCGCCCAATTCCATTTCTTCCATGAGCATGTCCTCTGGCATGGTCCCCTCTGCTGTTACTGGGGTGCCAGGCTCTGGTTTAAATAGCTTGAATAACCTGAACAATCTCAGCAACCCTTC…	paired-like homeodomain 2 /// paired-like homeodomain transcription factor 2	pitx2 /// pitx2-A	N/A	paired-like homeodomain 2 /// paired-like homeodomain transcription factor 2	P:regulation of transcription, DNA-dependent; P:transcription, DNA-dependent; F:sequence-specific DNA binding; P:multicellular organismal development; C:nucleus; F:transcription factor activity; F:DNA binding; C:transcription factor complex; F:transcription factor binding; F:protein binding; P:organ morphogenesis; P:determination of left/right symmetry; P:superior vena cava morphogenesis; P:regul…	IPR001356; IPR003654; IPR009057; IPR012287; IPR016233; PTHR24329 (PANTHER), seg (SEG)	---	pituitary homeobox 2	49	Xl.103	pitx2 /// pitx2-A	373586 /// 398033	Q6GNM5 /// Q9PT65 /// Q9PT66 /// Q9PWR3		NP_001079055 /// NP_001081756	NM_001085586 /// NM_001088287	0006355 // regulation of transcription, DNA-dependent // inferred from electronic annotation /// 0007275 // multicellular organismal development // inferred from electronic annotation /// 0045449 // regulation of transcription // inferred from electronic annotation	0005634 // nucleus // inferred from electronic annotation	0003677 // DNA binding // inferred from electronic annotation /// 0003700 // transcription factor activity // inferred from electronic annotation /// 0030528 // transcription regulator activity // inferred from electronic annotation /// 0043565 // sequence-specific DNA binding // inferred from electronic annotation	---	---	---
Xl.104.1.S1_at	-0.00034372	downregulated	ATTTTAATTGTTATTCCAGCGGATGTCCTGCAGTGAAACTAAAACAGACATTGTAATACTCCGAAATAGAGATCTGGGCACCAAAGACTGGACGTGGCATTTTAATATTATTTCTGGCTTGAATTTTCTTTTTTTTTAAATTTTAATTCAGCATCGATCGTCAAAAAAGGACTGAAAGGCTGTATATATATATATATATATATATATTGAAATGTCAAATTAATTTTATAAAAACGTCAGTAATATCTTTACAGTGTTAATAGCACACAATAGGTTTGAGATTAAAGCATGCAAACGAAAGCCCAGCAAGACGAATGTATATAATAAACAAGAACATTGTATTTCATAGAGATTACTGTCCTGGGGTGCCTCTGTATATAGGGTGCGCTCTCATCAATA…	paired-like homeodomain transcription factor 2	pitx2-A		paired-like homeodomain transcription factor 2	-	no IPS match	---	---	0	Xl.104	pitx2-A	373586	Q6GNM5 /// Q9PT66 /// Q9PWR3		NP_001079055	NM_001085586	0006355 // regulation of transcription, DNA-dependent // inferred from electronic annotation /// 0007275 // multicellular organismal development // inferred from electronic annotation /// 0045449 // regulation of transcription // inferred from electronic annotation	0005634 // nucleus // inferred from electronic annotation	0003677 // DNA binding // inferred from electronic annotation /// 0003700 // transcription factor activity // inferred from electronic annotation /// 0030528 // transcription regulator activity // inferred from electronic annotation /// 0043565 // sequence-specific DNA binding // inferred from electronic annotation	---	---	---
Xl.10414.2.S1_at	-6.35e-05	downregulated	CTTTGAGCAAAACTCGAATAAGGAGNGTGTGGATGGTCGGGNGACGTGGGCCTCTTCAGGTGGCATTTACCATNAAGGAGCTGCGAGAGATGATTAACTTACCAGGGGCTCGACCAAAGCTGGATCCCGCTGATTATATGGGTTTGGAAAAGGCTACAAAAGACCTCCCTCGGCCAAGAAAACGCCTGACTGAGCTGCTGGTAAAATCAGCAATGGAGAAGCCTGGCGAAAAGGTGGCAGTAAACTGGGCCCAGGCTGAGAAAGAG	---	---	N/A	---	P:oxidation reduction; F:binding; F:oxidoreductase activity	G3DSA:3.50.50.60 (GENE3D), PTHR11938 (PANTHER), PTHR11938:SF4 (PANTHER), SSF51905 (SUPERFAMILY)	---	loc100158651 protein	3	Xl.10414	---	---	---		---	---	---	---	---	---	---	---
Xl.10451.1.A1_at	2.91e-05	upregulated	TCGTTTTGCTGTGCTGGAAGTGGCCCGGTCCGGTGCAGTTTTCTACCGATGGGAGCACCGGCCAGGGGTTTCAGGTAAGTATATACAAACCCCTGGGGGGTGCCTAACATTTGGCACCACCCAAGTAGAAGAAGACTTTCCTTCGCCTTCAATCCGGTCCTTGAACATGTTGTATGAGCAAACACTGGCCCACTACATGTAATAAGTTGGACAGCACTAACCTAAGGTATCTCCTTTCCCTCCATGTTATTTCTTAGATTTGAAAATCTGCTTATACAGTGTTATTGCATGTGGCTATTTACCTCTGTTCATGTTGATATAAATATGAATTTATTGTTGTTTGCTGCACAAAGTGGCAGACCACATTTACAGAACCTAA	---	---	N/A	---	-	no IPS match	---	---	0	Xl.10451	---	---	---		---	---	---	---	---	---	---	---
Xl.10545.1.S1_at	-4.4e-05	downregulated	TCCTTCCAAAGTTTTATACCAGCTGTTATGCATTTACAGTTTCTTGTTAACAGACAGTTATGATTTTATATTTGGGGTGATCATCTTGTGGGCTCTCANCTGCATTTAGCCATTCCTAAGAACCAAAAACCTACAGGATCTCGGGTGGGGGNAAGGTTTTAATTGTTATATTGTGCATNTATTTATATTGGCTACATTTTGTTTATTTTTCTGACAAGGAGCACTTTATCGTCTGATACCTTAGTGGAACCATTACAGAATGTCTAGATAGATTAATGTGGCTCCCACACAACATATTGTCCAAAAATGCAGTCATGTGATGAATTTTTAGAACTGATATTGCTAATTGTATTCGTTCCAACATTAATTATTCTGTATTGCACATTATGTATCTGGGCT…	hypothetical protein MGC68639	MGC68639	N/A	hypothetical protein MGC68639	-	SignalP-NN(euk) (SIGNALP)	---	---	0	Xl.10545	MGC68639	398785	Q6PAW7		NP_001083176	NM_001089707	---	---	0005158 // insulin receptor binding // inferred from electronic annotation	---	---	---
Xl.10588.2.S1_at	4.57e-05	downregulated	AAATTGCAGCGGAATCTCAGACACTGTGAAGGGAAGAGGTTAGAGTTGGAAAGAGAGCTTTTCCAGCACAGCTCATCTGATGCACACATATGCCATCTCAAGTACATGAAACTGAAAAACTCATTGAAAGAAGTATGTGAGCGTGGGAAGAAAGCTCATCTTAGAAACCAGGCATTTCTGCAGGAATTTGACCTCATTGAAGCACGACTCTTTGGGTTGATATCCAATGCCAATGCTCTACAAAAAAAGAAGATGCAACTGAAGTCACATCCGCCAGAAATGAACAAAGGCCCAAANATGTCAAGAAGCACGTATCATCCAGCAACAATCTTCATGGGCCGCCAAATGTCAGCCAGCTCAAGCATTGAACATTGCCTTACACAGAGGAAATCTCCCCAG…	polo-like kinase 1 substrate 1	plk1s1	N/A	polo-like kinase 1 substrate 1	F:protein kinase binding; P:spindle organization; C:cytoplasm; C:cytoskeleton; F:protein binding; C:centrosome	PTHR16299 (PANTHER)	---	kiz_human ame: full=centrosomal protein kizuna ame: full=polo-like kinase 1 substrate 1	6	Xl.10588	plk1s1	100036847	A1L2H3		---	---	0007051 // spindle organization // inferred from sequence or structural similarity	0005737 // cytoplasm // inferred from electronic annotation /// 0005813 // centrosome // inferred from sequence or structural similarity /// 0005815 // microtubule organizing center // inferred from electronic annotation /// 0005856 // cytoskeleton // inferred from electronic annotation	---	---	---	---
Xl.10597.1.S1_at	-2.33e-05	downregulated	ATAGAGAGCTACCTGATGTCTTACAGGTGGTTAATGTGAACCAATCCATTTACACTCCCTGTTGGGGCTAGAGAAGTTACCAGCCTGTCTGGGACCCAAACAGTTATACAAAATGCACATTCACACAATCACTCACACACACATCCCATTTATTGGCATTTTCACTAGTTGTGACACTGCGGTGCATTGCTACTTGGTAGCCGCCAGCAGTGGAAAGTGCTTATATGTAACTGCCTCATATGACCCTTCTTCCCTCTCAGGAGACCATGACTGCAATGGATACCAAATTTAAAGGGCTAATACAAGGGTGTCGAGAAATTGTGCCTGTTGTCTGACTGAAATGCGAGAAAACGGTCCATGTTCAGTGNTTTTTNNTATTTATTTATTGTTTGTCCTCGT…	---	---	N/A	---	-	seg (SEG), SignalP-NN(euk) (SIGNALP), tmhmm (TMHMM)	---	---	0	Xl.10597	---	---	---		---	---	---	---	---	---	---	---
Xl.10758.1.A1_at	-2.19e-06	upregulated	AAATAATTCCCAAGGTGCCGGCACTCGCATATATACATATTTTCTCCGAATTTCTAAGAAAATGCCCCTTTTTGAGCTTGAGCTTTGTTACATGAGATTGTGTTTGGATACTGGTATGAAGTGACTTCTGTATTCTTGGTTGTATAATCATTTGGTTAGTAGGGATGAAAAAGCATGTTCAAAGCCATCGGGGTTTTTTTTTTTGTCGGATCCGAAGATTGTTACCACTATATAATAGCCACAAATTGCCTAATATT	---	---	N/A	---	-	no IPS match	---	---	0	Xl.10758	---	---	---		---	---	---	---	---	---	---	---
Xl.10779.1.A1_at	0.00015298	upregulated	GGGAATTTGTAAACAGCCGCAATAGATTGCTGTTGATGCTTCTTATTGTTTGCAAGATGATGATCCTGTCCTAAATGCTACTATCAGCCACTTTCAAAATACTTGCAGCAGATTGCTGAGCATTGTGTTGCAGGATTGCAACAGATTGCTGAGCATTGTGTAGCAGGCCCAGTTGCAGCATACTGATAAAAGGTAACTTTATTCTTCCAGCTGTCATATTTTTCCTGGTGGCACTTTTTCTTGTGTAAACTTAA	---	---	N/A	---	-	no IPS match	---	---	0	Xl.10779	---	---	---		---	---	---	---	---	---	---	---
Xl.10836.1.S1_at	0.00018328	upregulated	TCCAACCACGAACTGCAAACCATAGAGACTATTTCATGAGGTGGTAGAAGGAAGAATTGTGAGACTGTGTATTTCACATACAGGAACAGGCACAGTGAAGAGGCTTTTGTACATGTATTTCCAGCAGATTTAACGCTCATAACTATAGGATCTCTCTATACTGGCTATGAGCAAACGTGAGGACTGTTCCTGCTGAATTGTGCTTAGTACATTGAAATACATATGCTGGCATATGGTATCTCTATGTACAATCTGAGGGCAAACCTAATTAGCATTATAACTGACCCTGTAATGAACACTGTACTCTGGCCTCCCGCCCTAACNCCAATTGCATCATGTAAAGATGAAGCTGCAGTAACATGATATTTTTACTCCTTTATAAATAAGCTATAAACGTAG…	toll-like receptor 5	tlr5	N/A	toll-like receptor 5	-	no IPS match	---	---	0	Xl.10836	tlr5	495313	A4UXD3 /// Q5U5B1		NP_001088449	NM_001094980	0007165 // signal transduction // inferred from electronic annotation /// 0045087 // innate immune response // inferred from electronic annotation	0016020 // membrane // inferred from electronic annotation /// 0016021 // integral to membrane // inferred from electronic annotation /// 0031224 // intrinsic to membrane // inferred from electronic annotation	0004872 // receptor activity // inferred from electronic annotation /// 0004888 // transmembrane receptor activity // inferred from electronic annotation /// 0005515 // protein binding // inferred from electronic annotation	---	---	NP_001088449.1 // span:12-34,658-680 // numtm:2
Xl.10887.1.S1_at	33.1288	downregulated	TGCAGCCTGTGATGATAATGTCTACAACAAAATGGAAGTCTGCGGATTTTTTGATGATGCTATCAAGCCTGACATCTTTTTCCTCACTGTCCATGATGCTATGCTCTACATAGAAAAGGAGAGAAACTTTGAAAGTGCAAGTGATCCCATACTTGAAAAGATTTCACTAATGCAGGAGAATAAAGGACAGCTGGACTTCTTGATAGAGCCAGTAGATCCAGTACACCAGGAGTTAGCGGCACATGAAGAGGCTATTAAACGATACGCATCATAAGGCACCCTCGAGCTGCCAAACTGGATTCAAACACCATCTTCTTATCTCTAACCATACCAGAGTCTACAAACTTCTTTTCAAGTACAGAGATATATGTCATGTAATTAAATTATATAAATATTTGT…	pendrin-like anion exchanger	LOC496380	N/A	pendrin-like anion exchanger	C:integral to membrane; P:sulfate transport; C:membrane; F:secondary active sulfate transmembrane transporter activity; P:transmembrane transport; P:transport; F:transporter activity; F:chloride transmembrane transporter activity; P:iodide transport; C:apical plasma membrane; P:regulation of protein localization; P:regulation of pH; F:iodide transmembrane transporter activity; P:inorganic anion t…	seg (SEG)	---	anion exchanger slc26a4	15	Xl.10887	LOC496380	496380	Q5FWV3 /// Q5ZQQ9		NP_001088997	NM_001095528	0006810 // transport // inferred from electronic annotation /// 0008272 // sulfate transport // inferred from electronic annotation /// 0055085 // transmembrane transport // inferred from electronic annotation	0016020 // membrane // inferred from electronic annotation /// 0016021 // integral to membrane // inferred from electronic annotation	0005215 // transporter activity // inferred from electronic annotation /// 0008271 // secondary active sulfate transmembrane transporter activity // inferred from electronic annotation	---	---	AAH89193.1 // span:72-94,98-120,125-147,167-189,194-216,247-269,282-304,327-349,369-391,406-428,464-486 // numtm:11 /// AAQ11740.1 // span:72-94,98-120,125-147,167-189,194-216,247-269,282-304,327-349,369-391,406-428,464-486 // numtm:11 /// NP_001088997.1 // span:72-94,98-120,125-147,167-189,194-216,247-269,282-304,327-349,369-391,406-428,464-486 // numtm:11
Xl.1090.1.S1_at	-2.07e-06	upregulated	TATCCAGTCGTCAGTAGGTCGTCCTGCACCCAGCGTGGGCTTTAAAAACAAATCTTGTGTCCCCAGAAAAGTGTGATGTATCTGTGGCTCTGGGGGCCATAAGAATCTACCTGCGCTAGGGCTTTGGCATTTGATATCAGCCATAATATACTGTGCCCGTATGTGGTTCCATCTTGTTCAGGGCACACATATCATTTCATTCAGTTCATGGTGGTGCCGAATCATCTCAAACCCTCAGAGACAGTAATTGCTTTGGCCCCTCTGGCACTTAAATGGTTAAGCAGAGGGGTCCTTTTGGTGCCCTTGCAATGCCCAAGTTTCACAGNNNNNNNNNNNATCCCTATCAGTCCCCCCCAAGGGCTGTGCGCCTGAGCTATGCATTTCACATACACTGGACAG…	inhibin, beta B	inhbb	N/A	inhibin, beta B	-	seg (SEG)	---	---	0	Xl.1090	inhbb	399280	Q6DCX7 /// Q91350		NP_001084055	NM_001090586	0040007 // growth // inferred from electronic annotation	0005576 // extracellular region // inferred from electronic annotation	0005179 // hormone activity // inferred from electronic annotation /// 0008083 // growth factor activity // inferred from electronic annotation	---	---	---
Xl.10922.1.A1_at	-8.17e-05	upregulated	GGAGAAAGCACACTCTGTATTTATTGCTTATTTACATTCCTTCTCTTCGGTGGTTAAAGAAACAATCATTTTCCAGAAGAAAGCATTGCTAAATGTGACGGCAGTTTATTTTTGTATGTAATGATTGTAAGTACGGGACACNAATTTCCTGCATTAACCCAAGTTNTTTTCTTGTACTCCATACTTGTAAACACCATTCTTGTGAAATCATTTGGTTCTGGGCCGTCCCCAATCACAGGACCAAAGTGATGTGCCGTTTTTCTTTTCAGACATGTGGTAACCTCCAATCAGATATTTCATAATGGAACATTCATGCTTACAACATACACAGTTGCTCACAGAGTCCTTCATGGCCAATAAGGTGGGGTCTCTGATATATCACTGTGATTTGTCATGAGA…	---	---	N/A	---	-	no IPS match	---	---	0	Xl.71291	---	---	---		---	---	---	---	---	---	---	---
Xl.11073.1.S1_at	-8.48e-05	downregulated	AACTTGGACTGCCAGTTCCTCATTACTGCCCCACCATTCTACAAGGTGGCATTAAACATTAGTGACTTCTTCTTGGAGATGAGCTCCACCTGCAAATACGACTACCTAGAAATATACAACGGAGATTCCATGAATGCCCCCAAAATGGGCAGCAGTAAATACTGTGGCTATCAAATATTCAATGTTATGGTCTCTGATGGCCGTTCCATGCTCCTCAGATTCTACAGTGATGATGCAGTGCAGATGTACGGGTTCAAAGCTTCATACACCTTCGTTCCTTCTGTTTAAAGAGCTAAGAAGAAATGGGAGTCCATTCTCTGTAGTCAAGATTCCCAAGTGCCATGGAGTCAAACATTAAAATCAACAAAATATATAACAATGTTGACTGAAGAAGTTACA…	hypothetical LOC494813	LOC494813	N/A	hypothetical LOC494813	F:metal ion binding; P:proteolysis; F:metallopeptidase activity; F:hydrolase activity; F:zinc ion binding; F:peptidase activity; F:metalloendopeptidase activity; F:calcium ion binding	IPR000859; PTHR10127 (PANTHER), PTHR10127:SF75 (PANTHER)	---	novel protein hatching enzymes	8	Xl.11073	LOC494813	494813	Q63ZG3		NP_001088112	NM_001094643	0006508 // proteolysis // inferred from electronic annotation	---	0004222 // metalloendopeptidase activity // inferred from electronic annotation /// 0008233 // peptidase activity // inferred from electronic annotation /// 0008237 // metallopeptidase activity // inferred from electronic annotation /// 0008270 // zinc ion binding // inferred from electronic annotation /// 0016787 // hydrolase activity // inferred from electronic annotation /// 0046872 // metal i…	---	---	---
Xl.1108.1.S1_at	-1.61e-06	upregulated	GCACAAAGGCAAGTGCTTTAGCATGAAAGCTAAATATATGGAGTCTCCCTTTCCCTCTGATGGATGGGGGGGAGACACAGGACAGTCATAAATATACAGCTGCTTTCTATTTGCATTTCACTTGGGAATTTTTTGTTTTTTTTACATATTTATTTTTCCTGAATTGNATGTGACATTGTCCTGTCACNTAACTAGCAATTAAATCCACAGACCTACAGTCAAATATTTNAGGGCCCCTGAAACAGCACATCAGTCANGACCTAAAGTGGCCTTTTTACTTTTAGCAGCTNCTGGGTCTGCCCTCTGTGTTAATCAGNCCCTGGTCAATCCTGAGTAGGATCATGGNGTTTTTATATGCATCTCACCTACTTTGGACGTGATTTACACATAATAGGAAAC…	protocadherin 8, gene 2	pcdh8.2		protocadherin 8, gene 2	-	no IPS match	---	---	0	Xl.1108	pcdh8.2	379380	B5TR11 /// O93509 /// Q801S0 /// Q9PSX3		NP_001079693	NM_001086224	0007155 // cell adhesion // inferred from electronic annotation /// 0007156 // homophilic cell adhesion // inferred from electronic annotation	0005886 // plasma membrane // inferred from electronic annotation /// 0016020 // membrane // inferred from electronic annotation /// 0016021 // integral to membrane // inferred from electronic annotation	0005109 // frizzled binding // inferred from physical interaction /// 0005509 // calcium ion binding // inferred from electronic annotation	---	---	AAH47955.1 // span:693-715 // numtm:1 /// ACH85236.1 // span:693-715 // numtm:1 /// AAC62386.1 // span:693-715 // numtm:1 /// NP_001079693.1 // span:693-715 // numtm:1
Xl.11126.1.A1_at	2.46e-05	upregulated	AGTCTGCACTTGAGGTCAGGGACCCCATGGCCCTCAAGCTTTTCCAAGAACCACAATAAACAACATTATGGCTGATTTCTCTGTATTCCAATATTGTGGATTCCACATAAAATTGAATAGGGGACAGTTTGTCTTATGTGCTTACATAACAGAGCGGGAACAAATACAGATTCATCTATATTAACAATGACAGCCTAATTTTTATAGTCAGCAGCCTTACAACTGCAGTCCCGGACCTTCTCTTGTGTTATTTTATAAATGTGTATAAGGGGTGATGTTGTGATGTCTCAGTATTAGGCTGCTTCTTTGCATACTGTAAATGCGGAAATGACCATTCTGCCTGAAGTATTCTGCACTATGAAAAGTAATGCCTGTTTACACTGTAGCCAAATACCTTCT…	---	---	N/A	---	-	no IPS match	---	---	0	Xl.11126	---	---	---		---	---	---	---	---	---	---	---
Xl.11235.1.S1_at	-150.811	downregulated	CTTACCTATTGCAACCTGACATCTTGGGGTGAACTACTGAAGACCAAATACAATGACATAGAAAAAATGTTCAAGGAGACTCAGACTCCACAACTAGTGGATGCTGGTTTCAAGTCTGAGAACATTAGTACTACTGTAATGGACCTGGTACCTCCTGAGGATTGCAGATACTACTCCTTCAAAAAGATGATCACACCAACCATTACGAAGGTCTGAGAACTGTGGAACCTACATTTGTAATTAGAAGATGAAAAAAAATGGTGACACTGGTCATCTGCTAAATGATTACTGGACCTTCCTCTGTATGAGAGACTGTAAAGCCATCGGGACAGAGTTGTGAATCTCCCATTTTACACAGCAAGCACTCTGCCAGCAAAGTCCACCAAATGATCAATAAAG…	guanidinoacetate N-methyltransferase	gamt-a		guanidinoacetate N-methyltransferase	F:methyltransferase activity; F:transferase activity; P:methylation; F:guanidinoacetate N-methyltransferase activity; C:cellular_component; P:regulation of multicellular organism growth; P:creatine biosynthetic process; P:organ morphogenesis; P:spermatogenesis	G3DSA:3.40.50.150 (GENE3D), PTHR15047 (PANTHER), SSF53335 (SUPERFAMILY)	EC:2.1.1.2	guanidinoacetate n-methyltransferase	9	Xl.11235	gamt-a	380384	Q7ZXG7		NP_001080692	NM_001087223	---	---	0008168 // methyltransferase activity // inferred from electronic annotation /// 0016740 // transferase activity // inferred from electronic annotation /// 0030731 // guanidinoacetate N-methyltransferase activity // inferred from electronic annotation	---	---	---
Xl.11242.1.A1_x_at	6.04e-05	downregulated	AAGTAATAAATATCCGCCCAAGTCTGTGATCACTTCCCTCCGACACCCACACAAGCCCAAGGTACCAGGACTCCTCCAGCTTTACATTCCAAAAACATTCAGGCAAGTTTAAAGGCACCTGATGATAATGCCCTTAACATGTGCATGATAGAGGCCTTAGATTGTAAGCTCCTACGGGGCAGGGACTTAAGGTTATGATGAACAAACTCTGTTAAGGGCAGCGTAACCTGTCTGTGCTGTATAAAAACCAATCCTTTCCCATTAAAAGGACGCTGTCCTCAGAATAAAAAGGTTT	---	---	N/A	---	-	no IPS match	---	---	0	Xl.11242	---	---	---		---	---	---	---	---	---	---	---
Xl.11301.2.S1_at	2.36e-06	upregulated	GGAGTGCTACCTACACAAGCTCAATGTTAATGCCATGGTGCCATTTTACAACCTGGGGCTTCTGATTGGGAAGATCTCTCCTCGCTGCTCAGACTCTGTGGCCTCCGTCCGCCAGCACACNGTGGACTGTATCTANTACCTGCTCTACATCCAGCTGAGATATGAAGGATTTGCCCCAGATCACAAAGATGAGTTGGTGGAGAAGCTTCAGAGCTTCAAGCAGGGCCTCCAGAAACCAGACCCGAGCGTCTTGTACCACACGTGCTTCAACGTGGCGATGATAATTGGGAAGCGCCTCCCCCCAGAGCAACTCACCAGCCTCCTCTTCATCACTTTTGAAGGATTGTCTGATCCTGATATTAACTGCTCCCGAGCTGCCACCGTCATGGTGAACTCGCT…	---	---	N/A	---	F:binding	IPR011989; PTHR23120 (PANTHER)	---	isoform cra_a	1	Xl.73432	---	---	---		---	---	---	---	---	---	---	---
Xl.1140.1.S1_s_at	-0.00025776	upregulated	CCATGCTCTATCTTGATGAGAATGAAAAAGTAGTATTAAAGAATTATCAAGACATGGTCGTGGAGGGGTGCGGGTGCCGTTAGGCGGGGACACACAAGCCAGAGACAAGAAAGCTGACACTTTAATATTTCCTTTTGGAGACTATATTTATGCTTTGAAAAATGATGAAACAATTATTTTGAAAATATATTTATGTCTACACGGAGGCTGGGAAGCAAATATTTTAATCAGAGAAATATTCCTTTTTAGTTGTACATTTTTATAAGGGTTTGTACCCAGCACATGAAGTATAATGGTCAGATTCCTATTTTGTATTTATTTACCATTATAACCACTTTTTAAGGAAAAAATTANGCTGTTTTGTATTTATATGTAATCAACAGAGA	bone morphogenetic protein 2 /// bone morphogenetic protein 2 B	bmp2 /// bmp2-b	N/A	bone morphogenetic protein 2 /// bone morphogenetic protein 2 B	-	IPR001839; IPR015615; G3DSA:2.10.90.10 (GENE3D), PTHR11848:SF50 (PANTHER), SSF57501 (SUPERFAMILY)	---	---	0	Xl.1140	bmp2 /// bmp2-b	378780 /// 397873	B7ZRN7 /// P25703 /// P30884 /// Q498L8 /// Q58E94		NP_001079353 /// NP_001095136	NM_001085884 /// NM_001101666	0001503 // ossification // inferred from electronic annotation /// 0007275 // multicellular organismal development // inferred from electronic annotation /// 0030154 // cell differentiation // inferred from electronic annotation /// 0040007 // growth // inferred from electronic annotation /// 0051216 // cartilage development // inferred from electronic annotation	0005576 // extracellular region // inferred from electronic annotation /// 0005615 // extracellular space // inferred from electronic annotation	0005125 // cytokine activity // inferred from electronic annotation /// 0008083 // growth factor activity // inferred from electronic annotation	---	---	---
Xl.11434.1.S1_at	0.000104	downregulated	GAGATGCTGGAAACTGACACCTTCAAGCTACACTGCTATCAGACATTAACTGGCATTAAGTTTATGGTTTTATCAGACCCCCGCCAGGCTGGTATAGACACTCTCTTGCGCAAGATCTATGAATTGTACTCGGATTATGCTCTTAAGAATCCATTTTACTCTCTGGAGATGCCCATCAGGTCTGAACTCTTCGACCAGAACCTCAGGTCTACCTTGGAGGTAGCAGAGAAAGCAGGAACCTTCGGACCTAGTTCATAATCCTTCCCAGGACAAAACTGCTACTCCTTAACCCTGTACAATTTTTATTGAAGTGGCAGAGAAACTACAGTTTTTAAAAGGGACTTAAATCTTTACAAGTGTTTTTCTGCTGGAGATGTTGCCTTCTTGAGTGAAGAGCAT…	trafficking protein particle complex 4	trappc4		trafficking protein particle complex 4	P:ER to Golgi vesicle-mediated transport; P:transport; C:cis-Golgi network; C:synapse; C:dendrite; C:Golgi stack; P:dendrite development; C:Golgi apparatus; C:synaptic vesicle; F:protein binding; C:endoplasmic reticulum; P:vesicle-mediated transport; C:TRAPP complex; C:membrane; C:cell junction; P:neurotransmitter receptor biosynthetic process; C:postsynaptic membrane; C:plasma membrane	IPR007233; IPR011012; G3DSA:3.30.450.70 (GENE3D)	---	trafficking protein particle complex subunit 4	18	Xl.11434	trappc4	735189	Q3B8F1		NP_001090112	NM_001096643	0006810 // transport // inferred from electronic annotation /// 0006888 // ER to Golgi vesicle-mediated transport // inferred from electronic annotation	0005801 // cis-Golgi network // inferred from electronic annotation	---	---	---	---
Xl.11436.1.A1_at	0.00015156	downregulated	TAAATATTTTAGGTTTGCCACTTAATTAATGTAATGGCTTGCTTGGGCCACGTAAGGTTCCAGGCATTATATAAGAGTAATCAAAACAAAGTACTGAGCTACTTAATAATTCACTTTAGGACTTATTTATTTCTTAAATTCATAATGGGGGTATGCATTGAAATGTACCCACACAATATTAATTTAATCTGACACAGAACTTTGTTTTTTGTTCACATTGTAAAATATTGTTGTACCTGAAGTGCCTCTTCCCATACCTTAGCTGTCAATCACTCTTATTTACACCTTTAAATATCAAAGAGNGCGGTGTGTCCCATGTGAATACTTGTTTGTTTTATTTGGGATGTGCTCATAGTTATGTGGATA	---	---	N/A	---	-	no IPS match	---	---	0	Xl.11436	---	---	---		---	---	---	---	---	---	---	---
Xl.11546.1.A1_at	0.00015025	downregulated	TAGAGCACTCTGATCACCACATATACGTTGGGGAAATCATTTATAGTATTGCAACCAATNNNNNNTNNNNTTNNNNNNANAGGGTAAAAATGTTGGGGCCCAAACAAGTGGAGCTGCATCAGACATGTGGGAAACTGAATGCTTATCAATCCCTGCAGATCTGTGACTTAATGTCTGTGACAACAAATGTCAGGAGACCAAACCCAGCTGAAGAACTCAATGACCTGTATGACCTTGCTTTTTAACCCCGACATTCCAGGTTGAACAAGTAGCGCCAGTGAAATGCACTCCATTACTGTGGCACCTGGAATCAGAATGTGTGTAGCCTACTTTGTTTAATTGCTGCTCATCCAAATCAACATNCTGCTCAAAAAACAGAGATATTGTGTATATAATTTG…	---	---	N/A	---	-	no IPS match	---	---	0	Xl.11546	---	---	---		---	---	---	---	---	---	---	---
Xl.1155.1.S1_x_at	-0.0050343	upregulated	TGTATTCACTTCTAACCGCTATGGCGCAAAAGAAAANNNNNNAAGCAAAACTATTTTTTTTTTGTGTTTTGCTAATTAGTACCATGAACGCATTTAACNGACTTTTTTTTATGTTTTGTTGATTTTAAAAAGAAAAGAATTAACATTTTTATCTTNNCAAGTTTCATTTGGATAATTCTGTATTGGAGCTAGTCGTACCAGTTTCTGAAGAACTGATGAAGAAGGCACTGACCAACATGTAATTTCAAAAAAATACTAAAAGTACTTAATATTATCCCATACCCTGTATCCNTTGTCATGTGAAAACCCCTAACCTGCTGGCTGCTCATGGTGTCCTGTTGTAGTNAGCAGCAGCAGGATAATNGGTCTTTCCTAGTAACACAGAAGCAGTCTGATGAT…	proto-oncogene c-myc II	myc	N/A	proto-oncogene c-myc II	-	SignalP-NN(euk) (SIGNALP), tmhmm (TMHMM)	---	---	0	Xl.1155	myc	399315	P15171 /// Q6NRN4		NP_001084122	NM_001090653	0006350 // transcription // inferred from electronic annotation /// 0006355 // regulation of transcription, DNA-dependent // inferred from electronic annotation /// 0045449 // regulation of transcription // inferred from electronic annotation	0005634 // nucleus // inferred from electronic annotation	0003677 // DNA binding // inferred from electronic annotation /// 0003700 // transcription factor activity // inferred from electronic annotation /// 0030528 // transcription regulator activity // inferred from electronic annotation	---	---	---
Xl.11577.1.S1_at	5.73e-06	downregulated	TACCACATTCTACACTTCACTGAAGAATATGAACACTAATCCAGAGGTGCACTAGAACATTTCTTCTTTGCATGTCACAAAGTGGTCTTAAATCTTGTGAGTGGTGGTGCAGGTGTTGTTTGTGTGGCACAGACTTGTCCTATCCTCCTGTGCGTGTGNNANTNCATGCGGATTAAATGAGGCTTTTTGAGTGTGTAACAAAACACCAGGGCTGTGTGTATGTATGTGTTTGAGGACTGACACAGCAAAAACAATCTTATTAAAACTCATTAGTGGGGGGGGGGGGTAACCTGCTCCAGCGTTCCCTTGACCAAATAGTGCAGTGCAAATGGAGGCCCTCCTGATGTTTTTTAAATAAAACTTCCAGCGCCCTTTAGCAGTCAGTGGGGTTCAACATCN…	family with sequence similarity 129, member B	fam129b	N/A	family with sequence similarity 129, member B	-	seg (SEG)	---	---	0	Xl.11577	fam129b	444012	Q6GPX6		NP_001085586	NM_001092117	---	---	---	---	---	---
Xl.11613.1.A1_at	7.21e-05	upregulated	TGTGTGTATAGGTGCCCCCCGGGTTACAAGAGCAGACACAACAGCGAGTGAGGATTTGGGCTCNTGGAGCGGTAGCTGTACAGAAGTTTGTAGCCAATGTCACTTGGGGCCACATTTGGGGCCACACTTGGGGCCACTTACATTACACACACACAAAGACATTTTTACTCGTTTAGATGATCGCTGCCCGGGGACGTCACAAACATTCGCCTGCGCCACTTTATTTCCCCGGCAGTTTTATACCCCTCACGTCTGGGACTTTTAACAGCCGATTTGTATAATATATATATTTATATTTAATATGAGCCCCCACGGGGGCAACAGAGAGTTTGGGAGAGAGAGGGGGGCAGAAATGTTGGGGTATTTGATTCTTCCAGGGAGGGGGAGGATGTAGAGCAA…	---	---	N/A	---	-	seg (SEG)	---	---	0	Xl.78970	---	---	---		---	---	---	---	---	---	---	---
Xl.1169.4.S1_s_at	-75.4479	upregulated	GTGAAAGACCTTCAGTCGGCCATTTCTAAGCTTGAGATCCGCCTCAGCACATTGGAGAAGTCTTCTAACTCCCAGAAACCTGCTGCTGCACCACAGCCTGTCATCAAGGTGGCTGCTCCCGTACAGAAGGTACAAGTCACACCGGCTAAGGAAGAAAATGGTACCGGGGAGGATGATGATGACGATATCGACCTCTTTGGCAGTGACGATGAAGAGGAGGATGCAGAGTCGGCAAGGCTCAGAGAAGAGAGGCTAAAGCAATATGCTGAGAAGAAATCTAAGAAGCCTGGAGTCATAGCCAAGTCATCCATTCTGCTGGATGTAAAGCCGTGGGATGATGAGACGGACATGGCCAAGCTGGAGGAGTGTGTACGAACGGTTCAGATGGACGGCCTGGTG…	eukaryotic translation elongation factor 1 delta (guanine nucleotide exchange protein) /// elongation factor-1 delta	eef1d /// eef1d	N/A	eukaryotic translation elongation factor 1 delta (guanine nucleotide exchange protein) /// elongation factor-1 delta	P:translational elongation; F:translation elongation factor activity; P:translation; C:eukaryotic translation elongation factor 1 complex; P:positive regulation of I-kappaB kinase/NF-kappaB cascade; F:signal transducer activity; C:cytosol; P:signal transduction	IPR001326; IPR014038; IPR014717; IPR018940; coil (COIL), PTHR11595 (PANTHER), seg (SEG)	---	elongation factor 1 delta	8	Xl.1171	eef1d /// eef1d	397892 /// 399468	P29693 /// Q6INY3 /// Q91733		NP_001081523 /// NP_001084375	NM_001088054 /// NM_001090906	0006412 // translation // inferred from electronic annotation /// 0006414 // translational elongation // inferred from electronic annotation	0005853 // eukaryotic translation elongation factor 1 complex // inferred from electronic annotation	0003746 // translation elongation factor activity // inferred from electronic annotation	---	---	---
Xl.11806.1.A1_at	-0.00025792	downregulated	TATGAATTTAGTGGTACCGATGATATAGGGTAAGGTGGCATTTTTCTTATAGGCAGTAACACAAAGGGGGTACTACTANCTGATACATCTATGTAAGGTTTTACCCATGTCAGNGACAATTTTTACATGATTATATGATTTAAGGTCTGGCAAGTTAAAAATTCAGACNCGTGAGAAGATGATATGGTATGAATGGTANTAGAATACATAATAATTCCAAATGCCGAAATACATTGTATATTTTTTTAATCTAAGCTGATCAAAGTTGTAGAAAGGGGAACTGATTTCTACTTGCAGTCTGTACAAACATATATGCTA	---	---	N/A	---	-	no IPS match	---	---	0	Xl.11806	---	---	---		---	---	---	---	---	---	---	---
Xl.11910.1.S1_at	-0.00019808	upregulated	ACTGCAATCCAAATTCTCTGCCTGTCTGGATACATTTGAAAGTGAATTGAAAATGATGCAAAATGAGCAGTTTTTTGCTTTTTTTGCCAAGAACATCTCTTTTCATTTGGATTGTCTGAGATACATGAGTAAGAAGTATCTCCAGAGTGAGAGCTGCTTTTCCTGTTGAGCTGAACTGCATTTCTTATCCGACTACTCCCTCAATGCATTGCCCNATACTCATCAGAATAAATGTTTTGTTCAACAATATAGGAATGTGAAATATTATGATCACTGGAACCATTTTGTTCAGCTTTGTGCATAAACTAGCTTGCTTTAAAAATCACCTCTCTCTCTCTCTCTCTCTNNGTTGTGGTGAAAGGACTATGATCAGTGTTACATTCCCACTCCACAGCCCTA…	---	---	N/A	---	-	SignalP-NN(euk) (SIGNALP)	---	---	0	Xl.11910	---	---	---		---	---	---	---	---	---	---	---
Xl.12037.1.A1_at	9.1e-05	downregulated	AATTCCGTGCCATTGTGTGTGTAAATTTTACCTAACGATAAGATTTGTAGTTCTGGGGCAGTAGTTTTATCTACACGACAGGAACACAAAGCAGAAGATTAAAAAACATTGTTAATTTTTTAACTAATGTAAATTATAAAATTTAAAGCATATTGGATTTTTTTCCCGGTGGAAAAAAGATGAAAATCAGCTTTTTGTAAAAGGAATTTAAACCACATTACTACCCTGATTGTACAATTATACCGCCTGGGGCAAACATGTTAATTATATATGTGTCAGTCTTTAAAAGAATGTAATTATTAACTGTAAAGAAAAAAAAATGCTATAAATTTTACATGTATAGTTTTGTCATTAGGACCTGT	---	---	N/A	---	-	no IPS match	---	---	0	Xl.12037	---	---	---		---	---	---	---	---	---	---	---
Xl.1213.1.S1_at	-5.01e-05	downregulated	TAGATACCTGACTCGCCGAAGGCGCATAGAGATCGCCAACAACCTCTGNCTAAACGAGAGGCAGATCAAAATNTGGTTCCAGAACCGACGGATGAAATGGAAGAAAGANACAAAAGTCAAGAGCAAAGACTCNNTGTAAANGGAGCANANACCGGAGAAGGCAGATATTTAACCTTAGTTTTGTTACTTGAAACTTTCTGCATTTTATTTTGTGTGAGGGGAGACCAAGGGAAGAGAAGGAGTCCACAGGGATCCAAAGTCATTTGTAAGGATCTAAGGCCCTAATGTAATATATAGCGCCCGTTCATACTCTTTTTATTCCCCAAACAAAATAGTGTATAGACCTGTATCTTGTCTTATGTGTTTTGTTTTGACCAATTTTGTTTTAATGAAAAACTC…	homeobox C5	hoxc5		homeobox C5	-	SignalP-NN(euk) (SIGNALP), tmhmm (TMHMM)	---	---	0	Xl.9047	hoxc5	378579	P09020 /// Q08B46		NP_001079291	NM_001085822	0006350 // transcription // inferred from electronic annotation /// 0006355 // regulation of transcription, DNA-dependent // inferred from electronic annotation /// 0007275 // multicellular organismal development // inferred from electronic annotation /// 0045449 // regulation of transcription // inferred from electronic annotation	0005634 // nucleus // inferred from electronic annotation	0003677 // DNA binding // inferred from electronic annotation /// 0003700 // transcription factor activity // inferred from electronic annotation /// 0030528 // transcription regulator activity // inferred from electronic annotation /// 0043565 // sequence-specific DNA binding // inferred from electronic annotation	---	---	---
Xl.12192.1.S1_at	1.16e-06	upregulated	GGAAGAGTTTGCACACTACCAGCATTTTGTCAAAATGAAATCAGCTTTATTGATTGAGCAACGGGAGCTGGACGACAAGATTAAACTTGGCCAAGAGCAATTGAGGTGCCTAACAGAAAGTTTACCAAGTGACTACCTTATTAGCATGAAAGNGTCTTTGNCCAGAAGAAAGGAGATCTTCTCTGGGGAACAAAAGTTTACCTCCACCACTGACCTCTTCACTTTAATGTTCTCCAAAACCAGCTCAGGCAAACTTTACCTAATACAGATACTCATTACATTTACAATAAAAAAATTGATTCAAATTGATCTATAGGTGTTATGAAAATGTAGCTTTACAGCTATTTAATCTACTCCAAATGACTGTGAAAAAAATTCAACTAAGACATTTTACAGCTG…	shroom family member 3	shroom3	N/A	shroom family member 3	P:regulation of cell shape; P:pattern specification process; C:cell junction; C:microtubule; P:apical protein localization; P:cellular pigment accumulation; P:cell morphogenesis; C:cytoplasm; F:actin binding; P:multicellular organismal development; C:apical plasma membrane; C:adherens junction; C:cytoskeleton; C:apical part of cell; C:apical junction complex; P:neural tube closure; P:columnar/cub…	SignalP-NN(euk) (SIGNALP)	---	shrm3_xenla ame: full=protein shroom3 ame: full=shroom-like protein	18	Xl.12192	shroom3	734194	Q27IV2		NP_001089158	NM_001095689	0000902 // cell morphogenesis // inferred from mutant phenotype /// 0007275 // multicellular organismal development // inferred from electronic annotation /// 0007389 // pattern specification process // inferred from sequence or structural similarity /// 0008360 // regulation of cell shape // inferred from electronic annotation /// 0043482 // cellular pigment accumulation // inferred from mutant …	0005737 // cytoplasm // inferred from electronic annotation /// 0005856 // cytoskeleton // inferred from electronic annotation /// 0005856 // cytoskeleton // inferred from sequence or structural similarity /// 0005874 // microtubule // inferred from electronic annotation /// 0005912 // adherens junction // inferred from electronic annotation /// 0005912 // adherens junction // inferred from seque…	0003779 // actin binding // inferred from electronic annotation /// 0003779 // actin binding // inferred from sequence or structural similarity	---	---	---
Xl.12220.1.A1_at	4.73e-06	upregulated	CTAAAATACATCTTTGCCTTCCCAGCATCCCTTGTGCCTTACGCAGTAACTTTCCCAGTACCATAGAAAGAATACAGGGCCCAGTGTGTAGATTTAGGTTATTTACTCCACATAAAGAGGAAATATGATGCGACTGTCAGTTGAGTGTGTCATCAATAGGCAAGTTTCCATTAGAAGACCTTTCATGCACTTTATAAAGATGGAACATTTGCAAAGATCTGACAGTTGCAACTATGTGCCGGTCTCAAATAAACGATGTGCCGGTCTGACAGTTAAANNGGGCTGATCCAAATACCTCTGTGCCTTTCTTCCCATTGCTGAAGGTTTATGGATTCCACTG	---	---	N/A	---	-	no IPS match	---	---	0	Xl.16268	---	---	---		---	---	---	---	---	---	---	---
Xl.12254.1.S1_at	0.00019852	downregulated	GGACTTTTGCTGTGTTTGTACAACATGTGACATGTCCCAACGCCAGCACCCTTGGAAAGGGAAAGGATTAGGAGCCGGTTATTTGACACTGACCAGCCTTAGAGAGTCCTGACTCATCCTCGTCACTTTATTCTGCTTTGACTGCTATTCTGCACACCTTCCTGTTTGGGGAACACACCAGGAACTATAAGCACATACTACTAGCAGTCGTAGGCTTTGGGACAGGGTTTATAAAGGCTAACTAAACCACATACAGCCTATCACAATTGGATAATAATATAAGCTAAGTAGAGAACCCATTTACAAGGTCAGGAGTCAGGCTTCCCTAACGTTTACATACTGGCATCCGGTGTCGCGTATTAGGGTAGCTATGTATTTCATGCGCCCGNNNNTNCNNNN…	CUGBP, Elav-like family member 1	cugbp1-b		CUGBP, Elav-like family member 1	-	no IPS match	---	---	0	Xl.12254	cugbp1-b	379661	Q6PF35		NP_001079970	NM_001086501	0006397 // mRNA processing // inferred from electronic annotation /// 0008380 // RNA splicing // inferred from electronic annotation	0005634 // nucleus // inferred from electronic annotation /// 0005737 // cytoplasm // inferred from electronic annotation	0000166 // nucleotide binding // inferred from electronic annotation /// 0003676 // nucleic acid binding // inferred from electronic annotation /// 0003723 // RNA binding // inferred from electronic annotation	---	---	---
Xl.12367.1.A1_at	2.84e-05	downregulated	ATCTAACTGACAATCTGGAAGCTGCAGTGCAAGTGTTTAATCAGTATACTAAACAGAGCAGGACAGAAACATCCGATTCATACAAAAAGGGCAAAAAGCGTGAATCCAAGGATAGAGAATACTCGGAAAAGAAAGGTCATAAAAGCAGAAAAATGAAATCTTTGTGGAATGAAAATCAAACATACTCTGCTGCTATTGCTTCCTGCTCAGATGAGGTAATCCATCCAGACACAGATGAAAATTCAGCCTCAGGAGAGGAATTCAAAGAAAGATCAAAAGCAAGGAGATTGTCTTTGGATATTTTGTCTTCCTTCACTTTGTTTTCCGAAGCAGCATNTGGTAACAATTGACATACTGGTTAATAATTTCATATATAACATTTCAGTAAGGACTTCTATG…	---	---	N/A	---	-	no IPS match	---	loc100145148 protein	0	Xl.12367	---	---	---		---	---	---	---	---	---	---	---
Xl.1251.1.S1_at	12.7815	downregulated	TTACACTTATATTTGCAGACACTCTAAATGATATTTTGTCACAAACAGGTGAGAGCTGGGGTTGCTTGTTATTACTATGTGAGGCTTTGTAGAAAGTGAGAACCCCTGCTCTAGAGTACAATAATCTGTATTATGTAAGCAGAACATTCAGGCTTAAACGATCATGTTTAAGATACCATCTGTATAACTTTACAAGCTATAGTATCCTTGCATTTACAACTTACATCCTCTGAGTTGTATTGCTGATTGTGCACAAAATATTTTGTTAGCCTTTGCATATTATGAGGAGCTGTTCAAACAATTGTTCCTTTTCCTTCTTTCGCTTTAAAAGGAATTTGAAGGACTCATACGTAATCTAGATGCATTTGCACATCTGCTAGTTATACTGT	FXYD domain containing ion transport regulator 2	fxyd2	N/A	FXYD domain containing ion transport regulator 2	-	no IPS match	---	---	0	Xl.1251	fxyd2	397916	O13001		NP_001081551	NM_001088082	0006810 // transport // inferred from electronic annotation /// 0006811 // ion transport // inferred from electronic annotation /// 0006813 // potassium ion transport // inferred from electronic annotation /// 0006814 // sodium ion transport // inferred from electronic annotation	0016020 // membrane // inferred from electronic annotation /// 0016021 // integral to membrane // inferred from electronic annotation	0005216 // ion channel activity // inferred from electronic annotation	---	---	NP_001081551.1 // span:25-44 // numtm:1
Xl.12530.1.A1_at	7.4e-05	downregulated	AAGATCCTTCATATGGAACCCAGAAAGTAATCTAAGTTAGCACAGAAAGCTATAAATTACATGGTATAGGGATGTTGGCCTTGGGAAGCAGTAGGCATGTTGCTTAAGAGCTAGCATTTTATTTATTTGGTTAGCCATATAAGTCATAAATTCAATGCCATAGCAATATATGCAAATGTGGATCAGAGCGTGTCAGTTNAGGAATCCTAACAACAGATCTTGTGCCATTATTTCTGCTTAGTTTGTTTACTGCATACGGCACTTTCTGGTTTCCTAAGCTATATCTTGTTTGAGTCTTCCTTTCTCAAAAAAAAATGAATTTCAGTTTTAATATTCATGAAGGGTCTTATTTTGTAAAGTAAGTTTTCCNTTTTTTTTTTATTTACTTATTTTGCTTTG…	---	---	N/A	---	-	no IPS match	---	---	0	Xl.12530	---	---	---		---	---	---	---	---	---	---	---
Xl.12533.1.S1_at	0.00013194	upregulated	ATTTATGTCAAATCAGCTTGTCCCAAAGTTTCTTTAGTACGAGCATATGACCAAGGGCCTGTAANANAGAGGCTTTTAGCCCNCAAACCAACACTNTCTTGTGGGGTTGCTGCTAAATACAGGGATCCATTATATAGATTTAAAAGTATATATTTTATGTAGGTTTTTAATTATGATGGATACTTTTTTATGAAGGAGAGTGTATGTCTGCTAGAGGATGTGTGAATGACTATTACGAGACCAGGGAAGGACGAAACAGGAGTAAAATAAATAAAAATGATAGNCAAAGGGGTTATTTTTACTGGTTATGAATGGATGAAAACAAAGTGAATGTAGGATGAAAGTTACAAATGTGTGACCAAGGTGATGTTGCGATGCTGCTGCCAATTGCTTTGAGNA…	mucolipin 1	mcoln1	N/A	mucolipin 1	-	no IPS match	---	---	0	Xl.12533	mcoln1	444113	Q6GPE0		NP_001085687	NM_001092218	---	---	---	---	IPR005821 // Ion transport // 0.0094	AAH73199.1 // span:284-306,338-360,370-392,413-435,478-500 // numtm:5 /// NP_001085687.1 // span:284-306,338-360,370-392,413-435,478-500 // numtm:5
Xl.12542.1.A1_at	0.00028168	upregulated	TTTTCTCATGGCAAGTTGTCTGGTCTAACTGCGCCCGAAATAAACAATTCAGTCAAATATTTAGTTAAAGAATTCATTTATTTGAAGCAAACGGGGGGAAAAGAACCTTAAACGAGTGAGAAATGTAAGGGAACAATCCATGTGATTCTTGTTTTTATTATCTTCAATTAAGAAAACATCTTATTTTTAGCTATAATTTGCTTACTGAGG	---	---	N/A	---	-	no IPS match	---	---	0	Xl.12542	---	---	---		---	---	---	---	---	---	---	---
Xl.12606.1.S1_at	-1.47e-05	upregulated	GAATTTCCCAGCATGAATTGCAGCATCTCCTGTCACACTACTTAGGTCCATTTATAATGTTGTGGCTACCTCAGTTGTAATCCTGGGTAACAGGCAAATACCATAGTTGGTAATGTTTAACCACACCACATACATGATAGAGATATATATATATATATATATATATATATATATATATATCTCATAGAGACCCTTTATTCCCTCATATTGGTAACAGGGGGCCCTGGGCAGATCTAGGTGGTGCCATAGAGGAAATGGTACTGTGTAATTAAGTGACAAGCTCTGCGGGCCAGAGCAGGGATATCCTATTTTATGTTGTACAGAAGTTACTTAATATCAGAATTCTTGCTTTCTATGGCACAGTGAGCTGCCTGCAGATGGGTGGGAGTGATTGCTTTA…	egl nine homolog 3	egln3	N/A	egl nine homolog 3	-	no IPS match	---	---	0	Xl.12606	egln3	100127282	A9JS11		NP_001106325	NM_001112854	0055114 // oxidation reduction // inferred from electronic annotation	---	0005506 // iron ion binding // inferred from electronic annotation /// 0016491 // oxidoreductase activity // inferred from electronic annotation /// 0016705 // oxidoreductase activity, acting on paired donors, with incorporation or reduction of molecular oxygen // inferred from electronic annotation /// 0031418 // L-ascorbic acid binding // inferred from electronic annotation	---	---	---
Xl.12609.1.A1_at	0.00010474	upregulated	ATGCTACTGTACTAACTGATCTGTTNGGAGTCGTTATTAATGAACTCTGTATTTACTGCTAATTGTGATTTCAGCTCGCGCCAATGAAAAGTTAACTCACTGCAAGTTGTAGGACTNTTTAGAAAATCGATCTNTTTTTTTTTTTNTTNTTTCATGACCGAGTATTTGGAATTGTTACTGTTTTCACCATTTTTAGAATTGTGGCTTTTATTATTATTATTATTATTATTTTGTATTTGTTTCAAAAAAACTGAAAAAAAAAATCGGCTTTTGATTTTTCTCTGCTACACTAGTTTTGCCATGTAGCAATTGCACTGTGCAATATTCTAATATGAGGACTGGGAAACATTTGTATGGATGTATGTCTTGTTACAGTTTGCGATAGTATTTCTCTCTAGT…	---	---		---	-	seg (SEG), SignalP-NN(euk) (SIGNALP), tmhmm (TMHMM)	---	---	0	Xl.51924	---	---	---		---	---	---	---	---	---	---	---
Xl.12648.2.A1_at	-2.11e-05	downregulated	AATGCTCGGGACCAGTCGCTTTTCGGATAATGGATCTTTCTGTAATTTGGATCTTCATACCTTAAATCTACTAGAAAATCATGTAAACCTTAAATAAACCCATTTGGCTGGTTTTGCTTTCAATAAGGATTAATTGTATCTTAGTTGGGATCTAGTACAATACACTGTTTTATTGTTACAGAGAAAACNGAAATCATTTTTAAAAATTTGGATTATTTGGATAAAATGGGAGGTTATCTTTCTGTAATGTGGATCTTTCTGGATAANCNNNTCTGTACTTTGTTGCCTTCTAAAGGGCCTAGATTCACAGTGTGGGCTTTTTGACATTAACGTGTTGATATATTTATGCTGGCGCCATGGATTTTAAGGTATCTGGCAAATTAGCAGTTCCTTTATTTC…	hypothetical protein LOC100101283	LOC100101283	N/A	hypothetical protein LOC100101283	-	no IPS match	---	---	0	Xl.12648	LOC100101283	100101283	A5PKM9 /// Q08B45		NP_001093344	NM_001099874	0007596 // blood coagulation // inferred from electronic annotation	0016021 // integral to membrane // inferred from electronic annotation	---	---	IPR003961 // Fibronectin, type III // 0.015	NP_001093344.1 // span:228-250 // numtm:1
Xl.12722.1.A1_at	-0.00032042	upregulated	AATTTAATAGGTCCCCATGCCTTGTGGTTACCATCTGCCACTCTGAGCAAGGGGCAAAGGAGATGGCCGAGGAATGTGAATAGAGAACTGAGAGTCTGTTCATGTGCCTTCAGATCTACAGGACTCCCCTCAGAGACTGGGCTTGGAAATATGATCCTGACTTATTTAGGTGGGAAAGGGAAATAAAGGAGGAGAAAGTGAAGTATCTCTGATTTGGAACNAGTTCCATTACCATTTTAAAGGACACTTTTCCACCGGAGAGAAAAACAATTTTGTAATTAGATTGCCTTCAATGAAGTGATGTTTTTCTGAAGAAAATATAACATTGCGCTTCCAAATGAAATGGACTGATCCCCCTTAATGCCATTACCAAGAGTTCACCAAANTGTTCTATTGTTG…	---	---	N/A	---	-	no IPS match	---	---	0	Xl.72297	---	---	---		---	---	---	---	---	---	---	---
Xl.12776.1.A1_at	-0.00019991	downregulated	GAAGAAAGAGACACGTCACTGAAAAAGAACAATCTGAAGATCAGTGCAAGTACCTTGATCTGCATAACCCGAAGTTATTTAGAAAAATGGGTACAGCATGCAGTAGGTACTGATTTGAACCTCAGATTGCATTTATTGTATACAAATGTTTTCAAATGTTAAACTAGTTATCTCATTAAGAATATATGGACTTGCACAGATTTTTTTATTATTGATAATAACTTTTAACACTAATAATAATCACAGATATCACTTTTAATTGTATGAATAAATGTAATTTATTAGTGTACTTGGCGATATGCTAAGTTGGATTTGTTTTAACCAATCATGGGGGATGTTCACTTATTCACTCCCATTGACTCACTATACCACTCCCCCTAATTTATGTATTT	---	---	N/A	---	-	no IPS match	---	---	0	Xl.12776	---	---	---		---	---	---	---	---	---	---	---
Xl.12816.1.S1_at	1.51e-05	upregulated	GGGAGATTTTACAGAGCACGCGATTCATAGGGGGGAGGGCCCGACACCAGGGCCTGCCGATGAGTAGTTACGCCACTGCATTCCATCAACATATTCCTGAAGAATCCCACTATAATCTCATGGATATATGGACATTATGCCTTTTTTATACTTCTGCAAAAAACAACTCTGTTGAATGTAGATCCGGGACTTCTATGTATTTTACTTCTAACATGGACTTGCTTGTTCTAATCTACATCCCAGGAGCCACGTAACTAGTTCTAGATAACATTCCATCCACTGCCCCTGTATCTGACTCACAGCTACCTTGCTTCACATGTGTAAATATATATATATACATATATATAATCCTGCTATAATTTATTCAGCTATATTATGTGGTAGAGTAGGAAGATAAAT…	paired box 7	pax7		paired box 7	-	no IPS match	---	---	0	Xl.12816	pax7	496378	B7ZRC7 /// Q645N6		NP_001088995	NM_001095526	0006350 // transcription // inferred from electronic annotation /// 0006355 // regulation of transcription, DNA-dependent // inferred from electronic annotation /// 0007275 // multicellular organismal development // inferred from electronic annotation /// 0045449 // regulation of transcription // inferred from electronic annotation	0005634 // nucleus // inferred from electronic annotation	0003677 // DNA binding // inferred from electronic annotation /// 0003700 // transcription factor activity // inferred from electronic annotation /// 0030528 // transcription regulator activity // inferred from electronic annotation /// 0043565 // sequence-specific DNA binding // inferred from electronic annotation	---	---	---
Xl.1282.1.S1_at	4.34e-05	upregulated	TGGGTATCATGGCTGAATTCCCTTTTTACTAGACAAGAATGGGTTCCTTGTTGCCCTGGGTTATAGTGCCATGGTTTTTAAGGAAGGTTGGAGACCTGGTTAAGCATTTCCATCTGACCTGACCTGGCAAACCCACTTAATGCACTTTAGATGCCAACAAGTAAGTTATCCAGGGCACTCGGGAGAGAGATTGTAGGTGAATAGGAATGAAGAGGGACATAGTTTTATAGTTTGTATAAAGCACCAGGGATGGGCACTGTAGGCATTAGACCAATCAAACATAATGGTAAGGGCCCCAGTATGTGTCCCCAACCTCTCCTACATGAATTCCGTGTGATGGAACTATCTGATGGCACAGAAGAAGTGTTGAGCTATAGGGGCTTTTACACACCTCAAGTG…	---	---	N/A	---	-	no IPS match	---	---	0	Xl.1282	---	---	---		---	---	---	---	---	---	---	---
Xl.12846.1.A1_at	0.00011468	downregulated	GTGATCATGGGTATATGCCCACACAATCATTAATGCATTGTAAGAATGATTTTGACATTTGTTTGTTTTTTAAATTTCACCCTGCCCTTATTCTTACAAACAGGGGTCCTCCACCTCAAAACTGTTTTTGCATACTAAAAGAAAATGTAATTGTAATGTACATTAAACATTTTTAATGGTTTTAAAGTTATCGTTAAATGTATCTGTGATTAAGTATAAGAAGTATGTCAGGCTGTTTATATTCTCTGCACTGCTGCCTCTGACTCTTGAGACAATGTAGCAGAAACCAGCTGGAATAGGACACCTCTTATATTGTATCGAGAGCAAGACCCAGACAACAAAAAGGGATAAACAAACACTATATTTTCTTTNATTATGCAACAAATGATTTTTGGATGC…	---	---	N/A	---	-	SignalP-NN(euk) (SIGNALP)	---	---	0	Xl.12846	---	---	---		---	---	---	---	---	---	---	---
Xl.1285.2.S3_a_at	-0.018646	upregulated	TCTGATATACTGTCTGAGCTGTGTGCCTATATATATATATTCTGCAAATGCCTCTGTACTGATGTAAGTACCCTGTGGATCATTTGTCTCTGACAAATAAAGTTATTCTGTTCCGTTTGA	Myosin light chain, regulatory A	mylc2a	N/A	Myosin light chain, regulatory A	-	SignalP-NN(euk) (SIGNALP), tmhmm (TMHMM)	---	---	0	Xl.76247	mylc2a	380007	Q7SZ43		NP_001080315	NM_001086846	---	---	0005509 // calcium ion binding // inferred from electronic annotation	---	---	---
Xl.12850.1.A1_at	-0.00024046	downregulated	GAGGTTCCACTCACTGTTGGAGGATTGGTGGGATTTGCTTCCATTCAGCTGCAAAAACATCAGTGAGCTTCCAGTTTATCCCACAGTTGCTCAAGTTTTCAAGTTTTTTGAAGACCATCTCCGCAAACCAACGTAAAAAGTCCCAGGGAATCATTCTTGTGCTGAAATCGTTTCCGTGGATGTTGTTTTTACACATTTTCAGCACTTGGCAGTCGCTGTGTGTGAGTTGTGTTACAGGTCTGACACCTCACAACTGTTGTTCCTAGACGGGTCCAGCTCACAATTCCATTAGTGGCCAGCTCTAGAGGCACAAGCTGGGTCAGCTGCTTCATTGGCATCCAGCATTTGTTGCAGAAGATTGTGGTCCTTATGTGAGCTCCAGATTAGGCAAAGACAAAT…	---	---	N/A	---	-	SignalP-NN(euk) (SIGNALP)	---	---	0	Xl.12850	---	---	---		---	---	---	---	---	---	---	---
Xl.12864.2.A1_at	0.00017993	downregulated	GGAACTACAAGTATGCCATGCCCACTTTGCTACGATTGGGTTGTTTCCTATCACTTCAGTAGGGCAAATATTCTAAACACCTCTTGGGAACTGAATTGGGCAGGTTCTGCAAAGTGGGACCTGGCCAAGAGAGAACACTTCCCTGAGTTGAGTCATATAACTAGCCCCAGATGGTGCCTTTTAAAGACCCTGGCCCAGCCAATGTGTAACAATGGATGTCTTGTTGTCCACCTCCACAGGATGAGGAT	---	---	N/A	---	-	no IPS match	---	---	0	Xl.72101	---	---	---		---	---	---	---	---	---	---	---
Xl.12918.1.A1_at	0.0013902	downregulated	ATCTTTTGCAAAGGGTTCGGCTGAATTCTAAATAGTGGATTCGGTGCATCCCTAATTTGTACAGTACTGCAGAAGAAGAGCCACACATTTTCTNTAATATCAATTGTTGTTTGGCCAGAGTTTCCCTCACAGAATCATTTTTGTTTTGTTTTTTGCAACATGTTCCATTAACTTCTCCATCTTTCTCCGTTTATATTTTTTTCCTCCCATTCTATATTTTTCTGTTCTTGGGCTCGCCGCCCCCCATAGAATATATTTTAATTGTTTTTAAATAAAGGGAAATGTTTTAACCCAAAGATGTAACAATTACTGTTCCTCACTTCCCTTTTTATTATCATCAAACTGTTTACATTCTAATGAAAATGCAGGTTATTAAAGTTCACGTTTTAAATCAAAATT…	---	---	N/A	---	-	no IPS match	---	---	0	Xl.63177	---	---	---		---	---	---	---	---	---	---	---
Xl.1296.1.S1_at	-0.00011455	upregulated	AGGTTGCAAAGCACTGTTCTACAGAACTACCCCAGCTTGGTGCAGTTTTCATCTAACAGAGGAATGGGACCTATTATCCAGAATGCTCGGGACCTGGGGCTTTCCGGATAAGGGGTCTTTGTGTAATTTGGATCTTCATACCTTAAAGCTGGCCATAGATGTAAAGATTATTAAAAGATCCGATCGTCATCATGAGACCACGATTATCTCGAAACGATCGTACGAATTGTCCATCAACTAAAAAGACCATTTCAGGCGATATTGCCAGGAAAACAAAGGGTAGCTGCCTGCTTGTCCCTGGAGACATAGATATATTGCACTGGGACTGATAAAGATTTTTTAACCTGGCCGATCATTTTTCTGACAGATGTCAGCTGTACAATCGTTCAAATCCCACTA…	---	---	N/A	---	-	no IPS match	---	---	0	Xl.1296	---	---	---		---	---	---	---	---	---	---	---
Xl.1297.1.S1_at	-0.00019482	downregulated	AGCGCTCTCTAACAATGCAGCAAAGAGAGTACAGCAGGTATCACCAGGGCTGGAGGCGGCCATTTTATGGCACAGCNACAGAAAAGGAAGAATACAGAAAAGATATCCGGCAGCTGCTAAAAAAGCAAATGAGTGAGAAATGGGCCCTTCAGCGGGAGATGCTGAGCAGCCAGAGCAAAGAGCTGGAGACCCTGATGGAGGTGGACCGCACGGCCCTGATGCAAGACATTGAGCAGCAGAGGACACAAGCCTCGTTCCTGACAAAATACAGGGATGAGAATAAGAGGTTAATGGAGACAAAATGGCAAGAAAACCGCTTGACTCGATCTCAGGAGACCCTGAGGGAACGTGAGCTGCTACATTTCAACCCCATTAACTGGAGCGGGACATTAAAGTGAT…	---	---	uncharacterized LOC100498463 (LOC100498463)	---	-	PTHR11055 (PANTHER), PTHR11055:SF1 (PANTHER)	---	hypothetical protein BRAFLDRAFT_102983 [Branchiostoma floridae]	0	Xl.13251	---	---	---		---	---	---	---	---	---	---	---
Xl.13000.1.A1_at	5.6e-05	downregulated	GACACATATACTCTTCTTCGGGAGACTAATCTCCCTGAACTGCCTCCCACCAGCTGGAATGTAAATCTCGGATCGCACTCGGAACTCCTCACAAGGAAACTTCGGGTGACTTCAGAAATAAAGCACTCCAAGTGCCATCCGGCTGGCGATTTGCATTCTAGCCAATGGGAGGCAGTTCGGGGAGCACTTTGAGCTGCCTAGTTGTTTTTTGTCTCCAAAGCCTAATAAAAATCAGGTTAATTCAAATTTTAGCTAAAATTTCTCTGCTTATTTTTAAGAGAAAACAATTTTAAGAAAAATACTCAACGTATTTTTTTATATATTTTTATTCATTCTCTTTGCCCTTTGATAACTGCAATGCATTGGTTAATTGAATTCGACCTCCAAATTTAGACCTGT…	---	---	N/A	---	-	no IPS match	---	---	0	Xl.13000	---	---	---		---	---	---	---	---	---	---	---
Xl.13019.1.S1_at	-8.51e-05	upregulated	GTAACTTTGGCATTGACTGCTGGGAGGAAGCGCAGNAACAAAAATGGCTGCAGTCCAGTGTGTGCAGAGCAGCTCTGCGGTAAAGCGAGGATTATTAGAGTACAGATTCCTGAACAGTCAAATGCAGTAAATGTATTCTAGTGATTGCTCTTTTCTGCGACAGTGTAGCATTTTCCTTAGTTCTGTTAACCTTTTGAGCGCTGGAGTAACATTCAACGCATTGATCCGGAGTACAGATGATTGAACTGTATTTGCACAATGGACTTAATCACCTGTATTCCCACCCACCATCCATCTATTCCATAGAATCTGCCCTATGGAATCATTCTGTATCTGTGTGGGTATATTAATGTCTCGGATCCACCCAGGGGCAGTGTTTGAACTCCAGCCTCACATTGT…	RAS-like, family 11, member B	rasl11b	N/A	RAS-like, family 11, member B	-	seg (SEG)	---	---	0	Xl.13019	rasl11b	379082	Q8AVS6		NP_001079395	NM_001085926	0007165 // signal transduction // inferred from electronic annotation /// 0007264 // small GTPase mediated signal transduction // inferred from electronic annotation	0016020 // membrane // inferred from electronic annotation	0000166 // nucleotide binding // inferred from electronic annotation /// 0003924 // GTPase activity // inferred from electronic annotation /// 0005525 // GTP binding // inferred from electronic annotation	---	---	---
Xl.13033.1.S1_at	-0.00012894	downregulated	GAAACTGCAAAACCGGAGGGCTGCTAAATAACTCAAAACCACAAATAATAAAACATGAAAATCAATTGCAAATTGTCTCAGAATATGACTCGCTACGTCATACTAAGAGTTAATTTAAAGGTTAACAACCCCTTTAATGGGATTNAAAAAAAAGCATCAAATTGAAGAAATTTCCTCAAACATTTAATGATGTATAGAGTTTAAGAAATATGTGTTGGATAATGTGCCTTTTACTGTATGCAAATTAAGGCAATCAGCAATGATTTGTTTTAATTAATGTACGTGATGTAAAAATGTTTTTTTTGCCAAGCACAACATTTATTCTTGCTGCAATGGCAACACCTTGTGGATATTGTACAAACTACAACTGTCGGAACGCTTATGATTCCAGGAGATATA…	CKLF-like MARVEL transmembrane domain containing 8	cmtm8	N/A	CKLF-like MARVEL transmembrane domain containing 8	-	SignalP-NN(euk) (SIGNALP)	---	---	0	Xl.13033	cmtm8	444070	Q6GPN9		NP_001085644	NM_001092175	---	0005634 // nucleus // inferred from electronic annotation /// 0016020 // membrane // inferred from electronic annotation /// 0016021 // integral to membrane // inferred from electronic annotation	---	---	---	AAH73074.1 // span:39-58,68-90,103-125,140-162 // numtm:4 /// NP_001085644.1 // span:39-58,68-90,103-125,140-162 // numtm:4
Xl.13098.2.S1_a_at	0.0001377	downregulated	GTTATGCTGACTGTGAACAGCGACTTGGGAAATAACCTGGCCTTTTGCTGAGCCAATACAGGCTGCTTCAGAAAGAGACTTAACAACGCTGTTTACGGGCTGTCAGTCCAAACCAACTGGATNTCTGGTGCCCTCTCCCAGTTTTGGTTTTATTTAATGTAACATTTAATGTTCCTTATTGTGTTTTACAAATGCACTGATGGATATCTGTCATCAATCATTTCTGGGAGGAATGGACAAGAAACCAAATAAACTGAATCAATGAGATATGGATGGTTATTTGGAAGCAGACTGCAGTGTAGAACAGTCATCTGTATCAATCAATCCTGCCTTGATGAAAACAGTAACCGTTGCATCTTGATAGTCTGTAGGTAACCAGTACCA	---	---	N/A	---	-	no IPS match	---	---	0	Xl.4543	---	---	---		---	---	---	---	---	---	---	---
Xl.13137.1.A1_a_at	-7.43e-05	upregulated	GAATCATCCCAAAGCTCCCAACTGGAATGGCTGATATATTTGTGTGTGGGGTCCGGACAATGTTTGTGCCGTTATATGTGATTGATGCCTGTTCCACTGCTGGGGGGTCCCATTTTAACTGGACCTATTGCTATCGAAGGTTTCCTGCTCTCCGNGTTGTATATTCCTCTTAACTGTGACACTGCTTGGGGTTCCAAACAAGAGGATGGGTGGCCTTTTAGCAAGCGTTAGCCTTCCTCTGTTTGTACCAGGACATGCTGAAATGATGTTGCTCTTNTGTGGCCCTGATATGTAAGATTTGGGGGACCCCTNTGGTACAAGTCAGGCAGAGCCTTCATTATTTGTACCAATGAAAACACTGTATGT	---	---	N/A	---	-	SignalP-NN(euk) (SIGNALP), tmhmm (TMHMM)	---	---	0	Xl.78124	---	---	---		---	---	---	---	---	---	---	---
Xl.13158.1.S1_at	0.00012062	upregulated	TAACTTCCCAGTCGGATTGTGAGTGTATTCGAATTAAAAAAAATTCAGAGGAATTTCAAAATTCAACCTTTGATAAATGGTCCTCTCAGTGTAGATGGATGCAAGTTTTTGGATTTGGAGTTGAAGCATTTGCAAATCTAGTAGCTAGTCCTCTTGCATGACAGAAGGGCAGCCATTGAGGTTAGTCGTGAGAAGGTTTCATCTTGGCTTCGATTGTTTTTCTTTCCAGCACAAGCAATAGAGTTGCACATTGACTACCAGAAGTCATCTGCTGACAGATCAGGATTTTTTTNATTTTTTTAGCAATTTTGATTAGTCCTGCTGACGTTGCTAGGCAATTCATCAAGGTTTTCTTGCTTTCTTCTTGATCAATTAAAAACTTAATAGGAATTCTTTCAG…	---	---	N/A	---	-	seg (SEG)	---	---	0	Xl.72360	---	---	---		---	---	---	---	---	---	---	---
Xl.13290.1.S1_at	-0.00045453	upregulated	GCAGCATTTTCCCAGAATTCCAACTTAATTGATGGCACATGCCATCCATCTTCCAAAAGTAGCATCTGTTTGCCAAACCACTTGCAAGTTGTGATGAACCCCATTGTCCATGTATGTGTGTTAGAATGACATCCAGTGTGCAGAATTAATAAAGGCATTAAAGTCTGATTTCCTTAGTGCAAGAGACTGCCAGCTATTGCTTCAACCCACAATTGAAACCCTGGAACTACCACCATATCCAGGCTGCCAGTAATTCCAGGGTCCTCTAGCCATCAGTGCATGCACTTGCAAACTATTCATTAGAGCAGACTGGATGGGAACTTTGCAAACCCACAAGTACATGCAACTGTTAAAAGCATATATGGTTCATGTGCTGTTTATAAATTGTCACTGTGTGCT…	---	---	N/A	---	-	no IPS match	---	---	0	Xl.13290	---	---	---		---	---	---	---	---	---	---	---
Xl.13314.1.A1_at	0.0009899	downregulated	CTTCCAACATCACTCAATGGCTTTGCCTCTTCTCCACTCGCTGGCCCACAGCATGCCTCCTTCTACCCACCACCTTCCCCCGCCTCCTCCGCTCTTTCCTGCCGGACGGGTCAACACTAACAACAACTAAAGGCCAACCGAAGACTTATAAGTGCCCCTCGGTACAACTCTGTGAAATCTATGACTAGGCCTCCCTTCCTTTGGATCCGGCCTCCACGTGTAGATGGGGNTGTAAGAGAGGGAGAAGCCATCTCTTGTCCTTTAATAGCACCTTGCACCAGTAGCCGCTCAGTATACGCCTAGGCGGGACTCCATTGTTTGGCGGGACAGGAATGAGTAAGAAGGGCTACTTGTTATCACTTCCACTTGCGTGTGTTATAGCGACACGCCAAATA	---	---	N/A	---	-	no IPS match	---	---	0	---	---	---	---		---	---	---	---	---	---	---	---
Xl.13513.1.A1_at	-0.00098729	upregulated	ATTTGCTTTACACATCAGTATTATATATATNTTCCTGCCTCAGAATATTTAAGGCGAATATTATTATGACACATGCATCCACTGTCGGGGAAGTATGTTTGTTTCAGTCACATTGATTGAAAGTTACCCTACAACATATGCTATATTTAAAAAAAATCACTTTGAAGTTTGTTTTTTTTAGTTTAAATCGAATATACCCATTGACAGTCATTAACACTGCTGCATTTTCCAGACAAGCAGAGTTTTCCCATAAGGTATGCTGTATGCAACTCGTTTATATGATTTTGTCGTGTA	---	---	N/A	---	-	SignalP-NN(euk) (SIGNALP)	---	---	0	Xl.72193	---	---	---		---	---	---	---	---	---	---	---
Xl.13623.1.S1_at	-0.00054047	downregulated	CACATATCAGCCTCCCCTTGTAAATGTNGTCCTGTGTAGTATGTCAGCTTTCCTAAAAGAAAAATATATACTTGTAATTATTTCTTTTCTAGATATCTTCCTTTCCAAAGGATGTATATAGTGAAATAGCTCACTATGCCATTTGGATTTTGTTTGTTTGTTTGTTTNNNTNNNNTTNATTTTTTAATTTTTTTGTAAAAAGATTTCTGTTGAATGACAACGATGTTGGAATGTTAAACGTGCTGTTTATCTTGAACTTCACAGTATTGTTCTTGTAAAATTGTGACATTCCAGAGAGCTACCGCCATTCTTTCTTTTTTCTTCTCTATGTCATGATAATTACGCTGTGGAACTTGCTGTCCTTGGTTCTTCCTTGCAAACATCTGTTGTTATAATTTC…	synaptosomal-associated protein, 25kDa	snap25	N/A	synaptosomal-associated protein, 25kDa	-	seg (SEG)	---	---	0	Xl.71917	snap25	380202	Q8AXM1		NP_001080510	NM_001087041	---	0019717 // synaptosome // inferred from electronic annotation	---	---	---	---
Xl.13664.1.A1_at	0.00026099	upregulated	GAGACTTTGTCATACCTGGTGTAAGAGACATGAGGGGGCTCATTCACAAACATGGAGGCACCAGTGCTGTTACCATAGCAACTTGGCAATCCATGGCGGTCAGTCAAGTTGGGAAATGGATGTAAGGATCTGATTGGTTGCTAATGGCAGAAGCACTGCTGTGTTAAAAAAATAAAAACAGCCCAAAGATATCTANGATTTTATAACCCGTTGTTGGTCTGTACTCTCCTTNNNNNAAAAAAAAAAAAATGTCTATATTTGAATATGCTTGTATTATTCAACTCTTCCTCCCCAGGAAGCTTTAATCCTGGGCGATATACAATATTATAACGATATTTAATCTCACACAATGTAGAGGACNTGGCAGATCTATAATGTCACCCCACCAAAGCCTTTGAG…	---	---	N/A	---	-	no IPS match	---	---	0	Xl.16104	---	---	---		---	---	---	---	---	---	---	---
Xl.13762.2.S1_at	-9.83e-06	upregulated	GGATCGAGAACCTCATCTGTTAATTGATACAGTCCTCAATCCGACTCCCTGTATTCTTCTAATTGTGATCTAATCGTTGGGCCATAGGACCCACAATCTGATCAGCATGAGGTGGGCGTATATGGGGGAGAGATCCACTCATTTGGTGATGTCTCCCTATGTATGGCCAGCTTTAGGGATGATGGGTTTTTTCCCCCAGTGTACAAGTAAGTTGGATTTATCAGTCGTCTCATTGATCGGCCAAGGTGGAAAATTTCAGGCGCCTTCAACATCAACAAAGGGTTACTGCTGAACCATCAGAGGTAGAATTCTATTGTTTCTACCTGCATATCTAATGATTCAGCTCTTAAAGTTTGATCATGTGACATGTTCCCAAACTCTCTTCTACAAATAAATGCT…	---	---	N/A	---	-	no IPS match	---	---	0	Xl.34453	---	---	---		---	---	---	---	---	---	---	---
Xl.13880.1.S1_at	0.0037664	downregulated	TGCTAGCTGGCTTGAAACATACTCTAATTATTTCTCCATCTGAGAGAAAGTGCTCTTTACTACCATATTGGTTAGAACCATTTGCGTCACATAGAAGATGCATCTGTGGTTTGTTACTGCCTCTAAATGTAAAAAATTAGCAATGACCGAAGAACACATTTAGTGACTTTTGACAAGTTTTGAGAAAGGACCAAAGTTTACTAATGGCTGTGACATCTGATGATCCAAGAGGCTTTTTGTTGGACGAGGTTGCATCTTTCTTCTTATTTTCAGATATGGCTGAGTGTTCTACAAATTAGTGCAAGAATACTTGCAAGGACTTTAATATCTTTGTGCTCTATTTGACATGCTACACTCTCTTGTGACTGATATTCTTTTTTCTGTTATTATTGCAAAAGA…	translocase of inner mitochondrial membrane 44 homolog	timm44	N/A	translocase of inner mitochondrial membrane 44 homolog	-	no IPS match	---	---	0	Xl.13880	timm44	447516	Q66J22		NP_001087692	NM_001094223	0006886 // intracellular protein transport // inferred from electronic annotation	0005744 // mitochondrial inner membrane presequence translocase complex // inferred from electronic annotation	0015450 // P-P-bond-hydrolysis-driven protein transmembrane transporter activity // inferred from electronic annotation	---	---	---
Xl.13894.1.A1_at	8.46e-05	upregulated	GGCATGCCGCGCCTTATTTTTTGCCGCCCTAGCCCGGAGCCTAGGGCGGGGGCATTTTATATTGTAGAGTGAATTATTTGCAGTGTAAACAGTATAATTTAGAAATAAAAACTATATCATAAAAATCATGACTGAATCCCTTTAAGAAGAACAAAGGTACTGATGGACTTAAATATTTTACTTTGTTCTTAAAACTGTACCTTTATTACAACCAATGATGCCACTTTATATGTAATATTGACTTATGCTTTGTGACTGCCAATGTGTCATTAGGTTATTGGACTTACAAAGAGAAACATATTTTTAAAATTGAATATTGTGTAATATTGTTATTGGACATGTTAGATAATCTGTACACATAAACTTTCACTGTGTTTGAATTGCAATATGCACTGTATT…	---	---	N/A	---	-	seg (SEG), SignalP-NN(euk) (SIGNALP)	---	---	0	Xl.13894	---	---	---		---	---	---	---	---	---	---	---
Xl.13968.1.A1_at	2.86e-05	downregulated	GCATCCTTGGGCCTTGCAGCACGTGCTTTTGTGAGAAGCAGGAATTGCTGACCATACCAAACCGCACGTACANAGGCACTNTTANAAGCATTAAATTAACCCACATCTATAACTGATGATGAGTGTTAGGTTGAAATAAATATGCTGCTAACTTAAAATAATGTATAATAAATGTTATATATATATTTGAAATGNAATGTTAATTACAAAATGTCNTGAACTAAAGTANTCTATANAAATGGAAATATTTATTAGATTTAGAAAAGAATGATCAATTTAGAACACTGGCGGCTTCTTAAACAGAGTAATTC	---	---	N/A	---	-	no IPS match	---	---	0	Xl.72000	---	---	---		---	---	---	---	---	---	---	---
Xl.13981.3.A1_at	-6.24e-05	upregulated	AATCTGGATAATGGCTTTTCTAATGTTTTATTGTGGCGTGTTAGTAAATAGCCTGCTTTCAATAGGATGACTCATGCCGTCTATAACAGGGAAGCAGCATGAATCGTTTGACTGAACTTTTAAACTGCATTCCAGTGTAACCTACAGGATATGTCCCTGATGAGTCGTTTGCTTATAAGGTTGGTGATGCATCGTGTAAAA	---	---	N/A	---	-	no IPS match	---	---	0	---	---	---	---		---	---	---	---	---	---	---	---
Xl.14011.1.A1_at	5.97e-05	upregulated	GAAAAACACCCACAACACAACAAAAAGAACTTGCTGTCAGGGTTAATACTACCGGCCAGCAAGTCACCGAAGAGAGGAGGTAATTGCAAAATTCTGTTATAGAGGAGCCCTATACTGACAGAAATACTTCCTTTCTTACTAAAACGAACCCAGTTTTAATTTATTATTAGCACACTTGAAACACACTTGGAAAATGAACCAACAGGTCTGGCTTTTTTTAAAAATGATGTTTTTGGCCAATGGTTGTAGTTAACTTAAAAGAAAACTCACATATATTTTTACCATGAAATCACAAAGACAAGCTACAGAGAGCAGAGTGTATAGAGCTTTATGGTATTTATGCTGTAA	---	---	N/A	---	-	no IPS match	---	---	0	Xl.14011	---	---	---		---	---	---	---	---	---	---	---
Xl.14016.1.A1_at	4.96e-05	upregulated	CCTTTTAAGGGCAGAATGTAACGCTGATTCCCATTTGCTGCACACTACAAGNAGCTTGTCAGACCCACCAATAAGAAAGCAGCGACACGTAGGTCCCTCATTGGTTGCAAAGCACTTCTGTACAACGCATTTCAATCCTCTTCTGCAGGGACAGGGCTAACGTATACACTCAAATATGCAATTGTATAACCTCTTCTCTTATTTGTGTCTGTGTAAATAATGTATCATAATTATAATAATAATATCTCGTGTCTTGTAAATGAATATGGCGACAAAAAGAGACATCACTATTTGTNATCAATTTCTGCCTTTTTCATGTGAAAT	---	---	N/A	---	-	no IPS match	---	---	0	Xl.14016	---	---	---		---	---	---	---	---	---	---	---
Xl.14109.1.A1_at	-5.26e-06	downregulated	GTATACCCATGGCAGTGACTGGTTGTCCCTTCAGCTGGACATGGTAATGAGAGCCATGTTCTCTGGACTGCCTGTTGTTATACTGGATGTTTGGCAGATGACTTCCTGCCATTATGAACCCCATTACCTGCACCCAGGACCAATCATTGTAAAAAATCAGATAGATTTAATGCTGTCATTCATTTGTCCCAAATGAAACTCATTAGTGTCCAATGATATTTCTTTTCAAAGCACAATGTTCTCTGTAGGCAATGTAACACACCCGTATGTTGTCAGGACACCAGCCACTCATTGTCTTCAACTGTTCTTTGTAATGAGCCAAACATTGGGCATTGATTTCACAAAATCACTTGGGTTGTAGTTTGCAGACGGTTCAAGCTTCCTTGCAAGTTTCTCCAA…	---	---	N/A	---	C:extracellular region	PTHR16165 (PANTHER), SignalP-NN(euk) (SIGNALP)	---	fa55c_bovin ame: full=protein fam55c flags: precursor	1	Xl.83445	---	---	---		---	---	---	---	---	---	---	---
Xl.14117.1.A1_at	5.6e-05	downregulated	TAGGTTAGCGGAGCCACGATGCTCAAGATGCCGTATAATGGATGGTTACTTCTGGCACATGGTATGGACCTGTCCGACAATAGTAGCCTACTGGAAGGAAGTGTGTGTATATATTTCGGAAGTCCTAGAGGTGCCTAGTGTGTATAGCCCTGAATGCTGCCTGTTGGGGATAGTAGAGCCTACTGCCAGCTGCCCATGTTAGACTAACTGTGAGGACATTACTATTCTATGCAAAAAAAATGCTGGTGATGCACTGGATCTCCCCAGACCCTCCGGTTAANAGGAAGTGGATACAATATGTTAATAACATGCTTCCGTTAATAAAACTCACCTATGAAGCTCGGGGGTGTCCGGGTAAATTTCNGAAGCTGTGGGAACTGTGGTGTGATATTCACTTGG…	---	---	N/A	---	-	no IPS match	---	---	0	Xl.14117	---	---	---		---	---	---	---	---	---	---	---
Xl.14186.1.S1_at	2.32e-05	downregulated	AAAGGGCTCAGGTTACACGGCGGAAAGCAGATAAGCTCTGTAGAACATAATGTATTGTTTGTTGTCCGCTGTGTAACCTGTGGCATTTAGCCTTTTTTCGGTTTCCACAGTTGCTACACAGCAGCTTGTTTATATGAACTGTAGTGGTGTTTCTGAGGCGGATAGATCAGTTTTGCCAGTGCGGGNNNACNNTNNANNNNNTTTTCNTTACTTTAAAACACTTTAATTTTTTGGTGTTACTATTCCTTTAAGCATGGTTGGGAACTTGCTGGACTCCCACTGGTGCTAAGCTACCACTCATTTTTTATGGTTTCAGAGGTAGCTTTAAGACACAGGTCTGAGTTTGCTCATATGCATATCTAAGTGCCATGTACCATAACTATATATTTTTCTTTTAAG…	hypothetical protein MGC83810	MGC83810	N/A	hypothetical protein MGC83810	-	no IPS match	---	---	0	Xl.14186	MGC83810	431910	Q6NRH5		NP_001084861	NM_001091392	---	0016020 // membrane // inferred from electronic annotation	0004571 // mannosyl-oligosaccharide 1,2-alpha-mannosidase activity // inferred from electronic annotation /// 0005509 // calcium ion binding // inferred from electronic annotation	---	---	NP_001084861.1 // span:21-43 // numtm:1
Xl.14227.1.A1_at	-3.74e-05	upregulated	TTTACCTCTGCTCTGTGTGTTTATATATAATGATCTATATCATGAGTGGTGTGTGCCCAGAGACTACAAGTCCCAGCAGCACCCTTTGCTCCATCAGCCCCTCCTCTCTCTCCCGGCCCAATGCTTTGTACTAATGGAAGTTTTTCTAAATGCTGTAAAGAAATGGTAAAAACNAAACAAAACAAACCAACCATAATTATTTGATGTTAATGTGTAATTATGTACAAAGGAAACAAGTTATAAGTGTAAGTAATGATTTGATATTNTGCAAGTTTACGTGTTATACCTGCTTTAATTTATCTGTTCCCCCAGTTATCTTGTAAAGT	---	---	N/A	---	-	seg (SEG), SignalP-NN(euk) (SIGNALP)	---	---	0	Xl.14227	---	---	---		---	---	---	---	---	---	---	---
Xl.14246.1.S1_at	1.82e-05	downregulated	AAAGCACCTTCAATCTGCAACCAAGACTGGGAGATCCTGGAACAGTCAGCAGATAGAATCCCTCAAACGGAGCACGGAAGGTCCTGTGGTGGCACGAGTCAACTCCACAAGTGAGATCTCAACTGACCGAATGGAGACCCCCAGTTTATATAGGCTTAGCAAAACATGAGCTCATATAGTAATTTAGTAAGAAGATACAATGATTTGGTTAATAACAGATCTTGCTTCCCATGCGTTTATCAGGATCTGGCCAGACTCCCAAAAAGCACATCCGAAGCAGAGATCTTATCTTAGCTAGCTGGTAGCTGAATAGCATATTGTGCCCCTATCTATAGTAAAGAAGAGTCTGATAAGGGATTCAGAAATCATAAGCATATTAGATAATACATATAAGAATAT…	flavin containing monooxygenase 2 (non-functional)	fmo2	N/A	flavin containing monooxygenase 2 (non-functional)	-	SignalP-NN(euk) (SIGNALP), tmhmm (TMHMM)	---	---	0	Xl.14246	fmo2	398930	Q6PA74		NP_001083447	NM_001089978	0055114 // oxidation reduction // inferred from electronic annotation	0031227 // intrinsic to endoplasmic reticulum membrane // inferred from electronic annotation	0004499 // flavin-containing monooxygenase activity // inferred from electronic annotation /// 0050660 // FAD binding // inferred from electronic annotation /// 0050661 // NADP or NADPH binding // inferred from electronic annotation	---	IPR013027 // FAD-dependent pyridine nucleotide-disulphide oxidoreductase // 4.5E-4	NP_001083447.1 // span:508-530 // numtm:1
Xl.14394.2.A1_at	0.00024615	upregulated	GAAAGCTGAGCCGTACAAATTTGAGGAATTCCATAACCTCGCAATATATTCAGTAAAACCCAAACTCNTTATATTTTGGTGCCCGGCCCCCNTTCCACCACCATTGAGTNTAATAAGANGGTGATTGCCGTGTAGGCTTCAAGCCCTTTTGGAGACATTTTCATGTTGCACAACTTGATAAATATGATCACTGAGGATNTTGGTGCTTAGCGGGTNTTGACTTAAACCCATTAGAGCATCCGGATACCCTGTTATTGGTCTCAGACTAATTCCTGATTGGACATTCAGCCAACTTAACGAAGTTNTGAGTGCTCCANAGGAAGACNATTTGCATACAGTTCATTGAACCCCAGTAATGAAAGAGGAATGTGACTGTACAGAGACCCGCCCTTAATTCCT…	---	---	N/A	---	-	no IPS match	---	---	0	Xl.14394	---	---	---		---	---	---	---	---	---	---	---
Xl.144.1.S1_at	-3.55e-06	upregulated	GCACAACAATTGTACGGAGCACTTTGCTACTTCTAGTTTTGAAGAGCTATTACATTTGGAAGGATGTACAAACAAATTTTCCTCTGTCTGATCATTGCNGCACTCTGTGCAACCATAATGGCAGAGGCTTCGGCATTTGCAGATGCAGATGAGGACGATGACAANCGTTACGTCCGAGGAATGGCATCTAAAGCTGGAGCAATTGCAGGAAAAATTGCTAAAGTTGCTCTAAAAGCTCTTGGACGTCGTGACTCGTAGGACTTCAGCGGTCTCAANGGAATGTAAATGACAACACCTGGCTGGACAGATTTTGAACATCGATGTATTGAAGAATAACATAAACCCTCCACAAGCCCTCAAACCTATAAAT	prepro-PGLa	pyla/pgla	N/A	prepro-PGLa	P:defense response; C:extracellular region; P:defense response to bacterium	seg (SEG), SignalP-NN(euk) (SIGNALP), tmhmm (TMHMM)	---	pyla precursor	3	Xl.60323	pyla/pgla	779059	B7ZSG6 /// Q99134		NP_001095268	NM_001101798	0006952 // defense response // inferred from electronic annotation /// 0042742 // defense response to bacterium // inferred from electronic annotation	0005576 // extracellular region // inferred from electronic annotation	---	---	---	AAI70516.1 // span:5-27 // numtm:1 /// AAI70517.1 // span:5-27 // numtm:1 /// NP_001095268.1 // span:5-27 // numtm:1
Xl.14404.1.A1_at	-0.00015363	upregulated	AAGGTGTTGGCAGCTGCCCATTCCAAATGCAGATGAATGCAAGTGGACACAGAATCAGCCCAGTCGATCACCCTGTTCAGATTAACCTCCTCTGCCTGGGAAAGTGCTAGCTGTCAGTTATCCCAGGCTACTGGGAGCTCTGAGCAGTAGTCATACCTGGAACAGTGCTACATCCCCGTTACAGCCTAGTAGTGCAGTAGTAAGCTGTGCGGAACCCACAGTAATAACCCACAAGGGTCCATTGTCCCAGCTGATTGGCTGCTGAAGTTCTCACCTAATACATTCCACCTTTTGCTCTAGTGCCTACCCACAGGCAAAGGGNTAAAAAAGCAGCACAAAATATCTATGCAAGTTCCCAAGAAAAGACGGGGGTTACGCTGCAGCTATTGGGAGACTATG…	chromosome 17 open reading frame 58	c17orf58		chromosome 17 open reading frame 58	-	no IPS match	---	---	0	Xl.72166	c17orf58	100049720	A2BDC9		NP_001092147	NM_001098677	---	---	0005515 // protein binding // inferred from electronic annotation	---	---	---
Xl.14506.1.A1_at	1.06e-06	upregulated	GTATCCCTTTAATATCCAGTCAATTAAATGTATGATAATGTATGCTAACTGCTGGAACATGTGGCAACACTTGACAACACTGTTACAGTGCATCCTGGTATCCTCAACAAATATTAGACTGAAATTAAATAGGAAAAAGCAAAATAAGGAACAAATACTACAAATGTTTAATTTTATATAACCTTTCTATGGCGGTTTCGGGTAAACTGCAGGGATTTTTAACTATACATTATCGTGATGTGCATCAGTTATCATTTAATATATGAAGTTATGTTTATCTCTTGCTGGTCTTAGAGCATTGTATCGATA	---	---	none	---	-	no IPS match	---	---	0	Xl.14506	---	---	---		---	---	---	---	---	---	---	---
Xl.14512.2.S1_at	0.00018378	downregulated	GGCTTCGGCAACAACATCATAGTCAGCCACAGAATCCACCGTGGCTCCCAGACTGCGTCTGACCCAGCATCCCGTGCTTCTGCCCCTCGCTCCCCACAACCCTCCACCTCCAGGGAGACTGTAGCAGAGTTAGAACGCCTTCTTGCCCCGCCCCAAACAAGTCCATTACTCCTCCCCGAGACGCAGTTGCTGACCAATAACAATAATGAGGGTGAAGTCGATGTGCAGCCTCTTGGCAGTGGCGCCTTTCCTGGGGTGGAGAGGTAGAAACACGGACCTGTGATCCTGGTACTGCTGTAAAGACTGACCCCCCACCCTGCCTACTACTGCTGGTGGGGATTTCAAGCTGTGGACAATGGTGCTATAGACTTGGAGGGGAATCCATTTGCTAACTGACCC…	---	---	N/A	---	-	seg (SEG)	---	---	0	Xl.70789	---	---	---		---	---	---	---	---	---	---	---
Xl.14595.1.S1_at	-0.00016091	upregulated	ATTCAGGACCCAATGCGTGAGATTAAGAAGGTCATGAAGTTCCTNGGTAAGGACTTATCTGATGAAGTTCTGGAGAAGATCAAGTATCACACTTCCTTCCAGGCAATGAAGGAGAACCCTATGACAAATAACAGCACCGTTCCCAAAACTATCATGGACCAAACCATATCTCCTTTTATAAGAAAAGGGACTGTGGGGGATTGGAAAACCCATTTCTCGGTGGCACAGAACATTATCTTTGATGAGGAATACAAGAAGAAGATGGAAGGCAGTGGGTTAAACTTCCGCACTGAACTCTGATAGAGAATGAGATCTAAGGACTGACTGGAGATTCCCTTCATCATCTTCACACTGGGGACAACCTGTGCCCACAAGATTGTACAGAGGAGCAAGAGGCAC…	sulfotransferase family 1A, phenol-preferring, member 2	sult1c1	N/A	sulfotransferase family 1A, phenol-preferring, member 2	F:sulfotransferase activity; C:lysosome; F:transferase activity; P:sulfation; C:microtubule cytoskeleton	SignalP-NN(euk) (SIGNALP), tmhmm (TMHMM)	---	sult1c1-prov protein	5	Xl.79722	sult1c1	380066	Q7ZYH0		NP_001080374	NM_001086905	---	---	0008146 // sulfotransferase activity // inferred from electronic annotation	---	---	---
Xl.14640.1.A1_at	-0.00023822	downregulated	AAGGGCCTTAGCTTAGTAGCCGCCAAATAACACTNCCCCCTAGGGGCATTCGCTATGCTCTCTGAGGTGCCTATTGCTGATTGGTTGAGGGATTTCAGGCTGAAAGCCAATCCGGTTGCACTTTGTAGAAGGGTTCACGAGAGAGAGGACTATGACTTACCCTTTTAACACTAGTGATTTTCTTTTGTTTTTTTTGATGTGTGTTCGAAAAAAGGAGAAACTGTAAAACGTCAGGGCTTCTGTTTCATCACTTCATAGCAGCTCAAGCACCGTCCGATAACCAACCATACTCAAGTCTTGCCTAGGAATGAATGGTGATGTTTCTCTACCCATCTCTGGTGCTGCCCCNTCATACAGTCCACTTGGCCATATGTATTCCTTCATACTTCTGACTCCATC…	dolichyl pyrophosphate phosphatase 1	dolpp1	N/A	dolichyl pyrophosphate phosphatase 1	-	no IPS match	EC:3.6.1.43	---	0	Xl.14640	dolpp1	100101332	A6H8J5		NP_001093380	NM_001099910	---	0016020 // membrane // inferred from electronic annotation	0003824 // catalytic activity // inferred from electronic annotation	---	---	NP_001093380.1 // span:31-53,106-123,133-152,165-187,202-221 // numtm:5
Xl.14715.1.A1_at	-3.79e-05	upregulated	GAACTACAGAAGGAAGCCAAAGGGTTGCTAGAACAAGCAAATAAAAAATTAGACACAATCAAAGATTTAGAAAAGACGTATGAAGGTAATGAAAGGATTCTAGAAGAAAAAGCAAAACAGTTAGTACAACTGGAAGAAACAGTCCGATCTATTCTCCAAGCCATCAGCCAGAAAGCAGCAGTATATAGCACATGCTTATAAAAAGCTGCAGAAAGCATACAGTCAGNACCAAATGTTATTTATTGGCTAAAAAGTAAAACTCAAATGAAGAAACGTTGTGGCAACTTTTNNTAAATAAAATATGGCTACCGCCTATTGTTACTGCAATACTTTTCAGTTGTTCAGTATTAAAAAAAACACTTTTTTTTATTGGAGGGAAAACTATATATTTAATTTCCC…	---	---	N/A	---	F:glycosphingolipid binding; P:substrate adhesion-dependent cell spreading; C:laminin-2 complex; C:laminin-1 complex; P:cell migration; C:basement membrane; F:structural molecule activity; P:cell adhesion; C:perinuclear region of cytoplasm; P:odontogenesis; F:enzyme binding; C:extracellular space; P:positive regulation of cell migration; F:integrin binding; C:laminin-10 complex; C:laminin-8 compl…	SignalP-NN(euk) (SIGNALP)	---	laminin b1	22	Xl.6592	---	---	---		---	---	---	---	---	---	---	---
Xl.14715.1.A1_x_at	8.89e-05	upregulated	GAACTACAGAAGGAAGCCAAAGGGTTGCTAGAACAAGCAAATAAAAAATTAGACACAATCAAAGATTTAGAAAAGACGTATGAAGGTAATGAAAGGATTCTAGAAGAAAAAGCAAAACAGTTAGTACAACTGGAAGAAACAGTCCGATCTATTCTCCAAGCCATCAGCCAGAAAGCAGCAGTATATAGCACATGCTTATAAAAAGCTGCAGAAAGCATACAGTCAGNACCAAATGTTATTTATTGGCTAAAAAGTAAAACTCAAATGAAGAAACGTTGTGGCAACTTTTNNTAAATAAAATATGGCTACCGCCTATTGTTACTGCAATACTTTTCAGTTGTTCAGTATTAAAAAAAACACTTTTTTTTATTGGAGGGAAAACTATATATTTAATTTCCC…	---	---	N/A	---	F:glycosphingolipid binding; P:substrate adhesion-dependent cell spreading; C:laminin-2 complex; C:laminin-1 complex; P:cell migration; C:basement membrane; F:structural molecule activity; P:cell adhesion; C:perinuclear region of cytoplasm; P:odontogenesis; F:enzyme binding; C:extracellular space; P:positive regulation of cell migration; F:integrin binding; C:laminin-10 complex; C:laminin-8 compl…	SignalP-NN(euk) (SIGNALP)	---	laminin b1	22	Xl.6592	---	---	---		---	---	---	---	---	---	---	---
Xl.14726.1.S1_at	150.783	downregulated	GACGAATTCCAGTCCCTAGTCAAACCTTGAAAATGAAGACCACAAACTTTCAAGAAAGATGAAACTGCAGTAGTTTGGCTTTTCTTAGTTGAATTGAAGGAAGTGGAACCTGGTTTGTCGGAATGCAAACACCCGAATAAGCAAAAGAATCCAAGGGCTTTGTGCTGCATAGAAGAAACATCGTCTTCTCTTTGTTCAGTACATTGGAACCCTAACACGGGTCAGGAAACCGTCAATTTATCCAAGAGTTGCCTAATTAACCCTACTGATTTAACAGTTTTTTTACTTATATTCCACTGATCTCTGTTCATCATA	hypothetical protein MGC53945	MGC53945	N/A	hypothetical protein MGC53945	-	SignalP-NN(euk) (SIGNALP)	---	---	0	Xl.57306	MGC53945	379206	Q7ZY39		NP_001079519	NM_001086050	---	---	0005509 // calcium ion binding // inferred from electronic annotation	---	---	---
Xl.14746.1.S1_at	0.00018499	downregulated	TATATTTTTTGCAACCTCCATCCATGTCCATATATTGCTGTCTATTTGAAGGAGAATAAATAAAAAATCTATATTTTCCTTTCAACAGTGTTTGCACTATATTAAACAATAGACATGACCCGTAGATGTGAGGAAGGTTTTGCTTTTAATTCCAGCAATAATATTTTTATTTGGACCAGCCTTAGCTAATAAATATCAATCAATTTATTACTAAACTATGGCTCCCAGTAGTATCCCAGACACTTACACCAAGTCATAGTATAGTGTGGAAATCATATTCTGATAAACAATATAATATTGGCTTCTCTTTTATGATGTATTACATACTCAAAAGAAAAAACTAGGAGATTAAAAAAGTTGTATTTCTTCTGTGTATGTACAGCAAATGATTGCACAGCA…	Spi-C transcription factor (Spi-1/PU.1 related)	spic	N/A	Spi-C transcription factor (Spi-1/PU.1 related)	-	no IPS match	---	---	0	Xl.80089	spic	446812	Q6DCY3		NP_001086977	NM_001093508	0006355 // regulation of transcription, DNA-dependent // inferred from electronic annotation	0005634 // nucleus // inferred from electronic annotation	0003677 // DNA binding // inferred from electronic annotation /// 0003700 // transcription factor activity // inferred from electronic annotation /// 0043565 // sequence-specific DNA binding // inferred from electronic annotation	---	---	---
Xl.14787.1.S1_at	-4.9e-06	upregulated	TGGATCATGATGTGCCTCTTTGTGCNGCATCTTAATAACTGCTGTNTATGTCGTACTTGTTTTGCACTGACCGGCACACACCAACAGGAGGCGGTGCCTTTAATTTTATACAGGAATGTCTGGAATCACATGACAGGATGCAGACTACCTCATGAGTCATGTGACTGATATTCCTGGTCCCTGAGAGACCAGCTGACCGTCTTCCCAGCAGAGGGAGCTCTTCTCACAAACTATGCAACTCTGAAGTGTGGCTGATACCAGGGCTCTCCTATGACTTTCCCTTTAATATCTTAAAATGGATGTGAATCTCTGGGACTAGTAACCACGAAAGAGACTGACAATTGTGAGCTTCATGCCTTCCTACAACNAGNCCGGCCAATANCATTATTTATAGTAAAT…	plasminogen activator, tissue	plat		plasminogen activator, tissue	-	SignalP-NN(euk) (SIGNALP)	EC:3.4.21.68	---	0	Xl.14787	plat	399010	Q2PDK2 /// Q6P7I9		NP_001083592	NM_001090123	0006508 // proteolysis // inferred from electronic annotation	0005576 // extracellular region // inferred from electronic annotation	0003824 // catalytic activity // inferred from electronic annotation /// 0004252 // serine-type endopeptidase activity // inferred from electronic annotation /// 0008233 // peptidase activity // inferred from electronic annotation /// 0008236 // serine-type peptidase activity // inferred from electronic annotation /// 0016787 // hydrolase activity // inferred from electronic annotation	---	---	---
Xl.14812.1.S1_at	0.00015186	upregulated	TGTTATGAAGCCTAAATAATACTTTAATATTTAGGCTTCATAACAATTTAATATTAAAGTATTATTTTTTAAAAGTCTTTGTGCTGGAACATGAGTTCATATGACGGGGAACATTTAAAGCATGAGGAATATGAAATAAAAATGTGTGTGTGTTTTGTACATGTAAAGGTGTAACATTTGCTCTTATAATTCGATGGATGGTAAATGTGATTATTTTAAATCCTTTTTTTTTGTTTTGCATTGCCTATGTACAATCAATTACATTCAGAGTTGTATCCATGCAAAATATATA	---	---	N/A	---	-	seg (SEG)	---	---	0	Xl.14812	---	---	---		---	---	---	---	---	---	---	---
Xl.14822.1.A1_at	-1.76e-05	upregulated	TGTTTGGGTCTTTGTGAACTTGAAATGCCAGGACCGGNGNTTTTTTTTTTTTTAAATCTCAGTCCAGAGATGATTGGTAGACGTGGTTTAAGCCATTAATGAGAGCCGAGCAGTCTTCAGCTTGATTGATTCCAAGCGAAGAGTTGTGTTTGGATGAGCATTTTTTTTTTCTTTCCTTTTAGAGAGTGTGAGTTCTTCTGTACAAATACGAAACATAAGGGACTTCTGCATGTGGAGTACCGGCTAGGGCCAACAAAGCGTGCTTCATCTCAAATCTATATTAAATTAAAAATTGTTATGTTTCTAAATTAAATGTATGTACAGAAACTGTGAGTTACTTTCTACTGTATCTGTCCTATTGCATAAAAATATATATTTTAATATTTGCTGATTTCATTG…	---	---	N/A	---	-	seg (SEG)	---	---	0	Xl.73194	---	---	---		---	---	---	---	---	---	---	---
Xl.14836.1.S1_at	0.00015622	downregulated	GGACCTCCTAGAACATATAGCCAACATTTGGCTAAGTTTTTAGAAGTCGAAGTCAAAACGAACGATTGTACGATTAAATCGTTCTAATCGTTCGATTCGAAGTACGATCGTAGTATGATCGTAGTAAGATCGTATGATGTTAAAAATCCTACAAATTCGACTTCGAATGTCTAACTAACCTATTCGATGGTCGAACTTNGAAATTCGACCCTTGATAAACCTGCCCCCTAGTGAATAACTGGCCCCATGTCTAAATGCAGTTAGAAAGCACTGCCCTAAAGTACAATGTGGTCAGCCTNCATATAAAGCAAATTAAGAACTNATTTGTTGCTATTAATATTATTACATATACTGTATTTGTATTTAGTGGTACTAATTTGAGACGTAGAGTATATAATA…	regulator of G-protein signaling 14	rgs14	N/A	regulator of G-protein signaling 14	-	tmhmm (TMHMM)	---	---	0	Xl.14836	rgs14	444133	Q6GPB2		NP_001085707	NM_001092238	0007165 // signal transduction // inferred from electronic annotation	---	0004871 // signal transducer activity // inferred from electronic annotation /// 0005057 // receptor signaling protein activity // inferred from electronic annotation /// 0005096 // GTPase activator activity // inferred from electronic annotation	---	---	---
Xl.14898.1.S1_at	0.00015659	upregulated	AGTTACCAATATTACCTCCAAGAAACATATATGACAATGTTCCAGCAGAACCGACTCTCCTTCCGACAGTTCCTGCTCTCAGCCCGACTGTTGTCCCAATACTGAATAACCCAACATCCAAACCATTAGAAGAAAACAAATCAGGTGCAGCTGAGAACAGTTCTTCGTTGCCAAACTACTATGAACTTTTAGAATTTGATCCTTTGGTTGAAACTAATGAAACAAATGCCATATATGAAGAAATTGATATTTCATCATGGAGAAAAAATGCAAAGAGTGTCACTGAGTGTTAGCATCACTAGCTGACTAATCTTATCCTTTTTATGGAAGTTGATGTTTTTAGCCAATGATAGGAGATGGGACTGCATATCCTGAAATATTCTTCTACGCNATGATTAA…	target of myb1-like 1	tom1l1	N/A	target of myb1-like 1	P:intracellular protein transport; C:intracellular; F:protein kinase activator activity; C:cytosol; C:endosome	no IPS match	---	mgc52738 protein	5	Xl.14898	tom1l1	379138	Q8AVF2		NP_001079451	NM_001085982	0006886 // intracellular protein transport // inferred from electronic annotation	0005622 // intracellular // inferred from electronic annotation	---	---	---	---
Xl.14927.1.S1_s_at	6.86e-05	downregulated	ACTACGTATCTCTGCCAGCTGGTGTGCTCAGCTTGGCCTGCTCTACTCTCTATGGTATCTCCTGGCAATTTGATCCCTGCTGCAAATACCAAGTGGAGTATGATGCTTACAAACTATCCAGACTGCCACTACATACCCTCACCTCATCCTCACCCGTGGTGCTTGTAAGAAAGGATGACATACACAGAAAGAGACTCCACAACACAATAGCTCTTGCTGCCCTGGCATATTGCATCAAGAAGTTATATGAACTCTATTCTGTATGATTTCAGCATCAAACAAAATGCAACTGTAATGCTTTTGATTTCTCTCTGAAAATTGGCAGAGAATGGAGTTTAGTTTAACAGTTAAATGAAACATTCAGCTGCACTGAATTATTTTCAGCTCTGCTTAATGCTG…	hypothetical protein MGC131128	MGC131128	N/A	hypothetical protein MGC131128	C:integral to mitochondrial inner membrane; C:mitochondrion; C:integral to membrane; C:membrane; C:mitochondrial inner membrane; P:mitochondrion organization; F:phosphopyruvate hydratase activity; P:gluconeogenesis; P:response to virus; P:carbohydrate metabolic process; F:DNA binding; C:nucleus; C:sarcomere; P:negative regulation of transcription from RNA polymerase II promoter; C:phosphopyruvate…	PTHR15099 (PANTHER), SignalP-NN(euk) (SIGNALP)	---	transmembrane protein 11	32	Xl.74633	MGC131128	734799	A2BD92 /// Q3B8H3		NP_001089736	NM_001096267	---	---	---	---	---	---
Xl.1502.1.S2_at	-0.00011688	upregulated	TGCAGCAGCTGTGGCCAGACAGGTTAGATGACTGTAGGTTTGGGAGGAGGGGGAAACTAAACTGGGACTATATGTCAGACTGGGGACTGCCTGAGGAAACAAAACAGGGATCAGCCAGGGGAGACAGACAAGGCATAAATGGGCTGGATAAATTAGCAGGTGATCAGTGTAACAGATTGGGGGTCCAGCTGAGGAAACAAACAGGAAATCAGGAAGAGGAGACAGACAGCTATCATTGGATTGGGGAAATTAGCAGGTGATTTGTGTGAAAGATGGGGCAATTCAGCTGAGGAAACAAACGGGATCAGGACGGAGAGACAGGCAGGATATGACTGAACATGGATTCTAAAGATCTACGAATACATAATATTTCATGCAACTCATTCACAAGCAAAACCA…	mesenchyme homeobox 2	meox2	N/A	mesenchyme homeobox 2	-	no IPS match	---	---	0	Xl.1502	meox2	380365	Q7ZXL2		NP_001080673	NM_001087204	0006355 // regulation of transcription, DNA-dependent // inferred from electronic annotation /// 0045449 // regulation of transcription // inferred from electronic annotation	0005634 // nucleus // inferred from electronic annotation	0003677 // DNA binding // inferred from electronic annotation /// 0003700 // transcription factor activity // inferred from electronic annotation /// 0030528 // transcription regulator activity // inferred from electronic annotation /// 0043565 // sequence-specific DNA binding // inferred from electronic annotation	---	---	---
Xl.1515.1.A1_at	-7.09e-05	upregulated	GAGTAGTGCAAGATTATTCCTTCAAACACCAAAGTCTTGAACCAATGAATCCAATTCCATCTCCTACTTTCACAAAATGTATTATTGCTGTTGTTCTAACAATACAACGTGCTCTGCCCAAAGGCAGAAAGAGTACAATAAATTTCAGAAGAAATAGTGGACAGCGTTACGTGCAAACAGAAATGACTGTTATTGCGGTTATTATAGGCATTTTAGAGAGCNCAGATTGCTCTGGTAGTTCTATTACTTCAGGCTGGTATGTGTTGTGTCCNAAGGCNTCTTTTGTTTACACACACNCAGATACCNGCTGTTGGTATATATGTATTTGTGTTGGTTNAGAATAGCGGAGGCTTTAGTAGAGCATGTAACTGGAGTCATAATGTACATAACTATATTATA…	---	---	N/A	---	-	no IPS match	---	---	0	Xl.1515	---	---	---		---	---	---	---	---	---	---	---
Xl.15206.1.A1_at	1.04e-05	upregulated	TCAGCATTCTGATACAATCTCCATGTGCTCATAATGTGAAGCTATTCAAATGTACCCTTGTCGTGTGCCTTAGATGACAGAATACCCTAATCAATAGAACCTAATAGTTTTTGCAGTAGCATGAAAGACTGAATGCTAGAGAATTAGAATATAGTCTTAGGGAAAATAAAGCATATTACCTCAAAATGACTATAAATCTTTTCATAGNATCTGTACTATACTCNAACTATCCCGTTGCACACTTTTCAATTTGCTTCTATTTATTGTTAGTTAGATACAAAAATACAGTGTTATATGGTATCTTAGTAA	---	---	N/A	---	-	SignalP-NN(euk) (SIGNALP), tmhmm (TMHMM)	---	---	0	Xl.72313	---	---	---		---	---	---	---	---	---	---	---
Xl.15239.1.S1_at	4.41e-05	downregulated	AAATTATACCTTTTGCTGTGGCAAGCAATATGGCAGATTCCATCTCATACCCNATTTATATAAAATGAAAATATGCAGACAAGGAACATTCTTTCCAACACACAGACTTTATACCTCCCTTTTGAAATGAACTCCTGCATAATAGCTTCCAAATGTTTGTTTCAGCAAATGATACAGGCAGACCTATGAACCTAGGTTATGGATCTATGTTCCCTACATGGTTCATGGTCTCCTTGTAACTTTGACTGGGTGTAATGAGGTGTGTCTGGGGCATTGCAGGGGTGTGGCTAAAAGAATCACCTCTGGGTGGGTGACTTCTCTGTACAGGCTG	---	---	N/A	---	-	no IPS match	---	---	0	Xl.15239	---	---	---		---	---	---	---	---	---	---	---
Xl.15257.1.S1_at	-9.85e-05	downregulated	GTCACCACACTCAGAAGACTTGCCAGCACACCACCAGCTAGTGCTCCCCCCAAAATCTCCACCTCTAAGATCAGCATGGCACAGAGGTTGGGTACAGTTCAGCAAAGTGACCCAGAGGAAATTGTCAAAAGGAAAACACTTTCAGCAAAGTTAATCCAGCGGCTGGGAAAGCCACAGGCAGCTCCTCAGGACAGCAAGGTTAGTAGCTCAAAACTACCAACTGGGCCATTCAGAGTCACCATCAAGAGGACTTTGGGGAAAACCAAAGTGAGCAGCACAAGCGATAACAGCAGTGCCCAGATGGACAATACAAGGATCGTCAGTGTCTTCAATAGGCTNGGCAGGAAATCTGTCTAAGAACANTTTTGNATTTGAATCTTCNCTTCCTTCTCCAAGGGA…	hypothetical protein MGC130975	MGC130975	N/A	hypothetical protein MGC130975	-	no IPS match	---	chromosome 19 open reading frame 47	0	Xl.15257	MGC130975	734777	Q3KQ46		NP_001089714	NM_001096245	---	---	---	---	---	---
Xl.15272.1.A1_at	-5.93e-05	downregulated	TTCATCTCACACTTTGGTCTTTTGGAGAATGTAAACCTTTGGCAATACCTACTACAGACTTAAGGTAGATTCTGTAATGCCATGGAGTATATGAAGACATAATCCATAGAATGTCCCCGGTGGATACGTTTGTAATCACTGTGGACCAAATAAAGACAACGTACATTAGTTTGAACCCAAAAGGTTTTCTAAATACTTTTCTTGGACTTGTTTTTTTTAACTCAACAGTCATTTTCTAAAAAAAAAGGAACAAGAAAAAAATCAACAATTTAATATTTATTTGGAAATGTATGCACTGGTATTGTCAATACCAATAATTCATGAAGAGGACTTGTCAAGAAGTGATGACTGAGGATCAACACAAATGAATTACTGAAGTACTTGTTAACAACCTGATTC…	---	---	N/A	---	-	SignalP-NN(euk) (SIGNALP), tmhmm (TMHMM)	---	---	0	Xl.15272	---	---	---		---	---	---	---	---	---	---	---
Xl.15411.1.A1_at	8.01e-05	upregulated	AGGATCACTTACCTTCTCCAGGAAGCAAATTAGAAACTGGTTTCTCATCATTATTAAAAAGCTCAAGATACGGAACATTCCTGGAGATGCCACCGCACCCCTTGTAAACCTGGGCACACACACAACACTGGCAGGACTCTTTCTGCAGGTAGGAACCATGACTGTGCAGTTGCAGTTTCTTAAAGTAGAACTAAACCCTAAAAAAGAATCATGCCTAGAAATGCAGTCATTTTATATACTGTACCAGCCCAGGGGTTCAGCTATGACCGTAATGATTNCCCCCCGGCAGTTTACCATCTTNAGTCTTGTTAGGCATAGTTTGCATCAGTGGCACTGCACATGCTTAGTGGGCTTTTGGCTGCTACTTAGAAGCTAAGATTAGGGTTCAATGGAAATTNN…	---	---	N/A	---	-	no IPS match	---	---	0	Xl.15411	---	---	---		---	---	---	---	---	---	---	---
Xl.15505.1.S1_at	0.00010123	upregulated	TACCAAACTGCCTCCATTTCTTCTTCCATATATACCAAAAAAGAAATCTCCGAATGATAAGTGGCCCCTTAACTATACAGCTTTTCTTAATTATTACTTTGAAACAACTTTTAAAGGAAAGCTTTCAAAAGAGGTTGTACTGGATTGCATTCAGCAGGGTATAAACTATAATATTTTCCCCTTAAAACAATCCAATGATAAACTGTACAAACAAGTTTATACAAGGATTGTCCATTTAAAAAGGCAAAGGGAAGGGATGAAGAAAAGATACAACAGGAGACAGTAATAGAATCAAAGACATAAAAACCCACATATTACCTCTGTCCCCTTTTCCTTGTTCTGCAGTGAAAGTAGGGACCACATTTGTTTGGGATATATTATTCCCTACTAGTTACCTTT…	val protein	val		val protein	-	SignalP-NN(euk) (SIGNALP), tmhmm (TMHMM)	---	hypothetical nuclear protein val	0	Xl.15505	val	100217318	B5UA20		NP_001136262	NM_001142790	---	---	---	---	---	---
Xl.15559.2.S1_at	-1.59e-05	upregulated	ATGAGGATTTGCCACGAGATAGAATTAAATTCAAGAGTAAAAGGANCGTTGAACCAAGGTTTTCTCTGCCANTGGTAACTGCTGAAGACATAAGAAAGAAGCTTNCTNTACGCTTGAATNCTTATCGGGAAGTTCATCGGACACATGTAGCCGAGCGAGAAAAGTATGCGTATGACCTTGACAGTGCAAAAACCACACTAGAAAAGCTTGAAGTGTCGTCCACTGAGCAAACCTACAAGTTTTTCAAGAAGATGAAAACCTATGTAGAAAACTTTGTTGACTGTGTGAATGAAAAGATAGCCCAGATTAATCGGCTTGAATTAGAGATGCTTGAGATTTTTCAGGAACGCGCCGAGTCCTTGAAGAAGCGGAGGCAAGACGACCTTCGGAATGAGTCTG…	---	---	N/A	---	P:regulation of transcription, DNA-dependent; F:molecular_function; P:transcription, DNA-dependent; P:biological_process; C:cellular_component; F:transcription factor activity; F:DNA binding; C:nucleus; P:negative regulation of transcription, DNA-dependent	IPR012890; coil (COIL), seg (SEG)	---	gcf_mouse ame: full=gc-rich sequence dna-binding factor short=gcf ame: full=transcription factor 9 short=tcf-9	9	Xl.15559	---	---	---		---	---	---	---	---	---	---	---
Xl.15779.1.S1_at	-0.00020026	upregulated	ATCCAAGGTCAGATGGCACAGTTGCAAGAAGAAATAGAAAAGCTCAGAAAACAGGGAGTGAATGTAACTGCAGAGGCTGCCTTCTTGCGTTCCGCACAGGCAAAGACCGCAGTAAGGCTTTTTGAGGAGGAATACAGCCATTCCAAGCAAATCCTTGACAAAACCACTGAGCGTCATAGGAGCGTATGTGAGATGTATACAAGATTTTGCAAGGAGTGGGACGCAGCCAGGAAAAACATGCCGGAACCTTCTGTAGATCAGATGATATCTGGAGTCCCATCAGAAGGTGCCCAAATAAAGCAGCCTCCCGCCTCGCAGGAAGAGTAACCCTTGCCATAAGTAGAGGTTTGGGATTCCTGAACACTTATTTCAACTCTTGATTTTTATTCTGCTTTATGT…	---	---	N/A	---	-	coil (COIL), PTHR21731 (PANTHER)	---	---	0	Xl.15779	---	---	---		---	---	---	---	---	---	---	---
Xl.15784.1.S1_at	-6.27e-05	upregulated	AGGCAGGAATAGACACCAGCGCTTTCCTCATATTCTAACCATGGGAATCGGATATTCAAAGATTGAGGGACTCGGGGCAGATTCATTGCTACAAAAGAGACAAAACTTTTACTCGCATTTCTACATCTGGATGATTCGGGGGGNTGGGGTTAATATATTTATAATGTGTGAATTTGTCTTTGTGGTGTTTGTGTAATCACTGAATGTCTTTAAACTTCAAGGGTAACTAGAACCCAGTTTAAATGAGGCTGTATCTTCTGTACATTTGCCTATTGCTACAGAAACAAAGCTGCCATCTTGCTCAATGCTGCAAGGGAATTGTATCACAATTTTGGGAAACNTCCCCTTTCTGTCAGGCTGCAGTTCAATAGATGGGACTCTCAGCAGCCAAAGGGTTAA…	calcium channel, voltage-dependent, gamma subunit 1	cacng1	N/A	calcium channel, voltage-dependent, gamma subunit 1	-	no IPS match	---	---	0	Xl.15784	cacng1	100036935	A1L2S3		NP_001091175	NM_001097706	0006816 // calcium ion transport // inferred from electronic annotation	0016020 // membrane // inferred from electronic annotation /// 0016021 // integral to membrane // inferred from electronic annotation	0005245 // voltage-gated calcium channel activity // inferred from electronic annotation	---	IPR004031 // PMP-22/EMP/MP20 and claudin // 1.6E-5	NP_001091175.1 // span:13-35,111-133,140-162,182-204 // numtm:4
Xl.15798.1.A1_at	-0.00015395	downregulated	TCACTTTATCCACTCAGGTTGAGTTTATTATAAGAAACTGTTTGGTAGTGCCCATATTTCCCCGCATGCCCAAGGTGTATAAGGAGCTGGGCAAAGGTAAAGGGAAATCATAGTTGCAGTTGTGAGATCACTTTTGGAGGGTCTCTCCATTTGGGTAGACAGAAGTCTTCAGACATTTCTTCTTAATTTGGATTCTTATTNAACTCCTGTGTCATAAAAAGTCACTTAATTCAAGTATTCGACATAATTTTGGGTACTAGATCTTCTTGTCTTCGTTTTCTAACAATTTGCAGAATGTTTTGATTGTCTGTGTGGAATTTTTACTCACAAATATGGGGGTTTCTAGTCTACTTCCAAAGGGGCAGGATGAAGATGGGTGCAGCCTTTGCCCCTCCGTAT…	---	---	N/A	---	-	seg (SEG)	---	---	0	Xl.6187	---	---	---		---	---	---	---	---	---	---	---
Xl.15828.1.S1_at	-0.00032835	upregulated	GACTTGATATCATTTCCCAGCAGTGATGTTCTCTAAACACTAGGGGAGGTTCAGTAGTGAGGGGGCGTGACCAAGACATGGCGCTGTTTTTGTTTGTGGGGGGGAGGGGGCAGGAAATGACACTGATGCTGTGCAGGAAAGGGAGGAGTCAGTCTGAAACAATAGCAGAGTCTAATAGTGTAAGGAATGACACCTGGAGGGATCTCAAGTACTGGACAGATGTTCGACAGCCGGCGGAGAAGGGGTTAATCACAGGTGGAGAACTGCTCATTGCAAATGGGAGAAATCGGCTGAAGAAAGAAATATTCTGTGTGCGGAGCTAAAAGACGAGGACATAAATGCTCCGCACAGAGAGATGCTCTGCATTAATGGATGGATTAGAGAGAAGCTCTGCACTTG…	hypothetical LOC495425	LOC495425	N/A	hypothetical LOC495425	-	no IPS match	---	---	0	Xl.15828	LOC495425	495425	Q5U4V4		NP_001088551	NM_001095082	---	---	---	---	---	---
Xl.15853.1.A1_at	1.04e-05	upregulated	ATTTGCACTGTGAAATTCCTCTCCTATATTGATAACAAGTTCTTCTTGGTTATTCCATATACAGTAAATTAGAAAAGTAAATTAGAAAATGCGGCAATCCTAGCTGGGTTGATCCAACCTTTTTTAATATTTGTTTGATAAAAACGCATGCAGATGAAGTGCAGTTGTGTCACCAAAACTGTTCAGCAGCAGCTGTGGCTCTTAAAAAAATAAAACACTTTTATATAAAAGGTACATAACATAGAAATTGTTCTTTATGAATGAAAATAGGGCACAAGAGTTCCAGATGCTTTTCCTGTAACAAGATCATTGTAATGGGATGCAAAGTGTTAATAAGCTGGACTGTTATCAACTACAGTACATGGTAACGGCTGGACAGCTTTGAAGAAAAAAAATTTA…	---	---	none	---	-	seg (SEG), SignalP-NN(euk) (SIGNALP)	---	---	0	Xl.15853	---	---	---		---	---	---	---	---	---	---	---
Xl.1588.1.S1_at	0.001505	upregulated	GGATCTAAGTTGTTGCGTGCCAAATGTGTCATTATAACATTTTAGAACCAATCAGCATTTTGAAGGGAAAGGATCCGTTGGACCACTTTTCTCTGATTTGTCAATTCGTTCACTGCTCATTCATGATCCATTGGAAAATATAAGTTAGAGAAATGCAACATTATCGGAGAACAATTTAGAAGTGTACCAGACAAACATCCTTTTAGAATGGTAGAGCCAGGAGTCCGAACACAAAAGTAATGATTTTTTAACTTGAAGCTTTTGTTCACACTGATCTCCTGTGCAATACTCAAACAGCTGAGAGGTAGCATTTCAGTCCATAAGAACAAATACTATGACCTGCTGTTTACATAATGACCCCCCAATTATTTGTCAATTCATCTTTAACATTCACAACAG…	SRY (sex determining region Y)-box 10	sox10		SRY (sex determining region Y)-box 10	-	no IPS match	---	---	0	Xl.1588	sox10	398422	Q8AXX8		NP_001082358	NM_001088889	0006350 // transcription // inferred from electronic annotation /// 0007275 // multicellular organismal development // inferred from electronic annotation /// 0014029 // neural crest formation // inferred from mutant phenotype /// 0016055 // Wnt receptor signaling pathway // inferred from electronic annotation /// 0030318 // melanocyte differentiation // inferred from mutant phenotype /// 0045449…	0005634 // nucleus // inferred from electronic annotation /// 0005634 // nucleus // inferred from sequence or structural similarity /// 0005737 // cytoplasm // inferred from sequence or structural similarity	0003677 // DNA binding // inferred from electronic annotation /// 0019899 // enzyme binding // inferred from physical interaction /// 0032183 // SUMO binding // inferred from physical interaction	---	---	---
Xl.15900.1.A1_x_at	1.99e-05	downregulated	GACCCTAAACACACTACGTAATCTACAAAGACATTTATGCAGAGGGAGAAGAACAATATTCTGGAATGGCTGTTACAGCCCCCCGACTTGAATATTATGGCAAATCTATGGGATGATTTGAAGTAGGCTGTCCATGCTCGGCAGCCATCACATTTAACTGAACTGGAGAGATTTTGTATGGACGAATGGTCAAAAATACCACCATCCAGAATCCAGACACTCATCAAAGGCTATAGGAGGCGTCTAGAGGCTGTTACATTTGCAAAAGGAGGCTCAACTAAGTATTGATGTAATATCTCTGTTGGGGTGCCCAATTTATGCACCTGTCTAATTTTGTTATGATGCATATTTTCTGTTAACTTTATGTCAATGCTGAAATACTACTGTTTCCATAAGGCA…	---	---	N/A	---	-	tmhmm (TMHMM)	---	tpa_exp: transposase	0	Xl.24658	---	---	---		---	---	---	---	---	---	---	---
Xl.15912.1.A1_s_at	2.19e-06	downregulated	AATGTTTGCATGACTCGTTGCTGCCCTTCATTTTATATGTATAACTATTAGCTCCNTTCCGATATTAAATCAGAAGCACAATAGCCTTGTGCCCATCAAAACACAGAAAGATAGTTGTTGCTTATAGATTTAGACATCCAATGCTTATGGATCTAGATACTCTGTGCTTATAGATATAGATATCCAGTGCATATAGATATCCAGTGCATATAGATCTAGATATAACTTGTGATTAGACACAGGATGGAAATGATGGCAGCCAAATGCTGGAGAACAGGAAATCCATACAATTCATGTTATCGAATATATTATATACACAGTAGCATATATTGTACCTGGCCTTTGTAAAGTAGAAGTATTTTCCTTCCTCCTCTGCCAAGCTACTCGGGTTCTAGAACA…	phosphatase, orphan 2	phospho2	N/A	phosphatase, orphan 2	-	no IPS match	EC:3.1.3.74	---	0	Xl.18703	phospho2	779316	Q0IH26		NP_001090404	NM_001096935	0008152 // metabolic process // inferred from electronic annotation	---	0016791 // phosphatase activity // inferred from electronic annotation	---	---	---
Xl.15975.2.S1_at	4.64e-05	upregulated	GTAAGGACCCCACCCATAGTATTGGTGGGAAAATAACCAATCAATGCTTCTGATTTGCAGCTCAAATCTACACACCAACATGTAAGACACCCCCCACCAATAGGATTGTTTGAAATATAACCAATCAACGCTTCTGTTTAGCAGCACAGCCCTACACACTATGGCCAGACATGTTCACCCTCCCATAGGATTGGTGGGAATACAACCAATCAATGCTTCTGTTTAGCAGCACAACTCTACACTCTATGGTCAGACATGTAAGACTTGGTGGGAATAAAACCAATCAATGTAGGATAGGTAAGAACCACCTACATAAGATTGGTGGGACTATAATGAATTGGTGCTTACTTTTAGCAGCACAGATCTACACACCATAGCCAGACATTAAAGCCCCCCATA…	---	---	N/A	---	-	no IPS match	---	---	0	Xl.15975	---	---	---		---	---	---	---	---	---	---	---
Xl.16013.1.A1_at	-4.58e-06	downregulated	GAAGCTATTCGGAGATATTCTGGAAGATCAGGAAACATTGAACCAATACGATTAAAAACGGAATTAACCCAGAGAGACAAAGATCATATAAGAGATCCACCGCATGACGGTATATTTATATATGGAATCCATATCTGGGGAGTGTTATGGAACAAAACTGATTCAGAAGTTGTGGATTCCCCCCCAAAACAAGCACTGAATACTTTGCCAGTCATTTATCTGCAATGTCTTCCCATTTCAGAGAAACCTGGAATTGGAGATACTTTAAGAGGATTAGAAACATACAATTGCCCTGTGTACTCTTCTACAACCTATGTAAGAGAACCAATATTCCATGTAGATATACACAAAGAAAATATAGCTAGTTCACGTTGGGCACTTAGAGGCATGAAAGCAACT…	---	---	N/A	---	C:dynein complex; F:ATP binding; F:nucleotide binding; F:microtubule motor activity; F:nucleoside-triphosphatase activity; P:microtubule-based movement; F:ATPase activity; P:ATP catabolic process	IPR004273; PTHR10676 (PANTHER), PTHR10676:SF136 (PANTHER)	---	axonemal dynein gamma heavy	8	Xl.16013	---	---	---		---	---	---	---	---	---	---	---
Xl.16037.1.A1_at	-3.11e-06	upregulated	AAATAGGGCTGGAGTCTGCAGGTTATATTCTAAATTGGAATGAAATCTCTTTGCAATATAGTTGACCTAATGAGAACCAAAGTTATTATATACAATTATAAAAAAAAAATATTTGAAATTATTATATTAGTTAAAGGGATACAAGATCCTATTTGTAATATCTGCGTTTGAATGTATGTATGTT	---	---	N/A	---	-	no IPS match	---	---	0	Xl.16037	---	---	---		---	---	---	---	---	---	---	---
Xl.16084.1.A1_at	-1.9e-05	downregulated	GATGGGACTTCATTTCAGCTATATGGACTTGACTGTGCATGATTCCTTGACTTGATGGAGCTCTTAACATATCAGAGCATACATTGAACACTGTACTGTCTACAATCATATTGATTTCAGTGAACTATACTTCCAGCAGGACGGTGCTACGCTTCAGTGTACAAGTCTTTGGTGTGACGTCCCTCAGTTGCTGAAATGATCCCTCAAGAAGCTTGGAACTGTCTACATGCTATTTTGACTTTACTTCTATGGATTCTTGACATTCCCATAAAACACCTTTGCCTTTCACTGCAAAAATATCTGGAGACAAACTTTCATTGATTTTATGCAGCACAGACAGCTGTAACCATCAACAACAACAATATAAAGCTATGCAAGTTCCCTCGTAGCTTTGTAAAC…	---	---	N/A	---	-	seg (SEG), SignalP-NN(euk) (SIGNALP), tmhmm (TMHMM)	---	---	0	Xl.73440	---	---	---		---	---	---	---	---	---	---	---
Xl.16134.1.A1_at	8.97e-05	upregulated	TTAACACAAGGCTCCAAACCCAGTGGTCCTATTTGCTTACAATGCCAGCATTGAAGACGTTAACCCCAGGAATTAACGGAATGTTTTAAAATGAATAGAGAGGAGGAAGTGCTGACTGAGCTCTCTCTCTCTCTCCCACCTTCCCTCTATCAGAGGGGCTGGGAGTGTCTGTACAGCCTGATGGACCCCTAACCTCCTCTCTTTGTATTTGAAGAATATGAATGAACTCCCAGTCACATCTATCAAAACTGCCTTGCATTTGGGTATAGGCTTCACTACCCTTTGTATCAATGCTGTCAGCTCAATTTTTCATGTACAGAGCAAATTACTAGTATTACCCAGGACCGTCCCTGCAGCATGACCATACCAGTAGTTTGAGTAAATATCAGAATATTTGGG…	---	---	N/A	---	-	no IPS match	---	---	0	Xl.16134	---	---	---		---	---	---	---	---	---	---	---
Xl.1626.1.S1_at	-0.016274	upregulated	TCCAGTCCCAGAAAGTGGGGGGCAAGGTGGAGGCGGTGGAGGTGGCAGAGGCGTTGCAGCAGAGGCTGGAAGTGGTCAAATGAACTACATTCAAGTCACACCTCAGGAAAAAGAAGCTATAGAAAGGCTAAAAGCACTAGGATTCCCTGAAGGACTCGTGATCCAAGCTTATTTCGCATGTGAGAAGAATGAGAATTTGGCTGCCAATTTCCTCCTACAGCAAAACTTTGATGATGATTGAAAAGAAGAGACTATTTTTTTGTATCTCACTTCACACCAGTGCATTACACTAACTTTGCTCACTGGATTTACTCGGATGATTTGGGTTCATATCCACATTATTCGGGGTATGGTAGTAACGGGGGGTGGGATGGATTGGGAAATATTGGAAAA	RAD23 homolog B	rad23b	N/A	RAD23 homolog B	P:proteasomal ubiquitin-dependent protein catabolic process; F:damaged DNA binding; P:nucleotide-excision repair; C:nucleus; ; C:cytoplasm; P:regulation of proteasomal ubiquitin-dependent protein catabolic process; P:nucleotide-excision repair, DNA damage recognition; F:polyubiquitin binding; P:spermatogenesis; P:response to DNA damage stimulus; P:nucleotide-excision repair, DNA damage removal; C…	seg (SEG)	---	mgc53561 protein	18	Xl.1626	rad23b	398507	Q7ZT10		NP_001082494	NM_001089025	0006289 // nucleotide-excision repair // inferred from electronic annotation /// 0043161 // proteasomal ubiquitin-dependent protein catabolic process // inferred from electronic annotation	0005634 // nucleus // inferred from electronic annotation	0003684 // damaged DNA binding // inferred from electronic annotation	---	---	---
Xl.16412.1.A1_at	0.00021698	downregulated	AAGTCTCTTCCCGAGAGAGATTCTGGAACGTGAGCTACAAGCAAAACAACTGAATGCGAAGCTGCGCCACGAAGACAAGATGAAAAGAGACAGAAAAACGCAGAAGAAAAGCAAATGAATACTGTGCTGTGAATCACTGAAATCTTACAGAAAGGATTAATGTTTTCTTACAATGCTTGCATATTTTTGGCAAATACAGTCCAGTTATCTGTACAAACAAAATTATTATTCACTAAGAATATATATAAATAAATCAAACAACAAAGGAATTATTTGGGACTTCTATAAGAACAAAACAGAGGAACCTGAAATAAAAGTTAGGCATTTACTTGGACAAAAGTTTGAACTTGATGGATAGCACTTGAAAAACATGCAACATTTTCAGTAGATTTTTAGGCA…	---	---	N/A	---	-	no IPS match	---	---	0	Xl.16412	---	---	---		---	---	---	---	---	---	---	---
Xl.1643.2.A1_at	0.00016767	upregulated	AAATCTTTGACTTTGCGCTTTGATAAATGTGCCTCTAAAATTAACTTTGGTTTCACATCTATAAAAATCTGATGCACCAAAAACACAAGTAATAAGAAGTACTGGGAAAATCATCAAGAACATTTGTGGATCTTCATTTCATTCAGTGATAAGTAAAATTGCCCATCCAGTATGCTTGCAATTCATTGTAACCTGCTGATGAGACACATTTCTTTATTTTCTTGCTTTATGTTACTGATTCGCACGCTGAAAGGGGTCAAGTTATTTTGTTTTTACTTTTTGTTTCAACTTCTACAGGTTATGAATGCACCTTTATACATATTTATGTTAACTGGTACATAATTTATGAAACCTTGTCCATACAATAAAAATACCTAAGTATTTTGTTATTTTTCTTTT…	---	---	N/A	---	-	SignalP-NN(euk) (SIGNALP), tmhmm (TMHMM)	---	---	0	Xl.1643	---	---	---		---	---	---	---	---	---	---	---
Xl.16551.1.A1_at	5.47e-05	upregulated	GGCTGCCAAGAACACTGGTTAGACGAGATACAGACTCTGCAGCCCTCCTATTCATTAGGAGACTCCATAATTGTGGTCCTCATCTTGGCTTCCATAAACATTCAGGAACTGTAAAGTGTTGGGATGTGTGGGAGATTCTATCTTATGGCCTCATGTGATATGTCTTCGCTGCTTCAAAGACTCTTATGCTGTTGGGTAGGGTTGTAGAAGTCCTTTGGGTTGATAGGCCACAAAACTTCATGAGATGTTCTTCAAGAAATATTTTGCACAGGACTTCAGAAGTTCTGAAATATGTCATCAATAAACCAATATGTTGTGCCCTCTTCCATATGTCGGCTGAACGTCTAACACGGATGGCATTGCTCTACTGGCACTCAACCTGCTTCTCACTCAATCCGT…	---	---	N/A	---	-	no IPS match	---	---	0	Xl.16551	---	---	---		---	---	---	---	---	---	---	---
Xl.16561.1.A1_a_at	1.19e-06	upregulated	AGTGTTACGACTTGTTCAACCTCCTCGGCCTGCGCACGGCTTATGTCACCCGTATTGGGCGCCTTGTGGGAGTGGTTTCACTATCTGAGATAAAAGAGGCCGTTGATGGGACAGTGAAAGGGACATTCAACCCCAGGACTCGGGAGGAGACAGAGGAGACCCTACACTTGAACCCA	---	---	chloride channel protein 1-like (LOC100487225)	---	-	IPR001807; PTHR11689:SF31 (PANTHER), seg (SEG), SSF54631 (SUPERFAMILY)	---	---	0	Xl.16561	---	---	---		---	---	---	---	---	---	---	---
Xl.16609.1.A1_at	-5.12e-06	upregulated	TTACGACAAGCTGTTTCCATGCATAACTGCCATTACTGCATTGCTTTGGTGTATTTTTTTCTTGACCCAAGAATGGCATACATGTGTTATAATAAAATACATTAAGCAGTGTTCTTATTATCTTCAGTACTTTTAATATTTCATAGTTACATTGGTAATTTTTTTATTCCAGACTTGTATCCATAAACCTACATGTGCCTTTCCTTTCCACCCTTGCGATACACTGACGAATAGTTGGAAACTGAATCTGACTTATAATTGTGTACTGTTGTAAAATATTGTGATGTCATAAACTTTTTTCTTCACCTTCACATCCCTTAACATCTGATTCACAAATTAATGTATGTTGTACAAAAAAGGGATACAATTCTTTATTACATAAGGTAATAAAACAGANTG…	---	---	N/A	---	-	SignalP-NN(euk) (SIGNALP)	---	---	0	Xl.63870	---	---	---		---	---	---	---	---	---	---	---
Xl.16628.1.S1_at	0.00020454	downregulated	TAAGAGCCCCGAAAATACCAGTGATCTCAGGAGCGTTCTGCTATGATGTAGTACTGGACAGTCAGCTGGATGACTGGCGCCCAACAGAGGAGAATCTACGATCCCTAACTAAGGAAGCCCACAGCCTTATTCACAAGGACCTGCCGTTTGAGTCGATGGAAGTCGAAGAGAAAGTGGCCCGGGAAATATTTCAGCATAATGCTTACAAACTGATCCTTGTTGAAGAAAAAGCAGCGCAGAGCCCCCAGGGACTAGTGACGGTGCACAGATTTGGTGATTTCGTGGACCTCACTGACGGACCTCACATTCCAAGAACNAGTTTCTGTCAGCAGTACGAGGTGACAGCNGGTCATTCCCTTCCAAATATTCCATCAGAACATGTGCGCAGATTCCAAGGAC…	mitochondrial ribosomal protein L39	mrpl39	N/A	mitochondrial ribosomal protein L39	F:nucleotide binding; C:ribosome	IPR015552; IPR018163; G3DSA:3.30.54.20 (GENE3D), G3DSA:3.30.980.10 (GENE3D), PTHR11451 (PANTHER)	---	mitochondrial ribosomal protein l39	2	Xl.16628	mrpl39	733275	Q4QR02		---	---	---	---	0000166 // nucleotide binding // inferred from electronic annotation	---	---	---
Xl.16699.1.A1_at	-1.05e-05	upregulated	GTATGAATTTCACGCATTGCAACTGTGGGCCTGATTTGTCAGACATCGAACCGGGGAATCCCAATTTATCAAACTTTCCGAACTCAGAANAATTAATTGACACATTTTTCAAACCTGAAACCTTTTGATAGGAATATTTTCTCCTGCTTTGAGCAAACGCCGATCTGATTTACTGGGTTGTAGTGCTCAGTGTTGCTGTGAGCATTCACCTAACCGGATACTTTCTCTCTGGTCCTATCCAGGGAGAAAGGATTATTTTTTGTTGGAAGGTGTTGCTTCGGCAGGAAGAATGGAATGGTAAAAAGTTTAAAGTTGTTACTTAATGGCTCATTGATGGTATTTAGCTACCGAAGAGCAGTTTTACAATGATGCATTTTTAGTTTTGTTTTAAATACAAAC…	---	---	N/A	---	-	no IPS match	---	---	0	Xl.16699	---	---	---		---	---	---	---	---	---	---	---
Xl.16708.3.A1_at	-0.00016724	upregulated	GTCATTTTGTCTTATAACTACCTGTAATAAAGCCAATTTATTATCAGACTAACCAATATCAGCCTTGTTATTCACTCCTAAGCTGCCAGTTATATAGCAGCACATGAGAAAGTTTGTGTTGAAAGAAAAACCACAAATNTGAGCGACAGAAATAGAACTTTTGGATGGAAAAAAAACAGCAAAGCAAGCTGGATTAAGATTTGTGTATGATGGGTATAGGGGTTCAATTCCAGTGTTTTGCTGACCTCATGTGGTCTGCTTCTTACACTACACTTTTTGAGATTTTTCTTTTACTTCACCTTCAAACNCNTTTTTTTTANNNNNNNNGGTTTCAGATAGTTCACCAGAACATATTTTCTATGTGTGACTGTTTTCCTAATGAAGTGGAAAGTTTCATTA…	---	---	N/A	---	-	seg (SEG), SignalP-NN(euk) (SIGNALP), tmhmm (TMHMM)	---	---	0	Xl.16521	---	---	---		---	---	---	---	---	---	---	---
Xl.1690.1.S1_at	-0.074564	downregulated	TTTAGCATGTTCTTCCAAACTCGGAAACTGCAACATTTTATTTTTTTGTTAAATTATGGATTATGCCGTTTCTCCTTTCTGTTATATTCCGTTCTAAATTTCTTATTGCAAGCCCTGTTTAAAAAAANNNNTAGAGTAGAAAAAGCTGCNTTTTTTTTNACANATGAAAACAATCTAATAGCATTATGAATCATTTTTGAGCTGAGAAAAATATATTAATTTATACCGAAATCCTTACTTAAAATATATAGAAAAAAANCCACCTCGGTGCTAATTAGACAATACGGCGAGCAATAACTTGTCATATAAAGTGCAGTCTGANTAGTGAAGTTTTAACCCTTGCTTCAAAATTGGTATTATTTTTGTATATTTTTAGATCCAATGAAGCACTCCTTAATT…	SRY (sex determining region Y)-box 9	sox9-a		SRY (sex determining region Y)-box 9	-	SignalP-NN(euk) (SIGNALP), tmhmm (TMHMM)	---	---	0	Xl.1690	sox9-a	399405	B7ZR65		NP_001084276	NM_001090807	0006350 // transcription // inferred from electronic annotation /// 0007275 // multicellular organismal development // inferred from electronic annotation /// 0007506 // gonadal mesoderm development // inferred from electronic annotation /// 0014029 // neural crest formation // inferred from mutant phenotype /// 0030154 // cell differentiation // inferred from electronic annotation /// 0043049 //…	0005634 // nucleus // inferred from direct assay /// 0005634 // nucleus // inferred from electronic annotation /// 0005634 // nucleus // inferred from sequence or structural similarity /// 0005737 // cytoplasm // inferred from electronic annotation /// 0005737 // cytoplasm // inferred from sequence or structural similarity	0003677 // DNA binding // inferred from electronic annotation /// 0016563 // transcription activator activity // inferred from mutant phenotype /// 0019899 // enzyme binding // inferred from physical interaction	---	---	---
Xl.1717.1.S1_at	-0.0019946	upregulated	TATAGTTCCCATCATGCCATTGTGGGTACCTTTTCCCTGCCTTATGATGTTGTAGTGGAGACAATNGCCACAACTAGGTCTAGTTGGGTTAAAANAAGGTTTGAAAATGGAAGTCTTGCAATAGTTAGCGGGCAGCACCTATTGTAAATNTGAATCCTTTTTATCTCACCCCAAGCATACATTTTAATATTGTAAAATGATGCTGCTNTAATAGATAAAGTATGAAACTGCAATACACAAAAGTACCTCGAATAACTCGGCACACTCAAAAAGTTTGATTCAAATGTCTATGCATTGTTTTACCTTGNACTAATTTGCCATTAANATTTATTATCTTTGNATTATTCCANAGCCATGCCGCCTTTTACTAAGTTCCTTATGTTATTAATTCTTTTTTTT…	pyruvate dehydrogenase kinase, isozyme 4	pdk4	N/A	pyruvate dehydrogenase kinase, isozyme 4	-	seg (SEG), SignalP-NN(euk) (SIGNALP), tmhmm (TMHMM)	EC:2.7.11.2	---	0	Xl.1717	pdk4	379789	Q7ZXU6		NP_001080097	NM_001086628	0007165 // signal transduction // inferred from electronic annotation /// 0018106 // peptidyl-histidine phosphorylation // inferred from electronic annotation	---	0000155 // two-component sensor activity // inferred from electronic annotation /// 0004673 // protein histidine kinase activity // inferred from electronic annotation /// 0005524 // ATP binding // inferred from electronic annotation	---	---	---
Xl.1722.1.S1_at	67.2489	upregulated	CTAGCTGCAGCTTTAGCTCACATATCTGGGGCNACGTCCATTAAACAGCGATCTTTGCTCAACATGGAAGCGGGCTACATGACNATAACATTGAAGAGCTCAGTACCCATTCACAACTTAAGCTATGCATGGCGATCAATTAAAGAACAACTGGGTGAAGATGTCGATTCTAAAATCCATAGAATGTGTCTACTAAAGGATTCCATGGGTGTGTGTTTTGATGTCCGTTCTGAAGACTTGCAGTCAATGCAGGAGAGCTGGTCAGATACAAGGCGGTGGCAATTTACAATCACAACTGAATTACCTGNAATTCAAGAATCTGAGAGAAGCTTTGATGGTCCAAGGAACAGAAGTTTTGGAGGAAGAGGGAGGAGACCTTTTGACAGAAGAAATAATTCC…	DEAD (Asp-Glu-Ala-Asp) box polypeptide 21	ddx21	N/A	DEAD (Asp-Glu-Ala-Asp) box polypeptide 21	F:helicase activity; F:RNA binding; F:nucleic acid binding; F:ATP binding; F:hydrolase activity; F:ATP-dependent helicase activity; C:nucleus; F:nucleotide binding; F:RNA helicase activity; P:ATP catabolic process; C:nucleolus; P:metabolic process	IPR012562; PTHR24031 (PANTHER), PTHR24031:SF22 (PANTHER), seg (SEG)	---	af302422_1 rna helicase ii gu	12	Xl.1722	ddx21	398188	Q32NW4 /// Q6AX07 /// Q9DF36		NP_001082033	NM_001088564	---	0005634 // nucleus // inferred from electronic annotation	0003676 // nucleic acid binding // inferred from electronic annotation /// 0003723 // RNA binding // inferred from electronic annotation /// 0004386 // helicase activity // inferred from electronic annotation /// 0005524 // ATP binding // inferred from electronic annotation /// 0008026 // ATP-dependent helicase activity // inferred from electronic annotation /// 0016787 // hydrolase activity // i…	---	---	---
Xl.17251.1.A1_at	0.00041422	upregulated	AAATTGGCAGGGTGTTAGTTTTACTGGCTTGCAACAGCATGGTTTTAGTATGATTCCTACTAGAGAATGCCTGGAAAGTGTTTGTATGGTCTTTTAATGTCTCTGTACTCTTGTTTTTAATGGTAAGGCCCCCCGCTAAGATTAAAAGTGCCCCTGGGACAGAGGCTGATGTGAATGTTAATCTATTTGAAGTGCAGAATCCTGTCCCTGTATAAATAAAG	---	---	N/A	---	-	seg (SEG), tmhmm (TMHMM)	---	---	0	Xl.17251	---	---	---		---	---	---	---	---	---	---	---
Xl.17303.1.A1_at	5.39e-05	upregulated	TATTCACATCACACAAAGGGCTGCTATATCTATATAATCACTCCTATCCGCAGCAAGACCTTCTAAAAAAATTAGCATAATGCTTTATAATTCCCAGCAAGTGAATAAATGATGCCTTTTAGTTGTGCCACTCCGTTCTTGTACTGTCCTTCAGAAAGTTCCTAACAAGGACCCAAATGTTTGTGCATAATATCATCTA	---	---	N/A	---	-	SignalP-NN(euk) (SIGNALP)	---	---	0	Xl.17303	---	---	---		---	---	---	---	---	---	---	---
Xl.17360.1.S1_at	0.0003398	downregulated	GAATTCCATTTCTCCAGTTGACACTGTGGGCTAGTTATACTAAACCCTGTAAGGCTTATACTTGGGGATGGAAGCCAGATTGCAAAACCCCCAAAAAGCTGATCATTTAAGTAGTGATCATTGCACAGCTCAGCATAGTCTAGTTGTGCCAGTAGTATCCCTGGACAAGCCAATGTTTGCCTTATGTTATGCACTTGAGCTTATGGAAACTATAACCGTCTGTGCCTTCTCTTGCATACTACATTTTTGTGTATTTTACATTATGGATAACACTTCTGGGGAAGTAACCTGTATTAGGGCAATAAAAAGAAAAGTGTCATATTTTGGTGATANACCCCCCCAAAAAAAANCAACCAAAATTGTAATCACTTAGCGTCCGATTTTCATTTTTTGCCCTAT…	ELK3, ETS-domain protein (SRF accessory protein 2)	elk3	N/A	ELK3, ETS-domain protein (SRF accessory protein 2)	-	tmhmm (TMHMM)	---	---	0	Xl.17360	elk3	380571	Q7T0T1		NP_001080877	NM_001087408	0006355 // regulation of transcription, DNA-dependent // inferred from electronic annotation	0005634 // nucleus // inferred from electronic annotation	0003677 // DNA binding // inferred from electronic annotation /// 0003700 // transcription factor activity // inferred from electronic annotation /// 0043565 // sequence-specific DNA binding // inferred from electronic annotation	---	---	---
Xl.17464.2.A1_at	5.03e-06	downregulated	GAAAACATGGATCAGTTCACTTTAGACATGGAGCATGTCAGCCAGTGTCTTAAAAGCATTGATTTCAGTGCAAACTGTGATGAGGATGAGGAAGAGGAAATAGAGGAATATGAAGAAACTGAAGAGGACACACTTGAAGGGCAGCAAGAATTCCAGGGCAAGAAAAGCATGTGAGAACAGTGTGGGGAGGATATGCCATACTCTCCCTGTGAGTTTCCCAGGGAAAGGGGACATCACATGAGACTAGTGGAAAAAGAGCCTGTGGGCAATGACTCAGGACTGCTGCTAATGATCAGAAGACTTGCATTNTAGGTCATCATTATCCGGATGTATA	hypothetical protein LOC100036938	LOC100036938	N/A	hypothetical protein LOC100036938	F:metal ion binding; F:zinc ion binding; C:intracellular	seg (SEG), SignalP-NN(euk) (SIGNALP), tmhmm (TMHMM)	---	loc100036938 protein	3	Xl.48332	LOC100036938	100036938	A1L2S7		NP_001091177	NM_001097708	---	0005622 // intracellular // inferred from electronic annotation	0005515 // protein binding // inferred from electronic annotation /// 0008270 // zinc ion binding // inferred from electronic annotation /// 0046872 // metal ion binding // inferred from electronic annotation	---	---	---
Xl.17503.3.S1_at	-0.00026971	downregulated	CTCAGAATCCTATTTTTGGTAGCATTTGGGCTAATGATAGTCATTTGTGCAGACCAGTGGAAGAACAAGTTATGGCCTGAACTAGGAGCTGCGAAAGCCAACGAACTGGACAATGACAGCTGGGGCTTCGTGCATCCAAGGCTACTCAGTGTCCCAGAGCTATGCTATCATGCAGCTGATACATGGGTCAGNGTGAACAACTTTTTGAGGAACCTTCTGCTCTTCAAAACTGAAAACCCGGGCAAG	---	---	N/A	---	C:integral to membrane; C:membrane; C:endoplasmic reticulum; F:molecular_function; P:biological_process; C:cellular_component	PTHR16449 (PANTHER), seg (SEG), SignalP-NN(euk) (SIGNALP)	---	family with sequence similarity member c	6	Xl.57895	---	---	---		---	---	---	---	---	---	---	---
Xl.17564.1.A1_at	0.00023507	downregulated	GACTTTTTCATTGCACAGGAGTTTGATGGTGGCAGCCTAAGAGGTTGGGCCTCTGAAAGGGTCATTGATCCTTAAGATCAGGAATCCCCAGTGCTATTTTAAAGCTATATACACTGTAATAATATAAATTTAGAATTAATTCCCTTGGACAGACAAAATGCTTTGCTGTCTGGAAGCGAATGTGCCTTGTTCATGTGCATTTCTAACTTATAGGCATTCATTACATGCTCTTCTGTATAGCGCTTCTCAAGTGCAGTGGCTTTTGTGACCAATTCTTATTTT	---	---	N/A	---	-	no IPS match	---	---	0	Xl.17564	---	---	---		---	---	---	---	---	---	---	---
Xl.17615.1.S1_at	3.03e-05	downregulated	GTTAAATAACACACAACCTGGAAATAAGTGATTACATTATGTACAATTTCTATTTAACCAACCTCAGTGTAATCCAGGGATCTTCAACAAGCTACTACTGAACTCCAACTCTGAATCATTGGGCTGTTTGTTAAATGCTGTTTAATTCTCACAGGGTTTATGAAGAATGTCAGTTATGTCTATTTAACAGTATAAAATGTGATGTGGGGATCCATAAATAGAAATCACAAAGGAACCAATTATCATTATAATACATTATTATTAATTAATATTGTAATTATTTAGAATGTTTGTTTTAATATTCGTCAAAAGGCCACAACAGTGGTTCTAACAAACTATATTAAGAATAGTAATGAAACTAAAAGAAGCAAAGACACAATCCTTGAGAACCTACAATTT…	phosphodiesterase 6H, cGMP-specific, cone, gamma, b	pde6hb	N/A	phosphodiesterase 6H, cGMP-specific, cone, gamma, b	-	no IPS match	EC:3.1.4.17	---	0	Xl.17615	pde6hb	447555	Q66IX8		NP_001087731	NM_001094262	0007601 // visual perception // inferred from electronic annotation	---	0004114 // 3',5'-cyclic-nucleotide phosphodiesterase activity // inferred from electronic annotation /// 0030553 // cGMP binding // inferred from electronic annotation	---	---	---
Xl.17620.1.S1_at	0.0077648	downregulated	GTATTTGTCAAGCTGTTTCTGCATAAGATTTTGGCATCAAAACCAATGGCGATGGGTTACAACATAAAATAATGGCTTATAATAATGGGGCTAAAGATGGTGATTGGGAGGCATAAAAGACAAGGCACTCATTTTTTTACCCTTTCTCCAGTGGAAATAATATTATACAGCATTATAAATAAGCCCCGAAGTGTCGCAATCAAGGATGTCCTTATATAGATCCTATGGTTCTCCAGCAGGGTCTCTGACTTAAGTGTAATTTCAATATTTGCTTTCAAATCTAATCTTCTTACTCAAGGTTTGGGGATCAGTGGGCCACTACAGCAGACTCCTTTTTTGCATAAAACAGAAATGTCTACCTCTGGGATATTACATCAAAATGATCGTCATCCACCCAAC…	---	---	N/A	---	-	no IPS match	---	---	0	Xl.80412	---	---	---		---	---	---	---	---	---	---	---
Xl.17641.1.A1_at	2.9e-05	downregulated	GAGTACTGATTTCATATGAGCTGTTTTATTTGTTGAATTAATCTTTTCAATGTATGTTTAGTATTTTTTGACATTTTGATTAAATAAACTCTTTGATATCCTTGTATCTGAGTTCCTAAACTCCTGACTTGCAGTATCCTGTGCCACTGTGCAAGTGTGTATA	---	---	N/A	---	-	no IPS match	---	---	0	Xl.17641	---	---	---		---	---	---	---	---	---	---	---
Xl.17661.1.A1_at	0.00024889	downregulated	GCACCATAGTGCTGTTTGTCTGGTTCTGGGGAATACACTGTCTGGGGTATATTACCACTAATGAATGTGACATGTGCCTACAATAAGTGTTAAAAAACCTAGGAATAACAGGAAAAAAGTACTTCATTGTGCTATACAGTTACACAAGCATGCTTTACTTTAATATCATATTTTATGTGCTACCAATTTATTACAAAAGTACCAAAGACTAATTAAACATAAAGAAATGCTGTTAGTTAAATGTATCAAACGCAACAATATATATTTTTTTTAAATCAGAGCTTGAATTAATTTGTTACTGTATTTAAATATTTGTAAATGCAAATAATGGTAATTAAAATGTTAATATAATACATAGTTGTCATAAAGTGTATAGTTGTTACAATAACCATTAATAAA…	---	---	N/A	---	-	seg (SEG), SignalP-NN(euk) (SIGNALP), tmhmm (TMHMM)	---	---	0	Xl.17661	---	---	---		---	---	---	---	---	---	---	---
Xl.17724.1.A1_at	-0.00036427	downregulated	TCCTAAATAGTGGATGTGCTGCATCCCAACTTTAAAATTCATCTTATCCCAACAGCCAATGGTTTTGAATTATTATCTGAACATTTTATGCATTTTCAACACATACAACAGGGGCTGTAAGCTTTTGCTTGTTAAAGCAGCTGCAGGTGCATTTTCTAATTATCGTTCATTAATATCGTCAGTTCACACCTCTGTTATTCCACGTTCAATTTATTATT	prominin 1	proml-1	N/A	prominin 1	-	SignalP-NN(euk) (SIGNALP)	---	---	0	---	proml-1	100316924	D0PWG3		NP_001163920	NM_001170449	---	0016021 // integral to membrane // inferred from electronic annotation	---	---	---	ACS34952.1 // span:120-142,168-190,459-481,506-528,822-844 // numtm:5 /// NP_001163920.1 // span:120-142,168-190,459-481,506-528,822-844 // numtm:5
Xl.17800.1.S1_at	-0.000191	upregulated	TTTTTTCCTGTTGGACACCTCAGCAATGGACTGAAGGGTGGTCCTAAAAATGCCTTTAATTGCTTTATCAATCAGAGCAAAATTTAGGTCATTGGGTCGTGCCCCACATGGTGTTGTACACAGTTTATTCAAAAAGCCACAATTACTATCAATTTAGCAATGAAGATCTCTTCTAACTTTCCTAAAAAAACAACATGGAGCTTATANAAGTCTGTATCACAGANTGTAACAATTTACATCTAGGTTTTTAACATGCCAAATATAGATCATCGATGCAACCATTTTATACTAAATCCCTGGCAAAAACAAAAACATTTTAGAAACATTATTTTGTTCCACCCTATATATCTTTTTCNACCCACAGTAGTAAGAAATGATAGCGAGAGATTCAACCTTTAG…	phospholipid transfer protein	pltp	N/A	phospholipid transfer protein	-	no IPS match	---	---	0	Xl.17800	pltp	447591	Q66IU4		NP_001087767	NM_001094298	---	---	0008289 // lipid binding // inferred from electronic annotation	---	---	---
Xl.17816.1.S1_at	7.91e-05	upregulated	CTGGAGGCTGAACTGCAGTCCCAGTATACTAAGAAAGCTGCACTAGAAGCGGCTGTTGGAGACACCGAGGGACGCTACGCTACTCAGCTCAGCCATATCCAGTCCATAATTGGTGGCATTGAGGCTCAGCTGTACGATCTCCGANATGAACTGGAACATCAGAATCAAGAGCATAAATCTCTTTTAGCCATTAAATCTCATCTGGAAGCAGAGATTTCAACTTATCACAAGCTGCTTGAGGGCCAGCAATTCAGCATTGGTGACTCAAAAAAGGGTGGTGTTGGTGATGCCAGTAGCACCACAACCACTACCAAAATCACNACCGTTGTGAAAGAAGAAGTGTCTTCGGGTCAAAAACAGAACTGAATTGTACCTTGGCATCATTCTATAAGAAATCAG…	keratin 13	krt13		keratin 13	C:intermediate filament; F:structural molecule activity; F:structural constituent of cytoskeleton; P:epidermis development; F:protein binding; ; C:costamere; P:cell differentiation involved in embryonic placenta development; C:sarcolemma; F:protein complex binding; C:dystrophin-associated glycoprotein complex; C:Z disc; F:structural constituent of muscle; P:sarcomere organization	tmhmm (TMHMM)	---	keratin 15	14	Xl.17816	krt13	444694	Q566F9 /// Q6GLQ7		NP_001086265	NM_001092796	---	0005882 // intermediate filament // inferred from electronic annotation	0005198 // structural molecule activity // inferred from electronic annotation	---	---	---
Xl.17881.1.S1_at	9.88e-05	downregulated	AGTAGAGGCTTGTTCCTCAGCGAGCCATGCTCTTTTCCACTGTGTATCTATTTGCTTTACAATTACAGCAGTTGAATATTTGCTCTTCCTCTGACTTTCATCATTTTTTATGGCACACAGAATAAAGCAAAGGGGATATCACTCTATATACACACAGAGAACACCTAAATAGAATGGGATATATTCATTCTGGCATTTCTTCAACTTATTCACATGGCAGTGCTGGGAAGTAAATACAATTGTATTCTATTTTTTTATCAGATTTAACTACTTGGTATCATTAGATAATTTTAAGAGAAATGCATTTTCTTATGCACTAGTTTGGATGAAGTTCAAGGATAACCATTGGGCTTTATATTCTGTTACCTCCTATACAAGCTGATCCTGGTAGGCATCGGT…	fibroblast growth factor 12	fgf12	N/A	fibroblast growth factor 12	-	SignalP-NN(euk) (SIGNALP)	---	---	0	Xl.17881	fgf12	444635	Q6GLX1		NP_001086206	NM_001092737	---	---	0008083 // growth factor activity // inferred from electronic annotation	---	---	---
Xl.1790.1.S1_s_at	-40.8039	upregulated	AGTCGCCATGGCTCCTGTGAAGAAGACCGTAACCAAGGGCAGCAAGAAAAAGAAGCAGCTGCTCAAATTCACCTTGGATTGTACTCATCCAGTGGAAGATGGCATCATGGATGCTGCTAATTTTGAGCAGTTTTTGCACGACCGTATCAAAGTAAACGGCAAGGTTGGAAACTTGGGAGGAGGAGTAGTCTCTATTGAACGAAGCAAGAGTAAAATCACTGTGTCTTCAGAAGTTCCATTTTCAAAGAGGTATCTAAAGTACCTCACTAAGAAATATCTGAAGAAAAACAACCTCCGTGATTGGCTTCGTGTGGTTGC	ribosomal protein L22	rpl22	N/A	ribosomal protein L22	F:structural constituent of ribosome; P:translation; C:ribonucleoprotein complex; C:ribosome; C:intracellular; P:mRNA metabolic process; P:RNA metabolic process; F:RNA binding; P:cellular protein metabolic process; P:endocrine pancreas development; F:heparin binding; P:translational termination; P:translational elongation; C:cytosolic large ribosomal subunit; P:viral reproduction; C:cytoplasm; P:…	IPR002671; seg (SEG)	---	ribosomal protein l22	21	Xl.29351	rpl22	397904	P50886		NP_001081541	NM_001088072	0006412 // translation // inferred from electronic annotation	0005622 // intracellular // inferred from electronic annotation /// 0005840 // ribosome // inferred from electronic annotation /// 0030529 // ribonucleoprotein complex // inferred from electronic annotation	0003735 // structural constituent of ribosome // inferred from electronic annotation	---	---	---
Xl.17909.1.A1_at	-0.00010808	downregulated	AATGTATTGTGAGAGCCACCCCAATATAGTAAAGACCCCCTGCTTNTCACAACAGGCCAAAAGTGCCCAGTGCCAAATCCCTGCAACTACTACTCCCCAGGTGCCATTGTACAAAGCAACGNGCCTCATACACGACACATTCGCCGGGGGCAGATCCAATCTTTAACCCCTTTGTCGCTGAACATGAATGCACTGACTGCGTTAAAGGGTATAATAGAGTTCTCGCAGGAGTTTCTCTGCCTCTACTTTGGAATTGGCTTTCTCTTT	---	---	N/A	---	-	no IPS match	---	---	0	Xl.17909	---	---	---		---	---	---	---	---	---	---	---
Xl.18012.1.A1_at	-2.83e-05	downregulated	TTTTTTAAGACACAGATGGGTTTTCTTTGATAACCTAATTATGAATTATTTGGTTAAAGGGATAGCGAGGGACTTAATAGCCTTTTAGTCCAAAGAACAGTCTTTGTCTATCTAAATCAATATGTTTTATTGATAATACATTACAAATCTCGTTTTTTCTTGTCTAAATGACAGTTTCCCACACTCTATGGG	---	---	none	---	-	no IPS match	---	---	0	Xl.18012	---	---	---		---	---	---	---	---	---	---	---
Xl.18030.1.A1_at	2.79e-05	upregulated	ACTTGGTAAATCACACACATATTCCAGCACACCTTTTAACCCCCGGCATTTGTATTCCAATGGCATCTTCCACCCCTCCAGCTGTGGTTTCATCGCAGCTGCNTAAACCTCATAATTCCGGTTGTTCAGCAGATACATTAATTAAACAATACCCACTACTGCATGAAGACTGAATTTTATATGCCATAAATAGACAGCCAGTTGTTTCTAGCTTTTCAAGGGGAAAGTCAACTGAACTATTTCTTTCAAACTAACCAGCGAG	---	---	N/A	---	-	SignalP-NN(euk) (SIGNALP)	---	---	0	Xl.18030	---	---	---		---	---	---	---	---	---	---	---
Xl.18039.1.S1_at	7.62e-06	downregulated	GAGAGGACGGCCTAAAGGGAACAAAAACAAATACCCATCTTGGTCTGCTCTGCAGATCTCTTCATCCAGTGATGGAAAAAGTAACTTTCCTACCTCATCAGAATGTCCAAAAGTACTGGATAATGATGGGGTCAGGTCCCCAGAAAATGAATATCCTAAAGAAGAAGAATATCAACAAAAAGAAAGAAATAGGTCCAAAGGGAGCACAGCAAAGACACTGTGCAGTTCATCTGCCAAGGAAGANTCAAAATCTGGTGAACAGAAGACAG	hypothetical protein LOC100126628	LOC100126628	N/A	hypothetical protein LOC100126628	P:regulation of transcription, DNA-dependent; C:chromatin; C:nucleus; F:DNA binding	seg (SEG)	---	loc100126628 protein	4	Xl.18039	LOC100126628	100126628	A8E5Z3		NP_001104205	NM_001110735	0006355 // regulation of transcription, DNA-dependent // inferred from electronic annotation	0000785 // chromatin // inferred from electronic annotation /// 0005634 // nucleus // inferred from electronic annotation	0003677 // DNA binding // inferred from electronic annotation	---	---	---
Xl.18046.1.A1_at	4.42e-05	downregulated	AGCCCGATCGATGAGTCGACCGTTATCCAAGCCTTCCGCCTAAATCGGTCTGCTTGTCACCCACCATACACGCACCGAATATCGTACAAATTGTTTTTTGTATTGAAGCCTATTGTATCATGTGTATCATCAAAATTTT	---	---	pirin (iron-binding nuclear protein) (pir)	---	-	no IPS match	---	---	0	Xl.18046	---	---	---		---	---	---	---	---	---	---	---
Xl.18055.1.A1_at	-6.17e-06	downregulated	AGGACAAAGGTTTTGCTACTGTTTCTTATAATAGATAAATGTGTCATAATTCCCAAGGATTTCTGTTACCAGCCAGTATGTTTATTTATATCAGTGGTGCTACAATGAGCTAATATGATGCTGTCAATGGCCCGCAGTGTTGTATACTGATATGAATAATGTTGTTGTTACATCTTTAGATTCTGCCAGAATTATATGTATGTGTATTGTATAAGGATGTCAGTTTAATTATACATATCCATTGTGCAGCCTGTTTCCCAGTTTAGCAACACACAGCTTCTAATTCAATCCTAGGTGCCCCATGATTTAGTCCAAACGATACCTACCACATAAGCCAGT	---	---	N/A	---	-	SignalP-NN(euk) (SIGNALP)	---	---	0	Xl.18055	---	---	---		---	---	---	---	---	---	---	---
Xl.18110.1.S1_at	6.72e-05	upregulated	ATCTGCGGCCATCTGCTGGAAGGTCTGGACTGTAGCAGAGTAGGTGCGGAGAGACAAGGCAAATTTTAGAAGGTTCTCCTGTTGTGGTGATAGTTGTCGGCTTGCTTTATTCACCATCAGCTCGTAGTTGATATTATCAGAACCTTGATCCTCCACTTGTTGCACTTCATCCACAAAGGCCCAGAACTTATCGGGTGCTTCTTCAGCTAAGAATTCACTGGCTTCCAACAGTAAAGGAGTAGATGCCCACTTTGCGGTGATTGACGTTGTCACGGCTTTGGAATCTGC	---	---	N/A	---	P:protein amino acid glycosylation; F:UDP-glucose:glycoprotein glucosyltransferase activity; P:cellular protein metabolic process; F:transferase activity, transferring glycosyl groups; C:ER-Golgi intermediate compartment; P:post-translational protein modification; C:endoplasmic reticulum lumen; P:protein folding; C:endoplasmic reticulum; P:'de novo' posttranslational protein folding; F:unfolded p…	IPR009448; seg (SEG)	---	udp-glucose:glycoprotein glucosyltransferase 1 isoform 5	12	Xl.6109	---	---	---		---	---	---	---	---	---	---	---
Xl.18137.1.A1_at	0.0004535	upregulated	CCGGGCCCCGTTTGCAAATGTATCTATGCTTTGTTGTANNNNAAAAAAAAAAAGGGGTTAGCTCTATTGTCTAGTAATGTCTGTGTCTATGTATATTTTCAGGGACTCCATCCCTCCCAAAGCCTTTCCCCCTTCACCCCATTTNNNNTCTCTCTCTCTCTGTCCTCTCCTAATCCTATAAAGAAATAATGCCTGTCTATTTTTTTA	---	---	N/A	---	-	seg (SEG)	---	---	0	Xl.18137	---	---	---		---	---	---	---	---	---	---	---
Xl.18178.1.A1_x_at	2.38e-05	downregulated	AATATGCAATCTTCTTCTAGTGTGTAATGTTAGTACTTTTTTGTCTGCAGTCAGTATTTATCCAATTCAGTATTCTTGTCCAGTGTTAAAGATGAAGGCTTTTTCTTCTCTAATCTTTAATTCTTTTA	Hypothetical protein LOC100036963	LOC100036963	N/A	Hypothetical protein LOC100036963	-	SignalP-NN(euk) (SIGNALP), tmhmm (TMHMM)	---	---	0	Xl.18178	LOC100036963	100036963	A1L2V3		NP_001091195	NM_001097726	0006342 // chromatin silencing // inferred from electronic annotation /// 0006476 // protein amino acid deacetylation // inferred from electronic annotation /// 0045449 // regulation of transcription // inferred from electronic annotation	---	0008270 // zinc ion binding // inferred from electronic annotation /// 0016811 // hydrolase activity, acting on carbon-nitrogen (but not peptide) bonds, in linear amides // inferred from electronic annotation /// 0070403 // NAD binding // inferred from electronic annotation	---	---	---
Xl.182.1.S1_at	0.00012993	downregulated	AAACTGGTTTTATGTTGGACAACATAGGACAATAATCGTCCAGTGTCATTTCTGATATAAAATGTGCCCTTAAGTGACAGGCAATGAACTCCCTTATTTAGCGCAACGGCGTTAAGATGGAACAAGAAGAAATGACTTCTAACAAAGAGTTACCATGGCACTTTTCACTCACTCTCTTTATTTATTTATCTTTCCTTTTATTATTATTTTTTTTAATGACAACGCGACACCAGATGCCTCCGTCGGTTTATCAGTATTGGTGGTGTTTTTGTGTTGGCAATATTTGCCAAGTGAANTTGTTTTTTTTCTTCTTCTTTAAAAGTCACTGTAAATTTGGAAGCAAAAAATTCCGTTCTGTGTAAAGTCAGTCTTTAATATGTTNTTATATAAATCTATATT…	forkhead box F1	foxf1		forkhead box F1	-	seg (SEG), SignalP-NN(euk) (SIGNALP), tmhmm (TMHMM)	---	---	0	Xl.182	foxf1	399398	B7ZPR5 /// Q9W706		NP_001084262	NM_001090793	0006350 // transcription // inferred from electronic annotation /// 0006355 // regulation of transcription, DNA-dependent // inferred from electronic annotation /// 0006355 // regulation of transcription, DNA-dependent // non-traceable author statement /// 0007275 // multicellular organismal development // inferred from electronic annotation /// 0008283 // cell proliferation // inferred from sequ…	0005634 // nucleus // inferred from electronic annotation /// 0005634 // nucleus // non-traceable author statement	0003677 // DNA binding // inferred from electronic annotation /// 0003677 // DNA binding // inferred from sequence or structural similarity /// 0003677 // DNA binding // non-traceable author statement /// 0003700 // transcription factor activity // inferred from electronic annotation /// 0003700 // transcription factor activity // non-traceable author statement /// 0016563 // transcription activa…	---	---	---
Xl.18226.1.A1_x_at	-0.00013301	upregulated	AAAATCGAATTTGGATAACTCCTTAGTCGAATTTGACAATTTTTGATTATAAAAAAAAAAAAAATCGAAAATTAGAATTTCAATTCGACCCTTGATAAATCTGCCCCAATATATATCCTACTGTT	---	---	N/A	---	-	no IPS match	---	---	0	Xl.18226	---	---	---		---	---	---	---	---	---	---	---
Xl.18260.1.S1_at	-0.00022233	upregulated	AAGTCATTGTGACACCGTGCAGTGATTTTGAATCAGTATCAGAAAATTGTTCAACTCAGAAAAAGAGATGCAGCTTCCTGGTTCTGAGCGTTCCCTGGATGAACTCTACAAGGTTGATCAGCAAAAGCTGCGAGTCCTAAACTCCCCTCATCTGCAATGGTTTCCTCTATCAGGCTGTGTTAATAAATACTTTATGCACCAGTATGGCTTATTTTATAACATTCTCTTTCATTCTGAAAAATAGAGCATTTAATAAAATGGTGCTTTGATGGTTTACGGATCTACAGTAGTGTACATNTATTAATGACTTTGTTTGATTTTAGTTTGTACTTAGTAGTTTGTGGTTACTGT	---	---	N/A	---	-	no IPS match	---	---	0	Xl.57799	---	---	---		---	---	---	---	---	---	---	---
Xl.18398.1.S1_at	8.4e-05	downregulated	AACAGTGGATCAGTACAATGGCAACTGGAAATGAACATGGGAATTGTCAATCCAAATCCAGCTACACTGAGTACAGGGGATCACCGGTCCACCTTCCTCTTCTGGGGATCACTTAACATGGTCATAAATGAAACAACAGGAGCAAAGGATATCTTGTACATGTTTCACCCAACCCTGCCAGATGTATTACTAGAACTAAACAACCATACAGAAAATATAGTCATGTTTGATGCTGTTCTGTTTGAGGCTAGCCGTCATGCTTGCTACGTCTTACTGACGGGTCCTAAAACAATGGAGGAGCCTGGTATTTTGACTGTTACCAAGAGAAAACTGAAAGAAGACATCATAAATAGCAAAGTCATCTGGCTCAGCAGTAAAGAGGACAGTAACGAGCAGAAA…	integrin alpha FG-GAP repeat containing 3	itfg3	N/A	integrin alpha FG-GAP repeat containing 3	F:molecular_function; C:integral to membrane; C:membrane; P:biological_process; C:cellular_component; P:integrin-mediated signaling pathway	PTHR21419 (PANTHER), PTHR21419:SF12 (PANTHER)	---	integrin alpha fg-gap repeat containing 3	6	Xl.18398	itfg3	379071	Q8AVU6		NP_001079384	NM_001085915	---	---	---	---	---	---
Xl.18512.1.S1_at	0.00024414	upregulated	ATCCTGTCTGCGATTTCAGTTCTAACAGGCGGGAAGGCAGTTCGGGGACAGGCAATTTGTCGCCGCGCGACTGAATCTCCCAGAATCTCCATGTGTGTCTGTGCCCTTATAGTTTGACCTACAGTCCCCAGTGAAACCAAAGCGAGCAGTAGGGAAACCTTTTTTAAACTTATTTTTATTGGCAAATATCTCATTAAAAAATAGAAAAAAATTTACTTTTTTGGCTGCATTTCAATNANAAANAANNNAANNNNANNTTTCAATATGGTGTAATGTGTTGATGAAAGCATGTCACGCGCTTTTCACGCTTTGGTGCTATCTTGGTCAACACTTTTTNNAAGGCTACNNNNNNNATGTTAAAGGCTAGTGGCATTATTTTCACCCCCCTTNGGAGTCATT…	---	---	N/A	---	-	seg (SEG), SignalP-NN(euk) (SIGNALP)	---	---	0	Xl.18512	---	---	---		---	---	---	---	---	---	---	---
Xl.18536.1.A1_at	0.00023208	upregulated	CCTCACGTCTGTGACTTTTAGCATTTTACAGCTGATTTGTATAATATATATATATATTTATATTTAATATGCGCCCCCTAGAGGTTTCTCCGGATATACACCAGCACCGCCCCCTGAGGGCGGGGACAGAGAAAAAAATCAGAAATCTTGGGCTTTTTTGATTCTTCCAGGGAGGGGGGGTTGTACAGCAATAACAGGAGTGTATAAATGTAATTATGTGCAGAGTGAAGGGGCTCAACCCGCCTGGTGTAACTATAACATGGATCTAGTTTCATGCACAATATTCACAGCTCATTTCTT	---	---	N/A	---	-	seg (SEG)	---	---	0	Xl.18536	---	---	---		---	---	---	---	---	---	---	---
Xl.18563.1.S1_at	-3.42e-05	upregulated	GACAAACAACGTAATCCGGCTCCATGCACTTATACACGGTACTTTTTTGGACAATTTTTGCTTTTTTTAAGAANTTATTTAAATATTTTTTAGATTATTCCTTACCGCCAGTCCCTCTATTGCTCTATATTGCATTGTAAGGGTAAAGNTTTTTATATTTGTTTTTTTGTATAGTGAACTAGAGATTAAGATTTACGTTCTGACATATATATATATATAATATATATATATATAGGGATCTTGCTGCTTGTGCAACTGCCAGCTCTTTGATTCACACCCGGCCTCTCTGGTTCTGACTCACTTAATTATAATGTTAACTAGATTTGTGTAAAGCTGAATAAAGAACAGAGAGTACCAGCACGTCCTCTGCCCCCGATATGGAACGGACAGTTGGTTCTG…	SMAD family member 9	smad9	N/A	SMAD family member 9	-	seg (SEG), SignalP-NN(euk) (SIGNALP), tmhmm (TMHMM)	---	---	0	Xl.65104	smad9	379659	Q6PF37		NP_001079968	NM_001086499	0006350 // transcription // inferred from electronic annotation /// 0006355 // regulation of transcription, DNA-dependent // inferred from electronic annotation /// 0007179 // transforming growth factor beta receptor signaling pathway // inferred from electronic annotation /// 0045449 // regulation of transcription // inferred from electronic annotation	0005622 // intracellular // inferred from electronic annotation /// 0005634 // nucleus // inferred from electronic annotation /// 0005667 // transcription factor complex // inferred from electronic annotation	0003700 // transcription factor activity // inferred from electronic annotation /// 0005515 // protein binding // inferred from electronic annotation	---	---	---
Xl.1873.1.S1_at	1.03e-05	upregulated	AGATTCAGTACACAAATTGTTTTTTTTTATTGGTTTTTGGGGGGGACGGTTAAAAAAAANTGTTCTTAGCACAAATGTTTTACATAATTTGTACCAAAAAAATACAGATAGGGGGTAGCCTGAAACTGGTGGCATTACTAATANGAGTTTAAGAAGGGTGGGAAGTATTTAGCCTCTTGGCTAAAGGGCATCACACTAGTTACACCCAAATAATTCGACTGGAGATCCTATAACAGCTTTGCCTCTGTATTGTGTACCAGACTATAAATTATGCACCTCTGA	cadherin 2, type 1, N-cadherin a (neuronal)	cdh2a	N/A	cadherin 2, type 1, N-cadherin a (neuronal)	-	SignalP-NN(euk) (SIGNALP)	---	---	0	Xl.81203	cdh2a	378518	A0AUT8		NP_001165707	NM_001172236	0007155 // cell adhesion // inferred from electronic annotation /// 0007156 // homophilic cell adhesion // inferred from electronic annotation	0016020 // membrane // inferred from electronic annotation /// 0016021 // integral to membrane // inferred from electronic annotation	0005509 // calcium ion binding // inferred from electronic annotation	---	IPR002126 // Cadherin // 3.9E-9	AAI24916.1 // span:74-96 // numtm:1
Xl.1878.1.S1_at	0.00012173	upregulated	GGTCCCGAGCTTTCTAGATAACCGGTCCCATACCTGTAGTCAAATTACACACACAGACTTACACAAACATGCCAGCCATGTAATGACGTTCCTGCTGTAGATCTGCAAGCACTTAAAAGCAATGGATTCTGGTTCTAGTAGTTTTTCTTATATCTCTATACTACTTTTATGTACGTTTCTAAGTTATTGGTCTAACTTTGTAGATGTGTAAAATTTGTAACATATGCCTAACAAAATTGTGTGTGGTTTGTTTTTTTTAAATGGNTTAAGCCTGATTGTGCNGTAGCAAAGAGTGCACTTGTGTAGATTGTGTATTCAA	---	---	N/A	---	-	no IPS match	---	---	0	Xl.1878	---	---	---		---	---	---	---	---	---	---	---
Xl.18895.1.A1_at	9.54e-05	downregulated	ATCTGATGTCTGACCAGCCACTTTCTAAGTGAAGGATGAGGAGATTTGTCACTTTTGGATGTCGGTAACCTCACACATGAAGGGAGGCCACATTTCTATTGTGACAGATTCCAGTTGGGTTACACTGTAGCTTGTTAAAACTTATCACCTGAGATGTTCACAATGGGTGGGTAACAACTAAATTGTCTATATATGTTGATCTGTGTATGACCATCTTTAGCACTTGCTTAAAAAAAAACATATGTACCGGTAATAGATCTATTATCCAGAATGCTTAGGACCTGGGGTTTTCCAGATAAGAGACCTTTCTGCAATATGAATCCCTA	---	---	solute carrier family 2 (facilitated glucose transporter), member 6 (slc2a6)	---	-	SignalP-NN(euk) (SIGNALP)	---	---	0	Xl.73698	---	---	---		---	---	---	---	---	---	---	---
Xl.18907.1.A1_at	7.85e-05	downregulated	ACAGGCTTAACACAAGGTATCTCATATTTATAAATGAATATTTTAACACAGCACAGCGCAGAACAGAAAAGGAATCCCAATGCATTATATTTATATATTGAATGTGGACGCAGGTCTATATATGTGTATATGAGCAGATGAATCCTAATACATATATTTATAAGTAACACACGAGAGTTGTTCAGTTTTATGAATCATTGCCGGTGTTGTGACTTCTGTATTCTGAGGTATATCTCCCAGGGATCTACAGAAACATGTTTTGTTTTGTAGCTTCCTGAATAAAGCGGCCCAGTTGCTCTGGAAAACCCATTAACTTGACTGGTGGAA	---	---	N/A	---	-	no IPS match	---	---	0	Xl.18907	---	---	---		---	---	---	---	---	---	---	---
Xl.19000.2.A1_at	-9.31e-05	downregulated	GTGTGGCACAGATCATATTACGTATAATGGTGACGCTTGTGTTGTGGACTACTTGTCATCCACATTTAAATAAGAATGAATCATTTATGGATCAAAATACAGGGAATTGCTGCAAAAAATTGTTTGCTGAAAAAACTTGTGTTGAATAACTTTCAGCTGGGCAATAACCCTAAACTCAAGGCCAAAATAACAGGATGACTCAAGGACCAAAAAAGTGGAAGTCTAAGTGCCCAACCAAACCATGTGGCATTATCTAAAAACTGAGGTGTATAAATGTCATCTATCTAATCAAACTCAATGCGGCATTCAAAAACAACAATTCAATGTAACAGAACTGGGCATTGTAATTTATATTTTTCTGAGGGGATTTCTCCCAATGTCACCATTAA	---	---	N/A	---	-	no IPS match	---	---	0	Xl.19000	---	---	---		---	---	---	---	---	---	---	---
Xl.19180.1.S1_a_at	-0.00015346	upregulated	TATCTGTAGTGGGAAGCAAGTCTTCTATAGTAGTCCCTGGTGGTGAAAATAAAGTGAAAACATGTAATGAGAGCAGTACAGACAATATGATTTATCCAAATCCGGCATCCCAGAGAGCGGCGTACCTCACCTACCTCTTGCTGATCACCAAAAGTGCATTGTACGGCCCTATTATGTTCTTCATCATCTACAGGCCAACAAAATTCTGCTTTT	T-cell receptor gamma /// T-cell receptor gamma locus	LOC398311 /// trg@	N/A	T-cell receptor gamma /// T-cell receptor gamma locus	-	tmhmm (TMHMM)	---	---	0	Xl.19180	LOC398311 /// trg@	100381039 /// 398311	B1H1R8		---	---	---	---	---	---	IPR013151 // Immunoglobulin // 2.5E-4	AAM21537.1 // span:277-299 // numtm:1 /// AAM21538.1 // span:280-302 // numtm:1 /// AAM21541.1 // span:280-302 // numtm:1 /// AAI60712.1 // span:270-292 // numtm:1
Xl.193.1.S1_at	2.45e-05	upregulated	GGGTAATTAACACCCAGGAAACTGAAAGGGATCTGCTTGAGGAACAATAGCATAAAAGAAAAAAAAAACGTATAGGATATGTGTTTAACAAGAAATCACCCAGTCTGTCACTTGGAAATGTTGAATTTGTGTTCTGTAGAATTCCAGCAGGTGCATGGAGCCATAAAGTCCAGCTTTGCATGCAAAGTACATGAAATTGGCGAGAGTATCTTCTTTTCTAGGAGAATACACAAAAAGCAGTTATTTTCTAATACATATTTAACATGACAGATTTAACAGTAATGACCGGATTTGCTTAGTTGAACAATGCATTTATGAGTCTTACCTGAGCACGTAGGCTTAAATCCAAAAGTGCCATTTCTGTGCCCAAATATTTGAAGTGAGATAAAGAACTATATA…	glucagon	gcg	N/A	glucagon	-	no IPS match	---	---	0	Xl.193	gcg	373686	B7ZQU9 /// O42143		NP_001079142	NM_001085673	---	0005576 // extracellular region // inferred from electronic annotation	0005179 // hormone activity // inferred from electronic annotation	---	---	---
Xl.194.1.S1_at	-0.00042813	upregulated	AGGTGCAGGTGCAGCCGGATTTCCAGAAGGAGAAGGTCTTAGGCAAGTGGTACGGCATCGGCCTGGCCTCCAATTCCAACTGGTTCAAGGACAGGAAGAGCCACATGAAGATGTGCACCACCATCATCACTCCCACCGCTGATGGGAACGTGGAGGTCACAGCTACTTATCCCAAGATGGATCGCTGTGAGACAAAGTCAATGACTTATTTCAAGACGGAGCAGCTTGGCCGTTTCCGCGCTAAAAGCCCCCGCTACGGCAGTGAACACGACATGCGGGTAGTGGAGACCAACTATGATGAATACATTCTAATGTACACAGTGAAGACCAAGGGATCAGAAACCAACCAAATCGTCTCTCTTTTTGGCAGAGACAAGGATCTGAGGCCAGAACTGCTGG…	lipocalin	cpl-1	N/A	lipocalin	P:lipid metabolic process; F:binding; P:transport; F:transporter activity; C:nuclear membrane; C:nucleus; P:prostaglandin biosynthetic process; P:fatty acid biosynthetic process; C:membrane; C:perinuclear region of cytoplasm; P:regulation of circadian sleep/wake cycle, sleep; F:fatty acid binding; C:cytoplasm; F:retinoid binding; F:isomerase activity; C:Golgi apparatus; C:rough endoplasmic reticu…	IPR000566; IPR002345; IPR002972; IPR011038; IPR012674; IPR022272; PTHR11430 (PANTHER), PTHR11430:SF32 (PANTHER)	EC:5.3.99.2	prostaglandin d2 synthase 21kda	21	Xl.194	cpl-1	397884	Q91721 /// Q92136		NP_001081513	NM_001088044	0006629 // lipid metabolic process // inferred from electronic annotation /// 0006810 // transport // inferred from electronic annotation	---	0004667 // prostaglandin-D synthase activity // inferred from electronic annotation /// 0005215 // transporter activity // inferred from electronic annotation /// 0005488 // binding // inferred from electronic annotation /// 0016853 // isomerase activity // inferred from electronic annotation	---	---	---
Xl.19407.1.S1_at	5.47e-05	downregulated	TACACAGAACTTACTTTACACCATGGAAACGTCACTCTATGGACCTCTTGCCAAATAATCTATGTTTTAAATGTGGAGTCAACTCAGGTAATTCATAAATGCTTTCTGGACCTGCCCATATTTTCTATGTTTGTTTGTTTATTAAAATAAAACCAAAAAGGTTTGAATATTCATAAGAACACCGGATTTGCCAAGGAAATGTACAAGGGATCATTCTGATGTTTGTATTAGTAAGTAATGATTTATTGAATCCACTGATC	---	---	N/A	---	-	no IPS match	---	---	0	Xl.19407	---	---	---		---	---	---	---	---	---	---	---
Xl.19558.1.S1_at	-3.97e-05	downregulated	TGTGTAACAAACTCCGGGTTCTGGACCTAAGCTATAACAATTTATCCTTTATCCCAGAGGAAATCCAGCTGTTGAAGAACCTTCAGCATTTTGCTGTGACGAAAAACAGTGTAAGTACTGTATCACAAGCCAGCATATGTTTAAAAATTGTATTCTTCTTTACGACTCTCTCTAGTGAAAATAAATGGTAGTGCTGTAAAACAACCATATTATGCCCTTTCACCATGCACAGCATTATACAGGTATGGGACTAGTTATCCAGAATGCTCAGGACCTGGGGTTTTGTAGATAAGGGAACTTTCTGTAATTTGGACTACTATACATTGTCTATCATTTTATTTTGAAAATATTTTATTTGATTTTCATATTAAACAAATGAAATCAGTATGACAGCAAATG…	leucine rich repeat containing 8 family, member B	lrrc8b	N/A	leucine rich repeat containing 8 family, member B	C:integral to membrane; C:membrane; F:molecular_function; P:biological_process; C:cellular_component	IPR001611; G3DSA:3.80.10.10 (GENE3D), PTHR23155 (PANTHER), PTHR23155:SF330 (PANTHER), PF12799 (PFAM), SSF52058 (SUPERFAMILY)	---	leucine rich repeat containing 8 member b	5	Xl.19558	lrrc8b	494738	Q63ZS8		NP_001088045	NM_001094576	---	---	0005515 // protein binding // inferred from electronic annotation	---	---	NP_001088045.1 // span:26-48,119-141,254-276,297-319 // numtm:4
Xl.1959.1.A1_at	0.00012344	upregulated	TCCTCTCCCCAAGCCTAAGTGTCACCCTGGACAAATGCCCCTAACGTTTTACTTACCCCTTGGTGAAGATGCAGGCATCGGAGTTCAGGGGCGCCATCTTCTTCTCTTCGGAAATCTTCGTAATGACACCGGCATGTCGGCACATGCGATAGATTTTCTATGATGTTCAAGTCGGGGGGGGGACTGTGACGGCCATTCCAGAATATTGTACTTCTCCCTCTGCATAAATGTCTTTGTAGATTTCCAAGTGTGTTTAGGGTCATTGTCTTGTTGGAATATCCAACCTCTGTGTAACTTCAACTTTGTGACTGATGCTTGAACATTATCCTGAAGAATTTGTTGATATTGGGTTGAATTCATCCGACCCTCGACTTTAACAAGGGCCCCAGTAGTCCCTGA…	---	---	N/A	---	-	PTHR23022 (PANTHER), PTHR23022:SF10 (PANTHER), seg (SEG), SignalP-NN(euk) (SIGNALP)	---	tpa_exp: transposase	0	Xl.5053	---	---	---		---	---	---	---	---	---	---	---
Xl.19615.1.A1_at	1.87e-05	downregulated	TTCCCCTTTAACGTTGCAATGTGTGTTCCAGAAGGTTGCCCATAACTTGTGTAAGCTACTACACACTAGGAGCTATAGCTAAGTGCCTAGATACTTCCTAACTTGTGATCAAGGTGAGGGATCCCAAACCAAAGTGACCACTAGTTAAGCAATGCTATTACAGCTCCTAGGAACCTTTACAAAACTCATCTGAGCATCGATGACTAAATCAATGCAACCCTAGCAAAATAATTTATGCCAGTTTTTGGGGNTTTTTTTATGCAGGGTGGGAGAATGCCCATTGATAAAGTTAACTGATTACAAAAACNNATATATATACAAAACTCAACAAAAAAAATTGCAATGCTTTATATCATTTTATACTTCCATGCAAA	---	---	N/A	---	-	no IPS match	---	---	0	Xl.19615	---	---	---		---	---	---	---	---	---	---	---
Xl.19617.1.S1_at	-0.00014991	downregulated	GGGATTGGCCTTCTAAAGACCATTAAACCGATGCTGAACGACTTAAACACTTACCTTAATAAAGCAATTCCTGACACCAGGCTCACCATCCGGAAATACCTTGATGTAAAATTTGAATATCTGTCATACTGCTTAAAGGTGAAGGAAATGGATGATGAAGAATACAGCAGCATTGCCTTGGGAGAACCATTGTATCGTGTTGGTACTGGGAACTATGAATATCGGTTAATCCTGAGGTGCCGGCAAGAAGCACGTACGCGCTTTGCAAAGATGAGGAAAGATGTCCTAGAGAAGATTGAACTGCTTGACCAAAAGCATGTGCAAGATATTGTGTTCCAGCTGCAACGGTTTGTTTCAACCATGTCCAAGTACAATGACCAGTGCTATGCAGTACTCAAA…	protein interacting with PRKCA 1	pick1	N/A	protein interacting with PRKCA 1	P:activation of protein kinase C activity by G-protein coupled receptor protein signaling pathway; C:endocytic vesicle membrane; F:enzyme binding; F:protein C-terminus binding; C:cytoplasm; C:presynaptic membrane; P:monoamine transport; C:plasma membrane; F:protein domain specific binding; F:GTPase binding; C:protein complex; P:protein amino acid phosphorylation; P:ATP catabolic process; C:synapt…	IPR010504; PTHR12141 (PANTHER), PTHR12141:SF2 (PANTHER), SSF103657 (SUPERFAMILY)	---	protein interacting with c kinase isoform cra_b	40	Xl.19617	pick1	735226	Q32NG7		NP_001090147	NM_001096678	---	---	0005515 // protein binding // inferred from electronic annotation	---	---	---
Xl.19646.2.S1_at	2.02e-05	downregulated	GTCTGGGTCAGGAATCTGCTTTTAATACAGTCCAGTTTTGCATCGATACAAAGACTACCGTCGTACTTCACAGCAGACTCAAATTAGATGGGGAGACCCTACAGACCTGTTGGAAGAAGATGGCATCTGCAGCCTAATGTGGTCATTGCCCAAGAGGATTCAATATCAGAGCCTTTATCATATGCCATTGTCATTTTTTTGGTTCTATACAGGGGGCAAGTTCAGTGGCGTAACTACCAGGGAGCAGGGGGTCCAATTGGGCCAGGGCCCACACCCCCTCAGGGCCCCCCCGCGCGCCACTAATTCCGCCAGTTCGGAGAGGGCAGGGGGGCCTGCTGCGCGTCCCGCACCAGGGCCCGCCCCCTCTAGTTACGTTGCTGGGCAAGTTGCTGATTCTAA…	---	---	N/A	---	-	seg (SEG), tmhmm (TMHMM)	---	---	0	Xl.71782	---	---	---		---	---	---	---	---	---	---	---
Xl.19667.1.A1_at	0.00018129	upregulated	AATGGTTTGCTCAAGTCAAGCAGAAGTATAAAGGGGTTTTTGGGAAGCTTTGCCCCCCTGGGGGCCTTTTTTTTTGGGGCCCTTTTTTTTTTTAGTAGGAAATTGTTTTGAGGGAACTAATTTATGCAAATTTTTTTTTTTTCCCCTTGCAGTTTTTTGTCATCAAAAATGTCAAGCCAGAAATTCCCGCAATAAGAAATGACCAAAGAATTGGGACTGAAGCCCTTAAGGGCTTGCTTTTTGTTTTTGCCCAGAAAACGTCATCCTGCATAGATAACTGCAGAGAGGGTTTTTTTTTTTTTTTTAAAAGCTCCTTTTGGGAAGGGGAATTTTTTAAACATGTTTTTTCCAATGTCCCTTCAAAGGTTTTTAAATTGTTTCCTATTGGGGCAAAATAAG…	---	---	N/A	---	-	SignalP-NN(euk) (SIGNALP), tmhmm (TMHMM)	---	---	0	Xl.19667	---	---	---		---	---	---	---	---	---	---	---
Xl.1988.1.A1_at	-3.93e-05	downregulated	AATATGCAAATGTGTCCTGATCTCTGAAGAAGCAGATGTATTTAGGTTGATTTGGCAATTGGCTAATTGAACAGATTCATTGTTAAGCATGTTTCTTCAGCAATTCTGATTTAAAAAATCATATGGTTTGGGACCCACACTTGGATCACTGTTGTGGTAATTAAACTATAATGTCCCATGTATGGCCTAAAGCATGAATGAGCATTGTATATGGGAATATATAAATTATTGTTAACGAATGATATTGATATGTGAGGTGTTTTTT	---	---	N/A	---	-	no IPS match	---	---	0	Xl.1988	---	---	---		---	---	---	---	---	---	---	---
Xl.1995.1.S1_x_at	-0.00023073	downregulated	CACATTCACATCAAGCAGGCAGGCACCATTTTGTATCATACTTAAATCTTGTTTATGTGCCAGAATGGAGGACCTGATTCCCATGCCCACAAATAAAGAGATGTTTTAAATACCTTTATAACAGGTATNAATATTTTAATAAAAAAGTGGGGTTTATGTTTAATTTGAAAAGGACTTTTATTAGGCAGATTTTTATGTCTGGGTGACAGGTCCCTTTAATTACAATCTCATTATTTGTAATGGTTTTAGGTTTTGTGTGATGATTTAAAATACAATATATTGTTGGCAATGCAAATCAATATGAAAGTATCACCAGCNACAGGGAACTTCTTTCAAATATCTTTATTGAATGCTGAAATTGTAATATTCTTTGTTTTTTGGTTTTCCCTATGATCTGGT…	hypothetical LOC495461	LOC495461	N/A	hypothetical LOC495461	-	no IPS match	---	---	0	Xl.4415	LOC495461	495461	B3DLL1 /// Q5U4N3		NP_001122093	NM_001128621	0002504 // antigen processing and presentation of peptide or polysaccharide antigen via MHC class II // inferred from electronic annotation /// 0006955 // immune response // inferred from electronic annotation /// 0019882 // antigen processing and presentation // inferred from electronic annotation	0016020 // membrane // inferred from electronic annotation /// 0042613 // MHC class II protein complex // inferred from electronic annotation	---	---	---	NP_001122093.1 // span:209-231 // numtm:1
Xl.2002.1.S1_at	0.00017678	downregulated	GGAGATCATATCATGTAACCATCTAAGTATGAAAGACTTCTCTGTGTGCTAATCAGAACCTCTGTACCTTAAACCAAGTGTTCTATTACCCCCTGCAGATTCTCTAATGTAACATTCTTTTGTTGGCAGTTCATGTAGTCCAATAGAAGACGCAGTTGTGTCTATGGCTGAACTTCTTGGCAAATTACACCTATTCCATATATTTTTGCAGATCCCTAATTATAGCACAATTCTCACATGTGTTTTGTGATTTCAGAGCTATTTCTCTTCAAAAGTATTCAAAATCCTTTAAAATGTTGTGCAAATGAGAATGTGACAATCCATTTTATCATCTGATCTTCATGGAATCTGTATTGTTTTGCACTTGATTTTGTACTGAA	neuronal growth regulator 1	negr1	N/A	neuronal growth regulator 1	-	no IPS match	---	---	0	---	negr1	100380985	---		---	---	---	---	---	---	---	---
Xl.2011.1.S1_at	-2.24e-05	downregulated	ACTTTATCCGTCCTCTCAAATGTACCAGCTGCTGTTTCCCATGTTGTCTGCAAGAGTTGGAAGTGCAGAGCCCCCCGGGACACACTGTGGGGTACGTGGCTCAGTCGTGGCACCCCTTTGTCCCCAAATATTCTCTGCTGACTGAGACGCGGGAGCCGGTGCTGAAGGTTGTAGGACCCTGTATCATGTCGAGCTGCTGTGGGGACATCGACTTCCAGGTGAAGCCGATGTGTGAGTCTCGCAGTGTGGGTCGGATCAGTAAACACTGGGGCGGGTTGGCCAAGGAAATCTTCACNGACGCAGATAATTTTGGGATCCAGTTCCCTAAGGACATTGATGTGAAAATGAAAGCGGTGTTACTGGGGGCCTGTTTCCTGCTGGATTATGTGTTTTTTGAGA…	---	---	N/A	---	P:response to virus; C:integral to membrane; F:SH3 domain binding; C:membrane; P:myeloid cell differentiation; P:immune response; P:phospholipid transport	SignalP-NN(euk) (SIGNALP)	---	phospholipid scramblase 1	7	Xl.57235	---	---	---		---	---	---	---	---	---	---	---
Xl.20607.1.A1_at	-0.0018689	upregulated	GTGGTGTTTCAGTAGGCGGTTCCTCATCACTATCACTGATAACAATGGTATCATCATCATTATTAATGTGGCCATTAGCCACACCATTTTGCTGAGGGGGGAGTTTAACATCCAAGATTTTGCACTCCAACCCTTGCACCGCTGTTTCTCACTACAGTCACTGTTTCACCAACAAAGAATCTGTCCTTCACGTAGGCAAATATTTCCTGACACAAATCTGTCGCCCGCTGGCGTCTCACAAGTGTGGAGAGGTACAAGATAGGGACGATTAAGGACTCCGGGAAGGTCTTCAGGCTCTGTCTCACTTTTTTTTCGGATTCAAGTGCTTCTTGGTAGGTAAGGCCAGATTTGCCTGTTAGGGA	---	---	N/A	---	-	seg (SEG)	---	BAZ1A protein-like [Bos taurus]	0	Xl.20607	---	---	---		---	---	---	---	---	---	---	---
Xl.21063.2.S1_a_at	50.3435	upregulated	GCTGGCCATGCTTGTTGGTATTGTGGGAGCCAAGTGCACCAACTGCATAGAAGATGAGAACACCAAGGCCAAAGTCAGCATGGTATCGGGTGTGGTCTTCCTGGTGGCTGGTATCCTCATGCTCATCCCTGTCTGCTGGTCTGCAAACAGCATCATCCGTGACTTCTACAATCCCCTGGTGGTGGAGGCTCAGAAGAGAGAACTGGGAGCTGCCATATACATAGGGTGGGCTTCCTCTGCTCTGATGCTCCTGGGTGGAGGCCTCCTGTGCTGCTCTTGCCCCAAGAAGAACGACGCTCCCTACTCTGCAAGATACACTGCCCCTTCAGGCCCAGCACGGAGTGACTACCCCAGCAAGAACTATGTCTAAGGGCATAACTAGCTGGCTTGGACAATTGC…	claudin 6, gene 2	cldn6.2	N/A	claudin 6, gene 2	C:cell junction; C:integral to membrane; F:structural molecule activity; C:membrane; C:tight junction; C:plasma membrane; F:identical protein binding; P:calcium-independent cell-cell adhesion	IPR004031; IPR006187; PTHR12002:SF73 (PANTHER), seg (SEG), SignalP-NN(euk) (SIGNALP), tmhmm (TMHMM)	---	claudin 4	8	Xl.21063	cldn6.2	398409	Q6NTY9 /// Q90XQ9		NP_001082332	NM_001088863	---	0005886 // plasma membrane // inferred from electronic annotation /// 0005923 // tight junction // inferred from electronic annotation /// 0016020 // membrane // inferred from electronic annotation /// 0016021 // integral to membrane // inferred from electronic annotation /// 0030054 // cell junction // inferred from electronic annotation	0005198 // structural molecule activity // inferred from electronic annotation	---	---	AAH68813.1 // span:5-27,79-101,122-144,164-186 // numtm:4 /// AAL01842.1 // span:5-27,79-101,122-144,164-186 // numtm:4 /// BAC21013.1 // span:5-27,79-101,122-144,164-186 // numtm:4 /// NP_001082332.1 // span:5-27,79-101,122-144,164-186 // numtm:4
Xl.2125.1.S1_at	-0.0081961	downregulated	CGCAGAGGTAGAAGTCGTATTAGGACGGATAGCAGCAGAATGTCTCAGGCAGCGTTTGAGAAGGCAGCAGAGGAGGTGAAGCAGCTGAAAACTACCCCCACAGATGAGGAAATGCTAGAGACGTATGCCCTGTACAAGCAGGCCACCGTTGGGGATGTAAATACAGACCGGCCTGGAATGTTGGACTTCAAAGGCAAAGCCAAGTGGGATGCTTGGAACAAGAAGAAAGGAACCAGCAAGGAGGATGCCATGGCCCAGTATGTGGAGTTAGTTGAAAAGCTAAAGGGCAAATACTGATGCTAACTCATCCCAGCATGCTTCTGTGCCCAGACTGCATGTTGCCCTTTGTGTGCTGCAGGGGGCACTGAATAACCGTTCTTTTTGTATATTTCATACATC…	diazepam binding inhibitor (dbi) a	dbia	N/A	diazepam binding inhibitor (dbi) a	F:binding; F:acyl-CoA binding; F:lipid binding; P:transport; P:biological_process; C:cellular_component; C:peroxisome; C:integral to membrane; C:membrane; C:mitochondrion; P:skin development; P:hair follicle development; P:triglyceride metabolic process; C:peroxisomal membrane; P:negative regulation of fatty acid beta-oxidation; C:synaptic vesicle; P:brain development; P:pancreatic juice secretio…	IPR000582; IPR014352; PTHR23310 (PANTHER)	---	diazepam binding inhibitor	32	Xl.2125	dbia	444376	Q6GND4		NP_001085947	NM_001092478	---	---	0000062 // acyl-CoA binding // inferred from electronic annotation /// 0005488 // binding // inferred from electronic annotation	---	---	---
Xl.21268.2.S1_a_at	-0.00013157	upregulated	GCATAAGAGCATTTGCTACTCCTGCAGCCATATTGGGTTCGGGGCGGATGCGGGGAGATTGGTTGCCTCTTCTCCGGGGTGGCGGTCTCCCCGNNCTGCCTTCCCGCCGGCTGTGATGAAAANTCGCCAGTGGGATGGCACTCGCGTCGCTTCATTTTCCGAAGTTGCCTCACGAGGAANTGGGTCGCTCCAAATGCNCATTCCACTGNCNNTTAANTTTTGGCCGGCGGGGGGCGGTTTGGGGGGTTTGTCGCCCCGGGGAGGAGGCGATTTGTCGCCAGCGCGGCTGGTCTCCCCGAGTCTGCCCGTGTGTCCTGATCCTTACTGCTCGGAGTTGGCTCTGGCACATTTCATGGCCTCCACATCCTTGAATGATAAAGATCATTTTGCTTCGGTTCT…	---	---	N/A	---	-	seg (SEG)	---	---	0	Xl.70835	---	---	---		---	---	---	---	---	---	---	---
Xl.21291.1.S1_at	-9.92e-05	upregulated	AATTCCTGCCGCCATCTTTGTTATTGGTGCCAGTCCGCAGATCCGTGAAAGGCTCCGTTTATCCACAACAAAACATGACACACAGCCGCGCTTGGTTCCTAAAGGAAGCTGGCAAAATNCACTGAAAATGGGAATGAAAGCTCTAGTTGATTGGCTGTGATAACCTCTGTCCAATTAGAAACAATTCAATGTTAGAATCGGATGTGTGTAACCTGCGTGCACCTCCGCGTACCAGGGACATTTGTCTCTNCAAGCGTTNTAGGTCTCGGATTTCGCAGATTTGTTCTTTATGA	---	---	N/A	---	-	no IPS match	---	---	0	Xl.21291	---	---	---		---	---	---	---	---	---	---	---
Xl.2141.3.S1_at	0.00011238	upregulated	TTTTTTGCTCTTCGATTTAATGGTATTTCTTAATTGTGCGTTTATAGGATTTAATGCTTATTTCTTTTCTTTATAGCTAAAAATCTACAGACAAACAAGAACTTGTTAAAATGAGGGGTGAAATGTCTTGTAAAAATTTAAAATGGAAAAAAATCCTATGCACAGGCCAAAAAACTTTATAAAGTTTACAGACTTAACCAATGCTGAGGTTACAGCTTCAGAGATATATCAATCATAACAGTTTTAGGTTTTACACACATAATGTGCATATGATTTTTACTTTATAGAAATATGGACTTCTGAAATGGATAACACTGATTGAGAATTAAAGGTTCCCTTTTCTTTGTTCCAGGTGGAGA	---	---	N/A	---	-	no IPS match	---	---	0	Xl.78576	---	---	---		---	---	---	---	---	---	---	---
Xl.21410.1.S1_at	5.07e-05	upregulated	GGATAACCTTGTCACAATGCATGATGTTCTGGATGCACAATGGCAATTNGATAACAATAAGGATGAAAGTTACTTGCGCAGAGTCATCTTTCCACTAGAGAAGCTTCTAGTGTCTCACAAAAGACTTGTCATGAAGGATAGTGCGGTNAATGCTATATGTTATGGGGCAAAAATCATGCTGCCAGGGTTGCTCAGATACGAGGATGGGATAGAACTGAATCAAGAGATTGTGGTCATAACTAC	Hypothetical protein LOC733436	LOC733436	N/A	Hypothetical protein LOC733436	F:RNA binding; F:nucleic acid binding; P:RNA modification; P:pseudouridine synthesis; C:ribonucleoprotein complex; P:RNA processing; F:pseudouridine synthase activity; C:telomerase holoenzyme complex; C:nucleus; P:rRNA processing; F:telomerase activity; C:nucleoplasm; C:nucleolus; F:isomerase activity	IPR002478; IPR004802; IPR015947; G3DSA:2.30.130.10 (GENE3D)	---	h aca ribonucleoprotein complex subunit 4	14	Xl.76482	LOC733436	733436	A2BD79 /// Q05AV9 /// Q2VPE9		---	---	0001522 // pseudouridine synthesis // inferred from electronic annotation /// 0006396 // RNA processing // inferred from electronic annotation /// 0009451 // RNA modification // inferred from electronic annotation	---	0003723 // RNA binding // inferred from electronic annotation /// 0009982 // pseudouridine synthase activity // inferred from electronic annotation	---	---	---
Xl.21460.1.A1_at	-0.00016863	upregulated	AGGAGCCATCCACTTGACTGCAAGATGTGCATTTCCCTGCAGCACATAACCAGNAGTTGTGCCGGATGGTTCGTGCAAGTCCAAAATCACAGATTTTGGTTACTCGGTCATGGGTGAGGAGGATGTTTCTTGCTGCCAGGTCCCGGTGGATGCACTTTTTGGAGGCCAAGAATTCCATCCCCTGAGCAACTTGATAGGAGAAGTTTATCAGATCCTCTGTGCCCAAAGGCAAATCCTCCTCCTGTGACGCATCCTGATACCCAGATGGACCTGATGTCTGTCTGCCAGTCCTGCTGGGCACAAGAGGAGTCCCAATTGGCTTCATATTCATGTATTGGTCCATTACTCCATCACAGTCTATATCTCTTGCATTAAGGAGTGCTGGCTCTGACTTAAATT…	protein-tyrosine kinase-like	g67-a	N/A	protein-tyrosine kinase-like	F:transferase activity; C:integral to membrane; P:phosphorylation; C:membrane; F:protein kinase activity; P:protein amino acid phosphorylation; F:nucleotide binding; P:transmembrane receptor protein tyrosine kinase signaling pathway; F:ATP binding; F:kinase activity; F:transmembrane receptor protein tyrosine kinase activity; F:protein tyrosine kinase activity; F:receptor activity; F:transferase a…	IPR000719; IPR001245; IPR008266; IPR011009; IPR020635; G3DSA:1.10.510.10 (GENE3D), PTHR24416 (PANTHER), PTHR24416:SF238 (PANTHER)	---	c-kit protein	38	Xl.65695	g67-a	373727	Q91568		---	---	0006468 // protein amino acid phosphorylation // inferred from electronic annotation /// 0007169 // transmembrane receptor protein tyrosine kinase signaling pathway // inferred from electronic annotation /// 0008283 // cell proliferation // inferred from electronic annotation	0016020 // membrane // inferred from electronic annotation	0004672 // protein kinase activity // inferred from electronic annotation /// 0004714 // transmembrane receptor protein tyrosine kinase activity // inferred from electronic annotation /// 0005515 // protein binding // inferred from electronic annotation /// 0005524 // ATP binding // inferred from electronic annotation	---	---	---
Xl.21461.1.A1_at	-0.00045345	upregulated	TGCTTCTGGTGCTGTCCACTTAACAGGCAGTTTGCTTGAATCCTGTATGGCAGATGCTTCCTTGGTGAGTCCAAAGTCACTGAC	c-src tyrosine kinase	csk	N/A	c-src tyrosine kinase	-	PTHR24418 (PANTHER), PTHR24418:SF264 (PANTHER)	---	---	0	Xl.21461	csk	378532	Q91567		---	---	0006468 // protein amino acid phosphorylation // inferred from electronic annotation	0005737 // cytoplasm // inferred from electronic annotation	0004672 // protein kinase activity // inferred from electronic annotation /// 0004715 // non-membrane spanning protein tyrosine kinase activity // inferred from electronic annotation /// 0005515 // protein binding // inferred from electronic annotation /// 0005524 // ATP binding // inferred from electronic annotation	---	---	---
Xl.21508.1.A1_at	-1.16e-05	upregulated	TGTTTTATAGGTTCCTTGGCCCCAGGTGCCACATTCTCCAGTTGATCCATTTTCCTCTGGAGAAGCAGGAGTTGTTGATTCCTGAGCTGCAACTGCAGGCTCTTCATTTTTAACTTCAACTGGAGCTTCATCTGCAGGAGCTCCAGTATCTGTGGCAGGAGTTTCAGCATCAGTGGCCGCAGGAGTTTCAGAATTTGTGGCTGCAGGAGTTTCAGAATCTGTGTCAGGAGCTGCAGCATCTGTTACAGGAGTTTCAGCAGTTGGGGCAGGAGGTTCAACTGTTGTAGCAGGAGCTTCAGCAGTTGTGGCTTTTGCTGGTCCTCCTTTAGCTGGTCCTCCTTTAGCTGGTCCTCCTTTAGCTGGTCCTCCTTTAGCTGGTCCTCCTTTTGCTGGTCCTCC…	CUB and Sushi multiple domains 1/integumentary mucin B.1	csmd1-A	N/A	CUB and Sushi multiple domains 1/integumentary mucin B.1	-	seg (SEG)	---	---	0	Xl.21508	csmd1-A	373745	P79927		---	---	---	---	---	---	---	---
Xl.21516.1.S1_at	5.25e-05	upregulated	ATGGACTGCCAGGTACTGAGTGGAAGAGCGAGGTCCATCATATTCCTCTTGGTGCTGGATGGTTTCCTTTGTTCAGCCCAACAGGTGAAGGTCATTCAAGACCAAAAGTTCTTAGCGGTTACATTGGGAAGTTCTGTGAAGGTTCAATGCAGTCACACTGGGCCGAGCTACTACGCTATGCTCTGGTACCAACAGAAACTGGGCCAAGGCCTGAAGCTTATGGTCCTTTCATCTGACACAAAGCCTGGGAACATGGAGGAGGGCTTCAAAGAATGGAGCATGGAACGGCCCGATACCCAGAAATCTGA	TCR VDJ BV8S2 BJ4	LOC779058	N/A	TCR VDJ BV8S2 BJ4	-	IPR013106; IPR013783; PTHR23267 (PANTHER), SignalP-NN(euk) (SIGNALP), SSF48726 (SUPERFAMILY)	---	tcr vdj bv7 bj7	0	Xl.58759	LOC779058	779058	---		---	---	---	---	---	---	---	---
Xl.21564.1.A1_at	2.67e-05	upregulated	CAAGTCTCCGTCATCTCCATAAAGCCCATTAAGTCCTGGAAATCCCATATCACCTTCATAACCTTTTTTTGGTTTTTGACCTTTGAGAAAGGTAACAGGTCCTGCAGGTCCTCGGTTCCCATGTTCTCCCTTTATTCCCTTATAACCAGGTAATCCAGGTGCTCCATTTGACCCAGGAAACCCTATTTCTCCTGCATTTCCACGGCCACCATCATTACCAGGCAATCCCCTTTGTCCAGGAAATCCTGTGATTCCTTCTTCTC	collagen, type IV, alpha 2	col4a2	N/A	collagen, type IV, alpha 2		IPR008160; PTHR24023 (PANTHER), PTHR24023:SF114 (PANTHER), seg (SEG)	---			Xl.21564	col4a2	373763	Q98UE1		---	---	---	---	---	---	---	---
Xl.216.2.S1_a_at	9.16e-06	upregulated	GAAAATGGTCTAAGAGTAACTGCCTAAACCTGCTCTGCAACCTTCTCTTAGAAAAGACCATTAAAAAGAAAGGGGAGCAGTACATGTAGAAGAAAGTCATGGGACTCGCAAAAATAAGAAGAAAGAGTGACTTTAAACCAGTGTGCCCTTCTATTGCTTAAATATTGTGTACTTTAATATTTTGTGCACACTTTCACAACTTAAATACACGCCTCCCCTTTTTAACAAGCATCACTTGTTAATGACCAAATGTTTTTTGTTTTTTTTTATTTAAAAACTGGCACATTAACCCGAGAAGAAGACATATAAGTTTAGATGAGAAATACATAGCTGGGGTGGGGTTTGTGGCCAGGAGCAACATTGTTTAATCTCTGCGCAGGTTTTATTGTAAA	macrophage stimulating 1 (hepatocyte growth factor-like)	mst1	N/A	macrophage stimulating 1 (hepatocyte growth factor-like)	-	no IPS match	---	---	0	Xl.216	mst1	379214	P70006 /// Q7ZTN9		NP_001079527	NM_001086058	0006508 // proteolysis // inferred from electronic annotation /// 0007596 // blood coagulation // inferred from electronic annotation	---	0003824 // catalytic activity // inferred from electronic annotation /// 0004252 // serine-type endopeptidase activity // inferred from electronic annotation /// 0005509 // calcium ion binding // inferred from electronic annotation	---	---	NP_001079527.1 // span:13-35 // numtm:1
Xl.21612.1.S1_at	0.00025057	upregulated	GATACTGGGCTACACCAGGTCTAAGAAAGTGGACAAGCGCAGTGACCCGTACCACGTTTACATAAAAAACAACCGCATTTCTGTGATATGAGCGTTGGACGAGGCCCCAGGGGTCTAATGGGCCCCAAAAGTATTGGTACAAAGGAGTCACTGGCCGGTCAGTCTGTACAACAAACAGCGATGTGGCCGGCGGAATCAGAAAAGGGGCCACCGATTTGGTTCTTGTGTTCCTCACACCTTGGTTAGNNAACTTAGAATCAAATAACAGAAAATAACATTGGAGAATAATATGAAAGGCCATTAGTGAAGTGCAGATTTAACCCTTTGTACACNNNNCAGCGAGCGAAGACTCCCAGAGACATTAGAGAGTTTCNACCATTCAGATGAAATGAACTCAGT…	potassium voltage-gated channel, Isk-related family, member 3	kcne3	N/A	potassium voltage-gated channel, Isk-related family, member 3	-	seg (SEG), SignalP-NN(euk) (SIGNALP)	---	---	0	Xl.21612	kcne3	398416	Q8AWZ8		NP_001082346	NM_001088877	0006810 // transport // inferred from electronic annotation /// 0006811 // ion transport // inferred from electronic annotation /// 0006813 // potassium ion transport // inferred from electronic annotation	0016020 // membrane // inferred from electronic annotation /// 0016021 // integral to membrane // inferred from electronic annotation	0005216 // ion channel activity // inferred from electronic annotation /// 0005244 // voltage-gated ion channel activity // inferred from electronic annotation /// 0005249 // voltage-gated potassium channel activity // inferred from electronic annotation /// 0005267 // potassium channel activity // inferred from electronic annotation	---	---	AAI23191.1 // span:52-74 // numtm:1 /// NP_001082346.1 // span:52-74 // numtm:1
Xl.21650.1.S1_at	-0.00022883	downregulated	CATGTATCCTGTAGGCTATTCAGACAAACAGGTTCCAGACACTAGTGTTCAAGAGTCTGACCACATCCTGGTGGAGAAGCGATGCTGGGACATTGCTTTGGGGCCACTTAAACAGATTCCCATGAACCTGTTTATCATGTACATGGCAGGGAACACAATCTCCATTTTTCCAATCATGATGGTGTGTATGATGGCATGGAGGCCAATCCAGGCACTACTTGCAACACCAGCCACTTTCAAGCTCTTNGAAAGTTCTGGTCAACGCTTCCTCCAGGGTTTGGTGTATCTGATTGGGAACCTCTTGGGTTTGGCATTAGGTGTCTACAAGTGCCAATCAATGGGCCTTTTGCCAACCCATGCATCTGATTGGTTAGCCTTTATTGAACCACCAGAGAGAAT…	transmembrane protein 85	tmem85	N/A	transmembrane protein 85	C:integral to membrane; C:membrane; P:apoptosis; F:molecular_function; P:biological_process; C:cellular_component	no IPS match	---	transmembrane protein 85	6	Xl.21650	tmem85	100101270	Q6GR43		NP_001093333	NM_001099863	---	0016020 // membrane // inferred from electronic annotation /// 0016021 // integral to membrane // inferred from electronic annotation	---	---	---	NP_001093333.1 // span:85-107,127-146 // numtm:2
Xl.21682.1.S1_at	1.3216	upregulated	GGGCTGTGCCCCAAGTCAAGTCCACTTACAGCATCTCTAACAAAGCCCTGATTCTACAACAATTAATTCTAAAGATCAGGGTAGCATATAAGAAAATCTAAAATGGTGTAAGCTTGGGGCATATGTTATGCTTTGTGTAACCCCAAGTATGGGCATTTTAAAATGGGTAGAAAATGAAAGAATTTGGGGGCAAAATCTTATTGGCCATTTTAATTCTGATAACCACTAAGAAACACAGTGCTCTACCCATTTAATCCTAGCTTTTGCCAGGTACTTCTAGTCAATTAATAAACTATAGGTCAGTGCTGCTTATCTGTCATTACTGATAGAAATGCAGGGTACGATTTTTGCTGCCAAGGAAATCAGGGGTTATTTAGTGTGAATTTTATGCATTATTAC…	hypothetical protein MGC80056	MGC80056	N/A	hypothetical protein MGC80056	-	no IPS match	---	---	0	Xl.52820	MGC80056	432308	Q6INY0		NP_001085214	NM_001091745	0006542 // glutamine biosynthetic process // inferred from electronic annotation /// 0006807 // nitrogen compound metabolic process // inferred from electronic annotation	---	0000166 // nucleotide binding // inferred from electronic annotation /// 0003824 // catalytic activity // inferred from electronic annotation /// 0004356 // glutamate-ammonia ligase activity // inferred from electronic annotation /// 0005524 // ATP binding // inferred from electronic annotation /// 0016874 // ligase activity // inferred from electronic annotation	---	---	---
Xl.21682.1.S2_at	22.8902	upregulated	GAGACACAGCAGTTATAGGGATCCTGGTGTGAGAAAGATCCAAGGGAGATTCTAACTGATGTATAGCTTCATTTTATGCATGCAACACAGATATAGGGGCTAGTAAATTATGGTTTTGGCACNGTGAAGCAGTGAAAAANTGATTATTAGCCTTTTGTAGACTGGATGAGGGAAGTTTTAGAGATAAAGGAAGCTTTCATCATGCTATTCCATTTTCCATTTAGTTAAAAATGCAAATGTTTTAGCAAGGCTAGNNNNNNNNNNTTGCGGCTACTGTTCCACTACTAAAATATCTGGTGCTTAAGAGTTACAGATTTTGCATAAAAATTGACTGGTTTCCTTGTTTTCCTCAGAATTTAAACTGCCAATTCTTCTTTTATGAGCAGTTCTTGGGTCTAA…	hypothetical protein MGC80056	MGC80056	N/A	hypothetical protein MGC80056	-	no IPS match	---	---	0	Xl.52820	MGC80056	432308	Q6INY0		NP_001085214	NM_001091745	0006542 // glutamine biosynthetic process // inferred from electronic annotation /// 0006807 // nitrogen compound metabolic process // inferred from electronic annotation	---	0000166 // nucleotide binding // inferred from electronic annotation /// 0003824 // catalytic activity // inferred from electronic annotation /// 0004356 // glutamate-ammonia ligase activity // inferred from electronic annotation /// 0005524 // ATP binding // inferred from electronic annotation /// 0016874 // ligase activity // inferred from electronic annotation	---	---	---
Xl.21926.1.S1_at	2.22e-05	upregulated	GACACTCGGTGTCGGAAATGACTTCCGTATTGGAACTGCCAATGGGCTACTCCAACCTCACTACCGACTCCACCTCCAAACTGTCTATGGCTGGTACCAAACCCCCCGGAGAGGGGGAGCGACCCCCCATATCCAACGGGCAGTTCCCCCCACTCCATAACCTGAGCGACAGCCAACAGGGACTGTACAACAGCCAAAGAGACTCCCCGCTACTCCCCGCACCCTCCTCCAGTCCAGAGACAATAGTCGATCAGATCTTGGAATCTATTGATTCAGACTCAGAAGGAATTTTTATTGATTTTGGGCGGGGCTGCTCCAAATCCCCCGAATTCTCCATGGAAATTGGCCGGCAGAGCCTCGTATGAAACTTTTTATTATCTGACACTTTGATTTTTCATT…	proline rich 5 (renal)	prr5	N/A	proline rich 5 (renal)	P:cell cycle; F:GTPase activator activity; P:actin cytoskeleton organization; P:positive regulation of cell migration; C:cellular_component; P:positive regulation of GTPase activity	PTHR13973 (PANTHER), seg (SEG)	---	proline rich 5	6	Xl.21926	prr5	380036	Q8AVJ1		NP_001080344	NM_001086875	---	---	---	---	---	---
Xl.21933.1.S1_at	2.41e-05	upregulated	CAGTAGCAGTGATCTTTTCATGAGCTAATGAGTAAGATGTCGCTACAGCTTGTACATGAGCATCTGAATTTTTCACAGAGCAGTTCAAAACCCTCCATAAGGTTATTGGTTTATTATATTTACTTTATTACAGTGTACAGTATATATATGTCTATCTCTGTCTATAGAGTGCTATGACAAGTACAGGGCTGCCTTACCCTCATCCTCACTATGCACCAAATCTGACACGAGGAAAATACATTCCCCTNNTGCAAGTGCTTTGAGAATGAGCAGTTNNANNNGNNAGTTTGNCNTTTTAGTGTCGCTGCACTTATGGCAGGGGCATAAGTAAATGACCAAATTGAAGTGAATCATATTTTGGTTGACAGATGCCTTCCATTAAATTGTGTCTTGCTTACA…	EGF-like-domain, multiple 6	egfl6	N/A	EGF-like-domain, multiple 6	-	no IPS match	---	---	0	Xl.21933	egfl6	380046	Q8AVH7		NP_001080354	NM_001086885	0007155 // cell adhesion // inferred from electronic annotation /// 0007275 // multicellular organismal development // inferred from electronic annotation /// 0030154 // cell differentiation // inferred from electronic annotation	0005576 // extracellular region // inferred from electronic annotation /// 0005578 // proteinaceous extracellular matrix // inferred from electronic annotation /// 0005604 // basement membrane // inferred from electronic annotation /// 0016020 // membrane // inferred from electronic annotation	0005509 // calcium ion binding // inferred from electronic annotation	---	---	AAH42275.1 // span:13-30 // numtm:1 /// NP_001080354.1 // span:13-30 // numtm:1
Xl.21970.1.S1_at	-6.6e-05	downregulated	AACAGACGGCAGCAGTCTCCACACAGCTACGAAGACCCGTATTTTGATGAGCGCGTCCACTTCACGGCGGCTGCGGATCAGAATGCACAATATGGACTCAAATCGACCACAAACTATGTAGACTTTTACTCCACAAGAAGACCTTCCTATAGATCAGAACAGTACCCAGGGTCGCCGGACTCGTGGGTGTAGGACCACTAAGGAGGCGTTTCCATGAATTATATACTAATAATCATGCTTGATCTGATTTTTGAATGGCCTTATTTGCTGTTTTTTTCTTTTTTTTTCCGGTGGAGGAAACTGAAAGTGATATCCAGAGAAGGATGACNGAAGAGGATATATTTTCTTACAATTTCAGAGGGCTTATCATGAACGAAAGAATTAAACTGATGTCTGACA…	plakophilin 4	pkp4	N/A	plakophilin 4	F:binding	PTHR10372 (PANTHER), PTHR10372:SF8 (PANTHER)	---	af150745_1 p120	1	Xl.21970	pkp4	398489	Q4KLT5 /// Q8AXM8		NP_001082466	NM_001088997	---	---	0005488 // binding // inferred from electronic annotation	---	IPR000357 // HEAT // 2.9	---
Xl.21994.2.A1_s_at	-35.2129	upregulated	ATAATGGAAAACAAGAAACCCTCCATATATCTAAACTATTCATTCCTTAAAATTCTGCCTTCTCGCGTANTTTTTTTTTCTCTTAACATTCCAGGGAGAAAAGNAACATATGCGACCAAATATTTTATTTTTTAAGAGACCTTTTACAAGTATGAGCCTACAATCTCATTTACAATTGGTGCATTGTACTTAATATCACTTTTTT	non-muscle tropomyosin /// tropomyosin 4 b	tm-4 /// tpm4b	N/A	non-muscle tropomyosin /// tropomyosin 4 b	-	no IPS match	---	---	0	Xl.21994	tm-4 /// tpm4b	379469 /// 379628	Q6PF72 /// Q7SYY4 /// Q91726 /// Q91865		NP_001079779 /// NP_001079937	NM_001086310 /// NM_001086468	---	---	---	---	---	---
Xl.2213.1.S1_at	-4.44e-05	upregulated	GTGGAACCTATAGAAACAACATTTGCCTGCAAAGGACATTTTGTTCAGTATGAAAGAGACAAAGAAAGTGCTTAATGCTCAAGTACTTAACACAAAATGCCAAGTACTGATTCAGAGACTAAGCATCTGCAATAAAACACACAGTGTGACTATCAGACACTTCCCCTTTAATTGTTAGATGATGCTGCTCGCCGGGCGCAGAGGGAAGTGGTGGAAAAAGATGGCGGCTGCTTTAAGGACCTTGGTTCTGGTTTCCTCCCCGGCAAACTTTGCCAGATCCCAGGGTCTATTTTGCACTGAATGTTGGATGATTTATTTATTCTAAACTAGTCACCTACACAGCCTTAATCGGATCTTCTGGAGGGCAGTATCTGTCGCACTGCAGGGCATTACCAGTAC…	suppressor of cytokine signaling 3	socs3	N/A	suppressor of cytokine signaling 3	-	SignalP-NN(euk) (SIGNALP)	---	---	0	Xl.2213	socs3	414533	Q6NU49		NP_001084581	NM_001091112	---	---	0005515 // protein binding // inferred from electronic annotation	---	---	---
Xl.22152.2.A1_at	9.79e-05	upregulated	ACTGTGTAAAGAGACAGGCTGTGCAAAATAAAAAACTGTTTCTAATATAGTTAATTAGGCATAAATGTAATGTATAAAGGCTGGAGTAAGTGGATTCCTTTAAAGAGACCTGTAGTGTTCAAGGGTATAGGTNTCCAGTTCTCTCCCATGCTAACAAGGTAACATTCATTCACACAAGCCAAAGTAGCAGCCAATNTTTGATATAACATGCTGTACTGTTGTAA	angiopoietin 4	angpt4	N/A	angiopoietin 4	-	SignalP-NN(euk) (SIGNALP), tmhmm (TMHMM)	---	---	0	Xl.59603	angpt4	100174806	B3DLM5		NP_001124422	NM_001130950	0007165 // signal transduction // inferred from electronic annotation	0005615 // extracellular space // inferred from electronic annotation	0005102 // receptor binding // inferred from electronic annotation	---	---	---
Xl.22156.1.A1_x_at	4.36e-06	upregulated	ACACCGAAAAGGTCTCGACGGTCTCGGTCAAGGTCACCCAAAAAGTCTGTNAAAAAACCCAGATCTCAGTCTAGATCCCCTCACAGATCTCNCAAGAAGTCCAAGAAAAGCAAACNCTGACCAGAGTTAATATCTTTTTTTTTTTTTTTAAGTGTCGTTTACTGAAAATGCATTTGTCTCTGACTTATATTTTATGTTTTTGTGCCTGAACTGTTCAA	---	---	N/A	---	-	seg (SEG)	---	---	0	Xl.70389	---	---	---		---	---	---	---	---	---	---	---
Xl.22158.1.S1_at	-0.00029749	upregulated	GTCTGGCAGCGGCAGTGTTTACAAAGGACATTGATAAAGCTCACACTTTCTCTCAGTCAGTAAGAGCTGGTACTGTCTGGATTAACTGCTATGATGTTTTTGGAGCTCAAGCCCCCTTTGGAGGGTACAAGGCATCAGGAATAGGCAGAGAGCTTGGAGAGTATGGACTTGAAGCATACACAGAAGTGAAGAATGTCACCATTAAGATTCCCCAGAAGAATTCTTAAACGTGCTGTGAAAGGAAAACATCTGGGAAACTGTAGGGTTGGATCTGTTATTTTAAGAGTTCAGCAGTTACCTTTTTAAACCCTTAATGCTTTCTGTAAGGCTTTTCTTTCCCCATAACATACAAAGCAAATCATATAAACCGTGCAGCAACACTTGCTTAAAGTCATGCCC…	aldehyde dehydrogenase 2 family (mitochondrial)	aldh2	N/A	aldehyde dehydrogenase 2 family (mitochondrial)	P:oxidation reduction; F:oxidoreductase activity; F:oxidoreductase activity, acting on the aldehyde or oxo group of donors, NAD or NADP as acceptor; P:metabolic process; F:electron carrier activity; C:mitochondrion; F:aldehyde dehydrogenase (NAD) activity; F:aldehyde dehydrogenase [NAD(P)+] activity; P:ethanol oxidation; P:xenobiotic metabolic process; P:carbohydrate metabolic process; P:neurotra…	IPR015590; IPR016161; IPR016163; PTHR11699 (PANTHER), PTHR11699:SF46 (PANTHER)	---	mgc80785 protein	15	Xl.48188	aldh2	446857	Q6DCT5		NP_001087022	NM_001093553	0008152 // metabolic process // inferred from electronic annotation /// 0055114 // oxidation reduction // inferred from electronic annotation	---	0016491 // oxidoreductase activity // inferred from electronic annotation	---	---	---
Xl.2243.2.S1_at	-0.0061592	upregulated	ATTTGAATGCCATTCAGTATTCAGTGATTGTAATGTTTATGTTAACTTTGCTTTTAATTAAGTTTGGAAAATGGTCCTTTTTTTTAAATAAAATAGGTGCTTTTGTTAGTGCCTTTTTTTNAATTTGGATTAGAAATTAAATTTGTAAAAAGGGCACCACTTGTGGCTGGGAGAAAGTGTAATAGTTATTTCAGTGCTGGCTGAGCTGGCACCCATGGACTTTAAATTCCAGACAAAAACCAAAGGGACCATTCTGTTTTATATTCCTGAAGTGGTGCTGCACCTGCTGCTTCTGACACAATTTACCATATGCACAATCATAATTCCTTTTCCGCACAATCCTTACTAATGCCGAACCTTTCTCTACCGTCAGTGTTATTTATCAGTGTCTGCTTCTTC…	---	---	N/A	---	-	SignalP-NN(euk) (SIGNALP), tmhmm (TMHMM)	---	---	0	Xl.76288	---	---	---		---	---	---	---	---	---	---	---
Xl.22909.1.S1_at	-1.45e-06	upregulated	ATCATCATTTCAACCTTTTACGTTTATTTTTTTTCTTAAAACTTATTTCACATTTATTTTTATTTGTAATTTTCACCCAGGAGAAAATCATAGTCCTGTTCCACCAACATTGCTTCTGATTGGCACCACAGCAGTAACCAACCCAACATTTTCTTTATTCTAACTACACAATAAGCTAATAACTGATTGNCTGCTTTAGGTTCCTGCAGAATTCTGTCTGTGATAAATGTCCGGTAACACCAAAGGCTATTAATCAACAAACCACTTTTCTTGGTGTTACTTGTCCTACTTGCACCAATGGCAGCCCGAGAAATTCGGTATCTTTCAAAAGACAGACGTTTACAATTTTTCCCCAATACATTGAATGAATATATGAAAATGAGAGGCTTCCCGTAGGTT…	Cas scaffolding protein family member 4	cass4	N/A	Cas scaffolding protein family member 4	-	no IPS match	---	---	0	Xl.22909	cass4	407838	B7ZR34 /// Q6RCJ1		NP_001084484	NM_001091015	---	---	---	---	---	---
Xl.22934.1.A1_at	-1.2e-05	downregulated	GCTTTTGCAGTTAAACGATTTTATGAGGGAGTAAGCCTTTAAAGGGTNTGNTGNGNANGTTTTTTTTTTTTATTTGTTTTTATCTCTAATGCAATTTAATCATTTGTAGTGGTAAATAGCAGGTGGTATTTTGAACTTGTTTCCAAGTATCTGTAATATGACATGCTGCTTGTTAACAGAGAGGAGTGTAATAAAATTAACATTCCAAACAAAGTAAAGGTGGCCATACATGGCAGATCCGGTCGTTTGGAGAGGTTGCCAAACGAGTGGATCTTGCACTGATATGCCTGTCTTGAG	---	---	N/A	---	-	seg (SEG), SignalP-NN(euk) (SIGNALP), tmhmm (TMHMM)	---	---	0	Xl.72522	---	---	---		---	---	---	---	---	---	---	---
Xl.22937.1.A1_at	5.82e-06	upregulated	GGAAGAGTCTATTTTGTCTATAAACTCAGGTGCATCTCAAGTTGGGGTGACCAGGCCTATTGTTTCAGTGGCTTGGGAATTTCCCTATTTACACAAGTAAACCGTCAATCATGGAGGGTGCACAGCCAATGAGGTTGCAAACAGGCAACCAATNATCAGGGACCATATGGATAAACCTTGTATGGGATGTAGTTCATATTTACTTATTGCTACACTTTCTATAAATGACTTTAGTCTTACACAAACCTATTGTTGGGTCTATTTGGAATAGAAAGATATACTGTATATTGAAAGACTAAATTTTGCAATAATTAAAATTTTACACATTTGTACATATTTTTTTTGTAAATCCCAAGTGCATTTAGAAAATGACCAAATAATGAATTTATTGTTATTTTT…	---	---	N/A	---	-	no IPS match	---	---	0	Xl.63696	---	---	---		---	---	---	---	---	---	---	---
Xl.2314.1.S1_at	6.13e-05	upregulated	TAAAGCCAGCTTTATAGGTATCACTGAAGAAGTCCCAAATGATGATAATTTGTTCTGTAGCAAGTATAGATGCGTTCATTCTGCAAAAAGTGATTTAAAAATCCTTTTCTTTGATCAATAAGTATACTGTAAATGAGAAATTGTAGCTTTTAACATTGGCCATTCAAAGTCAATGTAGTTTAATACCAGGGACATGGCTAGAGAGGAAGCAGATTCTGCAGGTGAAGGGGGCAAGAGTTTAAAGGGCCCAGTGAGGTTAATTTGTGGACAGTTTCAATATATCTTGATAGAATAGGCCAACTTGCCAATGTTTTGGAGCCAAAAATTAAATTTGCTCTGGGCCCAGTAATATCTCGTTATGCCACTGGTTGATACAATAAGGCACAGTTAGGATTGCCT…	coiled-coil domain containing 3	ccdc3	N/A	coiled-coil domain containing 3	-	no IPS match	---	---	0	Xl.2314	ccdc3	432160	Q6INR5		NP_001085089	NM_001091620	---	---	---	---	---	---
Xl.23205.1.A1_at	0.00046622	downregulated	AATGTAACAGGAGCCAGAAGTTGACTCCATGAAACACAGATATGCAACAGTTTTCAGAAACCCTGCTAATACAATTAAATATTAGTTCAGAAATTCAAAGGAAAGCAAAATTTAACATTTTTCAGTTCATATAGTGGATGTTTGAGTTTGTAAAGAAGAATGCAGACATTTTCTTTCCCTTTTCTTTCTTTTGTAAAGGAATAACA	---	---	N/A	---	-	no IPS match	---	---	0	---	---	---	---		---	---	---	---	---	---	---	---
Xl.23224.1.A1_x_at	8.95e-05	upregulated	ATAAATTGCAGCCTTCTCTGCCATAAAGGTTGAATCATTTTTACCAGATTTTTTGTGTGGA	Animal 4	lan4-a	N/A	Animal 4	-	no IPS match	---	---	0	Xl.956	lan4-a	394360	Q03292 /// Q6INY7		NP_001081060	NM_001087591	---	---	---	---	---	---
Xl.23225.1.S1_at	0.025695	downregulated	GGTGCAGATACTCCGCATGCATGGAGTGAACGACTATGCGGCCTATAATGTGCTGGANGACCAGGACCTGAGGCAGGGGATAAAGAATTATTCAAACTGGCCCACCATACCTCAGGTCTACTTTAATGGTGAATTTGTGGGAGGCTGNGATATCCTACTTCAAATGCATCAGAATGGAGACCTTGTAGAAGAGCTGAATAAGTTGGGAATTCGCTCTGCGTTGTTAGATGCTGAACCAAGCCAAGAGAAAAAGTAATGCACTGTGTTATGAACTATATGTGACAAAAGGATAACGGCCTGATTAAAGCCTTATGCTCCTGGAGGAACTGTTGTACAGATGCTCTGANGTNCAAAAGAAGTCCATGAAATGTTCTCTATTAATAAATCAAGCCTGGCGGA…	glutaredoxin 5	glrx5		glutaredoxin 5	P:cell redox homeostasis; F:electron carrier activity; F:protein disulfide oxidoreductase activity; C:mitochondrion; P:iron-sulfur cluster assembly; C:cytoplasm; P:hemopoiesis	no IPS match	---	glutaredoxin-related protein 5	7	Xl.23225	glrx5	734675	Q4FZP8		NP_001089617	NM_001096148	0045454 // cell redox homeostasis // inferred from electronic annotation	---	0009055 // electron carrier activity // inferred from electronic annotation /// 0015035 // protein disulfide oxidoreductase activity // inferred from electronic annotation	---	---	---
Xl.23255.1.A1_at	-0.00012241	downregulated	GTGGAAACCAATACAACCCTTGTGGAAAGACTGAACAAATGCCAGCAAGAGAATGAGGATCTGAAAGCGCGTATGGTGAATCATGTAGCTTTGTCACGGCAACTTTCTACTGAGCAGGAGGTGCTGCAGCGATCTCTGGAGAAAGAATCCAAAGCCAACAAACGACTGTCAATGGAAAATGAAGAGCTTCTGTGGAAACTTCACAATGGCGACCTATGCAGCCCCAAAAAGCTATCCCCATCCTCACCTGGAATTCCCTTTCATCCTTCACGGAATTCAGGATCTTTCTCAAGTCCGACGGTGTCTCCCAGATGACACTTTTCCAACGGATAAACACTTCAGACAGACATTTCAGGAGAGTTCTGGGATTTATCTGGACACTAAGCATTGAAGTCAAGG…	microtubule associated tumor suppressor 1	mtus1	N/A	microtubule associated tumor suppressor 1	F:protein kinase binding; C:chromosome; P:cell cycle; C:cytoplasm; C:cytoskeleton; C:midbody; C:microtubule; C:nucleus; C:mitochondrion; F:molecular_function; P:cellular response to peptide hormone stimulus; C:Golgi apparatus; C:plasma membrane; C:cellular_component; C:membrane; P:biological_process	no IPS match	---	mtus1_xenla ame: full=microtubule-associated tumor suppressor 1 homolog ame: full=f-box protein 27 ame: full=inner centromere stimulator ame: full=mitochondrial tumor suppressor 1 homolog	16	Xl.23255	mtus1	398697	Q7SZL5		NP_001082742	NM_001089273	0007049 // cell cycle // inferred from electronic annotation	0005634 // nucleus // inferred from electronic annotation /// 0005874 // microtubule // inferred from electronic annotation	0019901 // protein kinase binding // inferred from physical interaction	---	---	---
Xl.23327.1.S1_at	-4.74e-05	downregulated	TCTGGTGATCTATGTGAACCCCTTTAAGTATGCTGTAGCCTGAAATTATGTGATAGCTTGTAGTTGGTCTTTTTTTTTTTTTTTATTAACAATTTAGCTTTTACAGTATTTCATCTGTTTGGCATTTCAGCAGCTGTCTGGTTTCTGGGGATCCAATTCACCCTAGCAACCAGTCAGTGGTTCAAATAGGAGACTGGAGGCTGAATAGGAGAGGACCCAAATAGAAAGATATGTAAGGATAACTAAATTTGCTTGGGTTTGCCAGGGGTCAGTGACTCCCATGTGGAGAGAGA	histone deacetylase complex subunit SAP30L-A	sap30l-a	N/A	histone deacetylase complex subunit SAP30L-A	-	SignalP-NN(euk) (SIGNALP), tmhmm (TMHMM)	---	---	0	Xl.66653	sap30l-a	380449	A4FVD8 /// Q7ZXP2		NP_001080757	NM_001087288	0006350 // transcription // inferred from electronic annotation /// 0045449 // regulation of transcription // inferred from electronic annotation	0005634 // nucleus // inferred from electronic annotation	0003677 // DNA binding // inferred from electronic annotation /// 0046872 // metal ion binding // inferred from electronic annotation	---	---	---
Xl.2338.1.S1_at	-3.81e-05	upregulated	ATGACCGAATCCCTTTAATGTTACAGGCTGAAATATCAGACCAAACTTTGCATAAATGGAGGATGATGAGATCCGATAATTTGCAGATGTATAAAGAAAGTTCTGATTGGATAATATGGGTTCTAATGTTTACTTGTGCAAATGTAACTTTCTAATGTTTGCTAATGCAGACTTTTTTTTCTAAATGTACATTTCACCAGTTCTGAAAACAAGCTTCTATAGAAANGCCCCCATTCAGCTTCTTTGAGTCCTGCAGTCTGTCTTATTCACTTGAAATCTCTGAAATGGCCTTAAATTGTATGTTTTTGGTATGAAGTTCAAAGTAACTGACCCGAAAGAATTCAGACTTGTATGTCCCTTTCTATGTGATAATACTTTAACGTTTTTTATGTTCATTAC…	serine palmitoyltransferase, long chain base subunit 2	sptlc2	N/A	serine palmitoyltransferase, long chain base subunit 2	-	no IPS match	EC:2.3.1.50	---	0	Xl.51315	sptlc2	444190	Q6GP36		NP_001085763	NM_001092294	0008152 // metabolic process // inferred from electronic annotation /// 0009058 // biosynthetic process // inferred from electronic annotation	---	0003824 // catalytic activity // inferred from electronic annotation /// 0016740 // transferase activity // inferred from electronic annotation /// 0016769 // transferase activity, transferring nitrogenous groups // inferred from electronic annotation /// 0030170 // pyridoxal phosphate binding // inferred from electronic annotation	---	---	---
Xl.23525.1.S1_at	0.0038159	downregulated	CAATCTCCAGGTCGCTCAAGTGCTGCCTCTCCTCATCGTCTTAGCAATGTGTCCTCTTCTGGAAGCATCAATCTCTTAGAATCTCCACAGCTTGCTACTTTAGCAGAAGATGTCACTGCCGCCCTCGCNAAACAGGGCTTATGAATGTTCTACTTTAGCAGTGGATGAAATTAAATAATTATAAGAATATTATGAATATTAATGATTATATTTAAAGCATGAGCTCTTGGCAGGATTCGGGCTCAGAGCAGGTATCATTCATTCCTTAAGAGATCCCTATAAAAATAAACCAAACACAGTTTAACAAAACCTACATTAGTGTAGGGTTTTTACACAATATTCATAATGCTTTCACAAAGAGTGATATTCTATTCATATGCTACTCACAGAGTAGAGTTT…	microtubule-associated protein 2	map2	N/A	microtubule-associated protein 2	P:negative regulation of microtubule depolymerization; C:microtubule; C:protein complex; P:central nervous system neuron development; C:smooth microsome; C:nuclear periphery; C:rough microsome; P:axonogenesis; P:microtubule bundle formation; F:structural molecule activity; P:peptidyl-threonine phosphorylation; P:dendrite morphogenesis; C:dendritic shaft; C:microtubule associated complex; C:neuron…	PTHR11501 (PANTHER), PTHR11501:SF9 (PANTHER)	---	microtubule-associated protein 2	23	Xl.23525	map2	379931	Q7ZWV6		NP_001080239	NM_001086770	0007026 // negative regulation of microtubule depolymerization // inferred from electronic annotation	0005874 // microtubule // inferred from electronic annotation	---	---	---	---
Xl.23555.1.S1_at	-0.00015996	upregulated	GACCTGCGTCCGGAACATTTCACTTGGCCAGTGCACCTCCGGGGGCTTCTCTGCTCTAACCTTAGGGGCAACTACAGCNACGGGCCCCCCCCAGGGTACAGCCTGGCCCTGATCACTAATAACTGCTGCAACTAATAGTCTCTGCACCCAGAGCAACTGCTATTTAGGAACGCTATAAATAGGGAATAATGGATTAGGAATTGGGGGTTAGAGCAGTTCTGGTAGCGCTGGGATGGGGCTCACGTTCTGCAGCAANAAAGTGTCTTGTTAATGCGATAGTTCCCGCCCCTANCCAACAACTCCCTGCACCCCTATAGAATCAGGGCTCCATTGTTACCAGCTGAGACCGGCTGCTGACANAGGATACTGGGAGTTGTAGTGATTCTGCTGCAGGAGTTA…	hypothetical protein LOC398522	LOC398522	N/A	hypothetical protein LOC398522	-	no IPS match	---	---	0	Xl.23555	LOC398522	398522	Q7ZX38		---	---	0035023 // regulation of Rho protein signal transduction // inferred from electronic annotation	0005622 // intracellular // inferred from electronic annotation	0005089 // Rho guanyl-nucleotide exchange factor activity // inferred from electronic annotation	---	---	---
Xl.23695.1.S1_at	2.55e-05	downregulated	AAGGAACCTCCTGATCATCTTGGACTTCTTNTNCAGTTACTATTTTGCTATGGTGCAGTCTGGCTGCAAACTTGACTCCCTTGCTTGCTGGAGCCTGAGGATGGACGAGTCTGGTCAGACCGTGAAACTGCTGTTTGGAGTACTGTGAACTCTATACGCTTCATGACTCTGGACTCTCCAGTGGTGTTATCTATATGAAGAGCTGTGATATTTTTGCCTATACCCTTGGCAGTGCTCCCCTTATCATAAGCCTGGTGACTTTCTTNTAAAGTAAAAGGACACTATGATGTTTGCACAAAAAGCATCGGTTGTTGAAACAAGCTGAAATGATGTTCCAGGCGGCTGTCATTAGTTAACAGTATGTACCGTATACTCTCTGTATGTCTGGAATTTTCTGTG…	similar to mitogen-activated protein kinase kinase kinase 7	MGC53150	N/A	similar to mitogen-activated protein kinase kinase kinase 7	-	SignalP-NN(euk) (SIGNALP)	---	---	0	Xl.24092	MGC53150	379399	Q801N1		NP_001079712	NM_001086243	0006468 // protein amino acid phosphorylation // inferred from electronic annotation /// 0007165 // signal transduction // inferred from electronic annotation	---	0000166 // nucleotide binding // inferred from electronic annotation /// 0000287 // magnesium ion binding // inferred from electronic annotation /// 0004672 // protein kinase activity // inferred from electronic annotation /// 0004674 // protein serine/threonine kinase activity // inferred from electronic annotation /// 0004709 // MAP kinase kinase kinase activity // inferred from electronic anno…	---	---	---
Xl.23698.1.S1_at	-0.0010681	upregulated	CTGATGATGGCTGTTTGGCGTCATTTGTCTTTTTTTTTTTTTTCCCACTTCACTTGGTTCTTACTGTTTTGTTACATGCCTTAACTTGTATGACAAATGCTGTGACCCCTCAG	RuvB-like 2	ruvbl2	N/A	RuvB-like 2	-	seg (SEG), SignalP-NN(euk) (SIGNALP), tmhmm (TMHMM)	EC:3.6.1.-	---	0	Xl.23698	ruvbl2	398205	Q0IH85 /// Q9DE27		NP_001082065	NM_001088596	0006310 // DNA recombination // inferred from electronic annotation /// 0006350 // transcription // inferred from electronic annotation	0005634 // nucleus // inferred from electronic annotation /// 0071339 // MLL1 complex // inferred from sequence or structural similarity	0000166 // nucleotide binding // inferred from electronic annotation /// 0003678 // DNA helicase activity // inferred from electronic annotation /// 0004386 // helicase activity // inferred from electronic annotation /// 0005524 // ATP binding // inferred from electronic annotation /// 0016787 // hydrolase activity // inferred from electronic annotation /// 0017111 // nucleoside-triphosphatase ac…	---	---	---
Xl.23700.2.S1_x_at	0.00029603	upregulated	AGAAGTAGCAGCATGCCACCCAAGGACGACAAGAAGAAGAAGGATGCTGGCAAATCTGCCAAGAAGGACAAGGACCCAGTTAACAAGTCTGGGGGCAAGGCCAAGAAGAAGAAGTGGTCCAAGGGGAAAGTGAGAGACAAGTTGAACAACTTGGTTCTGTTTGACAAGGCCACTTATGACAAGCTGTGCAAGGAGGTTCCCAACTACAAGCTCATCACACCCGCTGTGGTTTCTGAGAGGCTTAAGATCAGGGGCTCACTGGCCAGAGCTGCACTGCAGGAGCTGCTCAACAAAGGTTTAATTAAACTAGTGTCAAAACATAGAGCACAGGTTATTTACACCAGAAATACTAAAGGAGGAGATGCACCTGCAGGAACAGAAGAGTCTTAATTAATTGGA…	MGC82151 protein	MGC82151	N/A	MGC82151 protein	C:ribosome; P:mRNA metabolic process; P:RNA metabolic process; F:RNA binding; P:cellular protein metabolic process; C:ribonucleoprotein complex; P:endocrine pancreas development; F:structural constituent of ribosome; C:small ribosomal subunit; P:translational termination; P:translational elongation; C:cytosolic small ribosomal subunit; P:translation; P:viral infectious cycle; P:viral reproduction…	IPR004977; seg (SEG)	---	ribosomal protein s25	21	Xl.23700	MGC82151	446309	Q6DJJ1		NP_001086475	NM_001093006	---	---	---	---	---	---
Xl.23734.1.A1_at	0.00026167	downregulated	ATCTAAGTTACTGTAGTGCGGTGGANTCTTTTCGTCATGTTCATTCAGAGATACCACTTTTATTTCACGGGACTCTNACNNNNANAAATANCAAATGNNNNCATTTGNTATTNNTNNNNGTNAGAGTACNAAAAAAAACCCTTTGCCCTAAATTNNNNNNNNNTTTTTTTTTTTATGGAAATTTTTATAATAAAGGCAAGATCCAAGTCCCAAACCAGACAAAAAAATTGTCATTTCATGACAGAAGTTCAAATAAATTGGCGGAGCCTCCTCGAAAATTTCTATTCAATCCGCTAAATTATAGAGGGGGATATTTAATGGCCAGTTTTACGATCCCCCTGTTCGGACATAGCTGCANCCCCCCCCCAGCAAACTTTGGAAAGTGCTACTTACTGCCCA…	---	---	N/A	---	-	seg (SEG)	---	---	0	Xl.20522	---	---	---		---	---	---	---	---	---	---	---
Xl.23743.2.S1_at	-5.8127	upregulated	TCAATTCGGAAAAAAGTTGCTTACTTTTTTGGTTTGTACATAGTAGGTACAGATTGAGCACTATGTACTCGTTGGTGGACTACTTTAACGTTATTCTATTTGTTTGTTTTTTTTCCCCCNTGAATGTAACGAGCGGCGGATTTGACCATAATTATATATGTGTGTATATATAATTAGTCAGTTCACTAAATTGTGAGAGTGTAAACTTTGTACTGTAAATGTTTTGTAGTTCTCCCAATAAA	---	---	finished cDNA, clone ChEST76l8	---	-	no IPS match	---	---	0	Xl.23743	---	---	---		---	---	---	---	---	---	---	---
Xl.23943.1.S1_at	-7.15e-06	downregulated	GGGCACCCGCCTAAAGAACTCGCAGGAGATTCTCCTCCAGGCATGAACTTTGACCTTGATGGAGTAAATTTGGCCAGTCCAGGAAGTGCCAATGGGGAACAGTGCCTGATCATGTGACACCCAACTCAAGCATGATGGTGACCTGATCTTTTTAATTCTATTCCTGGACAGTAGTGGGGTAATTGGGAGATGGTAGAAGGAAGCTCAGCAGGTTCCTAAAGTACATGAAGGAAAGAAACAATCTCTCGGCAGCTCCTCCCGCTACAATGGCACATTCTGGCGCTGCCTTATTTTACTTACTAACAAAAGAAACTAAGGACAAGTTGATTGATCTGTAATGGGGTCACAGATGTGTGTGTAACAGCTTCTAATGTAGATTAACCTTCTTTTTTNAAAAAA…	hypothetical LOC496096	LOC496096	N/A	hypothetical LOC496096	C:peroxisome; C:integral to membrane; C:membrane; F:protein N-terminus binding; P:protein import into peroxisome membrane; ; C:nucleus; P:protein targeting to peroxisome; C:cytoplasm; P:peroxisome organization; F:protein binding; P:peroxisome membrane biogenesis; C:peroxisomal membrane; C:brush border membrane; F:molecular_function; P:biological_process	no IPS match	---	peroxisomal biogenesis factor 19	16	Xl.23943	LOC496096	496096	Q5PPS3		NP_001088821	NM_001095352	---	0005777 // peroxisome // inferred from electronic annotation	---	---	---	---
Xl.24021.1.S1_at	-1.62e-05	downregulated	GGTCACAGAAGAAGGCACCATCTATGGACTGGAGTAAAAGGAGAGAAGTGTTCAGCAGTCTGTGAGACCAAGAATCCAAGAAGAGCTGCTGCATGCCTTAACCATTCTGTGGCTTCTCCCAGCAGCCTCTTCCTGTCCCGCATTCCTTTCCTGCGGCAGCACAGAGCACTTCCTATTCTACAAAGGGTGTTTTGTTGGCCATTATCAGCTGGATTGTAAATAACCTATTTCTGGCTCAAATCCGTCCTGGTCTATCTCCTCCTGTGCAGCCCCATAATGTGACATTGTTACTGATCAGAATAATGCTGGACTGTACGACGCTGCACAGTGTGTATGGTCACATGCTGCAAACTTTGCTTTAGTCGCGTGGCAGTGGCAGTGGCTGTTGTTCTAGCTGCC…	solute carrier family 9 (sodium/hydrogen exchanger), member 3 regulator 1	slc9a3r1	N/A	solute carrier family 9 (sodium/hydrogen exchanger), member 3 regulator 1	-	no IPS match	---	---	0	Xl.24021	slc9a3r1	733155	A8E609 /// Q5GLZ5		NP_001089067	NM_001095598	---	---	0005515 // protein binding // inferred from electronic annotation /// 0016301 // kinase activity // inferred from electronic annotation	---	---	---
Xl.24028.2.S1_at	0.0001666	upregulated	ACCAGGGACTCTTTGATCATCGATCCAGGAACAGAGCAAGATCCACCCTCTCCTGAAAACAGCTCCTCTAAAGAATTCAGAATAGAAGTTTCCTCCTCGTTCTCAGAAGATCTGATGNTGTCATCGAGGCCACAGCAAGCGGAAGACCAAACTGGCAACGGCAGCAAATTTGAAGATGGCANAGAAATGNNNNNNNNNCCGAGTCCTAAGGACACTACGGTGACTGAAGAAGACAATGAGCTTCCTTCTACCTCCATTTCTGCAGTGCTGGCTGACTTAGCAGATCTGAGGAGCTGTGATGCTCAAGCGTTGTCCTCCCAGGATTCCGACCTAAGCCTTTCTCTCAATTGTGACCATTCCAGGGGACTTTTTAGTCACGTACAACAAAATGACATTTTA…	---	---	N/A	---	F:ubiquitin thiolesterase activity; F:cysteine-type endopeptidase activity; P:protein K48-linked deubiquitination; P:ubiquitin-dependent protein catabolic process; F:ubiquitin-specific protease activity; F:peptidase activity; F:protein binding; P:Wnt receptor signaling pathway; P:positive regulation of Wnt receptor signaling pathway through beta-catenin	PTHR24619 (PANTHER), PTHR24619:SF27 (PANTHER), seg (SEG)	---	ubp34_human ame: full=ubiquitin carboxyl-terminal hydrolase 34 ame: full=deubiquitinating enzyme 34 ame: full=ubiquitin thiolesterase 34 ame: full=ubiquitin-specific-processing protease 34	9	Xl.24028	---	---	---		---	---	---	---	---	---	---	---
Xl.24035.1.S1_a_at	0.00010131	upregulated	GGTTCTTTCATGTTAATATTTCTCGGTTTAGTGCTTTTTATCATCTCGTTTTACAAAAGATATTAAAATTCAGTGGCGCGTGTNTTATTATTNNNTTTTTTTAACGANTGAGCACTCGTTTCCNCCTCCTCCGTGGACCTTTTGGATTGCCATGCAAGCCCCCATGCTTTGAGGAGGGCAAGAGAGCAAAATGGGCATGAGCTGAAATGCTGCTCCGAGCCCATTAGTATTTTGCCTTTATTATGCTATGTATGATGCCTTTGTATTTACAGTTTGCATCCCAGCGATCAATTCCATAT	---	---	N/A	---	-	no IPS match	---	---	0	Xl.24035	---	---	---		---	---	---	---	---	---	---	---
Xl.24235.2.S1_x_at	-5.09e-06	upregulated	TTCTGGCATCGGACCTAGTGTAAATTCACCTNCAAATGTTGTGTCCANCCTGCAGCATTACAAGTGTAAACAGTAGGGGGTGCTAGGGGTGTAGCTGGAAGGCTGCAGGTTGGATATTCTTAGNCCAAAATAATGATACACAAGGGCCTGTTTATAAGTTAGGGAAATAATGTAGTTTAAANGAGAAGGAAACCCTAAAAATNAATAGGACTAAAAATGNCATGTTTTATATACTGAACTTANTNTTACAGCCAAAAGTTTCAGCTTGTCAATNGCAGCAATGATCCAGGACTTCAAACTTGTCACAGGGGGTCACCATCTTGGAAAGTGTCNGTGACACTCACATTCTCAGTGGGCTCTGAGCAGCTGTTGAGAAGCTAAGCTTAGGGGTTGTCACTA…	---	---	N/A	---	-	no IPS match	---	---	0	Xl.24235	---	---	---		---	---	---	---	---	---	---	---
Xl.24323.1.A1_at	-0.00043978	downregulated	GAAGAACTCTTATCTGGAAATCCTAACATTGAAAAGGAAATGGCAAGATCCATTGCAGATGGAGCAATGCTGGAAGCTGCCAGCATTTGTGTTGGGCAAATGGAACCTGACCAGGTATATGAGGGAATTACATTCGACGACTTCCTCAAGATCTGGGAGGGGATCGATATTGAGACTAAAATGCACATCCGATTCCTGAACATGGAGAGCATTCCATCCTGCCGCTGATTTCTCNGTTTCTGACCCACAGATCTTAGGACAAATAGTCTGTTTGGAGATCACAAGAGATGGAAAAGCGGTTAGTTGCCTTATTTCGGGGGGAGTCCATGTTGGTTATGATACACAAGTGACCAATCCCGTGCTGTAATGGGCAGCANAAAAGGAAATGGCAGTATATGA…	tescalcin	tesc	N/A	tescalcin	C:cytoplasm; F:calcium ion binding; F:phosphatase inhibitor activity; P:positive regulation of megakaryocyte differentiation; C:lamellipodium; C:nucleus; P:positive regulation of transcription, DNA-dependent; P:positive regulation of gene expression; P:regulation of cell adhesion mediated by integrin; P:cellular sodium ion homeostasis; C:ruffle; F:magnesium ion binding; P:negative regulation of c…	SignalP-NN(euk) (SIGNALP)	---	tescalcin-like isoform 2	16	Xl.24323	tesc	495366	Q5U554		NP_001088498	NM_001095029	---	0005737 // cytoplasm // inferred from electronic annotation /// 0005737 // cytoplasm // inferred from sequence or structural similarity	0005509 // calcium ion binding // inferred from electronic annotation /// 0005509 // calcium ion binding // inferred from sequence or structural similarity	---	---	---
Xl.2433.1.S1_at	6.94e-05	downregulated	GAAGATGAAGCTTATTGCAGCCCTGTGGAATTCTGGGATCAAAGCTGAAATGTTTTACAAAGAGAACTCAAAGTTTCTGAGCCAATTAAATTACTGTGAAGAGAGAGGAATCCCGTTGGTGGCCATCATTGGGGAGCAGGAACTGCAAGCTGGGGTGGTGAAGCTGAGAAATGTAGCAACCAGGGAAGAGATGGACATCTCCAGGGAAAATGTTATANAAGAAATCCGGAAGCTTACAAGACGGCAGTGATAATGCTCCAATGTCCAGCTCCTTGCACACACAATTTTCTT	---	---	N/A	---	F:ligase activity; P:tRNA aminoacylation for protein translation; C:cytoplasm; F:nucleotide binding; P:translation; F:ATP binding; F:histidine-tRNA ligase activity; F:aminoacyl-tRNA ligase activity; P:histidyl-tRNA aminoacylation; C:mitochondrion; C:mitochondrial matrix	IPR004154; IPR004516	---	histidyl-trna synthetase	11	Xl.2433	---	---	---		---	---	---	---	---	---	---	---
Xl.24386.1.A1_at	0.00013927	upregulated	GACACTCAAACTCTTAACGGTTTATTGAACTACAACTCGCCCTGCAGCGGTTACATCCTCGCCTCCCACGTATCCATTTATGAACAACTTGTCATGTGATTATANGTTACAATACTGCCGTGGAACAATGCACTTTTCCTGACACCTCGCGCNCACCGTATTTATCAAATGAGAGTTTTTATTATTTAAAANTNTAAAATTTTTGATNNTNTTTTTTTTTTTTAAGACATGAACATGGCATGAGATGGACTTGCTTGTAAAACACTGCTTTCAATTTATTCAGGTACTGCAGTGGCCAATAGTTTCCAGAAGACGAGGTGCTGGTGGGTGGCACCTTGACTGTCATTTCCTTTCAGATCCGCATGTACTGTAGACACATT	---	---	N/A	---	-	seg (SEG)	---	---	0	Xl.24386	---	---	---		---	---	---	---	---	---	---	---
Xl.24406.2.S1_at	-7e-05	upregulated	TTTGCTTTCTGCTGTATGTTCTGGAGCCCCATCACAAGAAACCCAGCCCAGCCCTTTGCAGTGTAATTTGTCCCCCAACAGCCGATTCGACTGTGCCCCAGAAAAGATTGTCAGTAAGGAAGAGTGTGAGGCTCGTGGCTGCTGTTACTCTCCAGCAGAACATAACGGGAATATTGGGCAGCCATGGTGCTTTTATCCCCCAAGCTATCCCAGTTACAAGATGGACAATTTAACCCAGACGGATAGAGGATACAGTGCCACCCTCAAGCGTTCCATGGGTACGTTCATGCCTCGTGATATAATGACCTTGCAGCTGGAAGTTTTCTTCGAGACAGAGAGTAGACTCCATTTTACTATCAAAGATCCTGCTGAGAAACGCTATGAGGTTCCAATACCCAC…	---	---	N/A	---	P:regulation of the force of heart contraction; P:cardiac muscle contraction; P:diaphragm contraction; P:locomotory behavior; F:hydrolase activity, hydrolyzing O-glycosyl compounds; P:carbohydrate metabolic process; P:muscle organ development; F:maltase activity; P:neuromuscular process controlling balance; P:neuromuscular process controlling posture; P:ventricular cardiac muscle tissue morphogen…	IPR000322; IPR000519; IPR011013; IPR017957; PTHR22762:SF11 (PANTHER)	---	lysosomal alpha-glucosidase precursor	34	Xl.18774	---	---	---		---	---	---	---	---	---	---	---
Xl.24694.1.A1_at	-1.68e-05	upregulated	GTATTTGTCTAGTTTGGCCCATGCCTATATGTATATGCTCATTTTAGCCTCACTTTTTCTGGAAATAACTGATTGTTTATTGCCCAGAGAAAAATATGTTGGAAAATTGAAAAAGTAATTATGGTTGTGATACTTACTGTATTTGTTATAGAGTGTACTTAGCGCCATCTGGTTACGCTCTATAGGCTGAATCACTGTTTTGCGCACACATTGTTTCCTACCACAGAGCCGTGGTTGCTTCATTTTTGGAACCAGAGAATGCCCGGGCCGTATACCCATGTTTTGATGAACCTGCGTTAAAAGCAACATTTAAAATAAGACTTGTACATAATTCAAGTTATGTGGCGCTTTCCAACATGCCTGCGGTGGGTAAGTGTAAGTGCAGTGTAACGTTTATAG…	---	---	N/A	---	F:metal ion binding; P:proteolysis; F:metallopeptidase activity; C:integral to membrane; C:membrane; F:zinc ion binding; F:peptidase activity	seg (SEG)	---	ampq_human ame: full=aminopeptidase q short=ap-q ame: full=chl2 antigen ame: full=laeverin	7	Xl.24694	---	---	---		---	---	---	---	---	---	---	---
Xl.248.1.S1_at	-1.17e-05	downregulated	TGTTCTAACTCAAGACGATATGACTGTTGATGATGTTGAAAGTCTAATCAATGACACCAGCTACAATGGNTTCCCTGTCATCATGTCNAAGGAGTCACAGCGCCTTGTGGGATTTGCTCTCAGAAGAGATTTGACATTAGCCATTGAAAATGCAAGAAAAAAGCAAGANGGTATTGTTGGTAGCTCACGAGTGTGCTTTGCCCAGCACACCCCATCCCTCCCTGCAGAAAGTCCTCGCACTCTTAAGCTACGCAGTATCCTTGACATGAGTCCTTTCACCGTGACTGACCAGACACCAATGGAAATAGTGGTGGACATATTCCGTAANCTGGGGCTCAGACAGTGCCTTGTGACACACAATGGGCGCCTCCTTGGT	chloride channel 3	clcn3	N/A	chloride channel 3	F:ion channel activity; C:integral to membrane; F:PDZ domain binding; C:membrane; C:early endosome; C:late endosome; C:Golgi apparatus; C:vesicle membrane; P:transmembrane transport; F:voltage-gated chloride channel activity; P:chloride transport; F:protein heterodimerization activity; F:ATP binding; F:voltage-gated ion channel activity; P:regulation of ion transmembrane transport; F:antiporter a…	IPR000644; IPR001807; G3DSA:3.10.580.10 (GENE3D), PTHR11689:SF17 (PANTHER), SSF54631 (SUPERFAMILY)	---	chloride channel isoform cra_b	35	Xl.248	clcn3	399089	A5PKR3 /// Q9YH11		NP_001083736	NM_001090267	0006821 // chloride transport // inferred from electronic annotation /// 0055085 // transmembrane transport // inferred from electronic annotation	0016020 // membrane // inferred from electronic annotation /// 0016021 // integral to membrane // inferred from electronic annotation	0005216 // ion channel activity // inferred from electronic annotation /// 0005247 // voltage-gated chloride channel activity // inferred from electronic annotation	---	---	AAI42584.1 // span:101-123,186-208,229-251,256-273,286-308,358-380,401-423,471-493,500-522,537-559,566-588 // numtm:11 /// NP_001083736.1 // span:101-123,186-208,229-251,256-273,286-308,358-380,401-423,471-493,500-522,537-559,566-588 // numtm:11
Xl.2482.1.S1_at	1.99e-05	downregulated	TAAGCCGGAATTCTTTCAGAAGGCAAAGTCAGGGATGAAAGCTGAATAAATACCTCATGGACTGTATTGAACATGTTAAAGCCTGATGGACATGGCATTAGAAGAAAGTGTACAGCACACTATAATCTGTGATTGCTATGGAGTTTATAGGTAGGAAAGTGCAGAGTGTGTGTGTAAGCAGAAGAATGTACTGTATGACTTTAGGTGGATGAAGCTATTACAGGTTTTTACTACACAGCACATTTATACAGGCGTATACATCTTTCTAAGGTTGAGTTAACGGAGATCATTAGCTAAACTGAATTGTGAGAGTAATAAGGTAACATTACAATACTCTGTATTTCCCATATACAAGTACCGTAGCACATTTTCAGTGCGNATAGTCATTTTCTGGGTAAA…	transmembrane 6 superfamily member 1	tm6sf1	N/A	transmembrane 6 superfamily member 1	-	no IPS match	---	---	0	Xl.2482	tm6sf1	446891	Q6DCP8		NP_001087056	NM_001093587	---	0016020 // membrane // inferred from electronic annotation /// 0016021 // integral to membrane // inferred from electronic annotation	---	---	---	AAH77954.1 // span:7-29,33-55,62-84,110-132,139-161,167-186,219-238,266-288 // numtm:8 /// NP_001087056.1 // span:7-29,33-55,62-84,110-132,139-161,167-186,219-238,266-288 // numtm:8
Xl.24993.1.S1_x_at	8.37e-05	downregulated	CTGCAAGTTGGTGTGATATCAACTCCCCCCCCCCCAGAAGCCCATCAGCAGAACGATGGGAAGGTANCCNGATAGCNGCTCCCTANCACNAGATNACNGCTGCCTGGTNGCTCTNNGAACAGCACTCAATAGTNNAATCCNGGTCCCACTGNGACACATTCAGTTNCATTGAGTNGGAGNNACANCAGCCTGCCAGNNAGCNGTTCCATCCTNANGTGCTGGCTCTTTCTGNNNGCACATGACCAGGCAAAATGANNTGAGATGCACCTACACACCAATATTACAACTAAAATACACTTGCTGGTTCAGGAATNAAATTTTATATTGTAGAGTGAATTNTTTGCAGTGTANACAGTGTNATTTAGAAATANAAATCATGACAGAATCCCTTTAACTACA…	UBA domain containing 1	ubac1	N/A	UBA domain containing 1	-	seg (SEG)	---	---	0	Xl.56135	ubac1	734424	Q566G5		NP_001089374	NM_001095905	---	---	---	---	---	---
Xl.251.1.S1_at	4.18e-06	upregulated	TGCCCGTCATTTCTGGTCAAAGATCTGCAAGCCGGTCCTTGATGAAGGCCAAGTGTGCACCAAGCACAGGAGGAAAGGCTCTCACGGGCTAGAGATTTTCCAGCGTTGTCACTGCGGTGCCGGACTCTCGTGCCGGTTACAGAAAGGAGAATTTACAACTGTCCCTAAAACATCGAGACTTCACACTTGCCAAAGACACTAAGCGAGGCCTACAGAGCCTGAAGGACCTTCTCTAAATTAAGCTAATTAAGACTTTGGTACCTGCATGTTATTTTCTCAGTTTACATGAAGTGCTCTGGTCTTCCCTGAACCCGGAAGCTGCGCAACTTGTTTCTTTTTTTGAGGAACTTCCTAATTAATGCTAATTACAGTAAATTACTGTGTTGTAAATACTACGNA…	dickkopf 1	dkk1	N/A	dickkopf 1	P:negative regulation of Wnt receptor signaling pathway; P:multicellular organismal development; P:head development; C:extracellular region; P:forebrain neuron differentiation; P:cell migration involved in gastrulation; P:notochord development; P:forebrain development; P:posterior lateral line neuromast development; C:cytoplasm; P:endocardial cushion development; P:regulation of cell migration; P…	PTHR10568 (PANTHER)	---	dickkopf homolog 1 (xenopus laevis)	41	Xl.251	dkk1	373592	O57464		NP_001079061	NM_001085592	0007275 // multicellular organismal development // inferred from electronic annotation /// 0030178 // negative regulation of Wnt receptor signaling pathway // inferred from electronic annotation	0005576 // extracellular region // inferred from electronic annotation	---	---	---	AAI69350.1 // span:5-27 // numtm:1 /// AAI69354.1 // span:5-27 // numtm:1 /// AAC02427.1 // span:5-27 // numtm:1 /// NP_001079061.1 // span:5-27 // numtm:1
Xl.25128.1.A1_at	-7.33e-05	upregulated	TTGTGGTGCCAGTTGTGATTCAAACTTAAATGGTTTCATTATTGAGAGCAAATATTTGCCCTTGCAGTACAAGTGACATGCTGCTCACCCACAACTGTGCTTGGTTACAACAGGAGGTTAAAAAAAAACGTGCTTCCGGGTTAAATGTGTCTGGCTTGATGTTGTCCTTGCAATACCTATTAAACTCTAAACAACCTAGTAATTACCTATTGTTATAGGCATTTGGGTTTGGGTGTAGTTCAAGTCCTTTAACTCTGCCTTAGGGTGGTTCTATGTTGAAATCCTTGAGCAACTATTTTGGCACACTTTTACTTCATTTTTAACATCATAATCTAAAAGGTATATATACTGTATTTCTATACACATCTAATTAATAGTCGCAACGAAATAAGTAATTAC…	---	---	N/A	---	-	no IPS match	---	---	0	Xl.25128	---	---	---		---	---	---	---	---	---	---	---
Xl.25156.1.S1_at	9.65e-05	downregulated	GGCTGCTCTCTTTCCAGTGGTGGCTTGGTTAAGGACTCGTGGAATATTTTCCACTATATCATTAAGGCAGGAACCTAAATAAGTATGTAGTTGCAAAAGCTTTAGAAATCTACNTTACAATGTTCTAAGGAGAAACTCCAGTCAGTGACTATTTTAGAGAGGAAAAATTGCAGTTTTACATAAACCAACCTGGTATTAGTTTTTTATGCCTTTTTCATACCCCGGTTTTACAACCCAAAATAGTATGATTCTGTTCAGGGCTTTAG	solute carrier family 34 (sodium phosphate), member 3	slc34a3	N/A	solute carrier family 34 (sodium phosphate), member 3	-	no IPS match	---	---	0	---	slc34a3	100381095	---		---	---	---	---	---	---	---	---
Xl.25167.1.A1_at	-5.15e-05	downregulated	CTATTATGTTTGGACATGTAGCATTTGTCTTGGTTTAANTTATAATTATTTAAATTCCCTTNAATATGTAATTTCTTCCCCNNTTTTTTTTTCCCCTTCAGGAAAATTCAGGGTCTCCCTTTAATCTAAAGGAGGGGCAATGATGAAACAGGAGTACNTATTTAAGTAGGATATATTTCTATAGAGAATCANATAGTTGGACAGAGGTTATTTTTTGTGTAGGGTTCAAAACAAAGTTATATTTCCAATTACAATACAAGTGGGACCTGTGATTATTTTGTCGGAATGAGTAATATTTGTGTACTATGACTCAATGTGTATTTTATATATCCAAAAATGTCAGGTATCTGAAATATCTGTATCCATTCCCGTCATTTATTTTGGATTTCCCTACTCCCG…	---	---	N/A	---	-	no IPS match	---	---	0	Xl.25167	---	---	---		---	---	---	---	---	---	---	---
Xl.25270.1.S1_at	-1.07e-06	upregulated	GGAAGCCAAGTATCTAGTTCTGTATATCCTGTAACATGTCTTATACCAAACTCGGCCAATTACGTGTAGCCAAATTCTGTTTTTATAATCACTGTGCAGGCCTGCTAAAAAAATTTCCATTTTGTTTTTTTTTTTGTTAATTTTTAACATTTCTTGTAAAGTAGACTGTTAGAATAATGTAACATACGGAAATGTGTCCAAAGCTTTCTGCTCACTTGCGTTCTCTATGCAAAA	---	---	N/A	---	-	no IPS match	---	---	0	Xl.25270	---	---	---		---	---	---	---	---	---	---	---
Xl.25341.1.A1_at	-0.00016429	downregulated	CGAGCACTGATAGAGGACTATGGTGTGCGGCCATGTGACTCACGTTGGAGTCGTGACCCCCAGTATCGTGATGACCCCTGCAAACAGTGCAAAAGGATATATCGTAGGGGAGATGTGTCATTGTGCAGGTGGCACCCAAAGCCTTACCATCATGATTTGCCCTATGGACGATCCTATTGGATGTGTTGTCGACGTCCAGACAGAGCAGCTCCTGGCTGCCAGCTGGGACTACATGACAATAATTGGGTGCTACCAGGAGAGAGCTGTAGAGGGAGAGGAAGAGGAAATGGGGAAGAAGGCAGGTGAAATGTTAAAAGGGTTGACTGCGGTGTATGAGAGTTTAAATAAAAGGCATTATTTATAACTGTTCCACTGTGACTTCTACAATGCTTTAGTGGA…	F-box protein 46	fbxo46	N/A	F-box protein 46	F:protein binding; F:molecular_function; P:biological_process; C:cellular_component;	seg (SEG)	---	f-box protein 46	5	Xl.25341	fbxo46	100049781	A5D8R2		NP_001092184	NM_001098714	---	---	---	---	---	---
Xl.25344.2.S1_at	0.0002459	downregulated	GATTTCTCACCTTGTTTCAAAGCAGCTCCATTTCTTTGCCCCAGATTGCGAGCAGGAGCCAAGGATCAAGATTCTAAGAAGCTTACGACCCTCTTGAAAAAAACAGAAAATCCTGATGAAGGCTGCAATTCAGTATTAAATGGATCACTGTTTTCCAGTACACACAACCTATACTTCCAGTTACATCTCCCATACCTCTATAAATAATAATCGTAAAACCCCCATGAAAGAGAATGAAGGATATTAATGTTATTGGCATCAATGTGAATAGAACATACATAATCCCTGATCCCTTCTCANCCATTGTGGATGATTCCTGCTTAGTGAGCAATCTTGCCAGATCTGAAGACTTGTACCAGGATTATTGCTCTCACAAAGAGCTCAGTGGTACTTGGGGAG…	---	---	N/A	---	-	SignalP-NN(euk) (SIGNALP), tmhmm (TMHMM)	---	hypothetical protein MGC145290 [Xenopus (Silurana) tropicalis]	0	Xl.25344	---	---	---		---	---	---	---	---	---	---	---
Xl.25373.1.S1_at	0.00019692	upregulated	AACACTTTCTCATTTGTCGGGTTGAACGTGTCTGCTTGGCACAGTGTGGATTATTAAAAATCTCCTGCCTCGACTTTGCAATGATCGATTTCATCTCTTGGCCTTCTCTTTTATTCTTTATTTCTGTGACATTTAAAAAAGNCATATTCACCTTTTCTATTTATCAAATCAGTCAGTGCTGAATAGGACACATTTGCATGGTGCAGTGGCACATCTTAAGGACAACCTGGGGAACCAAGAAAACCAAAGAAAGGATATGCTCCCCAGTATATTTTGCTTAGTAATATACTTCCAATATGCTGATGCACATCAGGAACTAATGGAAAGCAGACTCCCTTGCCATCAATTATAAGCATTACTGATTGTTCAAAAAACGCATTATCACTTTTACTCTGGGAA…	---	---	N/A	---	-	no IPS match	---	---	0	Xl.57753	---	---	---		---	---	---	---	---	---	---	---
Xl.25395.1.A1_at	2.13e-06	upregulated	AGAGGGAGAACAGATCCAGCTTCAGGGGCTTCTAAGACAGAAAGAGCAGGAGGTTGAAGACATCAGGAAGTTTACTGACCGCCTAAGTGAGGAAAGAAAGAGCCTGTCTGAAGTAATCCGTCAGGAGTTTGCAGATAGACTTGTACTGACAGAGGAAGAGAATAGGCATCTAAAAACTGAGGCATCAGAAGCAAGAGCCAGACATCGCCTGGAGCTGGAAAGAGTCAACCGTGAGAAAGATGAGGAACTGGAGGAGGTGCATAAGAGGGTGAAGACAGCCATAGTGAAAAAAGAAGAAACTGTAAACAGTCTACGAAAGCAATGCGAGGCAGCTGTTAAGAGAGCAGATCACTTGGAGGCTTTACTGGATCAGCAACGGAAACAGCTTTTGGCAAAATA…	---	---	N/A	---	-	seg (SEG), SignalP-NN(euk) (SIGNALP)	---	novel protein containing iq calmodulin-binding motif	0	Xl.25395	---	---	---		---	---	---	---	---	---	---	---
Xl.2542.2.A1_s_at	-114.024	downregulated	ACCACAGTGCGGGAGCAGTGTGAACAGTCTGAAAAATGTGCAAAGACTCGAGAGATGCTGGAGCTGTGCGAGACTCGGGTCAATTCTCGTTCACATACGGAAGAGGAGTGTACTGAAGAACTCTTTGACTTTCTACATGCTAGGGACCACTGTGTTGCTCATAAAGTGTTCAAGAACCTAAAATAATGTTTTAATTAAGAATTCTCATGAATGACTTTTGTTTGCTGAGCTGGATGGTCAGTAGCTGTGAATCCTCATCCTATGGATTGTGACTCCTTGATCCCGCTTTCAGTACAGTGCTATTCTCCGCACCATGGCTAATAT	---	---	N/A	---	C:mitochondrial respiratory chain complex III; P:protein heterooligomerization; P:aerobic respiration; C:mitochondrial respiratory chain; C:membrane; C:mitochondrial inner membrane; C:mitochondrion; P:transport; P:mitochondrial electron transport, ubiquinol to cytochrome c; P:oxidative phosphorylation; P:oxidation reduction; F:protein complex binding; P:respiratory electron transport chain; F:ubi…	IPR003422; IPR023184	---	ubiquinol-cytochrome c reductase hinge protein	16	Xl.75075	---	---	---		---	---	---	---	---	---	---	---
Xl.2554.1.A1_at	4.23e-05	upregulated	GTACTGTGCTATATCTAGCCATGGGATTATGTAGTACTTCTGCAGTTAAACGTACCGGCTAGCTCCCCTGTTTTCTGCCACTTGTAGTTAAAATCCCTCCTATCCATGTTGGATACTTGCACTTTTTACAGCCGATCGAGGGATCAGCTCATTTGCCAACCTCTCCAAATGGGCAGATCTCTGAATGTATGGGAAACTTTGGTCAAGTGCTGAGTTAAACAGGGTCTTGACACCCACATGGAAACTATATGCTTATAAGGTGCCTTAGAATGTAGTAAACATACCTGTAGGCAGTTATTCGGCACCTGCGCCCAATGTCTCGGGCAGCCCGTTGCTTCTCTCAATATGAAGCCATTAACATGGGATCTTAACGGGGGTATTCGTGCCAGTCTTCCTTTA…	---	---	N/A	---	-	no IPS match	---	---	0	Xl.2554	---	---	---		---	---	---	---	---	---	---	---
Xl.25581.1.A1_at	3.41e-06	upregulated	ACAGTCTATGACTTTATGGGATACAACATTTCTGTAATTTGGAGCTTTCTGCATAATGGTTTCCCAGATAGCAGATATCTCCATCCTATGAGGAATTCTTGACTTTATATTGATCTGCCCCAAAATGATCATTAATCTTCTTAACACTTTAAATCTTCATAAGGCACTGTAGCAGCAATATCGAACTCTGAGTGCCCAGCTTGTGGGGCACGAAACGCGTTAGTTCTTCGCACACCCACTCTCTATCTACCACTGTGTATGT	---	---	N/A	---	-	no IPS match	---	---	0	Xl.71479	---	---	---		---	---	---	---	---	---	---	---
Xl.25895.1.S1_at	4.58e-05	upregulated	CCTCTCTGTGTGTTTTTTATAGACTGTACCATGGTAGGAAGCAGAGAGTGTGAGCCTCCTGGAATGAGGATATGAACAGTTACTCTAATAACCGTTCAGTACAAAGCATAGTCTGGGCACTTTAGTGCTTCATAATGGAGATTGTTATACATTGGCTTACAGATGCCCAAACAAGTGATGATGGCAGTGTCATTAGACCACACAACACACAGGGCTTGTTGGTATATGTTTACATAGTTTGTATGTAATTTAGCACTTGCCAAAATGTTCTCATTGAGGACATGGGAATCTGCTACAAAGATTTTATTTTATTATTTTTTTTTACTTTTGTTTTTCTGTATGTGTAAAATAGAAATGTACCTGTCTGTCTCTATGTCAGAGCACAATGGTGGGAAAAAC…	hypothetical LOC494785	LOC494785	N/A	hypothetical LOC494785	-	seg (SEG), SignalP-NN(euk) (SIGNALP), tmhmm (TMHMM)	---	---	0	Xl.25895	LOC494785	494785	Q63ZK9		NP_001088088	NM_001094619	0006355 // regulation of transcription, DNA-dependent // inferred from electronic annotation	---	0003700 // transcription factor activity // inferred from electronic annotation	---	---	---
Xl.26004.1.S1_at	-5.32e-05	downregulated	GTCTGCCCCATCCAGAACCAAAGATAANNATTATGTCTGGTATCAAAGGTCTGCAGGGTCTACAGAACCAAGCTCAGCAAAAATCACAAGGCGCAGTGAACCAAGGAAAACAAGTGGTGCAAGACTGTGTTGATAAAGGCAAACAAGTGGGGCAAGACTGTGTTGATAAAGGAAAACAAGTGGGGCAACAAGTTATCGACCAAGGATGCCAAGCTGCTCAACAAGCAAGTGACCAGGTGTCTGGACAGATTAAGGATAAGCTGCCTGGTGGATGGGGGAAATAAATTCTAGAATATACACAGAAGTGAGAACTGCAGAGTATAATGTATTGCTGCTGTTAATTATCCAATAAAT	---	---	N/A	---	-	no IPS match	---	---	0	Xl.26004	---	---	---		---	---	---	---	---	---	---	---
Xl.26077.1.S1_at	-1.54e-06	upregulated	GAAAATGATCCAAGCTCTCCTGTAAAAAGAATTTGGCTGGGGCTTTTGAAGGGTTTAATCTNTCATGTCCCCTTACAAAACTGTATGCTGAACTGAAGTTCTGTCTGAAAAAATTGTTCAGTACACTGGTTTTTAAACCTATTAAGGGAATTACCAACAGTGGATGTGCAAGAATCACACCATCTAACTTTCTTCCTATAACACCATGCACTGTTGCTGGGTCTCTGAGCACAGGTTTGAAGCCACATTGTTTAGTAGGCAGTACCGCAAGTCTAATAGTGGCTACTTCAAACCTGGGGAAGTCAACAGCTGGCTGNTGGTGGCTCAAGACTCAGTTTTCATGAGCTGCACAGCCACAGGTATGATCCTGAGAATAGAGCAAAGGCCAGTTGCCTAGCA…	transgelin	tagln	N/A	transgelin	-	no IPS match	---	---	0	Xl.26077	tagln	399014	Q6P7J3		NP_001083600	NM_001090131	0007517 // muscle organ development // inferred from electronic annotation	---	---	---	---	---
Xl.26186.1.A1_at	-0.00016611	downregulated	GTTCCGGATAGCAGATACCATACCTGTACTTTAAAATAATTGTATAACAAACAGGGGTTCTCCCATCAAAATTAATGTATGGGAAAGAATGTTTTAATATGTATAAATATGGAAATGTTTCTGCACATTAACATAATATATTTAAATGACATATGTTGTTTTTCAGTAGCATGGATAACACTCCCTTATTGTTTTGTGAGCACTCATCAGCCGGCTGTTGTAAAAATGCTCATTAATCACTGCAAAGGAAGTTTCTTATGCCATAAATCAAATTTTGATAAGGTTCAGAAATATGTTCATATAAACAGCACCATCTTGTATGAGAAATACTACTTTCCTTTATCTTTTACATTTAGAAACCAGGAANCCCCCCCCCCTTATTTCTGTGACCAACTCCGA…	---	---	N/A	---	-	tmhmm (TMHMM)	---	---	0	Xl.26186	---	---	---		---	---	---	---	---	---	---	---
Xl.26187.1.S1_at	-7.2e-05	downregulated	GATGCCACGTGCAGGAAGTGCGCCAGGACTGATGCCAATCATGCACAAATGGACTACGAAAAACTGGCACAGCAACCCTGCTTACTAAAAGGATGGTTATTTGCATCCACATTGGGAAACAGGAATTTTAAAGGAAAATGTTGCATTGTGGGTAGAAATTTGCTGATATTAACACATTGTGATTCTTACTAAATGAGCCTTGCTGCGTTTCATCCTCACAAACAGTCCTAAATATGTTATTTGTATTTTATGTTCATAAAACTGAAACAATCTTTCTCTGGTTGAAGCACAAGTCTCTGCATGCAGTTGGTAGATAGGACCAAGAAAAACACTGCCTTCTGACTTTTAGTATTTATATATTTACATATGCATAATAATAAATGACACTATANAACCTCC…	---	---	N/A	---	-	no IPS match	---	---	0	Xl.26187	---	---	---		---	---	---	---	---	---	---	---
Xl.262.1.S1_at	0.00022456	downregulated	AATGATGTGAAGCTCCTGGGTCCAGTTGGGCAAAAGACTTGTGGAACAAGTAGCACCCATGCCAGTCACGTGCCTGGATCTGAGGAATTTACAGTGGCTGCACAGGAGCCCACGAGTGGGCTTAACCTCAGTGATAACACCTCATTGGATAATCTCTGCTGGACTCCCAAAATAAAAAAACAAGTTTGGATTAAAGGGCAAATTATCTGCATGAGACAAAAACAAAAGAAAAAGCCATGTACAGCAAATGTGTGGCTTGAGCAACGAGCAGGGAGAAGCGGGCACCCAAAAATACACTTGGAACCCCATGAAATAACGGATCTTGNACCCTACTTAGGAGCCACTGTTTTCTAGCGAGACTGTGAATGAATCCGCTCTAGAGACGTTTCTAA	Hypothetical protein MGC130625	MGC130625	N/A	Hypothetical protein MGC130625	-	seg (SEG)	---	---	0	Xl.262	MGC130625	779193	P53773 /// Q3KQH4		NP_001090284	NM_001096815	0006355 // regulation of transcription, DNA-dependent // inferred from electronic annotation /// 0007275 // multicellular organismal development // inferred from electronic annotation /// 0045449 // regulation of transcription // inferred from electronic annotation	0005634 // nucleus // inferred from electronic annotation	0003677 // DNA binding // inferred from electronic annotation /// 0003700 // transcription factor activity // inferred from electronic annotation /// 0030528 // transcription regulator activity // inferred from electronic annotation /// 0043565 // sequence-specific DNA binding // inferred from electronic annotation	---	---	---
Xl.26206.1.S1_at	-3.73e-05	downregulated	GTCCCATACCTGAATTTAAAAACTGACTTTTTTTATTCTGTTCTGCAAAGTTTGCTGATCGGGAACATTCTGTCATTAGTCGTATTGCCCAGGGATCTAAGAAATAATCTGATCCGGTTTTAGAGGGATCTTCTTCAGGGGGTCTCCTGACACTCCTGTATATCACCCCCGTGTGTATAATAATTCTGCACTACTTTTTCTGCATGAAAATGTGAATATAGATTTTGTCCCTCATCTCGGTGAAATGCACTAGGTTCTTATTG	---	---	N/A	---	-	SignalP-NN(euk) (SIGNALP), tmhmm (TMHMM)	---	---	0	Xl.71941	---	---	---		---	---	---	---	---	---	---	---
Xl.26221.1.S1_at	-0.00010261	upregulated	CTTAATTTGTGACCGCTTGCAACCAGCTTTACTCCATACCACAGATCAGCTAAATGACTGTAGAGGTCATAACCAGTGCATATGGAGAAACATTAGGACTTGCCAAATAGGCAAGAAGTTTTATTGGAGTGATCAAAATCCAAAATTTGTTTCAACCACAGTAACCTTTGAATTGAGCATTTCCCAGGCCGGTAAAAATTATGGTTGATCCCAATGTTATAAATACGAAAAAGGGATAAATATATAGGAAGGCCGGTATTTTTTTCAGGAAAAGTTGGCAACCCTAATTGGAAGAGCCCCAAATAAAGTGTATTTTAATAAACGGATTCCACCCCAACATAACAAATTCAATTTCTCATATCAACTTCTCTAAATTGAATTTCCTCTTTTCTCCTCTTG…	---	---	N/A	---	-	no IPS match	---	---	0	Xl.26221	---	---	---		---	---	---	---	---	---	---	---
Xl.26237.1.S1_at	6.17e-05	downregulated	ATTAATGCATTTGCCGCCATCATCACTGTGCTGTCAGGCCTTCTAGGAATGGTAGCACATATGATGTACATGACGGTCTTCCAAGTAACTGTCAATCTTGGTCCAAAGGACTGGAGACCACAAACATGGTACTATGGTTGGTCCTTTGGCCTGGCCTGGCTCTCATTCACCCTCTGCATGTCGGCCTCTGTGCTCACGCTCAACACTTACACCAAGACCATCCTGGAGTTCAAATACCGCCGGAGGCTCTTCGAGAAGAACGTGCGCGAGTGCAATCCCTTCCTGGACCCAGAAATGGTGAGGTTCCTCTGGGAGAAGTACATCTTCTCGGTCAGCAGCACAGTAGAGGACCCATTCAACTGGCACAAAGGATTTGGGAGCCCCATATTCGTAGATATT…	GSG1-like	gsg1l	N/A	GSG1-like	C:integral to membrane; C:membrane; F:molecular_function; P:biological_process	IPR004031; PTHR10671 (PANTHER), PTHR10671:SF13 (PANTHER), SignalP-NN(euk) (SIGNALP), tmhmm (TMHMM)	---	mgc86244 protein	4	Xl.26237	gsg1l	446735	Q6DDE5		NP_001086900	NM_001093431	---	0016020 // membrane // inferred from electronic annotation /// 0016021 // integral to membrane // inferred from electronic annotation	---	---	---	AAH77631.1 // span:17-39,59-81 // numtm:2 /// NP_001086900.1 // span:17-39,59-81 // numtm:2
Xl.26293.1.S1_at	-3.94e-05	downregulated	GTGCAGGCCATGATTTACGATGACAGCGATTCCAAGAAGCGAGAGATGCAGAGCCAGAGCATGATGCTCTCGCTCCATTATGGAGACACCATCTGGCTCTACAGCCACAGTCATGAAGGGTATGGGGCCTACAGCAATCATGGGAAATATATCACTTTCACTGGGTTTCTTGTGTACCCGGAAATGACTCCCAAACAACATGCGCCCGCCACCAATCAGAAATTAGAAGAGATCTGAGCAGGACAAAAACTGGTTTCTAGTCTCCAGTGTAGGAGATGTAGGCTAGTCCTTGTCTGTTGAGCATGTTGTACATAATCTTTGTCTCTGTCTTGAACTCTGCATGCCGGTTGTACTGGGTGGGAGAGAACCAGTCGCCCAGTGATGAGACAATTAAGTGTG…	C1q and tumor necrosis factor related protein 4	c1qtnf4	N/A	C1q and tumor necrosis factor related protein 4	C:extracellular region	seg (SEG), tmhmm (TMHMM)	---	c1q and tumor necrosis factor related protein 4	1	Xl.26293	c1qtnf4	447394	Q68ET4		NP_001087570	NM_001094101	---	---	---	---	---	---
Xl.26320.1.S1_at	0.00023384	downregulated	GTTACAGGACCAAGGTCGTAGCCCCCACACGGCAAATAAATTAAGGTCAATGCCAAAAGCAGAAAGATTACCTTTTAGAACGTTGACCCAAAGTGGTTACATTTGTGGGCACANTATAAGGAATTATTTAGGTCATTGGGTCGAACTGCTCCTCTGGGACTGACACTTCAACNATGGCGTTTCCATAAGGTGTGATGTTCTCGACCCCCCTTTAAGAAAAATGGAATACTCTGTGGCTCCTGTAAATTGTTGTACCTAATATGTACCCCTTTAGAGTAGCTCCATGGGTGGCAGTGCCCATGTTGTAGTCCCATTCCAAATACCTGCCAACTAGTCCTGGGACAAACATGTACCCACATTAACTCTAACCCTCAACCTCTGCTTCCACCCATTACAATA…	---	---	N/A	---	-	SignalP-NN(euk) (SIGNALP)	---	---	0	Xl.74168	---	---	---		---	---	---	---	---	---	---	---
Xl.26325.1.S1_at	-1.37e-06	upregulated	TAATGAAATGCTGCCTAGTCACCTCCTGCTTCGTACCTCCAAGTTTGAGTTAGTAATTTAATCAGCTAAATAGGAACATCATTAGGCATCCACCAGTATATATAATCTTAAATCCTTACTGGTTAGGGGAGTATTGCAGCAAATCATGTGGTTAGCCAAGCAGCGGAGGTAGAACTAGCTCTCAGTGTGATTTGCTCCAACTCAGTGTATGTGTGAGTGAAAGTCTGTGCTGTGTCTGAATGTTTACCTAAAAAATTCCCAGTGAAGAGCTTTAGGGACCAAATAGGTAATGATTGCAGCAAATCATATGGTTAGCAAAGCAGTGGGGATTTAATCCTCCTTACTCCTATGATCACCATCTGATTTGCTCCAATAAAATAAAATGAGCTAGCTATGTGT…	---	---	N/A	---	-	no IPS match	---	---	0	Xl.26325	---	---	---		---	---	---	---	---	---	---	---
Xl.26344.1.S1_at	0.028929	downregulated	AAGACTGAGGAAGCTAAAATAGCCGAGGGAGAATTCATCCAAGGCGTTATGATGAACGACGAGATCATGAGGCTTATTCAGTACGACCCGAAGAAATAAGCAGCCACCACTGAAGGAAGAGAAGATGGGGAAGCCCAAGTGAATGCCAATAAAATTCCGTGTGTTTGTGTTTGTGAGACAGCAATTCTTTTTCTCCATTTCAGAATAAAGTCATACAATGCATGTGTTGGTTTTAAAGCGCCAGTGCAATAAACTTATCCAG	MGC79749 protein	MGC79749	N/A	MGC79749 protein	-	PS51257 (PROFILE), tmhmm (TMHMM)	---	---	0	Xl.26344	MGC79749	447358	Q68EX5		NP_001087534	NM_001094065	---	---	0005509 // calcium ion binding // inferred from electronic annotation	---	---	---
Xl.26426.1.S1_at	-4.4e-06	downregulated	CGCTCTTATGAGTGCAGTTCTGATAGTTCAGACTTGAACTCCTTTTTCAACCGTTGCAACTCTATCAGGGTAGAGAATGGAAACTGGATGCTCTATGAACAACCCAACTATTCAGGACATCAGTATTTTCTGAAGAGAGGAGAATACCCTGACTTTCAGCAGTGGTACGGCTTCAATGACTCCATCAGATCTTGCCGTATTATTCCTCAGCAACGAGGATCCAATAGAATAAAAATCTATGAGAGAGAAGATTTTAGAGGAGACAGCATGGAGTTCACAGATGACTGCCCATCTGTCCATGAGCGTTTTAATTACCATGAAATTTACTCCTGCAACATTTATGATGGCCACTGGATATTCTATGAGCAGCCCAACTACAGAGGGCGTCAGTACTACCTG…	crystallin, gamma C	crygc	N/A	crystallin, gamma C	F:structural constituent of eye lens	IPR001064; IPR011024; PTHR11818 (PANTHER), seg (SEG)	---	mgc84008 protein	1	Xl.26426	crygc	444574	Q6DKC9		NP_001086145	NM_001092676	---	---	---	---	---	---
Xl.26512.1.S1_at	1.95e-05	upregulated	GGCAAACTCTACTAGAACCCAGGGTCTGTTTTGCACTGAATGTTGGAAGATTTATTTATTACATTGTCACCTGCACAGCCTTAATCAAATTCCCTGGAGGGCAGTATCTATCACACTGCAGGGCATTGCCAGTACACGTAGAGCTATACACATGGCAGCTTCTACGTATTTATCTCCAGGAGAGACTGAACTCATGCACAAGCATTGGGCCGATATACATTTGCTCGTTACATCGTTATCATCGGCAGAAGTACAAAAAGACTTGAACCCTGGACAATGAATGGTGACGTCGCCAAGATATTTTTTTCTTTTTGCACAAGAAACGTGTGCCTTTGCTGGGTGAGACCTCAGAGGGCACTGACCTCAATCGCGTTTACATGACGACCACCATAAAAGGGC…	suppressor of cytokine signaling 3	socs3	N/A	suppressor of cytokine signaling 3	-	no IPS match	---	---	0	Xl.26512	socs3	380467	Q7SYY9		NP_001080774	NM_001087305	---	---	0005515 // protein binding // inferred from electronic annotation	---	---	---
Xl.27469.2.S1_at	-6.35e-05	downregulated	GAAATGATCCTAGTACTGGAATACGCTGCTGGCGGTGAGATATTTAACCAGTGTGTAGCAGAAAGGGAAGAGGCCTTCAAAGAGAAAGATGTCCGNAGGCTTATGAGGCAGATATTAGAAGGAGTTGCCTTTCTACACCGGCACAATATCGTCCATCTAGACTTGAAGCCCCAGAATGTTCTCCTGACGAGCGACTGTCCTCTAGGGGACATAAAGATAGTAGACTTTGGCTTGTCAAGAATATTGAATAACAACGAGGAGCTAAGAGAAATTATGGGGACCCCAGAATATGTTGCTCCTGAAATTCTCAGTTATGAGCCAATCAGCACTGCAACAGACATGTGGAGTATTGGTGTACTGGCATACATTATGCTAACAGGAACCTCCCCTTTCTTGGGC…	serine/threonine kinase 17a	stk17a	N/A	serine/threonine kinase 17a	F:ATP binding; F:protein kinase activity; F:nucleotide binding; P:protein amino acid phosphorylation; F:transferase activity, transferring phosphorus-containing groups; F:protein serine/threonine kinase activity; F:kinase activity; P:phosphorylation	IPR000719; IPR002290; IPR008271; IPR011009; IPR017442; G3DSA:1.10.510.10 (GENE3D), G3DSA:3.30.200.20 (GENE3D), PTHR24342 (PANTHER)	EC:2.7.11.1	loc100049105 protein	8	Xl.27469	stk17a	100049105	A3KNC7		NP_001091414	NM_001097945	0006468 // protein amino acid phosphorylation // inferred from electronic annotation	---	0000166 // nucleotide binding // inferred from electronic annotation /// 0004672 // protein kinase activity // inferred from electronic annotation /// 0004674 // protein serine/threonine kinase activity // inferred from electronic annotation /// 0005524 // ATP binding // inferred from electronic annotation	---	IPR001245 // Tyrosine protein kinase // 1.2E-6	---
Xl.27587.2.S1_at	-0.013169	downregulated	TATCACTGACATCCTCTCTGCAAAGGACATTGACGCTGCTCTGAGCAGTGTTTCAGCTGCCGAGTCATTTCAGCACAAGACCTTCTTCAGCAAAGTTGGTCTGGCAGGCAAAACCAATGATCAAGTCAAGAAGGTCTTTGAAATCATTGACAGAGACAAGAGTGGATTTATTGAGGAGGATGAACTCCAGCTCTTCCTGCAGAACTTTAAGTCTAATGCCAGAGCTCTCAGTGCTGCAGAGACCAAGGCTTTTCTGAAAGCTGGTGACTCTGATGGTGATGGCAAGATCGGAGTCGATGAATTCCAGGCTCTGGTAAAGGCATAAACAGCCCAAGACCAAAGACAACCAAGGACTGAACTCTCATTTCTCACCNAAAAGGCACCTCATCCACGGCTGGC…	parvalbumin	pvalb	N/A	parvalbumin	F:calcium ion binding	IPR002048; IPR008080; IPR011992; IPR018247; IPR018248; IPR018249; PTHR11653 (PANTHER), SSF47473 (SUPERFAMILY)	---	loc100127284 protein	1	Xl.66593	pvalb	100127284	A9JS16		NP_001106327	NM_001112856	---	---	0005509 // calcium ion binding // inferred from electronic annotation	---	---	---
Xl.2759.1.S1_at	14.5734	upregulated	ATAGTAGCACAGAGGTACCCAACCGCAGGGCCAAGGACCAGTAGTGGGCTGTGGGCTATGCCGAACTGGGCACCTCTGGTCATGGCTGCTATAATAGCTGCAAAAAAAATTAAAAAGCCCACAAATACCTGCAATCCCAGATCCCTGATGTCACCATGACAACAGCAATGATGAAGCCCTGGAAGCATTTTACTGATCGCCTGAAGGACCAAAATACTGTTTGGACGGTAGCCTGAAATGCTCCCACACATGACAGGGATTATTCTTAAGGAGATAAAATAGTCACTTTACGTAGTACACAGAACGGTGGCATGCTGCATAGTTGCACATACCCTCTGCATATTGATCATTGTCAGAAAAAAAAACATTTTTATACAAGGGCTCAAATTCCTAGATATG…	endothelin receptor B subtype 2	ednrb2	N/A	endothelin receptor B subtype 2	-	seg (SEG), tmhmm (TMHMM)	---	---	0	Xl.2759	ednrb2	379394	B7ZRZ5 /// Q7ZWK2		NP_001079707	NM_001086238	0007165 // signal transduction // inferred from electronic annotation /// 0007186 // G-protein coupled receptor protein signaling pathway // inferred from electronic annotation	0016021 // integral to membrane // inferred from electronic annotation	0004871 // signal transducer activity // inferred from electronic annotation /// 0004872 // receptor activity // inferred from electronic annotation /// 0004930 // G-protein coupled receptor activity // inferred from electronic annotation /// 0004962 // endothelin receptor activity // inferred from electronic annotation	---	---	NP_001079707.1 // span:91-113,126-148,163-185,206-228,262-284,313-332,352-374 // numtm:7
Xl.2789.1.S1_at	29.3459	upregulated	CAGTCCTTTCTCTGGTCGGGAGGACTCAGAGGAAGAGGAAAGAAAGAGGCAAGTGGTTTCATTGCCAGCACCCGTTGCCCAAACAAAGCAAGAGGTGATCTTCGAAAAAAGCAAACCTCACAGCCTTGGGGCAAGAAGCATTGCAAACCGGGGCCATGCATCCTAAGGGCCCACTTTATAAGGAAAAAGACTGAGAGTGGAAATTTAATGTCATGTGGAGAAAGGACGTGAGCGATTGATTGCCTGCGAATGTGACTGTATGGAGATGTTGCAACCTGGACTTATTTATGGCTATTGCTGCTGTGCAGTGGTGCACATGCCCTGTAT	---	---	N/A	---	-	no IPS match	---	---	0	Xl.9175	---	---	---		---	---	---	---	---	---	---	---
Xl.279.2.S1_at	2.35e-05	downregulated	TGAATTATTGATCACAAGTTTCCCCCCCTCCAGCTCCTTTGGGCATTTGTCCTGACAGATAAGAGGTTAATAAAAGCACTACCCGAATGCCTAGAACTTGAAAATGAAATCACCTTTCAACAGGGCCCTATTAAAATGACCCTGAGCAATAGCTTGCCTGCTTTATGTCTTTGGCAGAACTATAAGCGTTGATCAAGCCCCAAGCAAGCTTCCAAGGACACTTTTATTTCCTATAGATTTGGGACAAAAAGAAACATTTCCTTGCACAGAAGGAGAGGGAATTTCTCCTTCGAAACAATGTGAACCAAGTCACAAGAGAAGCAATCGGACTTAAGAAAATTCAAGGTACATTTTCATATGAAATGTAGTGATTTTCTTCATTTTTTTCTTACTTTTGCC…	mab-21-like 1	mab21l2	N/A	mab-21-like 1	-	no IPS match	---	---	0	Xl.279	mab21l2	779143	Q6DCQ5		NP_001090239	NM_001096770	0007275 // multicellular organismal development // inferred from electronic annotation	0005634 // nucleus // inferred from electronic annotation	---	---	---	---
Xl.2807.1.S1_at	2.68e-06	upregulated	GGGACGGTTATTATCCGCTGTACGAGGAGAGGAGCCGGGGGGCCGCCTATGGCATGAGCAGCACCGCCGACGATGAACAACTGGCCCCGGAGGATGATCACCGAGCCACCCGCAACCTCTTCATCGGCAACTTGGATCACATGGTGACTGAGGTGGATTTAAGGAGGGCATTTGATAAATATGGCCCCATAGAGGAGGTGGTGATCAAGCGCCCGGGAAGGGGCCAAGGAGCAGCCTACGCTTTCCTCCTGGTTCCAAAAACCTGGACATGGCCCACCGGGCAAAGCTGGCGATGAGCGGGCGCTTGTTGGGCCGCAATGCCATGAAA	---	---	N/A	---	P:mRNA processing; P:interspecies interaction between organisms; P:RNA splicing; C:nucleus; P:regulation of alternative nuclear mRNA splicing, via spliceosome; P:negative regulation of transcription, DNA-dependent; F:nucleotide binding; P:nucleocytoplasmic transport; F:RNA binding; C:nucleoplasm; P:regulation of transcription, DNA-dependent; C:nucleolus; F:protein binding; F:binding; F:nucleic ac…	IPR000504; IPR012677; PTHR23189 (PANTHER), PTHR23189:SF3 (PANTHER), SSF54928 (SUPERFAMILY)	---	rna binding motif protein 15b	17	Xl.2807	---	---	---		---	---	---	---	---	---	---	---
Xl.2817.1.S1_at	-5.22e-06	upregulated	GTTGGTCATTGTAACCCTGTAGCTTTAAGGATTATGAAATTATTTATTTTACTAATATTACTAATGATATTAAAGGAATTGTTCAGTATAAAAATGAAAACTGGGTAAATAGGTTGTGCGAAATTAAAATATAAATTTCTCCAATATGGTTGGTTAGCCAAAATGTAATGTATAGGGGCTGGAGTGACTGGATGTCTAACATAATAGCCAGAACGCTACTTTCTGCTTTTCAGCTCTCTTGGTTTTCACTGATTGGTTACCAGGCAGTAACCAATCAATGGCTTAATGTGGACCACATGGGTCATATATGTTTATTTTGAATATGACCTTCATGCTGAGGATCAGTTGCAGACTCACTGAACAGTTGTGTCCTGTGACCCCCCTTAAAAGTCACTGACT…	solute carrier family 18 (vesicular monoamine), member 2	slc18a2	N/A	solute carrier family 18 (vesicular monoamine), member 2	-	SignalP-NN(euk) (SIGNALP), tmhmm (TMHMM)	---	---	0	Xl.13611	slc18a2	379730	Q6PCF0		NP_001080038	NM_001086569	0055085 // transmembrane transport // inferred from electronic annotation	---	---	---	---	NP_001080038.1 // span:20-42,115-137,144-163,173-195,204-226,236-254,277-299,314-336,343-365,369-391,398-420,435-454 // numtm:12
Xl.2874.1.S1_at	-0.0014267	upregulated	ACACAATTTCCAAGTCCTTGCCTCTCAGCAAGCTGGTTGGCTGCATAACTGGCCAATCAGGTTGCAGCCGCAGGTTCCTTTATAGCGCAGAATAGACTATTATTAANTCCCATTCATTCTTATGTTCCTAAACTGGAATCAGTAGAGCAGCATAGTGAGTGTTTCAGGGTGCTGAGCTTGGTGAAGTGNTGGACTCAGCAGTCAGTATTAGAGCGGGTGGGACAGGACTGGGGTCACGCATTTCGCAGTAAAACCCATGTCACTATATTAAGATCAAGTGGCAGTTAATCACACGGTCAAACCAACCCAATCCAAGCAGTAGATTGTTCACATGATTAGAACAACTTCCAGCCAATCAGTTTATCAGAACCTTTCAGATATTGATACCAACCTGGGGCC…	runt-related transcription factor 1	runx1		runt-related transcription factor 1	-	no IPS match	---	---	0	Xl.2874	runx1	379657	Q6PF39		NP_001079966	NM_001086497	0006350 // transcription // inferred from electronic annotation /// 0006355 // regulation of transcription, DNA-dependent // inferred from electronic annotation /// 0007275 // multicellular organismal development // inferred from electronic annotation /// 0045449 // regulation of transcription // inferred from electronic annotation /// 0045941 // positive regulation of transcription // inferred f…	0005634 // nucleus // inferred from electronic annotation /// 0005634 // nucleus // inferred from sequence or structural similarity	0003677 // DNA binding // inferred from electronic annotation /// 0003677 // DNA binding // inferred from sequence or structural similarity /// 0003700 // transcription factor activity // inferred from electronic annotation /// 0003700 // transcription factor activity // inferred from sequence or structural similarity /// 0005509 // calcium ion binding // inferred from sequence or structural simi…	---	---	---
Xl.2895.1.S1_at	2.05e-05	upregulated	TGAGTTTTTTGTTCCATGTCAGCCCCAGTCTCTGGCATCATACCAACAAAAGGACATGCAAAATGCTAGTGTGCCCCTACCACCCCCTCTTCCTCTCTCTTTNAAGAAACCATCCTCTGAAAATGTGTGCCTGACCTTTCCATCATGTCCTGCTGAAGATCTACATAAATCTCAGTTAAAGTGCAGAGTGCAGACTGAGAACATAAATGGTGAAATGCCACAAAGAGAACAGTCTCTCTTCCTGGACCAGATCAGACAGGGTGTACAACTAAAATCTATTTCNCAGCCCTCAAAAATGGAATCTTCTCAGAACTCCACAATTGTATCTGCACTAATGGAGGTTATACA	Hypothetical protein LOC733265	LOC733265	N/A	Hypothetical protein LOC733265	-	IPR003124; seg (SEG)	---	---	0	Xl.2895	LOC733265	733265	A1L3E1 /// Q0IH67 /// Q4V7I8		---	---	0006461 // protein complex assembly // inferred from electronic annotation /// 0008154 // actin polymerization or depolymerization // inferred from electronic annotation	0015629 // actin cytoskeleton // inferred from electronic annotation	0005083 // small GTPase regulator activity // inferred from electronic annotation /// 0005515 // protein binding // inferred from electronic annotation	---	---	---
Xl.28955.2.S1_at	9.64e-05	downregulated	GAATCGTTTTGGATCGCTCACATTTATAACTATGCATAAAATTATTTGTAATAACAGCTAATTAGCTATAACATTAATATAGCTTGGTCAACATGAAATTTGTGCAATTATTTCGTACCACCTGTAACCTAGAGTAACCAATGGGAAAAACTGANGTGGCAAAGAAATTGTAGTGTAAAAAGTAGGGCATGATTCCAACAACGTTTTTTGGCAGACATTTACAGATTCCCACAAACATGCAGGAGTAAAATAAAAGTAAATATTTATTCAAACATGAGTAGCATACATGATAGCTTTATGTATTTTGTAACAAAGCACTTACTCATAGACTAGTTACACAATACAATGTTCATACAATATATACCCATACTATATCAATAGGCATGGTTAAGGCAATCA…	---	---	N/A	---	-	SignalP-NN(euk) (SIGNALP), tmhmm (TMHMM)	---	---	0	---	---	---	---		---	---	---	---	---	---	---	---
Xl.29075.1.S1_a_at	-122.863	downregulated	GCAGAGAAAGCAACTAGGAACAAGAAGACATGCTCCATCCAGTGAGGTGCCCCATGAGGGGAAGAGTGAGGATCTGAGTGGATTACAGTCTGGAGCAGGCTCTGCTAATGACTGGTTTTCTTAAAAGATAGAGGAACCCATGACCAATATTAGAATCTGTTCCTTTCTGCTGTAATTCACCAGTTTCTGT	---	---	N/A	---	-	no IPS match	---	---	0	Xl.10241	---	---	---		---	---	---	---	---	---	---	---
Xl.29096.1.A1_at	7.7e-06	downregulated	CAAGCTTATGATCCTGTGTAAGACTGAGCCACTAGTACACTATAAATCAAACACTGATGTAGGAAATCATGTTTGTT	---	---	N/A	---	-	no IPS match	---	---	0	Xl.52499	---	---	---		---	---	---	---	---	---	---	---
Xl.29175.1.S1_s_at	-0.033919	upregulated	GAAGGGCAAATCACATGGTACGGTTAAGGGGGTGGGGATCACATTTGCTTCTTTCCCTTCTCCTATTCTTTGGTTTATATTTTTAATATTATAATTAATATTATTTGGTAATGAGGCTTCATGTATTTGCACAGCCCCTGCAGGTCAGGTGGCTTTGTGTTTTACACCTGCCTACTGCAAGAGGGGTCTATGGAGCAACTCAGGTCTTGGTATAAAGAGCAGCGCTCTGCTTGCCCCTTCTGCAGTGAATGGGTGTCTTATTTTCCCCTACCCTTAAAAGCCACACTGAGGCCAGTGCTTGCACATTGATTTGGGGGGGGGGNNNCANNNNNNCCTGCCAACCTCCAACCCAGACCCCAAGTNCATTATCACTGACTCANACAAAGACTAGAAAGGGCA…	matrix metallopeptidase 14 (membrane-inserted) /// matrix metallopeptidase 24 (membrane-inserted)	mmp14 /// mmp24	N/A	matrix metallopeptidase 14 (membrane-inserted) /// matrix metallopeptidase 24 (membrane-inserted)	-	seg (SEG)	EC:3.4.24.80	---	0	Xl.23718	mmp14 /// mmp24	407753 /// 446994	Q5USC3 /// Q6DCW8 /// Q6PWQ4		NP_001084478 /// NP_001087105	NM_001091009 /// NM_001093636	0006508 // proteolysis // inferred from electronic annotation /// 0008152 // metabolic process // inferred from electronic annotation	0031012 // extracellular matrix // inferred from electronic annotation	0004222 // metalloendopeptidase activity // inferred from electronic annotation /// 0005509 // calcium ion binding // inferred from electronic annotation /// 0008233 // peptidase activity // inferred from electronic annotation /// 0008237 // metallopeptidase activity // inferred from electronic annotation /// 0008270 // zinc ion binding // inferred from electronic annotation /// 0016787 // hydrol…	---	---	AAT00546.1 // span:185-207 // numtm:1 /// AAH77870.1 // span:534-556 // numtm:1 /// AAI33190.1 // span:533-555 // numtm:1 /// NP_001087105.1 // span:534-556 // numtm:1 /// NP_001084478.1 // span:533-555 // numtm:1
Xl.29207.1.S1_at	0.00059255	downregulated	GAAGATCCATACGAGGATGCCCCTGCTCATCCTTACTGGCCCTTCTCCACTTCAGATTTCTGGCAGTATGTGGAGCATTTCCGCTCCCTGGGTGCATATGACAGGATAAATGATATGGCTCGTACCTTCTTTGCTCATTATCCTATTGGGGATACTCTTGGCTACACCAGCAGGAATGATGATGAATAGATGCATGTTATTGGCCATGCTTATACTTAATGTACATAGAGAGCGTATAAATGACATATCACTCAGGGGACCAATGACATGGGAAATGATGAGTACCTGAGCTCACCTACAAGTGTAAAATCCATCAGCCCACTAATCCTGAGCAAAATAGATGGTTCCAAAGTTTTGGGGCTAAGCTTCCTATTTTATACATACTGTATTTGTTTGCTT…	otospiralin	otos	N/A	otospiralin	P:sensory perception of sound; C:extracellular region	PD684821 (PRODOM)	---	loc494788 protein	2	Xl.29207	otos	494788	Q63ZK3		NP_001165110	NM_001171639	---	---	---	---	---	---
Xl.29325.1.A1_s_at	-0.0086304	upregulated	CATTGTTACAATTTCTCTGTTACTTTGTTTCTCTCGTTTCCATGAAACCTCTATTTATTGTACCCGGTCTGTGCCAAAGCCTTCCCCACAGCTG	---	---	N/A	---	-	SignalP-NN(euk) (SIGNALP)	---	---	0	Xl.29325	---	---	---		---	---	---	---	---	---	---	---
Xl.2936.1.S1_at	8.53e-05	downregulated	GGTAAATCTGCTCTACAATGGGCAATTAATCTCCAAAAAAACACTTTCCCCCTGACAATAATGTAAATTGCAGCTGGGGAAACATATGCATGGCTTTGGGTGTCTCAAGTGACCCTATGTTTTCCTTTCGAAGCAACTGCAGACTGATGTTTCCCCACCAGTTATTTACATTATTGCCGGTAAAAAGCAAACTAGGGATGTTCCGCCACCCGCAGTAGCGCAGATATATTGCAGGTGGCAAAATGTCCCTTGTGTCGGGCCCTAAGGGTTGTGGTCAAACAGTCAGACTGCTAAGAAGTGAGTTTAATGGCTGNAGCCTTACCAAGAAGAATTCAGATGGACTATAGCTATAGAGCAAGAGAGCTATGCAATGTAGTGTTCATTATTTATATTGTTTTT…	chromosome 8 open reading frame 42	c8orf42	N/A	chromosome 8 open reading frame 42	-	seg (SEG), SignalP-NN(euk) (SIGNALP), tmhmm (TMHMM)	---	---	0	Xl.2936	c8orf42	496295	Q5I019		NP_001088923	NM_001095454	---	---	---	---	---	---
Xl.29405.1.S1_at	-9e-06	upregulated	TAATGAAAGATGCACCTGGGCAAACTTTGCACCTTTTATTACTTATGGTGGTTGCCTTAAAAGTAAGGATGTAGTGAATCCCAGATTCGGTTCAGTATTAAATCTGGCTAAATCTGAGTCTTTTTCAGAAGTATTCTGATTTGGCTGAATTCAAATTTAAACCCTTAAAAACATGTGACTTCAGATCAAATAAATCAAGGAAATTGCAAAATAATTTCCCATGGGCCACATGGTGCACAGGTTTTTTTCCCTCCCTCTTCCCTTTGCACATGCAAATTAGAGTTTGGATTTTCTTTGGCATTTGTTCAAATCCCCAAAAAGTTGATTTNGTGCATCCTTACTTAAAAGTGATATTACTACACATGAAGTAAAAGGCATAGTTAGACATGCATGCTGAGA…	tissue factor pathway inhibitor 2	tfpi2	N/A	tissue factor pathway inhibitor 2	-	no IPS match	---	---	0	Xl.29405	tfpi2	379525	Q7T0Z5		NP_001079835	NM_001086366	0007596 // blood coagulation // inferred from electronic annotation	0005576 // extracellular region // inferred from electronic annotation	0004867 // serine-type endopeptidase inhibitor activity // inferred from electronic annotation /// 0030414 // peptidase inhibitor activity // inferred from electronic annotation	---	---	---
Xl.29446.1.S1_at	0.00030082	downregulated	GGGATGTTTCTTCAGAGCAGTTCATCAAAAAATTTGACCACATGAAGAGAAGCGGTGATTACTTTGTAACTGTAGTAGAAGATTTAAATCTTGGCCAGATNGTAGCTACAGCCACTCTTATTGTGGAACATAAATTTATACGTGGATGTGCAAAGAGAGGGCGCATAGAAGAGGTTGTTGTCAGTGATGAATGCAGAGGAAAACAACTTGGCAAATTGTTACTCTCTGTGCTGACACTGTTGAGCAAGAAACTAGACTGCTATAAAGTGACTTTGGAGTGCAAGCCCAAAAATGTTGCTTTCTATGAAAAATTTGGTTACGCTGCATCAGATGAGACCTACATGCAGAGCAGATTCTGTGATTAACCTCGCTGAAAAGTGCGACCCCCCCNCTCCAAGC…	glucosamine-phosphate N-acetyltransferase 1	gnpnat1	N/A	glucosamine-phosphate N-acetyltransferase 1	P:metabolic process; F:N-acetyltransferase activity; F:transferase activity; C:cellular_component; C:late endosome; P:cellular protein metabolic process; P:UDP-N-acetylglucosamine biosynthetic process; P:protein amino acid N-linked glycosylation via asparagine; P:liver development; F:monosaccharide binding; P:N-acetylglucosamine metabolic process; C:membrane; C:Golgi membrane; C:endosome membrane…	IPR000182; IPR016181; PTHR13355 (PANTHER), seg (SEG)	EC:2.3.1.4	glucosamine 6-phosphate n-acetyltransferase isoform 1	24	Xl.29446	gnpnat1	379524	Q7T0Z6		NP_001079834	NM_001086365	0008152 // metabolic process // inferred from electronic annotation	---	0008080 // N-acetyltransferase activity // inferred from electronic annotation	---	---	---
Xl.295.1.S1_at	-0.35943	upregulated	TGCTAAAGAATCTCTCTACTCTCAGCAGAAGTCTGGAAATAAAAACTGCGCCATCATGTNATACCAGTGTTCTACATCATGACCTACAGATCTGAGCCTTCTGGAAGCACAGCCTATTTTTGTACCATTTACAATGTCAGCATTGACGGCCTTAATCTCTTTTCTACCAATATAACGCAGGGGCATTTTGTACTGAATCTGATTTTGCAAAATGTGAATTGACCGTATTTTCTACACTGTGTCCGGGCGGCAGGTCCTGGAGTGAAATATCTCTGCGATTGCTTCTCCACTTGTCTCACTTCAGACACTGTACCCCGAGGTGCTTCACCTTCTCCATTTCCCTCGCTTCCATCTTTTGTACCGAGTTTTCTTTTCTAGCACA	lamin B1	lmnb1	N/A	lamin B1	-	no IPS match	---	---	0	Xl.295	lmnb1	379745	O93398 /// Q8AVZ3		NP_001080053	NM_001086584	---	0005882 // intermediate filament // inferred from electronic annotation	0005198 // structural molecule activity // inferred from electronic annotation	---	---	---
Xl.29521.1.S1_at	-3.46e-06	upregulated	TGGTCGAGTCGATTGGCTCAGGCACCCTGCGGGACATCGCCCTGGCTGGGCCGGAGCTGCAGGTGAAAATGCTGAGGGGTCTGGGCATCCAGTCCACACTAATCACCGATGGATCAACTCCCATAAACCTCTTCAGCACCGCCCACGGCCTTCTGGGACTGACCAGCAAACCTGCCCAGGAGAAGGAGTCCGATTAAGGGCCCAAGGGGCCACACTCCCAGCAGGATTGTGCTATTAATCCCGTAGCACCTCTGCTGCTCCCTAAAACATAATGCACTGAGCCCTGCACTGCTGCTCCGCTCTGTCAGTCCCGCCCCCACGCATCTCTGCACCGCAATACAGAACCCCTGGTCATGTGNCTGTCGGGCTCTGAGCTTTATATAAAGGTTTCCTCTTTAT…	major vault protein	mvp	N/A	major vault protein	C:cytoplasm; C:ribonucleoprotein complex; C:nucleus; C:intracellular membrane-bounded organelle; F:protein binding	seg (SEG)	---	major vault protein	5	Xl.29521	mvp	379630	Q6PF69		NP_001079939	NM_001086470	---	0005737 // cytoplasm // inferred from electronic annotation /// 0030529 // ribonucleoprotein complex // inferred from electronic annotation	---	---	---	---
Xl.29642.1.S1_at	6.37e-06	upregulated	GATCGTCTGTGGACAGCTTAATTGTCATGGGGCCCTCTATAGTTCCTGGGCCCCCCTGCAGCCGCAGGGTCTGTTTCCTCTGTAGTTACGCCCCTGGCAACAGCAATTAGATTTAAATAGTCATCACGTAAGAACACAAAAGAAAAAATGTTATTGGTTGTTATGGGCTAGATCACTGGTGTTATTTATCTCCAATTTTTTGCAAAAAGCAATCCCATACCTGTACTACAAATGATATTGAGGGATTGTTGAGCTGCAGCTCCCAGCACCTCTATATGGGAAGCTACAGTGAGACAAGTGCTACATGGCCAATTTAAAGGTATGTCTGATGAGATTAATTCTGGGAAACTGCANGGCAAACACCCTTTGTTATTACATCATGG	---	---	N/A	---	-	no IPS match	---	---	0	Xl.84498	---	---	---		---	---	---	---	---	---	---	---
Xl.29812.1.S1_at	2.94e-05	downregulated	CAGCGCAGTTTCAAGTTCGTATGTGAGAGCCTCTTTCTCGCTGTCCTCTCCGGAGCAGATGGATGAAGGTTTGAAGAGATTGGCATCCATCATTATTGAAGAAAGAAACGCAAGAGGCTAAATCTGCAATCAGGACGCAGTCAAGTCGTAGAGGGATATTGTTGTCACACTACAAAATGTTTGTTCTTCCTAAACAAAATCTATCTTGGGGAAAACATTTTTTACTTCACTTTAAAAAAAAATAAGTCTGTTATTATATAATATCAGTATCAGTATAAGTTAATAGAATGTACAATAAATAAACCTCATTGCAGTGTACTACAATATTGGGAGATCTACAAAGTCACCAAGTGGAGTTGCTGGATGCATCACTTAAAAACCTTATTGAATAAGCTCTAG…	hypothetical protein MGC68542	MGC68542	N/A	hypothetical protein MGC68542	P:biosynthetic process; F:catalytic activity; F:pyridoxal phosphate binding; F:transferase activity, transferring nitrogenous groups; F:transferase activity; F:transaminase activity	no IPS match	---	mgc68542 protein	6	Xl.83199	MGC68542	398787	Q6PB16		NP_001083180	NM_001089711	0009058 // biosynthetic process // inferred from electronic annotation	---	0003824 // catalytic activity // inferred from electronic annotation /// 0016769 // transferase activity, transferring nitrogenous groups // inferred from electronic annotation /// 0030170 // pyridoxal phosphate binding // inferred from electronic annotation	---	---	---
Xl.29865.1.S1_at	6.51e-06	upregulated	AATGGCGTATGCCAACTTGCACCATCCTCCGTGACCACTAACTTGCCTGGCGACTTGCACATTCCAGTAGGGTTCTCAAGTGGGTCCCCCTACCTGTGATTCGATGTTGAAATGGACTCAAACCTATCTGATTGGGTTGCACAGCTTCCACGTGTAATATANGTTAGGGATTAGCACCCAGGGGAGGGGACGCATTCTCCACCAAATGCAGGACNNNNNTGTNTCTCAATAGACTTAAGACTCCTCTTCCCTGGAGTTTTGTCATATGAGCTAGAACTTAAAGGTGCAGTCCTTATTTCCCCTTATTGTTACTGGAGGAAACATGGGGTCCCCCTGTGAGATCCCAGATATTTATTAACTGTGAAACGATGTGCCTGCCGGAGGTCTAATCCCTTTGTG…	actin filament-associated protein 1-like 2	afap1l2	N/A	actin filament-associated protein 1-like 2	-	no IPS match	---	---	0	Xl.29865	afap1l2	379643	Q6PF55		NP_001079952	NM_001086483	---	0005737 // cytoplasm // inferred from electronic annotation	---	---	---	---
Xl.30142.1.A1_at	-1.07e-06	upregulated	GCATATGCTTTGGAGTCCTGCTTTTGAGTCTGTTGTGTTTTTATGCATATTTGGATCTATACAAATAGTATCCTGNTTTTAATGCCTTCTTGTAACCTCNTTTGCTGGATCTTTAATTTTGCATTATTGTATCTGNAATGCNCCCTGAAAATGNNNAAAAAAATGCTGCAGTTACCAATTCTACATTTAAACTGATGGTAACGTTGGAATAGCTACGGTTGTAAAGACAGTTAATATAGTCCACTAGCACATGTACTACNAGGGCCACAGTAAAANCTAAAAATGAGAAGAAAGTGTCTTGAATAAGTGGTTGGGTCTTTGGACACTAAACTATGCAGAAAAAATATTTTAAACGGGAACAAAATAGCTTGTTAGATGGATTGTGATCGCCACAANCTA…	---	---	N/A	---	-	seg (SEG), SignalP-NN(euk) (SIGNALP), tmhmm (TMHMM)	---	---	0	Xl.30142	---	---	---		---	---	---	---	---	---	---	---
Xl.3031.1.A1_at	-0.00023441	upregulated	ACAATGCAAGCCCAGTTAACGCTTGCCAACATCTACCACTCAGAGGTGGCATCATGATGAACTTCTATGTCATATATATATTGTAACTCATGGGTTTTATACAAATTACAATGGACTTACTGTATATGAAGTAGCATATGACAAAGTCAGGCAAAGAAGCCAAATAAATTTTGGCCTGACTCCTCCAACATATATTTTTGATATTTTTGGAAAGATTTGTATTGGATGAATTATATTTCTTTAGTTCAACATTAATCAAATTGACTTACAATGTGTGTACAAATATGACACTAAACTGCTCACATTCTGC	---	---	N/A	---	-	no IPS match	---	---	0	Xl.3031	---	---	---		---	---	---	---	---	---	---	---
Xl.30452.1.S1_at	0.00010352	downregulated	GAAATACCGCTTCTTGCGCACCAAAATGCTCCCCGTGAGTGGCGCCTTTCACACGAGATTAATGGAACGGGCCGCGGAGCCTCTGTATAAAGTTTTAAAGAACTTGAACTTCAAGCAGCCGCTCGTGCCCGTCTTCTGCAACGTGGACGGGAAACGGTACAAACGGGCGTCCAACATCCACCAGCTCCTGGCCAAACAGGTGGTGTCGCCGGTCAAATGGGAGCAGACAATGCACTCTATTTATGAGAGGAAGAGTGGAACAGATTTCCCGTATACCTATGAAGTGGGTCCCGGGAAGCAGCTGGGATCCATATTGAAAAAATGCAACTTGAAGGCGTGGCGCTCCTACAGAGACATTGATGTTTTTGAAGAACAGGAGTCGGGACAAACCTAATTTTA…	malonyl CoA:ACP acyltransferase (mitochondrial)	mcat	N/A	malonyl CoA:ACP acyltransferase (mitochondrial)	F:binding; F:transferase activity; P:metabolic process; F:catalytic activity; F:transferase activity, transferring acyl groups	no IPS match	EC:2.3.1.39	loc496310 protein	5	Xl.30452	mcat	496310	Q5HZZ3		NP_001088934	NM_001095465	0008152 // metabolic process // inferred from electronic annotation	---	0003824 // catalytic activity // inferred from electronic annotation /// 0005488 // binding // inferred from electronic annotation /// 0016740 // transferase activity // inferred from electronic annotation	---	IPR001227 // Acyl transferase region // 2.5E-4	---
Xl.30567.1.A1_at	-0.00020439	downregulated	GTGACTCCACAATAGATTTCTTTAATTGCAATCCATAATCACACGAGAGGTCATCTTCAGTCATTGAAAGTATTACTTCAAAGCAACTCAACATAAGCCTTCCGAGTAGAAGCAAAACATCTTCACATTCAGTAGTGAGGTATGGGCGAGCAGTAGCAAAGCTCTGCAAAGCAGTTCCATAAACACCTGCACAAGTAATTACATTTTCTGAAGCTGTACTTTCTTCAGTATGTTGCATTAGTATCTCGCAGAAGCGACCGCAATACACAGAAGAGGAGAGCGCAGACACATCGTCGTCTTTCAGCATGTCCTTTAGTTCTTTCAAGTCATCTATCAAGCGGTGTGTGCTCGCTGCGGAAAGCGTAGAAGGCGATATGTCGTTGCTGGCTAGCCC	Hypothetical protein LOC100049115	LOC100049115	N/A	Hypothetical protein LOC100049115	P:negative regulation of cell proliferation; P:positive regulation of cell proliferation; P:in utero embryonic development; C:nucleus; F:DNA binding; F:nucleic acid binding; P:cell-cell signaling; F:metal ion binding; P:regulation of transcription, DNA-dependent; C:perinuclear region of cytoplasm; F:receptor binding; C:extracellular space; F:signal transducer activity; P:positive regulation of cA…	PTHR15507 (PANTHER), PTHR15507:SF1 (PANTHER), seg (SEG)	---	rearranged l-myc fusion	34	Xl.77781	LOC100049115	100049115	A3KNE4		---	---	---	0005622 // intracellular // inferred from electronic annotation	0008270 // zinc ion binding // inferred from electronic annotation	---	---	---
Xl.3072.1.A1_at	-0.00019852	upregulated	ATTTCTTATTTACCCTGTGTCTGTCCCCTGCAAAGAGAATGTGGAAAGGGCAGCAATGACCCTGTTCATGGGCATAAATCCACTAAACACTGAGTTCATGGTCAAGTCCAGGGTCCCTTTATCAGGAAGAGCCATTAAGTATTTTTTAACCTCTTTGACATAAGGTCAAACGTCCTATCCCAACGCAAGGGATGAGTATAGCGTAATATTTAGTTTGAAGCTTTTTTATCTGTATTACAAATTAGATTAGAATAATGTTTGTGCTGAAAGGTGTGAATTGTACAAAGTCCCTTATTTTATGGAGGTGTTTTTACCAATACCATT	---	---	N/A	---	-	SignalP-NN(euk) (SIGNALP), tmhmm (TMHMM)	---	---	0	Xl.3072	---	---	---		---	---	---	---	---	---	---	---
Xl.31022.1.S1_at	0.00018412	downregulated	GGACAATCTTTGTGCGACTGTGAATCACAGTACATAGGGGTATGGGGACTTTTTGTATTTTTCTAGACAGGTATGTTGGGTATTTGCATATTGTTTTGCTTTTGTTACAAGGTAACATTTCATTTCATGACCTATTTGTCTCTGCAGTTCTGTCTAGCAGTAAGCTTTTGTTTGCTATATGCACTATATTTATCAGAGGATGATGGGAGTCGTAGTACAACATCAGCTAGCACCCTTGAGCTTAATCAACCCTTGGCTGTTAAACCCTGTGCTAAAGGTTGTTTTGTTTCCTTGTCTCTGAAGGAACTAACCAAGGGAATGGTCCTTGGTACTTCGCTATTCAACATTACATTGCAGACATAGCCTCATAGTATATATGAATGTAACTGGAATGGAATA…	cyclin-dependent kinase 5, regulatory subunit 2 (p39)	cdk5r2	N/A	cyclin-dependent kinase 5, regulatory subunit 2 (p39)	-	SignalP-NN(euk) (SIGNALP), tmhmm (TMHMM)	---	---	0	Xl.31022	cdk5r2	734425	Q566G4		NP_001089375	NM_001095906	---	0016533 // cyclin-dependent protein kinase 5 holoenzyme complex // inferred from electronic annotation	0016534 // cyclin-dependent protein kinase 5 activator activity // inferred from electronic annotation	---	---	---
Xl.31027.1.S1_at	-9.07e-05	upregulated	GACCTTCGCAAATTTATTCTCTCGGCTCTCAGTGCAAGTCACAGAAATGTAGTAAACTGTGCATTATGTCACCGGACACTCCCTGTGTTCGAGCAGTTCCCTCTGGTGGATGGGACAATGTTTCTCAGCCCATCCAGGCATGATGAAATTGAATATGATGTCCCTTGCCATCTGCAAGTACCAACATGGAGCCACCTAGCTCTGGAAAGGGGTCACAGTCTAAAAGTCCCAGGAAGACTTATGCACTTATACGCGGTTTGTGTGGACTGTTTAGAAGGAGTTCATAAAATCATCTGCATTAAATGCAAGTCTCGATGGGATGGAAGCTGCCACCAGTTGGGAACGATGTATACCTATGATATTTTGGCTGCCTCACCATGCTGTCAGGTTTGTTTT	headcase homolog	heca	N/A	headcase homolog	-	PTHR13425 (PANTHER)	---	headcase homolog	0	Xl.31027	heca	432026	Q6IRS0		NP_001084967	NM_001091498	---	---	---	---	---	---
Xl.3135.1.S1_at	-49.6743	downregulated	GAAATCAGACTTTATCCGCAAGATTAATGAACTGATGCCTAAATACGCTCCCAATGCAGCCAATGCACGGACTGACCTTTAAAGCGCTGTCCTGTGGATCTAGTGCAAGAACTGATCCTCTTAATTATAGACCCAGCAGACGTTCCTCTTATATGGCAATCCGTTTACTTTTTATGGAACAGATTTTGTTTTTTTGTTTTCACTTTAGTTTTATTTTTNNNTTTTTTGTAAAAGACTCCCCCTGGGTTGCAGGAATATGAACCCTGCAGCCAGGTGGGACACTTACGTTTGATACATTTGCTTGTAACTTATTGGTTTTCTCTGCGCTGTCTCTGACCATTTTGCAGTAGGGGAATTTTTATTACCTACATGTTCTTTGGGTTCTTGTCGAGTGGCA	mesencephalic astrocyte-derived neurotrophic factor	manf	N/A	mesencephalic astrocyte-derived neurotrophic factor	-	seg (SEG), tmhmm (TMHMM)	---	---	0	Xl.3135	manf	399228	Q63ZM4 /// Q7SZ63 /// Q7ZYC7		---	---	---	---	---	---	---	---
Xl.31867.1.S1_at	7.62e-05	upregulated	GGAACTCATCTTTATACCTATATATATATATATATATTTTCTACTGCCACACAGACAAGCTTTACNCCACGTGCATTACAAAGAACAATATTATTACATATCAATATACCAGATTGTATACNGAGTGGCACGCTTGCTGTTGGCCAAAGTGGACGTTAAAAATCTGAGCAGCGGATTGGCTGGAAAGTCTTGCAAGAGAACAAATGAGAGTGGGGACCAGTATGGTGCTATTGTTCTCAGACATTCAAGGAGACAGTGTTGATGGCATAAAATTCAAACACTNNNTGNGNGNNGCCAAAAATGTGCCATCCATAGTAGAGAGAGAGAGAGNNNNGAATGCTATAGTTGCTACGCAAATGCTGTATTGTGGAACAGACAATCAATAACCATTTGGACTCA…	hypothetical protein LOC100101333	LOC100101333	N/A	hypothetical protein LOC100101333	-	seg (SEG), tmhmm (TMHMM)	---	---	0	Xl.80410	LOC100101333	100101333	A6H8J6		NP_001093381	NM_001099911	---	---	0005515 // protein binding // inferred from electronic annotation	---	---	---
Xl.32073.1.S1_at	-0.00026738	upregulated	AGTGGCATATTAAAGCATATTAAAGAATCTTAATTAATTAAAATCATTCTGGTGTGTGGCTTATATCATATATACTGAACTAAACAAATTATCCCAGAACTCTCCTTTATATAACTTTAAGGAACAATTGGAT	---	---	N/A	---	-	no IPS match	---	---	0	Xl.32073	---	---	---		---	---	---	---	---	---	---	---
Xl.32186.1.S1_at	-3.55e-05	upregulated	GCACTTATATATTGATGTCTCTCTGNGTCACATTGTACGCTATAATGTGGCTAGACTAAGTTTAGCTTTAAAGAAAAAAAAAGAAAAGTATGAGATCAGTTAAATGATGACTCCATATGTTGTGTCACATTCCATTTTAGTAAAATTTACATTTGTGTTAATACTCCATAACATCAGTTTGTTATTTCATCAATTGTCCTTATATTTTTTGTATTATGGTATCAATGACTGGCAGACTGGTATTTTGATGTATATATATATATATATATATATATATATATATATATATATATATATATATATATATATATATATATATATGCAGCCATCATGCTTGCATTCTGTATAATCCATAGCTCAAGGTATCTACTATCCTACTTTCACAGGATTCTTACTTCT…	tyrosine aminotransferase	tat	N/A	tyrosine aminotransferase	-	seg (SEG), tmhmm (TMHMM)	---	---	0	Xl.32186	tat	443707	Q6GLP5		---	---	0006519 // cellular amino acid and derivative metabolic process // inferred from electronic annotation /// 0009058 // biosynthetic process // inferred from electronic annotation /// 0009072 // aromatic amino acid family metabolic process // inferred from electronic annotation /// 0009074 // aromatic amino acid family catabolic process // inferred from electronic annotation	---	0003824 // catalytic activity // inferred from electronic annotation /// 0004838 // L-tyrosine:2-oxoglutarate aminotransferase activity // inferred from electronic annotation /// 0008483 // transaminase activity // inferred from electronic annotation /// 0016769 // transferase activity, transferring nitrogenous groups // inferred from electronic annotation /// 0016847 // 1-aminocyclopropane-1-car…	---	---	---
Xl.32324.2.S1_at	0.00033878	downregulated	TCATTTGTGCTGCTTTCTTTGTGGTCNTGAATTAAAAATATGAATTGTGTACCACTACAGAGGTGACATCTAGACTTCATCAAAACCTGATCACAGTGCTGTTCTAAACAGTTCTGCAATAATCATGAATTATTTTCTTTTAGTTTTCAAGATATCNGNANTNNCTTACAAAGAGCCCCCTCTGCTGTTCTATTGCAGTTCAATTGCGCCTGTCACACTGAGCAGAGAGGCGTCGGGAAGGTGCTCCTATTGCATATTCATGATATTGGCAGGAGACAGCTGCTAAAATCACGAACTCAAAAAGTGAAAAGAAAAATATAAATTGAAACGTTGTTGAAACAAGCACTCTAAGCGATTTTACATGCGTGGTTATTTATCTAACTTTAACTACTCATATTT…	---	---	N/A	---	-	no IPS match	---	---	0	Xl.78634	---	---	---		---	---	---	---	---	---	---	---
Xl.32413.2.S1_at	-4.74e-05	upregulated	ACACACTTATTCTCACGGCGGGAGGTGGCCGTATCCAGTGGCTCGGGGTTCCTGGTGTCCCCAGATGGACTGATTGTGACCAATGCCCACGTCGTGGCCAACAGGAGTCGGGTGAGAGTCAAACTGGCCAATGGGGAGACTTACGAGGCGACTGTGAGGGACGTGGATCCGGCCAGNGACATTGCCACCATTAAGATCAATGCCAAGGTCCCACTGCCCACCCTGCGTTTGGGCCGCTCATCTGAGATCCGACAGGGGGAGTTTGTGGTGGCCATGGGCAGCCCCTTCTCCCTTCAGAACACCATCACGTCGGGCATTGTGAGCTCCGTGCAGAGAGGGGGCCACGAGCTTGGATTGGCCAACAGAGACATGGAGTATATCCAGACTGACGCGGCCATC…	---	---	N/A	---	-	IPR001254; IPR001940; IPR009003; G3DSA:2.40.10.10 (GENE3D), PTHR22939 (PANTHER), PTHR22939:SF12 (PANTHER)	---	b chain substrate induced remodeling of the active site regulates htra1 activity	0	Xl.32413	---	---	---		---	---	---	---	---	---	---	---
Xl.32487.1.A1_at	4.28e-05	downregulated	TCTCCTTTAAGGGTGTTAGCCATTGATTTGACAAAGCTTGCATGGAGAGCACATGTATATGGGACCTACATTTACTATCTGCTTTGTTCATTACATGTGCTGACCTGTCTCTGAAAACATCCTTAGGGATTTCATAAGACTGCTCTATGTCCACAGGCGTCAATTCATTGCCATCACTCTGTGAACCTCTGTTGTTACCACCACAAGGTGGAGCTTTCCCGGTAAAACTAGAATGTGACCTGACACTTGAGCACTCCATAGGTTCAGTACCAATAACGACACACCTATAG	---	---	N/A	---	-	no IPS match	---	---	0	Xl.73708	---	---	---		---	---	---	---	---	---	---	---
Xl.32494.1.S1_at	-6.07e-06	upregulated	CCAGGGTATGCCGAGGTACTTCTAAAGGAGCGTAAGCATGCCCAGTGTTTACTTCGTCTGGTACTAGGAGTTACAGATGATGGAGAAGGAAGTCACATTTTACAGTCTCCATCTGCAAACGTTTTGCCTACTCTTCCGTTTCATGTGTTGCGAACTCTTTTCAGCACAATGCCACTAACTACAGATGATGGTGTTCTCTTGAGGCGCATGGCTCTGGAAATTGGAGCAATACATCTAATTCTTGCCTGTTTATCTGCTTTGAGTCACCATGCCCCAAGAATTCCAAATTCTAGCACCAGTCAAACAGAGCCACAGGTCTCTAGTACTCACAGTAGTGGCACTTGTGAAGAGCAGCAACTGTATTGGGCCAAAGGCACTGGATTTGGGACAGGCTCCACT…	---	---	N/A	---	-	PTHR13852 (PANTHER), PTHR13852:SF3 (PANTHER), seg (SEG)	---	---	0	Xl.56467	---	---	---		---	---	---	---	---	---	---	---
Xl.32515.1.A1_at	7.63e-06	downregulated	ATTCGAATTGGGACTTTCCATCGTTGAGGTGTGATGAATCTTACATTCAAATTTACATTTGATTAAAGGGATTNAAATTGNAGTGTGTGAATTTTGANACTCGAAAATTCGAATTTNCTATTCCACCCTTGATAAATNTGCCCCNTCACTGTTAACTCACCTTGTATTTATAAAAATGNTTTTTTTATTTCGGTATTGTATTTATGCTTTAACCAACTGTGATCTGAGAAATCTTAGGGATCTTGAANAATTTAATTAAATTATGAATGTAACCATGTCCCATTATCTTGCCTTTTAAANTATTGAGCAAACTCTCTTTGGCCAGGTAGAAATCCCCGAATGAAACGCTAG	---	---	none	---	-	no IPS match	---	---	0	Xl.80581	---	---	---		---	---	---	---	---	---	---	---
Xl.3258.1.A1_at	-5.74e-05	upregulated	AACTGGCAAGTGTAGCCCTGGCAAATATTTGCATCCATCTTAAAGAGGGCATTGACCCATCATCCTCTCTAAAATNAATTACAATTAAGCCATTGGTTGAGGATCCTGGAAGTTGTAGTTCATAATAGCTGTCGGACTGGAGTGCCAAGGATTTACATGCCATTTAGATTTCCCCCAGTCTGCAGCCTGTATTTTCTTGTTCATAAAACAGAATCCAAAGTGACCTTCAATGCAGACTTCCCCCACAGACAACTCTACCCTACCAACCCAACAGCCATAGGAGCCCCCCAAATGTTGNTGAACTACTACTCCCAGGATCTTAACTAGTTGTAGGTTACCCTTGACTGCTATCCATTTCCTGGCCAATGGGGACAGGGCTCCTCTGGCCTTGTCAATGCA…	---	---	N/A	---	-	SignalP-NN(euk) (SIGNALP)	---	---	0	Xl.3258	---	---	---		---	---	---	---	---	---	---	---
Xl.32603.1.S1_at	6.66e-05	upregulated	GATGAGCCGTCAACGTCTGCAGAAGATCCCTGGCAGCAAAGAGTCTGTAAGAACGTCAAGCCAAAGAGCCCCTTATAATTTACCTGGCATGGCAACATTTGTAACCTCCAAACCAGACCTTCAGGTCACTATAAAAGAGGAGAATTGTCCTCTCCCTTACAACAGCTCATGGCCTATATTCCCAGACAGCTCACCTTATTCACAGACGGGTGCATCCTCTTCACTAAATAGCTCCCGACAAGACCATGAAACTAGAGCTTCTGTCATTAAGAAAACCTCAGATGTTACACAGCCGCGGCTCAAGACATGCTAAGGCCATGTTGCAGATTTGGATCGATATTCAGTATGGGAACAAATATTGTGGAAGAACTCGTTGGCTGCCTTTAAGATATTGGATTA…	interferon regulatory factor 2	irf2	N/A	interferon regulatory factor 2	P:regulation of transcription, DNA-dependent; P:transcription, DNA-dependent; ; F:transcription factor activity; C:nucleus	no IPS match	---	interferon regulatory factor 2	5	Xl.32603	irf2	495990	Q5PQ39		NP_001088726	NM_001095257	0006355 // regulation of transcription, DNA-dependent // inferred from electronic annotation	---	0003700 // transcription factor activity // inferred from electronic annotation	---	---	---
Xl.32604.2.A1_at	-0.00012313	upregulated	TGCCTCCTTCTAAAAAACCCCTGGATCAAATAGTGGTCCACCTTCTGGAGAATTTTATTGGTCTGATATTTTTAATAATTTTCATTGACTTGGGAGATTTCTCTTCTATTTCCATACAGATGCAAAATCCAACTTACTGTCTGACTATGATTATGTTGCACTATATAAAATGAGTATATTTACATACTTACATATAAAGGCTTCTTTTTTAAATATCACATAAGCACCATGCAAAGTACTGGACATTTCTTTGTGCAGTATGAGCATAGCTGCACCATCTAAAGTACATTTTTACATCTAGCAGTAAATAAGGGGGAATACAGAGGTTACATGTTACTACAGTGCTGTAGTTATATCATAGTATTGTTCTTTGTTTGTGTCCCAGTTCCATCCCCAGAT…	---	---	N/A	---	-	SignalP-NN(euk) (SIGNALP), tmhmm (TMHMM)	---	---	0	Xl.72501	---	---	---		---	---	---	---	---	---	---	---
Xl.32796.1.A1_at	3.25e-05	downregulated	TTTGCTGTGGGAGAGCACCGGTCACAGGTCAGTGTCGAAGTCTTGATAGAATATCCATTTTTCGTATTTGGTCAAGGCTGGTCCTCCTGCAGCCCTGAAAGAACAAACCAGATGTTTGATTTGCCATGTTGCAAGTTGTCAGTGGGAGATGTCTGCATATCACTAACACTCAAAAATCTGAAAAATGGCTCGATAAAGAAAGGCCAGTCCATGGATTCGGCTAACTTCTTGCTGAAGCACCCAAAGAATGACAGTTTATCTGGAAACAGTCACAGGTATGCAGAACAAGAGAATGGAATTAATCAGGGAAGTTCACAGATGGCATCTGAAAATGGTGAACTGAGATGTCCAGCAGCATTGAATGCAGCCAAACTAGAACCTGGTAAGCCTCTGGCAACA…	---	---	N/A	---	C:nuclear inclusion body; P:regulation of excitatory postsynaptic membrane potential; F:protein self-association; F:RNA binding; P:negative regulation of phosphorylation; C:nucleus; C:intracellular membrane-bounded organelle; P:adult locomotory behavior; F:identical protein binding; C:nuclear matrix; C:nuclear RNA export factor complex; F:poly(U) RNA binding; P:visual learning; P:cell death; P:po…	IPR003652; IPR013723; PTHR13392 (PANTHER), PTHR13392:SF4 (PANTHER)	---	ataxin 1	29	Xl.66515	---	---	---		---	---	---	---	---	---	---	---
Xl.32904.1.S2_at	0.00023379	downregulated	TTGTGAGAATCCCTAATGGCAGCCCTCTTACTGGGTGTTCACATCCAATCTTTATGTCACCGAGAACAAGCCATGCTATTTCCAATGGATTTTACCATGACATGCTACCCTTCTGCTCATCTTAGCTAACTGGCATCAAACTAAACCTTAATATCAAGTCTATGCAGAACTGCTGTAACAGAGTTTTTTCAAAAAAGATTAGTTGGGAAACTTTCAGATAATTTCAACACTCAAAATGATAAAAATGACAGATCATGTATTTAATGTTTATTGACTAAGGGTTGCCGGAGCTGCCGATGCTACCTATTTCTTACGTTATTTACTGAGGGCACAATGTAAAACCCATGTTAAATATATAAGAGCAATGCACTGAAATAATTCTGTAGAGATTAAATAAAT…	caveolin 2	cav2	N/A	caveolin 2	-	tmhmm (TMHMM)	---	---	0	Xl.32904	cav2	398391	Q8JHX0		NP_001082298	NM_001088829	---	0000139 // Golgi membrane // inferred from electronic annotation /// 0005794 // Golgi apparatus // inferred from electronic annotation /// 0005886 // plasma membrane // inferred from electronic annotation /// 0016020 // membrane // inferred from electronic annotation /// 0016021 // integral to membrane // inferred from electronic annotation	---	---	---	AAH77468.1 // span:90-112 // numtm:1 /// NP_001082298.1 // span:90-112 // numtm:1
Xl.32951.2.S1_at	-0.73623	upregulated	GGTTCTGAGCATTTTGAATAACATGTAACATACCTGAAATTACATGAGCATTTTATTTTGCCTATATTAATTTAAGCATCGGGCTTTAGTAACAGATNATGTTAATAAACCAAGTTTTTATACTCTGTGTATGAAGTGGCTGGTAACTCATTAGCACTAATCAACCGCACAAACAGGATAGACGTAATGATTATTTTCTATAGTTNAAGAAATGGCATTTAGTAGGAGGGATAGGCCACTATGGACCCATAAAAATGAAATGATTGGGCTAAAATAAAGTTAACCTTGGTCTCACCTTGCAATGCCAGGATACAAATTCACTACTTTAGAAATGCATTGTGTGTTTTGAATATAACTTCACTCACTTCTGNGTATGGCATTCGATTNGAGATTTGGATT…	---	---	N/A	---	-	seg (SEG)	---	---	0	Xl.57199	---	---	---		---	---	---	---	---	---	---	---
Xl.3326.2.S1_a_at	-6e-05	upregulated	TCCGCAGTGTTCGATCTACTAGCAATAAGCACTGGAATCAGGAAAGAGCCAAGACCTACAAGGAGCAAGATAATTTACCTCCAGCAAATATTACTGATGGCATCATGCCCCCTGGAAAACGTCGTTTTTTAAAGCAAGCTTGCAAGAAACATGAACTGTTTGTAAGTTTCCGCGATCTTGGTTGGCAAGACTGGATAATTGCACCTGAAGGATATGCTGCCTACTATTGTGATGGAGAATGTGCTTTCCCACTTAACTCTTTCATGAATGCCACAAACCATGCCATTGTACAAACGTTGGTACATTTCATTAACCCAGAGACTGTCCCTAAGCCATGCTGTGCACCAACTCAGCTCAATGGTATTTCTGTTTTATACTTTGATGACAGTGCCAATGTTA…	bone morphogenetic protein 7	MGC68434	N/A	bone morphogenetic protein 7	F:growth factor activity; P:growth; P:determination of ventral identity; F:protein homodimerization activity; P:dorsal/ventral pattern formation; P:BMP signaling pathway involved in heart jogging; P:embryonic heart tube morphogenesis; P:heart looping; F:protein heterodimerization activity; P:negative regulation of endodermal cell fate specification; P:protein complex assembly; P:determination of …	IPR001839; IPR002405; IPR015615; IPR017948; G3DSA:2.10.90.10 (GENE3D), PTHR11848:SF54 (PANTHER), SSF57501 (SUPERFAMILY)	---	bone morphogenetic protein 7	73	Xl.3326	MGC68434	379625	P30886 /// Q6PF75		NP_001079934	NM_001086465	0001503 // ossification // inferred from electronic annotation /// 0007275 // multicellular organismal development // inferred from electronic annotation /// 0030154 // cell differentiation // inferred from electronic annotation /// 0040007 // growth // inferred from electronic annotation /// 0051216 // cartilage development // inferred from electronic annotation	0005576 // extracellular region // inferred from electronic annotation /// 0005615 // extracellular space // inferred from electronic annotation	0005125 // cytokine activity // inferred from electronic annotation /// 0008083 // growth factor activity // inferred from electronic annotation	---	---	---
Xl.3330.1.A1_at	0.00020415	upregulated	CGCTATTTTAGATTCGGCCGGATCCTTCGTGAAAGATTCGGCCGAATACCGAACCGAATCTGAACCCTAGTTTGCATATGCAAATTAGGGGTGGGAAGGGGAAAACATTTTTTACTTGTTTTCTGACAGTCACATGATTTCCCTCTCCACCCCTAATTGGCATATGCAAATTAGGGTTTGGGTTCTGCCGGGCAGAAGGATTCAGCCGAATCCTGGATTCAGTGCAGTTAATAGTGCCTGTAAATAAAGTCAGCTTTCTCATTTTCCAGAAATAACAAATTCAATTTACAAAAGTGTGCATAGCAACCACCAGGGATGATCTCAAGGAT	---	---	N/A	---	-	no IPS match	---	---	0	---	---	---	---		---	---	---	---	---	---	---	---
Xl.33477.2.A1_at	0.00016352	downregulated	GTATTCAAACTAATCTTTCACCGGGGATTCCACCAAATCCCAAAGAGTGTATTCGGTGCATCCCTACTTGAAACGAAATGCTTTTGCATTTTAGTGCAATTCAGTTGTATTGTCTTAAAGGGGTACTTTACAATTCTGTCTTTAGCAATGTTTTTCATTGGTCTCCAGTCAAAGATTATGAATTAAAAACTATTGATCTGTGATACTACAATTTTTGTAGCTGGTACTACTACTTTTCATTTAGGCCCTCTCCCATTCATATTCCAGTGTCTCATTTGAACCACTGCTTGTTTGCTATGGTGAATTGGACCGTAGTGTCCAGATAGCTTCTAGGCAGCTAAATAATTAAAAAAANNNAAAAAAAANTAATTATCTCAATATATCACTTTCCATATGATA…	---	---	N/A	---	-	tmhmm (TMHMM)	---	---	0	Xl.57625	---	---	---		---	---	---	---	---	---	---	---
Xl.336.1.S1_at	0.00018043	upregulated	GAGAACCCAGGGATCAGCATAACTGACCTATCCAAGAAAGCAGGGGAAATTTGGAAGAACATGAGCAGAGATAAAAAGGAGGAGTGGGACAGGAGAGCAGAAGAAGCCAAGAGGGATTATGAAAAAGCTATGAAAGAGTACAATACAAGTGCACCTACTGAAGCATCTAAAAAGGAGAAAAAAACAAAAGGAGAGAAAAAGAAAGCAGAGACGTCTGAAAAGAAAAAACAAAAACCATCATCACCCGCCAGAGCTGCACCGAAATTGAATTCGGAGAGCTTCAAAAGCAAAGAGTTTGTATCCAGTGATGACAGTTCTTCTGATGACAGCGCACAGAAAAAAGATTCAGANGAAATTGCCAGCACTCCAGCTAGCTCAGCTGAATCGGGTTCAGATTAA…	structure specific recognition protein 1	ssrp1	N/A	structure specific recognition protein 1	P:regulation of transcription, DNA-dependent; P:DNA replication; C:chromosome; P:response to DNA damage stimulus; P:DNA repair; P:transcription, DNA-dependent; C:nucleus; F:DNA binding; C:cytoplasm; C:nucleoplasm; P:RNA elongation from RNA polymerase II promoter; P:transcription from RNA polymerase II promoter; P:positive regulation of viral transcription; P:viral reproduction; F:protein binding;…	IPR000910; IPR009071; coil (COIL), PTHR13711 (PANTHER), PTHR13711:SF2 (PANTHER), seg (SEG)	---	structure specific recognition protein 1	18	Xl.336	ssrp1	399344	Q9W602		NP_001084164	NM_001090695	0006260 // DNA replication // inferred from electronic annotation /// 0006281 // DNA repair // inferred from electronic annotation /// 0006350 // transcription // inferred from electronic annotation /// 0006974 // response to DNA damage stimulus // inferred from electronic annotation /// 0045449 // regulation of transcription // inferred from electronic annotation	0005634 // nucleus // inferred from electronic annotation /// 0005694 // chromosome // inferred from electronic annotation	0003677 // DNA binding // inferred from electronic annotation	---	---	---
Xl.33772.2.A1_at	0.00023337	upregulated	TAACTGACTGTCTGTGCAATGAGGGGGATAACAGAATGGGAAAATCCAACCAAGCAGGAAGAACTGCAGCATGGAGATNTGAGTATAAAAGAGAGAGTGACTTCACTTCATCTCCAGTACGTGGATGTGCTCAGTAAGCAGATTTATGCTTCACCCCTCCCTATTATGCAGAACCCCAGAGTGTAGCTAAATGCACTCTTGGAGTGGAGATAACCATCCTCAAAGGGTAACAGGTACAGCTTGTGGGACATATGCCCCACTCCTCCCAAGGAACTATAGAGCTCACATCCAGGCAGATGTGGATCAATCCTTCATATAGAGACTCCTTTTGCTCCGTCCCTGCCTAAGGCAATGGCTGTACGCTCTGCTGATGCATATTTGTTTTTTTTATCTTCTGGT…	egl nine homolog 3	egln3	N/A	egl nine homolog 3	-	no IPS match	---	---	0	Xl.12606	egln3	100127282	A9JS11		NP_001106325	NM_001112854	0055114 // oxidation reduction // inferred from electronic annotation	---	0005506 // iron ion binding // inferred from electronic annotation /// 0016491 // oxidoreductase activity // inferred from electronic annotation /// 0016705 // oxidoreductase activity, acting on paired donors, with incorporation or reduction of molecular oxygen // inferred from electronic annotation /// 0031418 // L-ascorbic acid binding // inferred from electronic annotation	---	---	---
Xl.33818.1.S1_at	2.71e-06	upregulated	AAGTTCTCCGCTGAGCAGCTGGAAGAGCTTGAAAGGAGCTTTAAGGAGAACAGATACATTGGATCCAGTGAGAAAAGGCGGCTGTCCAAGGTGCTGAAGCTCTCTGAGACTCAGATTAAAACCTGGTTTCAGAATCGAAGGATGAAGTTCAAGCGTCAAACACAAGATGCAAGGGTTGAAGCTTTCTTTTCGGGACTTTATGTGCCTTATTATGGTTACCCTGACCTTCCAACTCCTGGATACTCAGTCCAGCCTGAGTTTTCTGTTCTGGCGCCTCATACAATGGCAGCATCATCTGTTCCGTTCAGTCCTTTACAATCAACTGTTATTTCACCTGGACTCCACCCAACAACTATTCCTTCAGCAAACTTTGGCTCTTATCCATGCTCTTCCATGCTC…	---	---	N/A	---	F:sequence-specific DNA binding; P:determination of ventral identity; F:transcription factor activity; F:DNA binding; C:nucleus; P:negative regulation of transcription, DNA-dependent; P:multicellular organismal development; P:regulation of transcription, DNA-dependent; P:transcription, DNA-dependent; P:BMP signaling pathway; P:negative regulation of transcription from RNA polymerase II promoter; …	IPR001356; IPR009057; IPR012287; IPR017970; IPR020479; PTHR24327 (PANTHER), PTHR24327:SF255 (PANTHER)	---	homeobox protein	13	Xl.72040	---	---	---		---	---	---	---	---	---	---	---
Xl.33837.1.S1_at	-5.94e-05	downregulated	AAGTCCTCCCGAAAGTGTTCAAGTGGAAATGAAAATAACGAGCATAACAATGATAGTGCCAATGTGTCACCATCATCTCCTGTTTCATCAGAGGACTGTGAAAGATCTCACAGCAATTCTCCTATTCCATTTGGGTTAAAGCCAAGGTCAGCTTTTAGNCGTTNTTCAAGGCAAGATTATAACTCAATGGATCCAGGATTTACGATGAGGAGGAAGATGGAACATTTACGAGAAGAAAGGGAACAAATAAACCANCTCCGTAATAATCTCGAGTCCAGGCTGAAAGTTATTTTACCAGAGGACATTG	---	---	N/A	---	-	coil (COIL), PTHR26343 (PANTHER), PTHR26343:SF10 (PANTHER), seg (SEG)	---	leucine-rich repeats and calponin homology domain containing 2	0	Xl.33837	---	---	---		---	---	---	---	---	---	---	---
Xl.33838.1.S1_at	0.0013656	downregulated	AAACACTGCAGGGACACTTTTATGTCGTGGATTGCTACACGCAGTCAGGGCACACTTGCACCTGTGAAATAACACTCATTCCCATGTGTGGGGGACATGTTATGGAAACCTGTGGAGCAAGCCCTAGAACTCCTGTGGATGCTACAAATATCCAAGAGACATGTTTTTTACAGAAAGCTTTGTACATACAATTATATGTCTCCAAAAAGACAAGGCTGAAGGACCGTTAGTTTGGAGAGCATATGGATTCTATAAGCCCTTGGCAAGGAAATGCTATCAATTGATTCCATTTGGTGTGCAAGATTTCCATTTTGCACTCGAAACGAACTGCCACTTTTATTTCTTTTTCCCCCCCGCTTACCATTAAGCGTCCAACGGCTTTCTTTGGGATGATCAAGA…	TOX high mobility group box family member 4	tox4-b	N/A	TOX high mobility group box family member 4	-	no IPS match	---	---	0	Xl.75566	tox4-b	432037	Q6IRR0		NP_001084977	NM_001091508	---	0005634 // nucleus // inferred from electronic annotation	0003677 // DNA binding // inferred from electronic annotation	---	---	---
Xl.33891.2.A1_at	7.36e-05	downregulated	CTCGGGCTATCCAAGTGGCCAAGTTCAGCCCACAAGCAAGAAAATGGGGTCTGTAGCACTCCCATATTTTGTCATGGGATTTATTTAAAATGATCATTGGTCCTTGTTCAGAAACTCACTATGGAGAACTTNGTATATTATTTACAGAAGATATCATCGTGCAGTAGAAATTTATAGAAGAAAAATGATTATCCCCAGTCATTATTGTTTGCCTTACTATCTGGACAAAATATCTAAATATGTATTAGGGTTGTGGGNTTTTTCATACAAGAACAACATGGTTTTAATTATGAGAGTGCCTATGAATTATTTCTATAAGGGAGGGATGGCCAATGTGAGTCCATTTTCAGTTACAGCATCCCCTCGACAGATGTTTCTGCCCATTTCACTGAAATTTTA…	---	---	N/A	---	-	no IPS match	---	---	0	Xl.74317	---	---	---		---	---	---	---	---	---	---	---
Xl.33925.2.A1_at	6.75e-06	downregulated	GTTCAGAACAAATTTCTCCCATGGGCATTTAAGAAGTCTATGTAAGATGGCCTTCCTGTAATTCAGAGCTTTCTGGATAATGGGTTTTGGACTTCTGTATCAGCCCATGGCAACCACAGCCCTTTAACAGGGAAGATTTGTGTCTCCAGGGATGCCCCAGTGGCTCCCCGTCTTCTTTTCTGCTGATTCGCTGCACATGCTCTGTGCTGCTGTCACTTGGTAAGCTTAGGAACCCGCTCAGAATGGACAGTGCACATGGAGTGGAAGTGTCACAGTGTAGGGCTGATTGGTGATTAATACAGATAGTTACTGCATGGCAGCACGGAGAGCAGTGCAATTGGCATCAGAGTTTAATGATCAGCCCTGTAGCATCGGCTTATATTTCAGGGAAACCTCATT…	---	---	N/A	---	-	no IPS match	---	---	0	Xl.74502	---	---	---		---	---	---	---	---	---	---	---
Xl.34027.1.S1_a_at	1.99e-05	downregulated	AGCATAATGTAGCATATCCCAAATCAATGTCCAAGGAAGCTGTGGCCATCTGTAAAGGGCTGATGACAAAGCATCCNGNGAAGCGGCTGGGCTGTGGCCCAGAGGGGGANCGAGACATTAAGGACCATGCNTTTTTCCGATANATAGACTGGGAGAAGCTNGAAAGNAANGAGATNCAACCNCCNTACAAGCCAAAGGCGTGCGGCCGAAATGCTGAGAACTTCGACAAGTTTTTNACCCGCCACCCACCAGTGCTCACNCCNCCCGACCANGAGGTCATNCGGAACATTGACCAATCAGAATTTGAAGGCTTTTCCTATGTTAACTC	---	---	N/A	---	; P:regulation of transcription from RNA polymerase II promoter by nuclear hormone receptor; P:protein amino acid phosphorylation; C:nucleus; P:positive regulation of I-kappaB kinase/NF-kappaB cascade; F:androgen receptor binding; F:ATP binding; P:apoptosis; F:metal ion binding; P:B cell receptor signaling pathway; P:regulation of transcription, DNA-dependent; P:chromatin modification; F:kinase a…	IPR000961; IPR011009; IPR017892; G3DSA:1.10.510.10 (GENE3D), PTHR24357 (PANTHER), seg (SEG)	---	protein kinase beta	56	Xl.34027	---	---	---		---	---	---	---	---	---	---	---
Xl.34089.1.A1_at	-0.0010652	upregulated	AACTTGGCACTAGGCTAAATCTTGGCCTGGCACTACATGAGAGCTGACCTCTGTATTAGAAAAGTGCAGCATGAAAACTAAAGCTATTGCAATCGCCCGCTTCATCATTTACACTTTAGAANACTTTAGGGTATTTCGCACACCCTGNACAAAAAAATAANGCCGTCATAGTTCCNCTTAANAGTCANCTTTTCATGNANACGGGCNTGTGAGGACTAATGTGTGCTTATTTGTAAACNTTNTNNNNNNNANNGAATGTATATTTTTGAGACATTTTGGCATGTGTTCTTATTTTAAATGTC	---	---		---	-	SignalP-NN(euk) (SIGNALP)	---	---	0	Xl.79206	---	---	---		---	---	---	---	---	---	---	---
Xl.34111.1.A1_at	-0.00012445	upregulated	GTTGGTCACGTTTTACTGTGGGTTAAATGATTTTCACATCACAGTTCACACCAGCTCTGTTTTGAATGATAATTCCCGCATAAAGGTTGCTCTCATTGAGGGAGCAGTATTTTGATTGCTGCCATAAGTAAGTGTGCCACTTTGGTGCTTACTACTGAACCACCATCTGCACTGGAGGCCTGATAGCAAACTTAAATTATGTTTGTTATCTTGTGTGTTGTTTCTTCTTAGCCTGCTTTATTGCTGTTGTAGTATTTCCCTTATGATCATCCCACAAT	---	---	N/A	---	-	seg (SEG)	---	---	0	Xl.5053	---	---	---		---	---	---	---	---	---	---	---
Xl.34133.1.A1_at	-4.76e-05	upregulated	ATGACTATTATCCTGCACTTCTGGTGAAGTTCAGTGGACCCCCACTCCAATAATGATTACTCCCTTTATCCCAGCTGAAGACGTGTTCTCCCTGCCCATGCAGGGNTATGNTGCAAGAGAAAATGTTATTCTTGAACCAACAAATTTTTTATTGGTGTGGAGGCANCCATCTCTTGTGCCTGATTCTGAGTTTTGAGAAGAAGNCAGCANTTCNAGGATTGNACTGTTTTGAGNCGNNTATAGTTTCTCCCCTTACCATTTTATTTGCCNCAACNTAGGTTGTGCTAGGGTAGAGTCCTATTTTTGGACCCATACCAGCAACCCGCAATTTGACCCACATGTAACCGCTACCCGCACTCGACCTGCGNNCTTCCTTCATGGACCCGGACCCGCAATTCA…	---	---	N/A	---	-	no IPS match	---	---	0	Xl.55382	---	---	---		---	---	---	---	---	---	---	---
Xl.3417.3.S1_at	0.00018377	downregulated	GAGAGTTTGTGTTAAAAGGTCTGTCGATGACAATGTGCGTTTCAGACCATCAATGCCATTACACATGGGAAAACAAAAAGCACACAGCNGAAAGACTTTTATATCAAATAAAAACAAACAAAAAAAAAANGNNGNNAATNCCGNGNCATATAACACGACTNTGTTGGAAACACAACCCAACGTCAGCCTTTGGCCTAGCAGT	---	---	none	---	-	seg (SEG), SignalP-NN(euk) (SIGNALP), tmhmm (TMHMM)	---	---	0	Xl.32192	---	---	---		---	---	---	---	---	---	---	---
Xl.34179.1.S1_at	-3.22e-05	downregulated	CACTCCATGACACAACTACCAATAAGTCACGCTTAAAAGTATTTTTTTTTTTCTCTCAAGAATGTACGTTGGGTATAGTCATTTATTGTGTATAAAATATAATTGAAACATAATGCTTTCTTATATAACTCCCCTTCATCGCTGAAGAAAAGAATGCTTGGCTTTTTTGCATCTCTCTCAGCTGTGAACGAGAACTTATACACATGAATTTAAGGACTTTTGTTGCTGCCCTTGCATGTGAGTATCAATGGGGTTATACTTAAGTGCCACTAAATTCCTTGACTTCATTATTTTCCCCCCTTTTTGTGTTGTCTGGAAATAGTCCAACTTAGTTGTGTGTTTATTTATTTGTCATCTTCGGAGCACTTTGCCAAAAAAGGTCTGAAAAGTGTGCAAAAA…	LIM homeobox 8	lhx8		LIM homeobox 8	-	no IPS match	---	---	0	Xl.34179	lhx8	379649	Q6PF48		NP_001079958	NM_001086489	---	---	0008270 // zinc ion binding // inferred from electronic annotation /// 0046872 // metal ion binding // inferred from electronic annotation	---	---	---
Xl.34195.1.S1_at	4.13e-05	upregulated	CAGTCAGCTCCTGCAGTGTTGGAAACTCTTCCCATTCCGGTGCTGATCTTCTTCACAAGCTGAAGCTGATTCCACACACAGACCAGGTCCAAACACAACCCTTGGGCAAGGCCTCTATTGCACCCAAGTTCTCCTCTGCATTGAGCCATCTTGCTACTCCCGAGAGCTTTAAAGGAGGTATAATGAAGCCCGTTCCAAGCACCAGCCTAGTTATGGCGCCTCAACAGAATATACTTGACAAGAAAGATTGTGATGTTCTTCCCCAGTCCAAGTGCTTAACCAAAGTGCTACAGGCAACTCCATATGTAACTCCCATGAGTACAGTTGGCCCCTCAGTCCTCATGTCGCCCAGTATCTTTCATCCGTCAGTCCGAGAAGAAACTGCCAGAATGTCTCCCA…	mRNA decapping enzyme 1	dcp1	N/A	mRNA decapping enzyme 1	-	IPR010334; seg (SEG)	---	dcp1a protein	0	Xl.77029	dcp1	443617	Q45NB8 /// Q6GPQ0		---	---	---	---	---	---	---	---
Xl.3421.3.S1_a_at	-0.014396	upregulated	TGCTTTGAGAGAAATCCGAAGATATCAGAAGTCTACTGAGCTGTTGATCCGAAAACTGCCATTCCAGCGGCTTGTAAGGGAGATTGCCCAAGACTTCAAGACTGACCTGAGGTTCCAGAGTGCAGCTATTGGTGCTCTTCAGGAAGCAAGTGAGGCTTACCTGGTTGGCCTCTTTGAAGATACCAACCTGTGTGCTATTCATGCCAAGAGAGTAACCATTATGCCCAAGGACATCCAGTTAGCAAGAAGAATTCGTGGGGAACGTGCTTAAGTTTTTGCTAGAACATATTTTTTGGATTTTGTTTTTTTACAACTGTACATAAAGTGTGGTGTCTTTTATTTTATAAAGGGTTTGTTAACTGTAGAGTAGACAGTAAGATGGTAGTAAAACATTTTATA…	histone H3.3	MGC52708	N/A	histone H3.3	C:chromosome; C:nucleoplasm; C:nucleosome; P:nucleosome assembly; C:nucleus; F:DNA binding; P:body morphogenesis; P:response to DNA damage stimulus; P:embryonic development ending in birth or egg hatching; P:nematode larval development; P:determination of adult lifespan; P:positive regulation of growth rate; P:regulation of cell shape; P:brain development; P:male meiosis; F:molecular_function; P:…	IPR000164; IPR007125; IPR009072	---	histone	24	Xl.84692	MGC52708	379062	Q6PI79		NP_001079375	NM_001085906	0006334 // nucleosome assembly // inferred from electronic annotation	0000786 // nucleosome // inferred from electronic annotation /// 0005634 // nucleus // inferred from electronic annotation /// 0005694 // chromosome // inferred from electronic annotation	0003677 // DNA binding // inferred from electronic annotation	---	---	---
Xl.34357.1.S1_s_at	-0.0002025	downregulated	GAGCAGGATATAAATCAACCAAAGCCAGCTAAAAGGGCTCGTACCAGTTTCACAGCAGACCAGCTCCAGGTTATGCAGGCACAGTTTGCGCAGGACAACAATCCTGATGCACAAACACTACAAAAACTATCTG	LIM homeobox 8	lhx8	N/A	LIM homeobox 8	F:transferase activity; C:integral to membrane; C:membrane; F:sequence-specific DNA binding; F:transcription factor activity; F:galactosyltransferase activity; F:DNA binding; C:nucleus; F:transferase activity, transferring glycosyl groups; C:Golgi apparatus; F:zinc ion binding; P:regulation of transcription, DNA-dependent; P:protein amino acid glycosylation; P:transcription, DNA-dependent; F:meta…	IPR001356; IPR012287; PTHR24208 (PANTHER), PTHR24208:SF34 (PANTHER)	---	lim homeobox 8	20	Xl.34179	lhx8	379649	Q6PF48		NP_001079958	NM_001086489	---	---	0008270 // zinc ion binding // inferred from electronic annotation /// 0046872 // metal ion binding // inferred from electronic annotation	---	---	---
Xl.34486.1.S1_at	1.01e-05	downregulated	TTGAACTGCCAATCTTTCAGGAGCAGAAGCTATGGCTTACGTAAAAAGTGGTTGGTTGCTTCGTCAAAGTACAATCTTAAAGCGTTGGAAAAAGAACTGGTTTGATCTGTGGTCCAATGGGTGTCTGGTATATTATAGTGACGAGGAACGTGAAGACATGGAAGATAAGATCTACATGCAGACAGAGTGCATCAGCATCAGAGTAGGAAATGAATGCAGAGATCTAAACCCGCCCGAAGGAAGACAAAAGGATTGCTGCTTGCAGATTGTTTGCCATGAAGGGAAACTTATTAACCTGGTGGCTGAAAGTCCAGACGACTGCTTAGCTTGGGAGACTGCACTAAAGGATGCCCAAACTAAATCTATGNTTGNNGANCAAAATCTGCTGTATGACGATGC…	pleckstrin homology domain containing, family B (evectins) member 2	plekhb2	N/A	pleckstrin homology domain containing, family B (evectins) member 2	C:membrane	IPR001849; IPR011993; PTHR14309 (PANTHER), SSF50729 (SUPERFAMILY)	---	mgc68594 protein	1	Xl.34486	plekhb2	398960	Q66KV5 /// Q6PA91		NP_001083500	NM_001090031	---	---	---	---	---	---
Xl.34575.1.A1_at	1.29e-05	downregulated	GACCACAACGTTATATCCACACAGTGACCAGAAAGTAAGAGAAAAGTGTTGCAAACTGTGTGAAGGATCTCACAGCAAAGCTGAATAGACTTATACGGTTACTGTACAAACACAAACTTTATTTTGTTCAATTTGCTGCTGAATTACAGACAACGTGTAACTTGTATCATTGTGTGTTTGTGCCATTAAGTCTATGGGGCCCATGAGAATCCTGATATTATAATGTTCAGCAGAATAAACAGCCCAGAGAAGCAATGGCGAGGATCTTATATCCAATAGATCATCAGGGGCAGTTTGTGAAGAATTTATTATTTTATTGCCCCATTGAGAGAGAAAAATGGCGGCAGATGCCAAACATACAGTAA	---	---	N/A	---	-	SignalP-NN(euk) (SIGNALP)	---	---	0	Xl.71982	---	---	---		---	---	---	---	---	---	---	---
Xl.34799.1.S1_at	-5.3196	downregulated	CGCATTATGAGAGCGCTCTGGGTGAGCAGAATTGCAGGAGCAACACGAGAGCATGGCATGAAATATCCTATGTTAATGAGTAATCTCGTAAAATGTCAGGTAGCACTGAACAGGAAGGTGATCTCTGATATGTCGATCTATGAACCCAAAACGTTCAAATCATTAGCAGCACTAGCGAAGAGGAGGAGAGATGAAGGCATCCTAGCAGCTCTTGGCGATGGAAAGGAGCCAGAAGGAATCTTTTCTCGAGTGGTCAATTATCACTAACTCCAAAGGTCCACAGTGATTTGTATATTTCTAGAAAGCAGATTTTTCCAGTTTTTTTTTTTTGTGTAATTTTTCCTTTTTTATTGTTTGTGTAATGGGACATTATTTACTATCATTTTTATACAAACCATC…	mitochondrial ribosomal protein L20	mrpl20	N/A	mitochondrial ribosomal protein L20	F:structural constituent of ribosome; C:mitochondrion; P:translation; C:ribonucleoprotein complex; C:ribosome; F:rRNA binding; C:intracellular; C:mitochondrial ribosome; F:protein binding; C:mitochondrial large ribosomal subunit	seg (SEG)	---	mitochondrial ribosomal protein l20	10	Xl.34799	mrpl20	495406	Q5U4Z8		NP_001088533	NM_001095064	0006412 // translation // inferred from electronic annotation	0005622 // intracellular // inferred from electronic annotation /// 0005739 // mitochondrion // inferred from electronic annotation /// 0005840 // ribosome // inferred from electronic annotation /// 0030529 // ribonucleoprotein complex // inferred from electronic annotation	0003735 // structural constituent of ribosome // inferred from electronic annotation /// 0019843 // rRNA binding // inferred from electronic annotation	---	---	---
Xl.3487.1.S1_at	-5.16e-05	upregulated	AATGCTAAGGTGCAGTGTTCAATTCANACTGAAGGCTACTTTTTGTATGTTGATAAAAATACATGTATGCNTTATATTTTAGGACATTGNGGGAGTTATGTAATAAAAGCCACTAAATNTGCCCAGGAGCAGTAACCTATAGCAACCAATCAGCAGGTAAAATTGATATGTACAAATAAAAGTCATATCAGCAATGGCTTATTGCACCTCTAGTTTGTGCCTAACCCATAGATAAAATATTGCTTCAAAATTAGTTGTAGAATTGTGTCCCTTCATATTTTTCTTTTATCAAATCACACATCACTGCAACATATGAAATCCTAGTTTCATTACCGCAACACAGGCTAATATTGGGTGCATTTCCTTTGTATTTCTCTGTGTTCTTTTCTCTGAAGAATT…	---	---	N/A	---	-	no IPS match	---	---	0	Xl.70338	---	---	---		---	---	---	---	---	---	---	---
Xl.34893.1.S1_at	0.00030508	downregulated	TTGCATTTTCCTGAAATAACGTTACAATAAATAAAAGAAATGATCTGGGAAANGTTCTTCCTGAGATTCTTAGAAATTAAGGAGAAATGCTTACAAATCCGCTCCCTTGATGTTTTCCTTTATCTTGTTTTANATAGAATGTACTCTAAGGGCAGGGGCACACAGAGAGATTCGGGNGATTTGGTCTCCTGGTGACTANTCGCCTCTTCTTCGGGACCACNNTCTCCCCAAACTACCCAAAGTTGCCCGANTTTTNCTTGTGAGGCAACTTCGGTTGACTTTGGAAATTGGAGTGCCATTGCGCTGGCGTTTTCTCATTATAGCAGGCAATTTGGGGAGATTGTCGCCCCGAAGAAGAGGCGATTAGTCGCCAGGCGACTAAATCTGGCCGAATTTGCC…	---	---	N/A	---	-	seg (SEG)	---	---	0	Xl.84112	---	---	---		---	---	---	---	---	---	---	---
Xl.34969.1.S1_s_at	0.00035154	downregulated	AACAGACTAATCAGTTGCAGAGATGGAGCTCCCCAATCTGCTGCCATGGCACATAGAAGGACATAAGGAATGGCATGTAAAAGGGATTGCATTTGAGCTCTGCATATATATATATATATATATATATATATATATATACTGGTGTGTTCGATATGGAATCCAAAACCAACTAGTTCCACTCCTGCTTGTTTGTGGGCTTTATAATGGCCCAACAGCACCAGTCTCAGAGAGAGGGTTTAAAGGGAACATCGCATTTTTGTATGTTACAGACTGGCCTATTCTAAGCAACTTTTCAAGTGGTCTTCATTTTTTAAATACTTTAATATACGCCTTCCTATTCCTTACTGGCCTGTAAATAAAAATGAAAGTCACATATCTACATCCACAAAAATATTGCGA…	MAP-like protein /// proximal tubules-expressed gene	LOC445820 /// pteg	N/A	MAP-like protein /// proximal tubules-expressed gene	-	no IPS match	---	---	0	Xl.34969	LOC445820 /// pteg	443561 /// 445820	Q6XQ84		NP_001085261 /// NP_001091905	NM_001091792 /// NM_001098435	0007275 // multicellular organismal development // inferred from electronic annotation /// 0048384 // retinoic acid receptor signaling pathway // inferred from mutant phenotype /// 0048793 // pronephros development // inferred from mutant phenotype /// 0072080 // nephron tubule development // inferred from genetic interaction /// 0072080 // nephron tubule development // inferred from mutant pheno…	0016020 // membrane // inferred from electronic annotation /// 0016021 // integral to membrane // inferred from electronic annotation	---	---	---	AAP51037.1 // span:30-52 // numtm:1 /// AAP51038.1 // span:30-52 // numtm:1 /// NP_001091905.1 // span:30-52 // numtm:1 /// NP_001085261.1 // span:30-52 // numtm:1
Xl.35035.1.S1_at	0.0060213	downregulated	GGTCTGAGAACATCCAACAAATCATGGAGGCTGTAAGAGATGCGACACAACAGCGAGCTTTTGGTTTGGTTTCCCAAGCATATACCTCGATTTCTGCAGATGATTTTGCAGCTTTTGTTGGTCTTCCTGTAGAGGAGGCTGTTAAAGGAGTGTTAGAACAGGGTTGGCAGGCTGATTCAGCCACTGGGATGGTAATGCCAAAAAAGCCAGATTCNGCGCCCTTGTCTTTGATCCCCAACGAACAGCAGCTGGCCAGACTTACTGACTACGTGGCTTTCCTAGAGAATTAAAGCTCCCTCCTACTTCAAAATCAAAAGGCGCTGGCAGAGTGAAATCCTCTGCACCTCCANACCCACACACATCAATCATTGAACTTTTTCTCTACTGTGTGAGCTNATG…	COP9 constitutive photomorphogenic homolog subunit 8, gene 1	cops8.1	N/A	COP9 constitutive photomorphogenic homolog subunit 8, gene 1	C:signalosome; C:cytoplasm; C:nucleus; P:cullin deneddylation	IPR019280; PTHR13339 (PANTHER)	---	cop9 constitutive photomorphogenic homolog subunit 8	4	Xl.35035	cops8.1	443917	Q6GQA6		NP_001085491	NM_001092022	---	0005634 // nucleus // inferred from electronic annotation /// 0005737 // cytoplasm // inferred from electronic annotation /// 0008180 // signalosome // inferred from electronic annotation	---	---	---	---
Xl.35319.1.S2_at	-2.61e-05	upregulated	ATGATGGATCATCTTTAGTCCGTTCTTCAGTTATTTAGTAAAGAAGGTAAACCANATACATCAGGTACGCCAAAAAATTGTCAAAAGATTCACGCCATGTGGATTTAAAATTTGAGCAGAAAACCAAACAAATCNGCTCNAGTGGAAAAAAAAATCAGTTNTCCTGTGCNGAACGCTAAAGATCAGCTGAATCCTTTCAAATCTTGCTATAATTCAGTTGGATCCCANACTTAATCTTGGATTAGATGCANCCCTACTTNGCANGAAAAATAATAGAAATACATCCATATCTAATTATAATTGGAANCTGAAAANATTTATNNAGNTTATCTCTANAAGTGTGAAGTGTACCCNAAAAGTATANNTTANCAACTANAANTANTGTANTTCTANAANGGN…	death effector domain containing 2	dedd2	N/A	death effector domain containing 2	-	seg (SEG), SignalP-NN(euk) (SIGNALP)	---	---	0	Xl.80614	dedd2	495979	Q5PQ51		NP_001088715	NM_001095246	0042981 // regulation of apoptosis // inferred from electronic annotation	---	0005515 // protein binding // inferred from electronic annotation	---	---	---
Xl.35327.1.A1_at	0.00035541	upregulated	ATCATCCCTACCTATTACTACAATAAGACCATCTACTTTTCAGCCAGCAACCTCCATTGGTCACAGAACAACAACTTTATCAAGGCCCACTTTGTCTCACACCAAAAGCACAAGGAGCACACCCAAGTCCACTACAAAATATACTAGCAAAAGGACAACTACTGCCAAGACCAGCACAACAGCATTAAGAATTACAGAACCTGCCAGATCCACACAAAGACCAGTTCCGTGCTCTGCCTCCACCTATAAATGCTCCAACAGAGTCTGCATAAGCAAATCCAATCCTGAGTGTGATGGGATCCAAGACTGCAATAATGGATCTGATGAGCATAACTGTGATTGTGGCTTTGCACCTGTACTACCGTATAACAAGATAGTGGGTGGAAGTGGTTCTGTACG…	---	---	N/A	---	-	no IPS match	---	---	0	Xl.82224	---	---	---		---	---	---	---	---	---	---	---
Xl.35388.1.S1_at	6.28e-05	upregulated	AGCTATGGATACCTCCAGGCTGACATCTGAGCAGTACAATGACTACAGCTCCACAGAGGCCAGTCCCATTGAGGAAATCTCTCCAGGAGCCATTGGTAACTATGTGCCACGGCCACGGCAATATGAGAGGCTGGGAGAAGACAACAGCAGCACCACGTGGTATCAGACATTAATCCATTTGTTGAAAGGAAACATTGGAACANGNCTGCTGAGTCTTCCTCTGGCAGTGAAGAACGCTGGGATTGTGCTGGGCCCCTTGAGTCTGGTTTTTATGGGAATCATTGCTGTTCACTGNATGGACCTGCTGGTTAAATGTGCCCATCACCTNTGCCAAAGGGACCAACGACCCTTTGTGGACTATGGAGATGCTGTGATGTACGGTAT	---	---	N/A	---	C:integral to membrane; C:membrane; P:cellular nitrogen compound metabolic process; F:L-proline transmembrane transporter activity; F:glycine transmembrane transporter activity; F:symporter activity; P:ion transport; F:hydrogen ion transmembrane transporter activity; P:amino acid transport; C:lysosomal membrane; C:lysosome; F:L-alanine transmembrane transporter activity; P:transmembrane transport…	IPR013057; PTHR22950 (PANTHER), PTHR22950:SF9 (PANTHER), tmhmm (TMHMM)	---	solute carrier family 36 (proton amino acid symporter) member isoform cra_a	27	Xl.35388	---	---	---		---	---	---	---	---	---	---	---
Xl.3590.1.S1_at	-35.3379	downregulated	GCAGGATAGGTGTAAGCGAAGCAATGGAGTTGGAAGCAATGAGTCGATACACAAGCCCGGTGAACCCGGCAGTGTTCCCACATCTGACAGTTGTACTGTTAGCCATCGGAATGTTCTTCACGGCTTGGTTCTTTGTCTATGAGGTGACGTCCACCAAATACACTCGAGATGTNTACAAGGAGCTGCTCATCTCTCTTGTTGCTTCTCTCTTTATGGGCTTCGGAGTCCTATTTCTTCTGCTGTGGGTCGGGATCTATGTGTGACCAAGCAGGTTTCTCCCAGGAGGGAGCTTTGNTTTTTTTNNTTTTTTTNTCNCTGTNTGTCTGGGGANCNAGTACTGGCCGTGGGTTATTGCATCCGCTCTTATCATTGCANNGNNNNNNNNGCGAAGGAGATTTC…	---	---	N/A	---	C:integral to membrane; C:membrane; F:molecular_function; P:biological_process; C:cellular_component	IPR007915; seg (SEG), SignalP-NN(euk) (SIGNALP), tmhmm (TMHMM)	---	upf0197 transmembrane protein c11orf10 homolog	5	Xl.3590	---	---	---		---	---	---	---	---	---	---	---
Xl.37158.1.S1_at	7.32e-05	downregulated	GATGTCCTGCTGTAGGCATCTTATTGCATGTTGNCAGTCCGCAGGATCTCTATGTAATAGATGAGCTGCATTTTGCAATTNTGGTGTGGAGACATGTAGANGAACTCGGTCATTTTTAGGCATACAAGCAGATTCCTAGAGCAGAGGCCTGCTGGGTCAAGAACTNTTNTAGAACGTACTTGNNGGCCTCTGTATTGCAATGTTGTTTTCCTGGTGTGACTGTTNGTAGTTNCAGTGGGAATGCNCATCANTGGTTTNGANATATTTTGNTTTTANTTTNGNTTGTTCAATCNCCCTTGGAGCAATATATCTTTTCTGACTGCATTGAAACAAAGCACTCATGCCTCAAAAGCACCTTCTGTG	---	---	N/A	---	-	seg (SEG)	---	---	0	Xl.37158	---	---	---		---	---	---	---	---	---	---	---
Xl.3719.2.S1_a_at	8.55e-06	upregulated	TGTCCACACCATTGCCGAAGAGATTGATGTGTGTACAAAACAGCAGATTTCAGCCCTTAATGAGCAGAAAGAGATCAATCGACGCCTGCGCCAGTATNTAGATCGTGTAATCCTTACTGTTTTAGAAAAAGACCCCGCTNTTCTTGAAATCAAGCCATCTCTATGAGCCATTGATTGAGTGTTGGGAAGATTATAGTTGGGTAGTAAATACATGTTTTGTTTTTTTTNAAATTCACTGAGGGACATAGGCCTAATAATGTATTACCAATATGAGCTGGTCTCATCCTTTAATTGCTCACTACTCACACTGTGTAAACCTGTGCTGATGAATTATTTGAAAAGGCTGCAATTTAATGTCTGCCAGTAAAAAAATTGTATTTATTTTTTAATTATTGGTGT…	hypothetical protein MGC115550	MGC115550	N/A	hypothetical protein MGC115550	C:cleavage furrow; C:endocytic vesicle; C:cytoplasmic membrane-bounded vesicle; P:cytokinesis; C:membrane; F:protein homodimerization activity; C:endosome; P:transport; C:recycling endosome membrane; P:cell division; F:Rab GTPase binding; C:cytoplasmic vesicle; F:ADP-ribosylation factor binding; C:midbody; F:calcium ion binding; P:cell cycle; P:interspecies interaction between organisms; F:protei…	seg (SEG), tmhmm (TMHMM)	---	loc100135220 protein	18	Xl.3719	MGC115550	735126	Q4V7M3		NP_001090052	NM_001096583	---	---	---	---	---	---
Xl.3818.1.S1_at	-7.62e-05	upregulated	GTTGCGTTTAAATCAGGCACATATGTAAAGAGCAATTCTTGCCTAGACAATCCAGCAACGATCCAAAGAACTTTCAGCCTCATTCTCAGGTGCTTTACGAAGCAGCTCAATGAATTTTTTTCTTCCTGAATTGATATGACTCTTAAACTATGCTAAACTAGCTAGGCTCCATTTGTGCCTTTTACACTCATTGCCTTCAGACATTCCTTGGTTTTATTTAAGACTTTTTACCAAATTTTACATAGTAGGATTTTTTTTTTATAAAATTTTGTTCTCATGGGAATAAGTGCAACCAAGAAGGGTTTAAGGGAATGCGAAAATGTAGATCCTGAACTTTTCCTATGCACAAAAGA	snail homolog 2 (Drosophila)	snai2		snail homolog 2 (Drosophila)	-	SignalP-NN(euk) (SIGNALP)	---	---	0	Xl.3818	snai2	379440	Q91924		NP_001079751	NM_001086282	0001755 // neural crest cell migration // inferred from direct assay /// 0006350 // transcription // inferred from electronic annotation /// 0007275 // multicellular organismal development // inferred from electronic annotation /// 0014029 // neural crest formation // traceable author statement /// 0014036 // neural crest cell fate specification // inferred from genetic interaction /// 0045449 //…	0005622 // intracellular // inferred from electronic annotation /// 0005634 // nucleus // inferred from electronic annotation	0003676 // nucleic acid binding // inferred from electronic annotation /// 0003677 // DNA binding // inferred from electronic annotation /// 0008270 // zinc ion binding // inferred from electronic annotation /// 0046872 // metal ion binding // inferred from electronic annotation	---	---	---
Xl.3919.1.A1_at	-0.00019891	downregulated	ATGACAAGATATCAGGCCTCCAGCTGTTAGGGACTACTAATCTCAGCATCCTCAGGCAGCAGTTTATGGGCACAGAGTCACATATGTCACAAAACAGATTATTTTTAATTTCAGAGTAAACAAAATACTCCAGTACAATCAGGTCTAGTGAGTGTTAAGCTGGCCATAGACGCAAAGATCCGATCGGACTTCCCCATCTCTACTAACCATTCCGCTCAAATAAAGTAGAAAAGAACAGATGAGCCGATGTTCTGCTCCTGAGAGCAATCGTACGAAATTTATGTCGGACCAAAGCTAGTGATAGTCTCCCACTCAAAATCGTATGATNGGCAATACATGCAGAGATATAATCGGCAGCCAATG	---	---	N/A	---	-	no IPS match	---	---	0	Xl.3919	---	---	---		---	---	---	---	---	---	---	---
Xl.3947.2.S1_at	1.2e-05	downregulated	GTATCTTCTATACCAGGCCACTAAAAACCCCTTCTATCTGCACGTGGGTATGGATATTCTGTTGAGNCTGGAGAAGCATGCTAAAGCCAAGTGTGGATATGCAACGATACACCATGTTGTGGACAAGTCANAGGAGGATAGGATGGAAAGCTTCTTCCTGAGTGAAACTTGCAAATACCTCTACCTGCTGTTTGATGAGGATAACCCACTGCATCGGGTTGATAATAAATACCTGTTCACCACCGAGGGCCATCTGATCCCACTCNACCCTCGTTTGAGGGACACATCATGGCAGGACATCTTTCATCATAAAAGCAAAGTGCCGCAAACCCAGGACAAACTGTCACAGACCAAGCTCCGAACTGGTAACTCCAGCTCAAATTGTTATAGGGTTCCAGA…	ER degradation enhancer, mannosidase alpha-like 1	edem1	N/A	ER degradation enhancer, mannosidase alpha-like 1	F:calcium ion binding; C:membrane; F:mannosyl-oligosaccharide 1,2-alpha-mannosidase activity; C:integral to membrane; F:misfolded protein binding; F:alpha-mannosidase activity; C:integral to endoplasmic reticulum membrane; P:metabolic process; C:endoplasmic reticulum; P:response to unfolded protein; P:ER-associated protein catabolic process; C:endoplasmic reticulum membrane; P:protein folding	IPR001382; PTHR11742:SF11 (PANTHER)	---	er degradation mannosidase alpha-like 1	13	Xl.53315	edem1	100049149	A4QN34		NP_001091440	NM_001097971	---	0016020 // membrane // inferred from electronic annotation	0004571 // mannosyl-oligosaccharide 1,2-alpha-mannosidase activity // inferred from electronic annotation /// 0005509 // calcium ion binding // inferred from electronic annotation	---	---	---
Xl.40059.1.S1_at	9.51e-05	upregulated	CTACAGCACAGTGAGCCGAGAACACAGCCTGGGAATACAGGGAGAAGGAAGTGGGAGAGAAAGGGAGTATTAGGGTTTTTACAGAAATAGATCCGTTGATGCACAAAGGAAGTGCCAGTAACGT	MGC82198 protein	MGC82198	N/A	MGC82198 protein	-	SignalP-NN(euk) (SIGNALP)	---	---	0	Xl.32165	MGC82198	446610	Q6AZS1		NP_001086775	NM_001093306	0006334 // nucleosome assembly // inferred from electronic annotation	0000786 // nucleosome // inferred from electronic annotation /// 0005634 // nucleus // inferred from electronic annotation /// 0005694 // chromosome // inferred from electronic annotation	0003677 // DNA binding // inferred from electronic annotation	---	---	---
Xl.40286.1.A1_at	-0.00018549	upregulated	CCTCATACTATCAAGGTGTGTATTCTAGACCTATCATGAACTCCTCATAGACTTTCCTGGGCCATGGACTTCTCCNGGGCTCAGTGTATATAATATTCATAAGAAGAAGAATAAAAAATAGTATGTGTCTAAATTCTTATTGAATTGTACAGTCCCCGACTTTGTTTCTGTATAGGAGCTTAGCTTGTTAAACCATGTTTGTTTTGGGNGCGTTTTCTTTGCCNCGGAGTATATTTTTGTGAAAGTGATGGTTCCTAATTTTTCTGTGTGAAATCTGTTTATTTTTCCTCCCAAGGACCAAAAACTGAG	---	---	N/A	---	-	no IPS match	---	---	0	Xl.40286	---	---	---		---	---	---	---	---	---	---	---
Xl.4070.1.S1_s_at	2.16e-05	downregulated	AAGGGTTCAGTGGAAAGGCACTTGATGTGTGGGCCATGGGAGTAACCCTTTATTGTTTTGTGTTTGGAAAGTGTCCGTTTATGGATGAATTCATTCTGACTTTGCATAACAAAATCAAGTACAAACCAGTGGAGTNNNCNNNNGAACCCTCAATAAGTAATGATCTTAAAGACTTAATTTTGAAAATGCTGGATAAAAAGCCAGAAGATAGAATATCTGTTCCAGAAATAAAGGTACATCCTTGGGTAACAAACAGAGGGGAAGATCATTTACCTCTGGAAGAAGAGCACTGCACCATTGTAGAAGTAACCGAGGAGGAAGTGAAAAACTCTGTCAAGCTTATCCCTAGTTTGACAACAGTGATATTAGTGAAGGCAATGCTCAGGAAGCGCTCCTTTG…	calcium/calmodulin-dependent protein kinase kinase 1, alpha	camkk1	N/A	calcium/calmodulin-dependent protein kinase kinase 1, alpha	F:transferase activity; F:protein serine/threonine kinase activity; P:phosphorylation; F:protein kinase activity; P:protein amino acid phosphorylation; F:nucleotide binding; F:ATP binding; F:kinase activity; F:transferase activity, transferring phosphorus-containing groups; C:cellular_component; P:synaptic transmission; F:calmodulin-dependent protein kinase activity; C:cytoplasm; C:cytosol; F:cal…	IPR000719; IPR011009; IPR017442; IPR020636; G3DSA:1.10.510.10 (GENE3D), PTHR24347:SF40 (PANTHER), seg (SEG), SignalP-NN(euk) (SIGNALP), tmhmm (TMHMM)	EC:2.7.11.17	calcium calmodulin-dependent protein kinase kinase alpha	16	Xl.78018	camkk1	398401	Q8AYR1		NP_001082316	NM_001088847	0006468 // protein amino acid phosphorylation // inferred from electronic annotation	---	0000166 // nucleotide binding // inferred from electronic annotation /// 0004672 // protein kinase activity // inferred from electronic annotation /// 0004674 // protein serine/threonine kinase activity // inferred from electronic annotation /// 0005524 // ATP binding // inferred from electronic annotation /// 0016301 // kinase activity // inferred from electronic annotation	---	IPR001245 // Tyrosine protein kinase // 4.7E-9	---
Xl.40912.1.S1_at	0.00017299	upregulated	AGTGTCGAACACTCCAATAGGCCAAAAACCAGTTATGGCAGAAAAAAATTCCATNTTAAATAGTCCAAATCTTTTTTGTTATCTGGAAAATCCAAGGGAAAGTTGTCCCAAAGACAAAATTCAAATAACTCCACTTAGGACAGGCCACTGCATGAACCTGATCTTCCTGATGGGAAACTGCCCATAGGCCTATCCCAGGTCGAGACTTCCGTAACTTATCACAGAAATATAGTATATACCTCAACATGGCACAAAAAGCATATATACATCTTTAAGGTGGAGTTGCAAGCACAGAGCAACTACATGGAAGTCGAACACAACACTTTATTCGTGTTTGTTTAATCGTATTGTACAGACCACCTACAATCTTTTTT	---	---	N/A	---	-	no IPS match	---	---	0	Xl.40912	---	---	---		---	---	---	---	---	---	---	---
Xl.41108.1.S1_at	-7.01e-06	upregulated	TGCTTGTCATCCTGGCCTATGTTCATGGTATGTCCCCTGGTGGGAAACGACGCTGCCTGTGCAAAGGGAATGGTGCCAAAAGATTTGGCCTCAAATNTTTAAAAAAAGTTGAGGTGTTCCCAGTATCCCCTGGCTGTGAGAATGTGGNGATTATTGNTACNCTGAAATCTGGCCNTNTCATTTGCNTCNATCCTGAATCAAAAACCATCAACAAACTTATTTTTGCTATGAAAAAGAAATGGGACCACAAATCGATTGGCTAAATGAAAAGAATGGCCCTTACTACAAATGCTTCCGATAATTGAAACTGCGCATTTTATACATTTGCAACATATTAATCAGAACTAACAATTACTAATGCTTCGCAGAATATAACTAAATTTTTTTATATTTTATGAA…	---	---	N/A	---	F:chemokine activity; P:chemotaxis; C:extracellular space; P:immune response; C:extracellular region; P:inflammatory response; P:response to lipopolysaccharide; F:cytokine activity; P:defense response; P:cellular defense response; P:signal transduction; P:cell-cell signaling; P:G-protein coupled receptor protein signaling pathway	IPR001089; IPR001811; IPR002473; G3DSA:2.40.50.40 (GENE3D), PTHR10179 (PANTHER)	---	chemokine (c-x-c motif) ligand 9	13	Xl.41108	---	---	---		---	---	---	---	---	---	---	---
Xl.4127.1.S1_at	0.00022511	downregulated	GTTGATTGTTGTGCTCTGTTCAACATTTCTACTCCTCTTTGATAAATAACTTNNNNNNTTTTTTGTTTTGTTCATGGAATTGACTGGAACANCACTGCAAATGNCACATATNATTAAATAGGGGGGTAAAGTTACCAGCGAGTACAGTTCATACTATTAGTGCCGTTTCNTCGGACTACGTTGTAGGCTAATTCACAGGGTACACAAGATGTTACTATTGCNGTACATTGCAATCGCAGGAACTGCTGCAACACTTTAAACAGAAATATTAGCTAAATGTATCTTAGAGTATAAAGTATATNAGAATAGATTGATGAAGTAAGGAGTACCTACCTACCACTCACATTTTTGTTTTACATTTTTTGTGCTAGGGTACCTTTTTTCCCCCCTTCAGTTTGC…	Hypothetical protein MGC82297	MGC82297	N/A	Hypothetical protein MGC82297	-	no IPS match	---	---	0	Xl.4127	MGC82297	414510	Q6NTT3		NP_001084560	NM_001091091	---	---	---	---	---	---
Xl.4129.1.A1_at	9.76e-05	upregulated	AGGAGTCTCGAAGCTTTCTGACAGAGTTCATTAACTACATCAAGACATCGAAGGTGGTGATTTTGGAAGATTTGGGGGCACAATTTGGGCTAAGAGCACAGGATGCAATCAGCAGGATACAAGACTTACTGGCCGACGNCTCTATAACAGGCGTCATCGATGACCGTGGCAAATTTATTTACATTACCCCCGAAGAATTGACCGCCGTGGCCCGATTTATCAGACAGAGGGGGCGTGTCTCCATCTCCGAGCTGGCCCAGGCCAGCAACAAACTCATTAACCTGGCCCCTGATACCACTTCCCTTCCCCTGGAAGTCTCATGAGAGA	hypothetical protein LOC100037002	LOC100037002	N/A	hypothetical protein LOC100037002	F:molecular_function; C:endoplasmic reticulum; P:biological_process; F:protein binding	IPR019153; PTHR13270 (PANTHER), SSF46785 (SUPERFAMILY)	---	ddrgk domain containing 1	4	Xl.4129	LOC100037002	100037002	A1L3G7		---	---	---	---	---	---	---	AAI30090.1 // span:10-27 // numtm:1
Xl.4164.1.S1_at	3.42e-05	downregulated	GGACTCTTCCTCTGGAGTAGTGGAGTTATGGATGGAAGGAACCCCATACCCAAGAAAAATCTTCCAAAAGGGTCACATTATAAGTAAAGATCCTAGTATCATAATTGGTCAGGAGCAGCTGTTGCATGGGAATTATTTCAATATCACCCAGTCTTTTGTTGGGGAAATAAGTGATATCCACATGTGGGATACAGCTCTGACCTTTAAGAATATCTCTGATGTTCTTCAATACAATAATCTGACTGGTAATGTGATCAGCTGGAGTTCTCTAAATTATAAAGCTGAANGGACGTATCGCTGTACTGCCATGTTTAAAGAGCATGTATCCCATTTCTACATGCAACTGAAATACCATGTCTTGGAGCTCAATTATCAACATGGGTGCTAAATTGCACAATT…	MGC82682 protein	MGC82682	N/A	MGC82682 protein	F:metal ion binding; P:acute-phase response; C:extracellular region; C:protein complex; P:protein complex assembly; C:extracellular space; C:extracellular matrix; F:sugar binding	IPR001759; IPR008985; IPR013320; PTHR19277 (PANTHER), PTHR19277:SF18 (PANTHER)	---	serum amyloid p component	8	Xl.4164	MGC82682	444058	Q6GPQ8		NP_001085632	NM_001092163	---	---	---	---	---	---
Xl.4275.2.S1_a_at	-1.98e-06	upregulated	AACATGCTACATCTAAAGGACTATTTAAGGCCTTCTATAGAAGAAATTTTGCAGCATCACTTATTAGCAGAGTTTGTNAGGGAAGAGCAAAAGAAAACTGAAAAGAAGGTATGGAAAGCCACAGAGCAGGAAAAGCTCTCAACGCCAGACCCTGTTCCCTCAGAGCTCCGGTTAAAGGAACAGCAACTGCAATCAAGAGAGCGGGCCTTAAAGGAAAGGGAAGATCGTCTGGAGCAAAGGGAACGAGAACTCTGCGTGCGCGAAAGGATGGCAGAAGATAAAATTGCCAGGGCAGAAAGCCTGGTGAAGAATTTTAACTTGATGAAGGAACAGCACCTGTTTCAAGCCGCCCTAGAAAATGGCA	NIMA (never in mitosis gene a)-related kinase 2	nek2	N/A	NIMA (never in mitosis gene a)-related kinase 2	F:ATP binding; F:protein kinase activity; P:protein amino acid phosphorylation; F:transferase activity, transferring phosphorus-containing groups; F:protein serine/threonine kinase activity; F:kinase activity; P:phosphorylation; F:nucleotide binding	coil (COIL), PTHR24362 (PANTHER), PTHR24362:SF124 (PANTHER), seg (SEG)	EC:2.7.11.1	mgc53202 protein	8	Xl.4275	nek2	379177	Q7ZYE3 /// Q9W622 /// Q9W623		NP_001079490	NM_001086021	0006468 // protein amino acid phosphorylation // inferred from electronic annotation	---	0004672 // protein kinase activity // inferred from electronic annotation /// 0004674 // protein serine/threonine kinase activity // inferred from electronic annotation /// 0005524 // ATP binding // inferred from electronic annotation	---	IPR001245 // Tyrosine protein kinase // 1.8E-9 /// IPR001245 // Tyrosine protein kinase // 9.5E-4 /// IPR001245 // Tyrosine protein kinase // 2.8E-8	---
Xl.42781.1.S1_at	1.7e-06	upregulated	ATGGAATTGCACAATGTTGGCACACAATTCGCAATCTGTTCATTGTCATTGAGCCCAGATAAATAAAAGGTATCNGGCTTAATCCAGGGAGAATGAGATGTACATGTAGGAGAATGCTCAACAAATGCATGAAAGGCAATTTGAGTTTTTTTTCCTGTATGGCTTTGGAATTTTATTCTGTCAGAATTGTGTGTGGATGTATAAATATTCTGTCAGAATTGTGTGTGCATGTATAAATAGGAAACCGTGTATCCCTCCATTGTGGATGGCCGTGTGTTTCTTATTGATCATATTTGCGTAGTTTAGTGCAGGTTTAACTCCTGCCTGGTTTCTAAGTTAATATGTATTATTATCATTAAGTAAAGCCCAGTATGCCGTGTATGCTGTCATATAGTAATG…	---	---	N/A	---	-	SignalP-NN(euk) (SIGNALP), tmhmm (TMHMM)	---	---	0	Xl.42781	---	---	---		---	---	---	---	---	---	---	---
Xl.43155.1.A1_at	-4.61e-05	upregulated	AAGCTTTCAAAGTGAGGTCTGTGTATAATACCATGTATCCCAACGTGTATTTAAACTAACAGCTCCCCTCCCACTCCACCCTCATATACAAACTGCCAAAACTCTAAAAGATGTTGACACAATGTATGATGTAACTGGCACCCCATCACTGAGCTGGCAGCGGCGGTGTCACGACAGAAAATCCTGCAAATTGTTGTTTTTTTTAATGCTAATTATTATGTTGTATTAAAATACAAAAAATATCCTGTGCCTGGTTTATGGACGGTGTGAGTCTATTGCGACTGTTGTACTATAAAGTATGAGATTTGTACAATAAATATGTGATCTGCTTTTTTTGCAATCCTTTCTATCTTTTTGGTCACTGCACTACACTGGATCTCTCCCACCGCATTCTACCGA…	---	---	N/A	---	-	seg (SEG), SignalP-NN(euk) (SIGNALP)	---	---	0	Xl.43155	---	---	---		---	---	---	---	---	---	---	---
Xl.433.1.S1_s_at	-6.61e-05	upregulated	CCAGAGGCAGAAAGAGGCTCTGACAGGGAGCAGTAGCTTTCTGAACTAGTGCATCCTGGGANTGGAATACAGTATCTATGTCTATGACCTTATTTTTGTCGAATATAAGCTTCCTGGGACAACCTGTTATTGACCTGTATTTGGTACATATTAATGTACAGTTCATGGACATAACAGACTTATTTTAAAAACTAACTCCCACTTTGTGCCTTAA	neurotrophic tyrosine kinase, receptor, type 2 /// neurotrophin receptor B xTrkB-alpha	ntrk2 /// trkb-b	N/A	neurotrophic tyrosine kinase, receptor, type 2 /// neurotrophin receptor B xTrkB-alpha	-	no IPS match	EC:2.7.10.1	---	0	Xl.433	ntrk2 /// trkb-b	379266 /// 779173	Q5PPW7 /// Q7ZXJ8 /// Q9YH43 /// Q9YH44		NP_001079579 /// NP_001090267	NM_001086110 /// NM_001096798	0006468 // protein amino acid phosphorylation // inferred from electronic annotation /// 0007169 // transmembrane receptor protein tyrosine kinase signaling pathway // inferred from electronic annotation	0005887 // integral to plasma membrane // inferred from electronic annotation /// 0016020 // membrane // inferred from electronic annotation /// 0016021 // integral to membrane // inferred from electronic annotation	0000166 // nucleotide binding // inferred from electronic annotation /// 0004672 // protein kinase activity // inferred from electronic annotation /// 0004713 // protein tyrosine kinase activity // inferred from electronic annotation /// 0004714 // transmembrane receptor protein tyrosine kinase activity // inferred from electronic annotation /// 0004872 // receptor activity // inferred from elect…	---	---	AAH44959.1 // span:15-32,431-453 // numtm:2 /// AAH87462.1 // span:428-450 // numtm:1 /// NP_001090267.1 // span:428-450 // numtm:1
Xl.43371.1.A1_at	0.00012296	downregulated	TAAACGGCTAAACAGTGGCCCCAGTCACCCCGCCAGACCCCCATTCCGATTNTTGGACAATTTTCCTTNTCCGGCTTCTTTGGTTGTAGGAGAAGACGGGGATCTGTGTCCGGCCTATTCCCTGAAAGCCACGGAGCCTTCAACCCTCCCCAGGTCTCACCCTCTCTGGGACTGGCACCCCGGGGGCACTGCCATCCCTCTACCTCCCAGCCTTAAATTTAGGACTTTTCCCTGGGGGGACTGTGAGTAAATGAGCTGGTCCATCCTCGGGGGCATCTGTCCAACTGCACTGGCTCTGTATCTGCACCGGTTACCAAGGTGGGAGAAAGAGGGGGAAGGGCCACACAAACTCACCAGGACCCCCTGTTCCACCATATTCACAATCAGAGAAATGAGTAT…	---	---	N/A	---	F:nucleotide binding; C:nucleus	PTHR23187 (PANTHER)	---	chromosome 10 open reading frame 140	2	Xl.43371	---	---	---		---	---	---	---	---	---	---	---
Xl.4339.3.S1_at	0.00023093	downregulated	GAAGAGCTCAGTCTAGTGACAGCTTGGGAGCTTCTGGACCACTGCAAACAAAAACACTGGGCTACAACAACAAAGCAAAATCTGCTGGAAACCTTGACGAGTCTGATTTTGGACCATTAGTTGGGGCGGATTCTGTTTCTGAAAACTTTGACACATCTTCCCTTGGTTCTTTGCACATGCCAAGCGGATTTATGTTAACCAAAGATCAGGAAAAAGCAATCAAGGCAATGACTCCTGAACAAGAAGAAACAGCATCTCTGCTCTCAAGTGTCACACAGACCCTGGAATGCACTTATGTTCCTCCATCCGATTATCGTCTTGTTAGTGAAACGGAATGGAACCTACTTCAGAAGGAGGTCCAAACAGCTGGGAACAAGCTTGGAAGGCGCTGTGATATGT…	---	---	N/A	---	F:GTPase activator activity; F:growth factor activity; P:cilium assembly; P:positive regulation of GTPase activity; C:endocytic vesicle; P:protein transport; F:protein homodimerization activity; P:endocytosis; C:early endosome; C:endosome; P:cellular membrane fusion; P:apoptosis; C:cytoplasm; C:recycling endosome; C:centrosome; F:protein binding	IPR003914; IPR018514	---	rab gtpase binding effector protein 1	16	Xl.74026	---	---	---		---	---	---	---	---	---	---	---
Xl.434.1.S1_at	2.09e-06	upregulated	AGGACTAGCACTTATTACCTCTGGGTACATTTTTGTAAATACACACTGTTCATGCCATTTGCCTTTTTTTGTACTTATTCTCGGGCTAGCCAGGTAGCCCTCCCCCCACACTTACCAATAATTAGACTGGAAGCTCAGACCTAAGTACTTTAATTACCTCAATGTTTGAGGCGCATGTTTTGTATACAAATATATTGTTAATCTCTCGTTATGTACTGTACTAATTCTTACACTGCCTGTATACTTTAGTATGATCCTGATACATAACTAAATTTGATACTTATATTTTCGTATGAAAATGAGTTGTGAAAGTTTTGAGTAGATATTACTTCATCACTTTTTGAGCTATACACTTTTTTGTAAAGAAAATTATTATGTCTATTCCTTCTTGGTTTTTCTT	v-myc myelocytomatosis viral related oncogene, neuroblastoma derived	mycn	N/A	v-myc myelocytomatosis viral related oncogene, neuroblastoma derived	-	no IPS match	---	---	0	Xl.21947	mycn	380041	Q7ZYK5		NP_001080349	NM_001086880	0006355 // regulation of transcription, DNA-dependent // inferred from electronic annotation /// 0045449 // regulation of transcription // inferred from electronic annotation	0005634 // nucleus // inferred from electronic annotation	0003700 // transcription factor activity // inferred from electronic annotation /// 0030528 // transcription regulator activity // inferred from electronic annotation	---	---	---
Xl.4402.2.S1_at	-3.06e-05	upregulated	GACGGAGCTTAATATGTGACCGAAATTATCTAATACACNAGCCATGAATATCCTGTAAATGATATCCTTAAAATCGGTACTTAGTGATGTCACATGACTCNNGTATTATAATAAATANNGTACCCTCGGTTGCAAAATATGAGGATNTTAGNNGTCACCTCGGNGTTCCATGACCTGTATAAAANCACTTTGGCCAAGTGCTTTTATNTTGTCATGGAACTCCTCTGTAATTTATGATNTCCTTATNTATTNCACTAGGGGGTACTTTATTGACTATATTAGAGCTGCTCCTTGCAAAATGCCTTCTTTGCTGCTCCCGACCTCTGATGCAGCAGCCCCGGCCCCCCAGTCCGATGGTGCCCCCAAGTGTTTCATATAAGGATATTGAAAAACAATATG…	---	---	N/A	---	-	seg (SEG), SignalP-NN(euk) (SIGNALP), tmhmm (TMHMM)	---	---	0	Xl.4402	---	---	---		---	---	---	---	---	---	---	---
Xl.4475.1.A1_at	-0.00025935	downregulated	CTGTCGCCCTGCAGTGTACAAAATAAAGGTATTGGCCCTTTTANANNNANNCNNCCCNNNNANTCTATGTATATATTACTCATCTGTCTTCTACCAACTATTGGCTATGGCTGTTTCTCTGGCAAATGGATCTGGTACATNATATCCAGTATTTGACTGGAGGTTAATCCGGATTCTCTTACAGGATTTGGTATTCTGTTAAATCCAAACATTATGTGCACCCCCTAGTAGGTTTTCCACCTATGGGTAAAATCTGTAAGGGGTACGTAAAAATACAAGGGGTGCACTGAATTGTCAGCCCAATAGGAAGGAAGATACTCCCATATGGAATAACTGCGCCTTCTGGCCCAACAATGAACTCTTGTTGTTTCTTTCACCACCATCACATGATTAAAGTTG…	---	---	N/A	---	-	seg (SEG), SignalP-NN(euk) (SIGNALP), tmhmm (TMHMM)	---	---	0	Xl.4475	---	---	---		---	---	---	---	---	---	---	---
Xl.45693.1.S2_at	-5.32e-05	downregulated	GTAGCAATGGTCAGTCGCTGGCTGCTTACTGNNNGNNNAGCAGGTACATAGTATATGAGGTCTATCCCCCCCAAAATTAAATGACACTGGTCCCTGCACTTAACTAAACCCTTTGTCATCCATTNNAGGATGCACTTCCTGTAACGGCCGGTTGTACTAGCAGATACAGTAGAAAGTGCTAAATGCATATTAAAAAANCCAAAAAGATATGGTACAAGGTTGTGCCAGTTTAAAGATTTGTGTATATACAAGTTGCAACTGTGCACCCCAATTCCTAAAAGAACTGTTGGCCTTGGAGTGCAGATACTCACCCGATCGAGAGATATATATATATATCCTTTAATTATCTGGAATACATGGGACCTGGATATTTATGAATAAGGGATCTCTATACTACTA…	period homolog 2	per2	N/A	period homolog 2	-	no IPS match	---	---	0	Xl.57177	per2	394381	Q9DG29		NP_001081098	NM_001087629	0006355 // regulation of transcription, DNA-dependent // inferred from electronic annotation /// 0007165 // signal transduction // inferred from electronic annotation	---	0004871 // signal transducer activity // inferred from electronic annotation	---	---	---
Xl.46199.1.S3_at	-0.00019522	upregulated	AGGGCCATTCCATATGTTTTGTTGCCTGAGCCTTTTCAGCACTGGGAATTTCTTCCCATTCAGGGGCAATTTCAGGCTGAGGATGCTCTAGGCACTGGAATGNCTAAATATAAAAACAACAATGAAGCCTCCATTCATTCTTAGGGTGCAAGTAATTACCAAAGGAATGAATGGCTAGTGGTTCCCAGTGGTAGTCTCTCTAGTCAGTAGGAAACCGCTCAGACAACAAGAATCGCTCATGTGCCTTTATATAGTTTCTTTACATACCTACTGAGTATATTTTATTGGTTTCACATCTGATTATCATTAGAGATGTATTTTCCTATCTTGTAAGGCTGGTGTTCTTTTATTCTTCCCCCGAGAAACAAGTGCAAATAATGGCATTTAATATTAAATTTG…	heparan sulfate 2-O-sulfotransferase 1	hs2st1	N/A	heparan sulfate 2-O-sulfotransferase 1	-	no IPS match	EC:2.8.2.-	---	0	Xl.51140	hs2st1	399095	O93336		NP_001083748	NM_001090279	0016051 // carbohydrate biosynthetic process // inferred from electronic annotation	0000139 // Golgi membrane // inferred from electronic annotation /// 0005794 // Golgi apparatus // inferred from electronic annotation /// 0016020 // membrane // inferred from electronic annotation /// 0016021 // integral to membrane // inferred from electronic annotation	0008146 // sulfotransferase activity // inferred from electronic annotation /// 0016740 // transferase activity // inferred from electronic annotation	---	---	---
Xl.46272.2.S1_at	40.5571	upregulated	TAATGAGAATCTGCTTTGGGACAAGCATCATTTTTNTTNATTGTCTCTACTGGTNNNNNNNGTCTATTTTTAATGTCCTATTCTGTGATGCAATANAAACAAAAAGCCAGTCTTTCAACGCATTAAAGCCTTATGTTGCTGCCTACTATGCTATTTTTAGCTTTCCTAAAANTAGGCTTCCTTNTCCAATGATGTATGGAAATGTGTTTTTGATTNNNNNNNNNTTCCCTGTTCGAACATTCTTGACCTANACGTTTGCNGACTTCTACTTCTAAGTATTGCAATTTCTGGGGAAAGCACTTAATCTCTCGTACTGTAACTTAGCACTGCANNAAAATTCTGTTTCCTTGGGNAATGTATGCTTGCACCGAGAAGGTTTTTTTTNNNCTTTTTTTGTAA…	---	---	N/A	---	-	SignalP-NN(euk) (SIGNALP), tmhmm (TMHMM)	---	---	0	Xl.76363	---	---	---		---	---	---	---	---	---	---	---
Xl.46421.1.S1_at	-2.86e-06	upregulated	AGCGATTCCTCCCAATCCAAGGAAGCTTTTGCTTTCTCAACACTGTGATCTGAGCTGTGATATAAATTTATACGCACGTGGTTACGAAATCAATGACAATGAAAATGAATGTACAAATCTTAGTGCTGGTGCTGAAATCTCTAACCATTTTTATCATGATCTTTCATGGTCGTTTTTGTGTCTCATTTTGGTTTATTTGGAACACTAATCTTGCCTGTTCATGCTATAGATTTTCCACTTTGTTTTTTTTTCAAGTTCATCTCTGCTGCTTTGTTTTTCTTTTGTTTTTTACCATTGTTTTATTTTAAATTTACTACATGCTGTTTTGTTTGCGCAAATTAAATAAAATTGCAATATATGTGTTGCCGCTATTTTGTTTGTTAAAGAATATTAATAATA…	---	---	N/A	---	-	no IPS match	---	---	0	Xl.46421	---	---	---		---	---	---	---	---	---	---	---
Xl.46422.1.S1_at	2.47e-06	upregulated	GGCACAGCACCAGTCAGCAGCAATTCCCCCTCCAGCCTCTGTGAGACTCGAAACAGTGTTAATCCCCCAACACTCCCTGATTTGTCAAGAGACATTGCCTCCACACCTCCGTCCTGTTTAAGTACTCTCTACCCGAAAGGATGTTTTACGGAAGAACTTTTTATGGTAACTCACTACAAGGGAGGCTTGTGTCTATGAGATTTGCAGAGTTGCTTCAACCAATTTTGCTTTTCTCTTCTTNNNANNAGTCCAGCCTTGTACCCACTCTTTCTGATTTCACGGAGAAGGCCATATCAGGCTGGTTTTTNNGNNCTTNNNNGTGTTTAAGCATCTCCCATCTTGTGTGATGTCCCCATGCTTGTAAAGAAGAAATGTCTTTCATACATCTTCTGTATAATG…	neogenin homolog 1	neo1	N/A	neogenin homolog 1	-	no IPS match	---	---	0	---	neo1	100381051	---		---	---	---	---	---	---	---	---
Xl.46677.1.A1_at	4.06e-06	upregulated	GTAGAATTTCACCTGATTTTCAAATATTTATTCCTGACATAATGAGGAGTTTCAGGCCAAATTGGCTGCATTTATCAGATGGACTGTTGGAAGGATATTTTTNTATTTTGNGNATCCTTTAGTCAGTCCCTAACTNTTTGAGCCTGNGCCNCAGAGCCTTTATNTCAGTGACCAATCCCNCCCTNTTCTTTCAACATGTGCCCCATTAATACTGTATGTGTAGTTTTATGATCCAATGCNNTTTTTTTTTTTACCATTTTACAATATCTTTATCTATATATATCCATTGGGTTATGTTGGTTGGTGTTGCCCCGTCCCTGAGATATGTAGCACNGGCTCTCTTTCATTGTGCCTTACAATCCCAAATATCTGTAAAGGGAACCTTCACCCCAAACGTTC…	---	---	N/A	---	-	seg (SEG), SignalP-NN(euk) (SIGNALP), tmhmm (TMHMM)	---	---	0	Xl.46677	---	---	---		---	---	---	---	---	---	---	---
Xl.4676.1.S1_at	2.07e-05	downregulated	GGACGATATCCACACAAGGGCAGATTCGGGGAACAACCATGGGGGCAATGTGCGCCCGACCTATGCTTGTCTACATCTGGGACTTTGGGAGGATACAGAAGTGCAGCGAGTCCTTGAAAAGTGGGCGGGAGCGCACGTTCTCCTTTNGCTGCGATATGTGGACGACATTTTCATATTATGGGAAGNNNGAATGGAATGGCTAAAAAAAGTATTTATAACCATTTCGGTCACACTTCACCACACGATGGCTATAAGAGGCGAGTAAAGATGACATCACTAAGCCCTGACGAAGTCGCTCAAGGTGAAACGCGCGTCGGCCATGTGGAGGAAGGAACGCTCTGGTTAACGTATTCTNTATGGCGATGATAACGTAAGAGAACCTTACTGTNTNNNGNNACT…	---	---	N/A	---	-	no IPS match	---	---	0	Xl.4676	---	---	---		---	---	---	---	---	---	---	---
Xl.4678.1.S1_at	0.0033277	downregulated	AGAGCTGGAAGTCATGGTTCACCCAGATGGAGTTATACCAGTCCTTATATTTCTTCGTGACCACACAAACGCCCAGTTCAAATCACTGGCTGATCTGACCGCTGTTGACATCCCGGCGAGAACAAACCGTTTCGAAATCGTATACAACCTTTTGTCATTGCGGTTCAACAGCCGCATGCGAGTAAAGACCTACACTGATGAGTTGACTCCTGTTGAGTCNTCAGTGCCGGTCTTCCAGGCTGCAAACTGGTACGAGAGAGAGGTTTGGGATATGTACGGTGTGTTTTTTGCAAACCACCCTGATCTGAGACGGATCCTAACAGACTATGGGTTTGAAGGTCATCCCTTCCGGAAAGATTTCCCACTGTCNGGATACGTGGAGGTGCGATATGATGATGA…	NADH dehydrogenase (ubiquinone) Fe-S protein 3, 30kDa (NADH-coenzyme Q reductase)	ndufs3	N/A	NADH dehydrogenase (ubiquinone) Fe-S protein 3, 30kDa (NADH-coenzyme Q reductase)	P:oxidation reduction; F:oxidoreductase activity; F:NADH dehydrogenase (ubiquinone) activity; F:oxidoreductase activity, acting on NADH or NADPH; C:mitochondrial respiratory chain complex I; C:membrane; ; C:mitochondrial inner membrane; P:induction of apoptosis; C:respiratory chain; C:mitochondrion; P:transport; P:negative regulation of cell growth; C:mitochondrial membrane; P:electron transport …	IPR001268; IPR010218; IPR020396; PTHR10884 (PANTHER), SSF143243 (SUPERFAMILY)	---	nadh dehydrogenase fe-s protein 30kda (nadh-coenzyme q reductase)	20	Xl.4678	ndufs3	496233	Q5M7D5		NP_001088888	NM_001095419	0055114 // oxidation reduction // inferred from electronic annotation	---	0008137 // NADH dehydrogenase (ubiquinone) activity // inferred from electronic annotation /// 0016491 // oxidoreductase activity // inferred from electronic annotation /// 0016651 // oxidoreductase activity, acting on NADH or NADPH // inferred from electronic annotation	---	---	---
Xl.46857.1.S1_at	1.26e-05	downregulated	TCACATTCACTTGACCAGGCAGAAGGGGAGAAAGGAAATTCGGGGGAAAGCAGTATGACCTCACCCAGGCGCTGCATNCATGCTTCCCAGCAGATGTTCAGCTCCCAAAGTTACTTATCCAAAACAGACCTCGGCGAAGCAGCCAAGTCCAATCCCAGTGCAGCAGACAGTGAACAGAACAAGTCGAGCAGCTCACAGACAACTGGGAGAAAAACCCTTGTTCCCATAGGTGAAAAAGTATCAAGTCAGCCAAGTGTGAACTCGGCCTGATAAATTTCATATCCATCCCGTTTCCTTTTTTACCAGACACCAGAATGAGTGACATGCTCAAGTGATACAGCGGATACAAATAAACGTTTACCTGACCTTTCCCTTAATATGTGCTTTGCTGGCTTTTTG…	chromosome 2 open reading frame 73	c2orf73	N/A	chromosome 2 open reading frame 73	-	tmhmm (TMHMM)	---	cb073_human ame: full=uncharacterized protein c2orf73	0	Xl.46857	c2orf73	100049741	A5D8L8		---	---	---	---	---	---	---	---
Xl.46874.1.S1_at	3.8389	downregulated	TGCCACCAGAAAAGCAGGTGCTATGGCAAAGCCCAACGTGATCATTTCTGTGAATGGTGATGAGATCTTGCTAAAGACAGAGAGCAGCTTAAAAACAACAGAAGTGACGTTTAAACTGGGGCAGGAGTTCGACGAGCAGACAGCAGATAATAGGAAAACAAAGACTATTATCACTTGTGACAGTGGCGTTCTCAATCAGGTGCAGAAGTGGGATGGCAAAGAGACCACTATTCAAAGGGAGATAAAAAATGGACATTTGGTAGTGACATGTTCAATGGGAGATGTGAAGTGCGTCCGTACATATGAAAAGATGAAGGCATAAAACAGAATCTCAGCTGAGGCTGAGAAGAGCTCAGTTCAATGAGCCGGGCTTCAGTCTTTAAAGCTACTTTGAATTCC…	MGC85281 protein	MGC85281	N/A	MGC85281 protein	F:lipid binding; F:binding; P:transport; F:transporter activity; F:cholesterol binding; C:cytoplasm; F:fatty acid binding	IPR000463; IPR000566; IPR011038; IPR012674; PTHR11955 (PANTHER)	---	peripheral myelin protein 2	7	Xl.46874	MGC85281	447098	Q66L00		NP_001087276	NM_001093807	0006810 // transport // inferred from electronic annotation	---	0005215 // transporter activity // inferred from electronic annotation /// 0005488 // binding // inferred from electronic annotation /// 0008289 // lipid binding // inferred from electronic annotation	---	---	---
Xl.46885.1.S1_at	-0.00016213	upregulated	GGTTGTAGCATCCAGAAGCCTTTATTGACTCAACTGCTAACAAAGAATCTACATGGTTCCCATGGTTGATACAAAGTGCTGGGAGATGTTCAGTCTACATTTCCAGATTTCAGCTCCCAACTCTAATGAACTACAACTCCCAGGATTCCCCTAGAGCCACACAAGGAATACCCCCTTCACAATATGAAGGAGACATCGTGAGAGGTTAACAAAAAGCAGGGCATCATATCAGTGCCCACCTACTTTACCTGTACTCAGGTAAGATGATTTTCTTGCTGGCCCTGGCCGCTGGGGTGGATTTGCTCTTCTCCATCGCCATCAGATAGCTGACATCGGCCAGCACTGCCTCCAAGTCCGCCATGTTGGAGACAAAAAGCTGCAGATCTGCTGACCTCCAAA…	---	---	N/A	---	P:cardiac muscle contraction; P:protein amino acid phosphorylation; F:ATP binding; F:kinase activity; F:protein serine/threonine kinase activity; F:protein kinase activity; P:tachykinin receptor signaling pathway; F:receptor activity; F:signal transducer activity; F:G-protein coupled receptor kinase activity; F:Edg-2 lysophosphatidic acid receptor binding; F:nucleotide binding; C:cytoplasm; P:pho…	PTHR24355 (PANTHER), PTHR24355:SF5 (PANTHER), SignalP-NN(euk) (SIGNALP)	---	g-protein coupled receptor kinase 2 3	23	Xl.46885	---	---	---		---	---	---	---	---	---	---	---
Xl.46896.1.S1_at	8.99e-05	downregulated	AATAACAGTCCCACATTTGCAATAGNGGCTACTATTGTAGTAGTTTGTGCTNNAAATATTAAACTTCTGTTGTGACATGAAATAAGCTGTCAGTCTTGTTCCTGTAACAGGAGCAGCTGCAGTGAAAAGTCTAGTTAAAAAAAATGTGCAGAATGAGAGATGGATTAGTTATACAGAAGAACTGCAAATTGTTCTGTACAGTCCAATATATTCTTGGCACCAAAACCCGAGCGCACCCAGCTACTCTGCTTACACTGACCATGCACCAGCAGCATTGTACTTGATCCACTGAGCCATCTCCTTGTGCTATTTCTATTTGTTATTATTATAGTGCAGTGAACTGCAGAGAGAATTGTCCTTTTAGTCAAAAAGAATGCTGATGTTCTTCTCTGTCATAAT…	---	---	N/A	---	-	no IPS match	---	---	0	Xl.63402	---	---	---		---	---	---	---	---	---	---	---
Xl.46905.1.S1_at	1.75e-05	downregulated	GCGACAAAACGCATGCAATAGATCTCATGCAACAAAATAAGGTNAGAGATAGAAATGTCGGATGAATTCGCAGCGTTGATCCGGCACGNACTGTCGGATGCAAATGCTGCACGCTGCGTCTGCATCCGACAGTCGTGTCGTGACAGATCGATGCTGCNACTTCATTNGACAATGCATTCACTTACCTTATTTCCGTCGCAGTGTGATTTGTTGCAGTGCGTCGGATTGCGCCAAAATTGNCCGTGTAGTTTAATCTATTTGGTTGCTGTGTCACAGAAATTCATATTGATGTCAGTATTTCCCCATGCTGCAATCTACTTTAATAATCCAATGTCTTTTTCAATTCTGTAAAAGGTGCTATAT	---	---	N/A	---	-	seg (SEG)	---	---	0	Xl.46905	---	---	---		---	---	---	---	---	---	---	---
Xl.4691.1.A1_at	-1.51e-05	downregulated	GAGAGAGTTTGTTGCCTTTAGAAGAAACGTTTGGGGCACAGGCATAGCACCTGAAGTCATGTCTAGCAACCAATCAGCACTTGCACTGAGCTATTCCTGTAAAATGGAGAACTGAAGTGCTCGGTATAGTTATTAAACATCTGAGAAATGTCAACTTCNATCTAATGCCATTAGAGTAATACAGTNCAAGACCAGTCCAGATGGGCAGTGCTGACATCCCTCCTGCTTTCTATGGTAAATGAACACTGTGGGGTTTAATTAGTTAAAATAGCTTCACAGTGTGACTTTTTGTGCTTTCTCTCAGAAGAACAGGCTTTTGTGGCCGCAGTACAATTATGGGAGNAGAACANGGGCAGATAGAAGNAAAANANGGGCAATTTCAAACCAGGGGTTTGAACT…	GATA zinc finger domain containing 1	gatad1	N/A	GATA zinc finger domain containing 1	-	seg (SEG)	---	---	0	Xl.4691	gatad1	380295	Q7ZXY4		NP_001080603	NM_001087134	0006355 // regulation of transcription, DNA-dependent // inferred from electronic annotation	---	0003700 // transcription factor activity // inferred from electronic annotation /// 0008270 // zinc ion binding // inferred from electronic annotation /// 0043565 // sequence-specific DNA binding // inferred from electronic annotation /// 0046872 // metal ion binding // inferred from electronic annotation	---	IPR000679 // Zinc finger, GATA-type // 1.1E-6	---
Xl.46928.1.A1_s_at	9.35e-05	downregulated	TGGCGATGGCTGTCATTATCTCAAAGGGGGTACCACAATTAGCCATCTGCCTGTCAGAAGAAGCGGAAGATCACATAAAGGCAGCTGCTGCCTGGTCGCTGGGCCAGATTGGGAGACACACTCCAGAGCATGCACGTGCTGTTGCTGTTGCCAATGTATTGCCCAAGCTGCTTTCCCTATACATGGACACAGACAGCTCCGAGGACCTCCAAGTCAAGGCAAAGAAGG	sperm associated antigen 6	spag6	N/A	sperm associated antigen 6	F:binding; P:spermatid development; C:cilium; C:axoneme; P:cell projection organization; P:spermatogenesis; P:sperm motility; C:microtubule; C:microtubule cytoskeleton; C:cytoplasm; C:flagellum	seg (SEG)	---	sperm associated antigen 6	11	Xl.46928	spag6	734748	Q3KQ89		NP_001089686	NM_001096217	---	---	0005488 // binding // inferred from electronic annotation	---	---	---
Xl.46932.1.S1_at	7.69e-06	downregulated	AAGGGACGCCCTCTAGAAGAAATATCAAAGGAATTAGCAAATAGGAGCTACATGTGTAATGCTGTTTGCCACAGACGTCGTAGTAAAAAGAAACTGACACCGGTGGCGCTGATACAGAGCCCTGCCTAGTTCTTTTTCAGAAATCTTCTACCTTGAGAACTTCAAAGGGCTTTAATAGATTTAAAAGCCATATGCTGTTTGCTTCCTACCAAGTATTGGTAATAAAAAGTTATACGTGTAGTTCCAGACCTGAAATGCTGCTAGTTTATCAATGGGGCACTAACGCAGAAAATTCTATATGTATTAATGTTTTAAATGATCATCTTGAATGTATATCCTTCCAGCCTAGAAACTGATGCGTATTTCCTTTGGCTTTATTGGTTGTCAGAAAACCTAGAA…	solute carrier family 2 (facilitated glucose transporter), member 12	slc2a12	N/A	solute carrier family 2 (facilitated glucose transporter), member 12	F:transporter activity; C:integral to membrane; C:membrane; P:carbohydrate transport; P:transport; F:substrate-specific transmembrane transporter activity; F:transmembrane transporter activity; P:transmembrane transport; C:endomembrane system	no IPS match	---	gtr12_xenla ame: full=solute carrier family facilitated glucose transporter member 12 ame: full=glucose transporter type 12 short=glut-12	9	Xl.46932	slc2a12	734962	Q32NG5		NP_001089895	NM_001096426	0006810 // transport // inferred from electronic annotation /// 0008643 // carbohydrate transport // inferred from electronic annotation /// 0055085 // transmembrane transport // inferred from electronic annotation	0012505 // endomembrane system // inferred from electronic annotation /// 0016020 // membrane // inferred from electronic annotation /// 0016021 // integral to membrane // inferred from electronic annotation	0005215 // transporter activity // inferred from electronic annotation /// 0022891 // substrate-specific transmembrane transporter activity // inferred from electronic annotation	---	---	NP_001089895.1 // span:33-55,75-97,104-122,127-149,162-184,189-211,273-295,310-332,339-361,458-480,493-515,519-541 // numtm:12
Xl.47227.1.S1_at	4.96e-05	downregulated	AATTGAACGAGCGAGGTAATGCCTTCACTGTAGCAAATNTTAGAAGCCAAACTGCAGACTATATGCAAAATCATGCTGAAGATTTCCTTCCATTCTTAACAAACTCCTCAACAGGCGNGATGTACACACACGAAGAGTTTCTGAAATACTGCACTGACATAGTGAATACACCAGCATGGGGTGGCCAGTTAGAGCTTAGAGCCCTGTCTCATATTCTGAAAACACCTATAGAAGTGATCCAGGCAGAATCCTCACCTATTGTCATTGGTGAAGAATACTCAAACAAATCGATCACCTTAGTATATATGCGACATGCGTATGGACTGGGGGAACATTACAATTCCGTTGAAAATCTGGACACAATTACAGAGANCAGCTAGTTGTACCTGNCNTTAACTG…	OTU domain containing 6B	otud6b	N/A	OTU domain containing 6B	F:molecular_function; P:biological_process; C:cellular_component	no IPS match	---	loc100049767 protein	3	Xl.47227	otud6b	100049767	A5D8P6		NP_001092175	NM_001098705	---	---	---	---	---	---
Xl.47287.1.S1_at	0.00084211	upregulated	AGGTGCCGCTGCAGCCTGATTTCCAGAATGAAAAGGTCTTAGGCAAGTGGTATGGCATCGGCCTGGCCTCCAACTCCAACTGGTTCAAGGACAGGAAGAGCCACATGAAGATGTGCACCACCATCATCACTCCCACCACCGATGGGAACATGGACGTCACAGCCACTTATCCCAAGATGGATCGCTGTGAGACAAAGTCCATGACTTATTTTAAGACGGAGCAGCCGGGCCGTTTCCGCGCTAAAAGCCCCCGCTACGGCAGTGAACATGACATGCGGGTAGTGGAGACCAACTATGATGAATACATTCTAATGTACACAGTGAAGACCAAGGGATCAGAAACCAACCAAATTGTCTCTCTCTTTGGCAGAGACAAGGATGTGAGGCCAGAACTGCTGG…	complement component 8, gamma polypeptide, gene 2	c8g.2	N/A	complement component 8, gamma polypeptide, gene 2	P:lipid metabolic process; F:binding; P:transport; F:transporter activity; C:nuclear membrane; C:nucleus; P:prostaglandin biosynthetic process; P:fatty acid biosynthetic process; C:membrane; C:perinuclear region of cytoplasm; P:regulation of circadian sleep/wake cycle, sleep; F:fatty acid binding; C:cytoplasm; F:retinoid binding; F:isomerase activity; C:Golgi apparatus; C:rough endoplasmic reticu…	IPR000566; IPR002345; IPR002972; IPR011038; IPR012674; IPR022272; PTHR11430 (PANTHER), PTHR11430:SF32 (PANTHER)	---	prostaglandin d2 synthase	23	Xl.74128	c8g.2	444723	Q6DKB2		NP_001086294	NM_001092825	0006629 // lipid metabolic process // inferred from electronic annotation /// 0006810 // transport // inferred from electronic annotation	---	0005215 // transporter activity // inferred from electronic annotation /// 0005488 // binding // inferred from electronic annotation	---	---	---
Xl.47298.1.S1_at	-2.19e-06	downregulated	AATTCTGCCTTATGGATCAGGATCATTTTATGGGGCTCTGGGCACTCAGACTCGAAANGGGACATTAATCCAGATTTGGTTCTATAGTTCTGATGAGTTCCCTCTTGCCGACCCTGTTAACTATATGGGAATCTGTTCATGGCACTGTGTAGTAAATGCTCTCATACTGTATANNGTGGTTAATATTGAACTGCAGAATAAGGGCTTTAGGGAGGCAACACCATGTATTGTTATGCAACAGATTGTGGGAGGAATTNTCGGCTCTAGCCAATAACAAAGCCGCAGCTGCTATTNTATATTATAACACAGAAGTTTCCCAGTCTCCTTTTCAGCTCGCAATGAC	---	---	N/A	---	-	tmhmm (TMHMM)	---	---	0	Xl.16044	---	---	---		---	---	---	---	---	---	---	---
Xl.47315.1.S1_at	-6.22e-05	downregulated	TACATTGCACATGTTCAATTGGTACNTGANNTCTGTGTGGAAAAAAAATACAACATGGAATATTTTAAACCATGGCATATGTTATTTTTTAAAGATTGTGGAAATGGATGTCGAATCAACTGAAAAAAAATTTAATTTGTAAATGCTATCTCCTTAAAGTGTATTAATGCATGGAATGATGCACATTTCACAGACAAAACATGGTTTGATTCTTTGTTATGCAGTCCTCAGCCAGACACCTGGTATAGAGTTCGTTGTCAGTGTTACTGTAGTATTACAATGTATAGAGCTTCAATGTCTTGGTTGACATTGTTGGTGAAGTTGGTGACTTTATTGTATATCTATAATATGTCTTTTTTTTAAAAGACAAGAAATCTATATAAATATATATATATAAAA…	neuronal cell adhesion molecule	nrcam	N/A	neuronal cell adhesion molecule	-	no IPS match	---	---	0	Xl.47315	nrcam	443913	Q6GQB1		NP_001085487	NM_001092018	---	---	---	---	---	AAH72835.1 // span:1041-1063 // numtm:1 /// NP_001085487.1 // span:1041-1063 // numtm:1
Xl.47352.1.S1_at	-0.00011616	downregulated	TATATAACCACAGCAACCTTACTTTGCAAAAAAAAANCATAACTGCTGAAGTAGAAATAAGTCTGGGATCACTGGTTGAATTCCTAACAAATAACTATTCATGCAAAGTTGAAAAAAACCTTTTGAAGTTCATGCAGTGTTAAGTTTCTCTATTGGAAACCTGTTACCGATTTTGCAATTTAAGGGATTATTTGGATTTTTATTTGTTATATAAGGAATTGAAGCCTCTTGTCATGCAGTGTAAAAACAAAAGCTGAAACAAAATAAGAGAAGAGGCAAGGTTTAATGTGCTAATATTACTTTAGTAGTGCACCTAAAGCATAGTGCTTGCAAAACTTACAACTGATTAGTTAGCAATGATTGGCTTGTTTGTTTGACTGTTACATTTCTTTGGACACA…	Fas apoptotic inhibitory molecule 2	faim2	N/A	Fas apoptotic inhibitory molecule 2	-	no IPS match	---	---	0	Xl.74097	faim2	444588	Q6GM18		NP_001086159	NM_001092690	---	0016020 // membrane // inferred from electronic annotation /// 0016021 // integral to membrane // inferred from electronic annotation	---	---	---	AAH74272.1 // span:102-124,134-156,163-185,190-209,221-243,248-267,287-309 // numtm:7 /// NP_001086159.1 // span:102-124,134-156,163-185,190-209,221-243,248-267,287-309 // numtm:7
Xl.47476.1.S1_at	7.52e-05	downregulated	GAAGCTTCTAGGTCAAGTTTGGCAAAAGACTTGTGGAACAAGTGGCACCCATGCCAGTCACGTGCCAGGANCTGGGGAACATACAGTGAACCCACGAGTGGGCTAAACCTCAGTGATACACCTCATTGGCCCTTGGATAATCNCTGCCGGACTCCCAAGATAAGAACAAACAAGTTTGGATTAAAGGGCAAGTTATCTGCATGTGACAAAATAAAAAAAACAAACAAAAGCCATGTACAGCAATGTGCAGGGAGAAGTGGGCACCCAACAACAGACTTGGAACCCCATAAAATAACTGATCTTCGGACCCTGCTTAGGAACCACTGTTTTCTATAGAGACTGTGAATGAATCAGCTCTGGTGGCCGGTGCCATTCGCTTGGCAAGCTATAGAGACGTTTA	distal-less homeobox 6	dlx6	N/A	distal-less homeobox 6	-	no IPS match	---	---	0	Xl.47476	dlx6	443711	Q0P3Q7 /// Q52L43 /// Q6DKA7		NP_001085305	NM_001091836	0006355 // regulation of transcription, DNA-dependent // inferred from electronic annotation /// 0045449 // regulation of transcription // inferred from electronic annotation	0005634 // nucleus // inferred from electronic annotation	0003677 // DNA binding // inferred from electronic annotation /// 0003700 // transcription factor activity // inferred from electronic annotation /// 0030528 // transcription regulator activity // inferred from electronic annotation /// 0043565 // sequence-specific DNA binding // inferred from electronic annotation	---	---	---
Xl.47480.1.S1_at	-0.00021228	downregulated	GGACATTCTGCCTCCGGACGGGAACACCCAGGAATCCCTGGTGACGGTAGAATTAAGAGATCGCTCCAAGTTGCTGCTGTGCGCTGAGAGTGAGGATGATGCTGTTGCATGGAAGATGGCGTTAATGGACACACAGTTCTATCCGGTGAATGTATATGACCCATATGATGATCATTACCAGGCGATTCCATTCAATGGCCACCATGCGGCCTACATCAATCAGGGCTACTGTGGGCACGGCTATGCTATTACAGACTGCAGCTGGGACCATAGGCGGCCCATTATTAGTCCGCAGCCCACCACTGGTCAGCAGCCTGGTTGTTGGGGACCCCTGTATTAACCCATTAATCTTTGAGATTTGATGAAGGATACTGTCTTCTCTGCTCTTATCCTGTGAGC…	MGC84183 protein	MGC84183	N/A	MGC84183 protein	F:protein C-terminus binding; C:integral to membrane; F:protein homodimerization activity; C:photoreceptor outer segment; C:membrane; C:Golgi membrane; C:cytoplasm; P:multicellular organismal development; F:protein binding; P:regulation of cell differentiation	PTHR14309 (PANTHER)	---	pleckstrin homology domain-containing family b member 1 isoform d	10	Xl.47480	MGC84183	444809	Q6DJH6		NP_001086380	NM_001092911	---	---	---	---	---	---
Xl.47501.1.S1_at	-0.00012592	downregulated	GGGACTATACAAACAGTTACTTCTCTGTCAAATTTTCCAGCTGTAAATATCCTCCCCACCAGCTCAGAGAATATCACCCTGAAGGTCTTTCCAAGCTTCTATCCACAATATTTACTCCCATATACCCCCCTCGTGTACATAAAACACTTAACTCATAAGTATAGGGACTCCTATCCTTCAATAAACCACATATCCTTCAATAAACCACATATATCATACAGCACCTTCTATCCTGGTCATTCTCCCCCTGTATATATAGGAGGTTACTTCCCTCTGATCCCTGCATATTTCTTAATTTAGTGTGTTATGTTTAATTGCTGGAGAAGCATGGGCTTCTGGTGTTTTTCTTGTGGAATTGATCTTAGTTTATTAAAGGATGAAATGTACAGTAATGTCTTC…	MGC84166 protein	MGC84166	N/A	MGC84166 protein	-	no IPS match	---	---	0	Xl.47501	MGC84166	444641	Q6GLW4		NP_001086212	NM_001092743	---	---	0003723 // RNA binding // inferred from electronic annotation	---	---	---
Xl.47523.1.S1_at	4.97e-06	upregulated	AATGCCGTATGTAATATAACCTTAAATCATTCATATACGATAAAATGATCTTCTCAACCCATAGTTTAAAAACTGCATGACTTACATGCTTATTACAGGTATGGAACCTGTGACCCAGGTCCCA	hypothetical protein MGC80476	MGC80476	N/A	hypothetical protein MGC80476	-	no IPS match	---	---	0	Xl.47453	MGC80476	779125	Q6GQ10		NP_001090222	NM_001096753	---	---	---	---	---	NP_001090222.1 // span:95-117 // numtm:1
Xl.47538.1.S1_at	1.62e-05	downregulated	TGCAGTGGGCGGAGACCGGAGACCGAGGCCAAGCTCTGTCACAACAGTGCATGCTGGGAGCAAATGAGCAGCCAAAGAGCTTTAGGGCAGACTTGCCAAGAGTGATTTCATTCTGAATTGTGCACTCCAGAATGGACTCAAAGATAAAAAAAAAGAATTTTTTATGGCCATATTTTATACTGCAGCAAAAATTGTTTAAAGTAGTAGAAACTGCAATGACTCCAGTTCCGATAAGGCAAAATGAATTGACCATCTCTGGTGCTGTGTGAGTCTTGCAACGTTCTTACTAACGGACTTTCTTTTATGTCATTTTTTTCTTAATAATTCTGAGTGTGGGATATTGGTACCGTATATGTTGTATTTTTCATTAATTGAGGTCTCAACTGGATTATTTAATAC…	MGC82022 protein	MGC82022	N/A	MGC82022 protein	-	SignalP-NN(euk) (SIGNALP), tmhmm (TMHMM)	---	---	0	Xl.82231	MGC82022	444524	Q6GM90		NP_001086095	NM_001092626	0006468 // protein amino acid phosphorylation // inferred from electronic annotation	0005954 // calcium- and calmodulin-dependent protein kinase complex // traceable author statement	0000166 // nucleotide binding // inferred from electronic annotation /// 0004672 // protein kinase activity // inferred from electronic annotation /// 0004674 // protein serine/threonine kinase activity // inferred from electronic annotation /// 0005524 // ATP binding // inferred from electronic annotation	---	IPR001245 // Tyrosine protein kinase // 1.5E-16	---
Xl.47565.1.S1_at	8.53e-06	upregulated	AAACAAGCCCAAACCACAGATGATTGCTGCGTCTTAACTGTGTGCACCATGACAAATAAACCTCAAGTATTCAAGGTAAAGGTGTCAAGCAGAAAAAAGGAGAATAACCACTTTACCATCCCTCCAGTGCAAGGCATAAAGGCAAAGTCTGAAGGACTACAGAAACAGAAGTTATTCCAAACACTGGGCATCTGGACTATATTTTTTGGGACCTCTGTAATATTCTCCTGCAGCAGAGGATTCTCTGGATTTTATGATTAATTAGTAACCAATTTTCTAGCATAATTAAAAATAGCTGAGGGTTTTTTTTTTTTAATGCAACTGGTATTACAACTTTTTTTAAAGGACTGTTCTCCATGGCAGAAGGA	charged multivesicular body protein 6-A	chmp6-a	N/A	charged multivesicular body protein 6-A	-	no IPS match	---	---	0	Xl.47565	chmp6-a	444510	Q6GMA4		NP_001086081	NM_001092612	0006810 // transport // inferred from electronic annotation /// 0015031 // protein transport // inferred from electronic annotation	0005768 // endosome // inferred from electronic annotation /// 0012505 // endomembrane system // inferred from electronic annotation /// 0016020 // membrane // inferred from electronic annotation /// 0031902 // late endosome membrane // inferred from electronic annotation	---	---	---	---
Xl.47569.1.S1_at	0.0001845	downregulated	ATATGTAAAGACTCACCCGGCAGCAGAAGAAAGATTGCGTGTAATAACATTTCTACTCAAAAAGCAGTTATATTGTACCCATAAAGCTTATGTCACCTTCAAGCACATCCCAAAAAAATTACATTTTAGAAAAATTGTAAATGTTAATTTAATTTTTATTATTACAGAAGAAGAGCTAAAGAAGAAAAAATAAATGCTTATTCAAATAATACATTGTCTGGAATGGCATAGCTGTTTTTCAGTGCATTATGAATAACAGGTTTCTGGAGAGGAAGAGATCTCATTCTGTTATTAAAAAAAAGTTAATTTAATATTGTTTAATTTATATGATATTTTCATGTGGCAAATTGTGAATTCAGTACACTTAGCTTTTGGGATCATAGAAAACATATTTGAAAA…	UDP-N-acetyl-alpha-D-galactosamine:polypeptide N-acetylgalactosaminyltransferase 13 (GalNAc-T13)	galnt13	N/A	UDP-N-acetyl-alpha-D-galactosamine:polypeptide N-acetylgalactosaminyltransferase 13 (GalNAc-T13)	-	SignalP-NN(euk) (SIGNALP)	---	---	0	Xl.47569	galnt13	444557	Q6GM51		NP_001086128	NM_001092659	---	0005794 // Golgi apparatus // inferred from electronic annotation /// 0016020 // membrane // inferred from electronic annotation /// 0016021 // integral to membrane // inferred from electronic annotation	0005529 // sugar binding // inferred from electronic annotation /// 0016740 // transferase activity // inferred from electronic annotation /// 0016757 // transferase activity, transferring glycosyl groups // inferred from electronic annotation	---	---	AAH74234.1 // span:5-27 // numtm:1 /// NP_001086128.1 // span:5-27 // numtm:1
Xl.47570.1.S1_at	-0.00032544	downregulated	TGGTACTACGGTTTGTTAAAGGCACCTTTAGGGAAAGTTACATCCCAACAATTGAAGACACCTACAGACAAGTGATCAGTTGTGACAAAAGTATATGTACTTTGCAAATAACCGATACCACGGGGAGCCATCAATTTCCAGCCATGCAGCGTCTGTCAATATCAAAAGGACATGCCTTTATTTTGGTTTATTCCATCACCAGCAGGCAATCCTTGGAGGAACTGAAGCCAATTTATGAACAAATTTGTCAGATAAAANGGGATGTAGAGAGTATCCCTATAATGCTGGTCGGAAACAAAAGTGATGAAAGCCAAAACAGAGAAATGGATAGCTCGGAAGGAGAGGCAATGGCCAAAAAATGGAAATGTGCCTTTATGGAGACATCTGCTAAGATGAATC…	DIRAS family, GTP-binding RAS-like 2	diras2	N/A	DIRAS family, GTP-binding RAS-like 2	F:GTP binding; F:GTPase activity; P:small GTPase mediated signal transduction; P:GTP catabolic process; F:nucleotide binding; C:membrane; P:signal transduction; F:molecular_function; C:cellular_component; C:plasma membrane; P:biological_process	IPR001806; IPR003578; IPR003579; IPR005225; IPR020849; coil (COIL), G3DSA:3.40.50.300 (GENE3D), PTHR24070:SF117 (PANTHER), seg (SEG), SSF52540 (SUPERFAMILY)	---	diras gtp-binding ras-like 2	11	Xl.47570	diras2	444566	Q6GM41		NP_001086137	NM_001092668	0007165 // signal transduction // inferred from electronic annotation /// 0007264 // small GTPase mediated signal transduction // inferred from electronic annotation	0005622 // intracellular // inferred from electronic annotation /// 0016020 // membrane // inferred from electronic annotation	0000166 // nucleotide binding // inferred from electronic annotation /// 0003924 // GTPase activity // inferred from electronic annotation /// 0005525 // GTP binding // inferred from electronic annotation	---	---	---
Xl.47644.1.S1_at	-0.00019295	upregulated	GAGTATCAACATCTACAGTGACTGAAGCTGCACATAATGGCACCAATGGATCTTTCCTGGATTACCCTGGCTATATACAGAATCAAAACAAGACTGAAATTGGAAACAGTCAACGAACAGATGATGCTCTGAGCATACTATCTGAAGGTAATGGGAGTATAGTGGAACGCCTATGCAGGAACTCCCCTATTTATCAAGGATGGTAGTTTCCAAATGTCATTTTTCCGTCTAGGCTATTATTCCAGCCTATTATTCTACACTTTGGTGTAGAATTGTTTCCAGATGCCATAACACTTTCTTAAAAAAATGGTTACCTTGTACTATGAAGAAACAATTGCAATGACAGAACTTAAAATACATTCTCATGCTCATTTTCCATTACAAATTGTAACAGTTAAT…	MGC80823 protein	MGC80823	N/A	MGC80823 protein	C:membrane; F:transmembrane receptor activity; F:receptor activity; P:cell surface receptor linked signaling pathway	PTHR15177 (PANTHER)	---	mgc80823 protein	4	Xl.67216	MGC80823	444242	Q6GNW6		NP_001085815	NM_001092346	---	0016020 // membrane // inferred from electronic annotation	---	---	---	AAH73385.1 // span:28-50,71-93,113-135,156-178,193-215,248-270,290-312 // numtm:7 /// NP_001085815.1 // span:28-50,71-93,113-135,156-178,193-215,248-270,290-312 // numtm:7
Xl.4795.1.A1_at	6.92e-05	downregulated	CAGATTTCAAGGTGCTGCTCAATTAATGATGGTGATGTACTGTATACGGTGAGGTCATTAAGATTCCCCGTATTTAGGGTACTTAGTAAAGAAAATTGTGTCAATGCAGCTTCAGCGGGGGATCTTGCTCAGATTCCTTGACTACATGTAATTCCTCTTATCAAGGAAGGCAGACATCTGGTGCATTTTGTGTATGGGGATAAGAAACTGACNNTGTTGCAGATGTTNTAGTCCAGTGACAGCTGTGAGAGCTGCAGGCTGTCCATTCCTGTTCCATACAATTTATATCTATCTTGTCTCATTGTGACATCTCCAAAGCCAAAATGGCACGTAGACCCTTAGCAGAGAACTAATAGTTACAGTATTTTGCCCATGTACTGTAAGAAGGGTAAAGCTTTC…	---	---	N/A	---	-	no IPS match	---	---	0	Xl.4795	---	---	---		---	---	---	---	---	---	---	---
Xl.47951.1.A1_s_at	-4.39e-05	upregulated	TTTTTTTATGGCAGCAGATTGCCTTAAAATGTTATTTATTGCAATTTGCTGAAATGCCTCCGTTTTGCTTT	hypothetical protein MGC68579	MGC68579	N/A	hypothetical protein MGC68579	-	no IPS match	---	---	0	Xl.34749	MGC68579	398840	Q6PB12		NP_001083278	NM_001089809	0007165 // signal transduction // inferred from electronic annotation /// 0018106 // peptidyl-histidine phosphorylation // inferred from electronic annotation	---	0000155 // two-component sensor activity // inferred from electronic annotation /// 0004673 // protein histidine kinase activity // inferred from electronic annotation /// 0005524 // ATP binding // inferred from electronic annotation	---	---	---
Xl.47965.1.S1_at	1.45e-05	upregulated	CTGACAGTCCAACTGCTTGCTGTAAACAAAAATCTACCCATGGGCAACTCTAAAGGGAAGATTTATCAAAATGTGAGTTTAACTTTTACCCATTGAAAAATACAATTCTAAAAATTCCATAGGAATGAAAAGAACATGGGTAAATTTTTGTTTATTAAGTTCTACATTTTGATAAATATGCCCCTAAGACTATAAAAGGCCTCATTGGTCAAACATGGATATTTGTAGCTGCTTCTTGTATCTGGATTAAAGTGGTAGCGCCTACTCATATTCTTGTGTGACAGTAACTGGGGTGAAGGTCTGACAGGTGAGAGAGAAATTACAGTATCTCTGCCCAAGCATGGGTTTGTTTCAGCCCTTGAGACCTGGTGTTGGCTGCATGTCCTGTATCCATATCCT…	---	---	N/A	---	-	tmhmm (TMHMM)	---	---	0	Xl.47965	---	---	---		---	---	---	---	---	---	---	---
Xl.48012.1.A1_x_at	-13.8588	upregulated	AAAAAAGTCTTTCATGTATCTAGCTATGTTCGAACGTGAAAGCATTAATCTGTGGTANCTGACCCCAGAATATCCCACTCTCTAAAGTAGAGAAGACTGAGTTGGAACTGC	DNA-binding protein inhibitor ID-3-A	id3-a	N/A	DNA-binding protein inhibitor ID-3-A	-	no IPS match	---	---	0	Xl.70245	id3-a	379222	Q91399		NP_001079535	NM_001086066	0000122 // negative regulation of transcription from RNA polymerase II promoter // inferred from direct assay /// 0000122 // negative regulation of transcription from RNA polymerase II promoter // inferred from physical interaction /// 0007275 // multicellular organismal development // inferred from electronic annotation /// 0014029 // neural crest formation // inferred from mutant phenotype /// …	0005634 // nucleus // inferred from electronic annotation	0005515 // protein binding // inferred from physical interaction /// 0030528 // transcription regulator activity // inferred from electronic annotation /// 0043425 // bHLH transcription factor binding // inferred from physical interaction	---	---	---
Xl.48177.1.S1_at	-9.29e-05	downregulated	CTCAGTCTGTCCGAGACACAGGTGAAGGTTTGGTTCCAGAACAGAAGGACAAAATACAAAAGGCAGAAGTTGGAAGAGGAAGGTCCAGATTGTGATCAGAAGAAGAAAGGGTCTCATCACATCAACCGGTGGAGAATGGCCACCAAACAGCCCAATGGGGAAGACATTGATGTCACCTCCAATGACTAGTTGGGTCAGTTATGAGAGTCAATGTCAAGATGAGACTGGAGACAAACACTCAAGGATTTCACTGACACAGAATCCAGACAAGCTCAGATGCCGAGGAGGACAATAGAGACCTGCTAACACTTAGGCTCAAGGGGTGCAGGATTAACCCCCGAGAGGAGGAGGAGGAACACGTGCACTTGTTCTGTGAAGAGGTGGGACTGCTCCACCCTA…	empty spiracles homeobox 1	emx1	N/A	empty spiracles homeobox 1	P:regulation of transcription, DNA-dependent; P:transcription, DNA-dependent; F:sequence-specific DNA binding; C:nucleus; F:transcription factor activity; F:DNA binding; P:multicellular organismal development; P:cerebral cortex regionalization; P:response to drug; P:post-embryonic development; P:neuron differentiation; P:brain development; P:cerebral cortex development	IPR001356; IPR009057; IPR012287; PTHR24339 (PANTHER)	---	empty spiracles homolog 1	13	Xl.48177	emx1	446734	Q6AZM1		NP_001086899	NM_001093430	0006355 // regulation of transcription, DNA-dependent // inferred from electronic annotation /// 0045449 // regulation of transcription // inferred from electronic annotation	0005634 // nucleus // inferred from electronic annotation	0003677 // DNA binding // inferred from electronic annotation /// 0003700 // transcription factor activity // inferred from electronic annotation /// 0030528 // transcription regulator activity // inferred from electronic annotation /// 0043565 // sequence-specific DNA binding // inferred from electronic annotation	---	---	---
Xl.4819.1.S1_at	3.71e-05	upregulated	GTGCACACTTTTAGAACATCTTCAAGACTGTGTGTCTGGCTGGATTAAGTGGAAAATGCATTTTTGCAGAGTTTTCAATTTGAACGTAAAGATTACTGTTAAAGCAGTATTGCAATTTCATCCGTATGTACCAAGTATGGAGGTGATTGCATTGTAAATAAGTACTTTTTTTTGTACGTTCCTGTGGTACTTGTCTTCCCCATCTTCATCTTTAACCTATGTTTGATATTACATCTTCTTGATATGTGGAAGTCAAGCCAGNAAAAAAACAAACAAAAAAACCTGGTGGTCTTGGGTAATTTAAATGGAAATCTTTAAAAAAAAAAAAACAAATTTATTTTTCCATTTAACAACATTTGTAGGAAAACCAAGAAAAGAAAAAAAGAACTGTACCATTTG…	roundabout, axon guidance receptor, homolog 1	robo1	N/A	roundabout, axon guidance receptor, homolog 1	-	no IPS match	---	---	0	Xl.4819	robo1	399392	Q8UVD7		NP_001084250	NM_001090781	0007411 // axon guidance // inferred from mutant phenotype /// 0030182 // neuron differentiation // inferred from mutant phenotype	---	---	---	---	---
Xl.48205.1.S1_at	-6.78e-05	upregulated	GGACCCATTTAGAGACCGAGGTTGACAAGCTGAAGAAGGCGGTCCAGTTAACATGAGGCGGCCATTTTTTTACCCCNCCAATCTAGATTAAAGTCCGTGTCAGATATTTAACGCCGTCTCCTNTTCTCCTCGAGTTCACGGAAGCATGGTCGAGCCCTACTCTGGCGCTTACCTTCGTTGCTTTGCCAATGGAATTAAAGAGGCCTTATGTTCTTACTGTGCTGGAGTGATGCAGGCCTAGTACAATGGTTTTGCTTCGAGATACTACTGAGTTTATGTACAAAGCTGGGATTCTGTACGAATTTTACTTGTGTAATTTTTTTTTTTAAAGCTCTGAATACGGTGATATATATATCTTTAGAAATAATCTGTAATATAGTCTAACGGGGAATACAGTAG…	CD2-associated protein	cd2ap	N/A	CD2-associated protein	-	SignalP-NN(euk) (SIGNALP), tmhmm (TMHMM)	---	---	0	Xl.48205	cd2ap	445851	Q4V7X8 /// Q6DE66		NP_001086432	NM_001092963	---	---	---	---	---	---
Xl.48241.1.S1_at	0.00010957	downregulated	GAAAGTAACGTCAGCCTCAAGGGTAGGAAGCATTTTCCAGGGCACACAAATAGTGGGTTATTTAT	leukocyte cell derived chemotaxin 1	lect1	N/A	leukocyte cell derived chemotaxin 1	-	no IPS match	---	---	0	Xl.48241	lect1	446632	Q6AZQ7		NP_001086797	NM_001093328	---	---	---	---	---	AAH77462.1 // span:42-64 // numtm:1 /// NP_001086797.1 // span:42-64 // numtm:1
Xl.48302.1.A1_at	-0.00030458	upregulated	GGCCAATGTCTGTCCTGGACCAATGTCCTTCCTGAGGAGCCCTATCTACAGACCGTTTGTGACTGCTGCAGTTACAGGTTGGACCCAGTGAGCCCAGTGAGAATCCTGAACCTTCAGTGTGAAGATNGTGAGACAGAACCAGTGGTACTGCCTGTGATCCANAGCTGTGAGTGCAGCAGCTGCCAAGGTGGGGATTTCTCCAAGCGCTGAGTGAANCCCCCCCAATCTCTGAGCTCATCCTGCACCCGACTGTAAATATTCACCCCTCTCATGTGCCGCCGAGTGACCCACATTGCACTGCCTTTTGTACTGTATATAAATNGGACCAATAATAAATTGTGTTTTGGCAACAGCTCTGGTCTGTAGCCCCTCAACTACTTCTCACTGTGAATCCAGTTT…	---	---	N/A	---	F:peptidase inhibitor activity; P:cell adhesion; C:extracellular space; C:extracellular region; F:hormone activity; C:cytoplasm	no IPS match	---	sspo_human ame: full=sco-spondin flags: precursor	6	Xl.48302	---	---	---		---	---	---	---	---	---	---	---
Xl.48408.1.S1_at	0.00015684	upregulated	ACTACAACTCACTGCATAAGGAATGGGCATGTTTCAGTATTNTATAGCCGNCCCTTATCATTTAAGCTTTAGGAGGGATGCTGGGATATGCAGTTCTCTAAAATCTATAGGGNCTAGAAAGCTGTAGTTTAACATGAATTACCCCCAGGTACCCCTCAGTGGTACTTGCACCCCCTCCCCAGCTATAGCTGCCTGAGGCGCTCCCATTATTACATTACTGTATCTCTGGTTTAACACTGTAGTGTCACCATTGTGAGGCTTTGTCAGATTAAAGGCCAAGTTGTCCCAAATGAATAATAATGCTGCAGCCCTGTGTAGGCACCACATTAATACTGGGTCAGAGAATAGCAATAAGGCACCCACATATCTTGTCTGATACACAGGTGAGTGCTGATTGGT…	peroxisomal biogenesis factor 11B	pex11b	N/A	peroxisomal biogenesis factor 11B	-	no IPS match	---	---	0	Xl.71447	pex11b	447790	Q6DCC2		NP_001087929	NM_001094460	0016559 // peroxisome fission // inferred from electronic annotation	0005778 // peroxisomal membrane // inferred from electronic annotation	---	---	---	AAH78126.1 // span:219-241 // numtm:1 /// NP_001087929.1 // span:219-241 // numtm:1
Xl.48469.1.S1_at	0.00029801	upregulated	GGGATTGTCAAATCTACCTTTGTGATCAGCAAGGAACTGCTGCCTCTCACTGACTGCTTGTTGATGGGACGTACTGCAAGACCCCCAAATTGTGCTTATAATCAAACAAGAACAACTGGGGTCATTAATATCACTTGTGAAAACAATTACCCTGTGCACTTTGCTGGGTACAAATCAAGCTTCTGTGCTTCATATTCTCCATGTGCCTTAATAGTAATAACTNTTTTCCTGCTCAGCCAGCTACTGCTCCCTGCTATGAGATGATGCCCAGAAACGGGAGTATCAATAGCTAAAACTAGAAGGACTGATAGTGATGGATGATTGTTCCTAAGTCATTTAGAGATCTACCTGTGTTCACTTCCAANNNNANNANANANANNTATAATTGAATCAACCGTG…	FRL2 protein	frl2	N/A	FRL2 protein	F:nucleic acid binding; F:hydrolase activity; F:pancreatic ribonuclease activity; F:endonuclease activity; F:nuclease activity	IPR001427; IPR023412; PTHR11437:SF10 (PANTHER), SignalP-NN(euk) (SIGNALP), tmhmm (TMHMM)	---	af159166_1 frl2 protein	5	Xl.48469	frl2	398124	Q9W738		NP_001081925	NM_001088456	---	---	0003676 // nucleic acid binding // inferred from electronic annotation /// 0004518 // nuclease activity // inferred from electronic annotation /// 0004519 // endonuclease activity // inferred from electronic annotation /// 0004522 // pancreatic ribonuclease activity // inferred from electronic annotation /// 0016787 // hydrolase activity // inferred from electronic annotation	---	---	AAD41901.1 // span:4-23,143-165 // numtm:2 /// NP_001081925.1 // span:4-23,143-165 // numtm:2
Xl.48485.1.S1_at	0.00013192	downregulated	TTACAAAGTGGGTGCTTGTCACACAGGGCAGTTNTGNCCAATGCAACCCACAGCAACTAATCCAATGTTTGCTTTCAAATGATAATGCTTGTTTATAGGGGAGATCTAGCCTTTTCTTTNCTGAAGCAACANATTAGGCCNTCCCAGCNGTGCCATGAACTTAGTGGGAGCNCATTATTTTTAATGTAGGTGGTTTATTGGCTCCAATGTGGGGGAGTGTGATTCTGTACAATATTCAAAATTTTTGGGGTTTTTTTGTTGGGGGGGGTGAATAACGGGAGACATCTTATGTGACTTCATGAGGNCAACTAGCTTAGCAATGTANCATACTGTACTGTCACCTTTGATCCACAACNAATGATTTCCAAAACAAAATATTAGCAACCAATATTCCACCCC…	---	---	none	---	-	SignalP-NN(euk) (SIGNALP)	---	---	0	Xl.8007	---	---	---		---	---	---	---	---	---	---	---
Xl.48551.1.A1_at	1.55e-05	downregulated	TGACCATCGGCCTAACTGACTTTTACAACAGTCGTGCCCCTTTGCTTGCCAGANCTCCTCGCTTTGCTCCTCTCGAAAAGTCCAGGTGGCATCTGAGTACGCTGAGGGCTCCTCCCGAAGCCAAAGGCGGTCACACTACTGGTGAAGCCGAGACTAGGGAGCTTGGCATTAGTTCTGGTTTAGGGTGCCGACCGTGACAATCATTTTGTGTATTTTACAGATTCTGCTGATGACAGAACCAAGGTTAACGAGGAGCAAAAACTACAGACAGACATTCATTATGCTGAAATATGCAAGGAGCGACTCCCGTGACAGCCAAGGGGCAGGCGTGCAGAGGAAATGATAACCTATACATCTATACGTCTGACTCACCAGTACAATCTGCTCCATTTGTAGAAT…	---	---	N/A	---	-	tmhmm (TMHMM)	---	---	0	Xl.48551	---	---	---		---	---	---	---	---	---	---	---
Xl.48583.1.A1_at	-2.74e-05	downregulated	GCTTGAGCATGGGATTGAGGTTTAAGCAAACATAAAGTTTATCAGGCATTTCTGTGTGTCTTATATTGGTTCATGCTTATACATGAATGTTTTATTGGATAATTGGGTTCTACAATGGGTAAAGGTGGCCATAGACGTTACAATTACGATCTTTCCTGGAAAAGATCTTTCCAAGAAAGAATGTTCATATGGTGTTTTGTTGGAGTGACAACATAAGAAAATTCCTTGCCTTTGTGGGGGTTGAGAATCACCGCTGGTAAAAGATGAAAAATACATATGCAGGCATTTTCATACAATTTGAATGTTTTACTTCAGCCTCCATAATGGCAAGGAATTTGTCCATTTAAGGGCAAAACTCCATGTGTGGCATTGCCCTTAAATGTACAATATACACGTGTT…	---	---	N/A	---	-	no IPS match	---	---	0	Xl.82283	---	---	---		---	---	---	---	---	---	---	---
Xl.48638.1.S1_at	0.00028926	upregulated	CGAGGGCATTGCATATAGACAGACAGACAAGCCCAGCTCTCTCACTCTCACACACACACACCCCTATACACACACACCCCTATACACACACACCCCTATACACACACACCCCTATACACACACACACACACACACCCCTATACACACACACACCCCTATACCCACACACACACCCTTATACACACACACCCCTATACACACACACACCCCTATACACACACACACACCTATATACACACACACCCTTATACACACACACACCCCTATACACACACACACCTACACACACACACAGATATACATTGCACAAATGAGCATTATGTAATTGTAGGAAATAGGACTGCTGATCTCAGTTCTCTCTCTGTGATGTCGAGTGCAGAATGTACAACTGGTGATTCC…	Rap guanine nucleotide exchange factor (GEF) 2	rapgef2		Rap guanine nucleotide exchange factor (GEF) 2	-	seg (SEG), SignalP-NN(euk) (SIGNALP)	---	---	0	Xl.48638	rapgef2	447229	Q6AX68		NP_001087405	NM_001093936	0007165 // signal transduction // inferred from electronic annotation /// 0007264 // small GTPase mediated signal transduction // inferred from electronic annotation /// 0051056 // regulation of small GTPase mediated signal transduction // inferred from electronic annotation	0005622 // intracellular // inferred from electronic annotation	0005085 // guanyl-nucleotide exchange factor activity // inferred from electronic annotation /// 0005515 // protein binding // inferred from electronic annotation	---	---	---
Xl.48643.1.S2_at	0.0051091	upregulated	GTCTGGTTTCTCATTAAGGTATTCCCTATAGTCCATGTTAATAAAAATGGGTTTAATAACCATGCCCTTAATGGAGAACATGAAAAATCCACTTTATTTTTTTATATAAAATGGTTTTCAGAAAAAAAAATCTGGGCACAGTCTCATTCAAGATAAGTATTTTCTTTTCTTTTAAACTGCCAAAGGTTTATATGCAACATACTTTGTAATGCACTGTGGAATTGTGGACTTTTCTAGCTTTAAGGGCAATGTCACATGTGGTGCTTAATCACCCTCTGTAGATAGTCTGTCCTGTCCTGCTGGTGACATAACATCCAAAAATACACTTTGGAGGCAATCTCCCACGTGCGACAAAAGCACCACTTGTAACATAGCCCATAAGGTAAAAAGGGTTTTGTT…	MAP kinase interacting serine/threonine kinase 2	mknk2	N/A	MAP kinase interacting serine/threonine kinase 2	-	no IPS match	EC:2.7.11.1	---	0	Xl.55283	mknk2	399068	Q6P431		NP_001083700	NM_001090231	0006417 // regulation of translation // inferred from electronic annotation /// 0006468 // protein amino acid phosphorylation // inferred from electronic annotation /// 0006950 // response to stress // inferred from electronic annotation	---	0000166 // nucleotide binding // inferred from electronic annotation /// 0004672 // protein kinase activity // inferred from electronic annotation /// 0004674 // protein serine/threonine kinase activity // inferred from electronic annotation /// 0005524 // ATP binding // inferred from electronic annotation /// 0016301 // kinase activity // inferred from electronic annotation /// 0016740 // transf…	---	IPR001245 // Tyrosine protein kinase // 1.8E-11	---
Xl.48720.1.S1_at	0.0001	downregulated	ATGTTTTGGGTTTCGTTGTCCAGACAATATAATTTCCTCTTTTTCTGATGGAAGCTTTCATGAAGGACCTTCTGGTAGCTTCTTCTGGTTTTCAGAACCTTCAATAAAGCACATTGTTTCTCTGACGTTTTTCCTGGAGCTTGCAGAACGGCAATGCATTATGGACCCGGTCAGCAAAAAGAGAGAGTTCTTGGATAAGCGACACCAGACATTGGGTCAACCAACTTCCCAGTAGACGGCTTGAGACAGCTCCATGGAGCACACATGCAACGCTGCTTTTATTTCTTCTATAGTCTCCGTTTTTACAGTCCAGTATTCTGAGAGTTATTGTCCAATGGAAATATCCGTGAACTATTTCCTCTGCTTAAGGGTGGAGGCTTTTGTCTGGTCTGCAGCAGC…	fibrinogen C domain containing 1	fibcd1	N/A	fibrinogen C domain containing 1	-	no IPS match	---	---	0	Xl.48720	fibcd1	447249	Q6AX44		NP_001087425	NM_001093956	0007165 // signal transduction // inferred from electronic annotation	0005615 // extracellular space // inferred from electronic annotation /// 0016020 // membrane // inferred from electronic annotation /// 0016021 // integral to membrane // inferred from electronic annotation	0005102 // receptor binding // inferred from electronic annotation /// 0008061 // chitin binding // inferred from electronic annotation /// 0046872 // metal ion binding // inferred from electronic annotation	---	---	AAH79767.1 // span:29-51 // numtm:1 /// NP_001087425.1 // span:29-51 // numtm:1
Xl.48735.1.S1_at	0.00030898	downregulated	ATTGTCTGTGTTTTTCCCTCAAGTTATTTAGGCTAACAGGTGACTTGAAGCCCTATTCATTTCACTTGTGTAAATTGTTGCCTTATAGATACAGAGTGGGAAAGTAATTTGTTCTTCAGGCTTTACCTGCAATTAAAGAGATGTTTTACATTCATTCGAAGGTA	---	---		---	-	no IPS match	---	---	0	Xl.83601	---	---	Q6AX06		---	---	---	---	---	---	---	---
Xl.48814.1.S1_at	1.44e-05	downregulated	GGCATGAATACTGTTTCACCTGCAAAAAGTGCTCTCTTAACCTGGCTAANNAGCGCTTTGTACGCCATAATGAGCAAGTTTACTGTCAAGACTGTGCCAAAAAACTGTAAAAGGGCTATGGGAAGCATCCACTTGATTCTTTTCCCATTACAATTACCAAATAGAAGGCTTAATATACATCATACAACTTCCATGTTACTGTTTTGTAGTGTTTTCTGTGAATGGAAATGTAAAACTGCATGGCTTCCTTTATATTTTCCACTAGAGCGAATCGAAATCTTCTATACATATAAAGCAACAATGAATGGCTTGAACTGTAGAACCTCATTCTTAAAACATAGTTCAATGGATTTGCTGCAGTTATCTCCTGCTTTTTATCTGCATATGGAAAGATAGAGC…	four and a half LIM domains 1	fhl1	N/A	four and a half LIM domains 1	F:metal ion binding; F:zinc ion binding; P:cell differentiation; C:cytoplasm; P:multicellular organismal development; C:plasma membrane; C:nucleus; P:cell growth; P:muscle organ development; F:molecular_function; F:protein binding; P:organ morphogenesis; C:cytosol	seg (SEG)	---	four and a half lim domains isoform cra_a	13	Xl.48814	fhl1	447182	Q66KN8		NP_001087359	NM_001093890	---	---	0008270 // zinc ion binding // inferred from electronic annotation /// 0046872 // metal ion binding // inferred from electronic annotation	---	---	---
Xl.48849.1.S1_at	0.00018803	downregulated	TATAGTCCAATAAAAACCACTGTGTTTTTCTTTCATTTTCCACAATATAATGTATACAGTATGTATTGCTGTTTATTTTAAACTTACCCATCATACCTTGAAAGCAGGGTCATATTTGACATTGGCAGTAGTATAGAATACATATAGTGTGTCAGGTGATTTGGGCAGGAATTCAAAGGAACTGTTCAGTGATTTACATAGTGTTCTTGAGGTCATTTTCTAATCACCTTTTAAGCTTTGGAGTAAGATTTTCCTTACAAGCTCACGCTATGGAGAGGTTTAGAATGATATCAGTAAGATTTGTAACCTAATGAAAGTTAATTTAAAGATCAAGTTCTTCATTTCAACAAAGTTGTGGCCCATATACAAGTCAAATCCACCATTTTTTTCCCGCAGGCA…	MGC84205 protein	MGC84205	N/A	MGC84205 protein	-	no IPS match	---	---	0	Xl.48849	MGC84205	447556	Q66IX7		NP_001087732	NM_001094263	---	0005622 // intracellular // inferred from electronic annotation	0003676 // nucleic acid binding // inferred from electronic annotation /// 0008270 // zinc ion binding // inferred from electronic annotation	---	---	---
Xl.48878.1.S1_at	-0.00014027	downregulated	CTGGTACGGGTACAGGATCTACTTTTTGAGGTCACCATAAAGCGTTCATCTTCTTTCGCCAACCAGTGTCACTCTACCATCATATAAATCTGTAAATCAGAAAAATTAAAAGTGCAAAACAAGAAATCATCACAAAGCTATGAAATGTAAAAGGGTACATAAACCAAAAATAAGTATATTATATATATATATATATATATATATATATATATATATATATCAACCAATTTCCATCAACACTACAGTATGTAACATTTAGTACTATCTACATATGATTCTTGTGGGAGAGGGCCCTGGATGTGAAGTTCTGAGTGAAAGCCAGATTTCAGCCATTGTCAATGACTCTACTCTCCCACAACCTTCTCACATGGCACAGCCTTTGACACAGAAGGGCAGAGA…	MGC82014 protein	MGC82014	N/A	MGC82014 protein	-	no IPS match	---	---	0	Xl.48878	MGC82014	447736	Q641D2		NP_001087875	NM_001094406	0019310 // inositol catabolic process // inferred from electronic annotation /// 0055114 // oxidation reduction // inferred from electronic annotation	0005737 // cytoplasm // inferred from electronic annotation	0005506 // iron ion binding // inferred from electronic annotation /// 0050113 // inositol oxygenase activity // inferred from electronic annotation	---	---	---
Xl.48966.1.S1_at	-7.56e-05	downregulated	ATACTCCAAACCTGTAGCTCAAGGGAGAAGATAAAACCAATGAGCAGGCACTATGAAAAACCCAATGTAAAGGCAAAATAATTAGAAACAAATGCTTTTAGTAAATTAATGTGTGCTTAAAAAAGGGTATCACTAATTGCCTTGTAGCACAGAATACATCAGGNTTTTTTAAGGGCATGTAACTAATGTTTTTTTAATTATTTGGCCTGTATATTGGGATTTTTGGTATGCATTCTACAAAAACTTGCCAGCTTTTACTTTCAGGGTTTTTTCTCGTGACATTTCGTGTTTTTTCTTTAAAAATCCCAAATATTCAAGGTGAAATAAAAAAAAAACAACTTGTGTGTATATTCAGGATTGTGTTTTTTTCTGATTTCTTCAAATCTAGATACTATGTTA…	solute carrier family 6 (neutral amino acid transporter), member 19	slc6a19	N/A	solute carrier family 6 (neutral amino acid transporter), member 19	-	SignalP-NN(euk) (SIGNALP)	---	---	0	Xl.48966	slc6a19	447481	Q66J60		NP_001087657	NM_001094188	0006810 // transport // inferred from electronic annotation /// 0006836 // neurotransmitter transport // inferred from electronic annotation	0005887 // integral to plasma membrane // inferred from electronic annotation /// 0016020 // membrane // inferred from electronic annotation /// 0016021 // integral to membrane // inferred from electronic annotation	0005328 // neurotransmitter:sodium symporter activity // inferred from electronic annotation /// 0015293 // symporter activity // inferred from electronic annotation	---	---	AAH81049.1 // span:41-60,70-92,113-135,193-215,222-244,274-296,303-325,412-434,457-474,489-511,532-554,581-603 // numtm:12 /// NP_001087657.1 // span:41-60,70-92,113-135,193-215,222-244,274-296,303-325,412-434,457-474,489-511,532-554,581-603 // numtm:12
Xl.48993.1.S1_at	-0.0016176	upregulated	TCAGCACCAGCAACATGCCCAAGTGTCCCAAGTGCCAGAAAGAAGTCTACNTTGCCGAGAGGGTATCCTCCCTGGGAAAAGACTGGCANNNNNCNNNNCNNNANNNNNNNNNGNGNANNNNGNCNNTNNNNCCGGGAAGCCATGCTGAGCATGAAGGCAAACCTTATTGCAATCAACCATGTTATGGAGCATTGTTTGGACCAAAAGGATTTGGCCGCGGTGGAACAGAAAGTCACTCTTACAAATAAAGTATAGGTCTGAAACTGAACACAGTATAGAGGAAGGATACCTACTAGCAAAATGTTTTGTCTTAACCCGCCTTATTACAATCTAGAACTATCTCTACGAGCATTGTATGTAATTGGCTTGATGAATGGTGCTATACACACTACCAGATGC…	cysteine-rich protein 1 (intestinal) a	crip1a	N/A	cysteine-rich protein 1 (intestinal) a	F:metal ion binding; F:zinc ion binding; C:cellular_component; C:cytoplasm; P:cell proliferation	seg (SEG)	---	cysteine-rich protein 1	5	Xl.48993	crip1a	447125	Q66KW9		NP_001087303	NM_001093834	---	---	0008270 // zinc ion binding // inferred from electronic annotation /// 0046872 // metal ion binding // inferred from electronic annotation	---	---	---
Xl.49044.2.A1_x_at	-0.0021188	downregulated	TGCTCCTGGGCTGGTTATGTCGTTCTGAGTTAGTGTCTGGGGAAGTATGATCATCATGCAAGGCA	---	---	N/A	---	-	no IPS match	---	---	0	---	---	---	---		---	---	---	---	---	---	---	---
Xl.49104.1.S1_at	8.29e-06	downregulated	TTGCATCTAAAGTTTGCCAGAGACTCGTGTGTATGATTAATGACTGCAGGGTTCATGACTTTGTTGTCAACCACAAGCTTTTCTGCGCACTCCAGTTGCTCTATGGATGAATAGAATCTATAAATCCATTTCGTAAGCACAAATATTGAACGTTTTAACAAATCACTACTGGAATGGTTACATAGCATCCCAATATTAAAGCTAACTCTTGTACGTCATGCAGTGGCCTTACATTGAACCACTGTAGGACCTTTTCTTCGCCCTTATAGCCCACATGCGTTCCTCAGCAAACCAGACCCCCGGATCTCGCACAAGAAAAAAGTGACTCCACTTTCATGGGGATAAACTGGTCCAAGCATGGAAAAACTGTGCAAGTTCAAGTGCTTTAACCAATCATTA…	transmembrane protein 178, gene 1	tmem178.1		transmembrane protein 178, gene 1	-	no IPS match	---	---	0	Xl.49104	tmem178.1	495141	Q5XGU1		NP_001088305	NM_001094836	---	0005923 // tight junction // inferred from electronic annotation /// 0016020 // membrane // inferred from electronic annotation /// 0016021 // integral to membrane // inferred from electronic annotation	0005198 // structural molecule activity // inferred from electronic annotation	---	---	NP_001088305.1 // span:5-27,185-207,217-239,266-288 // numtm:4
Xl.49106.1.S1_at	-0.014799	downregulated	CCCGCAAGTTTGTGGAGGTGATGACAGAATACAATGCNACNGCAATCCAAGTACAGGNGANTCGCTGCAAGGANCCGCATCCAGAGACAGNCTGGAGATCACTNGGAAGAACAACAACCAATGAAGAACTTGAGGACATGTTGGAGAGTGGAAANCTGGCAATATTCACAGATGATATCAAGATGGATTCCCAGATGACCAAACAAGCTCTAAANGAGATAGAGACAAGACACAATGAGATCATTAANCTNGAGAACAGTATCCGGGANCTGCACGACATGTTTGTAGATATGGCCATGCTGGTGGAAAGCCAGGGGGAGATGATNGACCGAATTGAGTACAANGTGGAACACTCTGTGGATTATGTGGAAAGAGCAGTGTCTGATACNAAGAAAGCTG…	syntaxin 1B	stx1b	N/A	syntaxin 1B	P:synaptic transmission; P:vesicle-mediated transport; C:membrane; F:SNAP receptor activity; P:intracellular protein transport; C:intracellular; P:protein transport; C:integral to membrane; P:transport; P:neurotransmitter transport; F:extracellular-glutamate-gated ion channel activity; F:extracellular ligand-gated ion channel activity; C:membrane fraction; F:protein binding; P:regulation of exocy…	IPR000727; IPR010989; IPR015709; G3DSA:1.20.58.70 (GENE3D), PTHR19957 (PANTHER), seg (SEG), tmhmm (TMHMM)	---	syntaxin 1b	17	---	stx1b	100381034	---		---	---	---	---	---	---	---	---
Xl.49114.1.S1_at	-4.66e-05	downregulated	TGGAGGCTTCATGAGAGGTTACAGAAGAAGCACAGATCTGGAAGATAAAACAAGGGGAATTCAGAAAAGATATGGTGGCTTCATGAGAAGAGTAGGTAGACCAGAATGGTGGCAGGACTACCAAAAGAGATATGGTGGATTCATGAGGCGCTTCACTGATTCCTTTCTTCCTTCAGATGAGGATGGAGAAAGTTATTCCAAAGAAAACCCAGACATGGAGAAAAGATATGGGGGATTTATGCGGTTTTAAAATCTTTCTCTTCCCCGTACCTTACTGAAAAGACTGCCTCATTGACCATATATTATTGTAATGTGTTGCCTGCACTGTACAGTTTTTTACTGTTCTAGTTCACAATGCAAATTGTAATCTGTTTTACCAGGCTTTGCGTTCTTTCTACG…	proenkephalin	penk	N/A	proenkephalin	-	IPR000703; IPR006024	---	proenkephalin a2	0	Xl.49114	penk	495184	Q5XGN0		NP_001088343	NM_001094874	0007218 // neuropeptide signaling pathway // inferred from electronic annotation	0005576 // extracellular region // inferred from electronic annotation	0001515 // opioid peptide activity // inferred from electronic annotation	---	---	---
Xl.49118.1.A1_s_at	5.18e-05	downregulated	CATAAAAGACTTGAGACAGCAGCTGTGTCCAATGAGATGCCGCTAATACTGTAGTTCTGCACATCCACTTTGCTTTTGGTTACTTTGAATATTGTTTCCATTTGTTTCACATTCAGAATGTTCAGATGTATTTATTAAACTGTGAAGTTGTTCCTGCAAGAATAATAATAACAAAATATATATGTTCAGAAAAAACAAAAATAAAATAAAAGTGTAGGTATCCCCTAATTCAAGATTAAGTAGGCTTTTGGTCATGCACAGATACAGGGCTGATACCAGTTGGGT	hypothetical LOC495337	LOC495337	N/A	hypothetical LOC495337	-	no IPS match	---	---	0	Xl.49118	LOC495337	495337	Q5U585		NP_001088472	NM_001095003	0007165 // signal transduction // inferred from electronic annotation	---	0005515 // protein binding // inferred from electronic annotation	---	---	---
Xl.49156.1.S1_at	-0.0001085	downregulated	ATTGTTGCACCCTAGGTAGATGCCTCTTTTGCCTACCCCTTGTTCCGGCCCTGGGAACACCTCCATATTATATGGGGTGGTCCATCTTTTGAGAAACAATTTGTTTCTGCTAGCTAAATTCAAGCAAACCTCTTGCCATTTTTCCTGACCATATGGCCACTGGATAATTGGAACAGAGAGGACACACCCTCAAGGCACTAATTCAATGGAGTTAACTGAATAGCAGCTCAGAAATAGTCATGGAAAAAGTACAGAAGTATCACACACTCCAATTTTTGGCACTGCCACTTTCTCCTTTTTTGTGTCCCTGATGTAGACCCCCCCCCCAGGTGGTTGAATTACATCAGGTATTTTTTTCTGTGTGATATAATGTGCAATTCCTCTGTACTTTTCAGTATA…	hypothetical LOC495021	LOC495021	N/A	hypothetical LOC495021	-	SignalP-NN(euk) (SIGNALP)	---	---	0	Xl.68789	LOC495021	495021	Q5XHE6		NP_001088196	NM_001094727	---	---	0003677 // DNA binding // inferred from electronic annotation	---	---	---
Xl.4946.1.A1_at	-9.45e-05	downregulated	TATGTGGTTTGTGCTGTCTGAGATAACCCACGCAGACATAGGGAGAACCTAGAACCTTAGCCTNAATGAATGTCACAGTGTCNGNNCATCTGTTGATGTTTAGACCCCTTAGNAAGGTATATTTATATAATACACACAACACTCAGCAGTCTATGGAGGAGTCCCTCAAATCTCTACCCAGCCAAAAATTACAGTTTGTTGTAGTCCAGCTATATTGAGTATTTNCCATAATGTTACCCTTTTTACCCAGAGTGCATCGGTGGAATGACAAAACTGTGGCATTGCATAAGCAGGTCAAAGCTAGTTGTTGGTTGGCTGCTAGTGGTTCCATTTTTAAATTTGGTCCCCTCTATCCATGGGCAGTCTGGAGGCGCATTGTACATTATGAAATGTAATATA…	---	---	none	---	-	SignalP-NN(euk) (SIGNALP)	---	---	0	Xl.17378	---	---	---		---	---	---	---	---	---	---	---
Xl.49469.1.S1_at	-0.020448	upregulated	CAGTGTCAAGGGAAGCATCATCTTTTCCCAGATATTTTTTTAGGTGTACACTTTTGCGCCTGGTTTTTTTGTTATCAACATATGCCATCAAGCTTTCTGTCAATGGCTAGAGACTGCTTACGCCAACCCTTCTTTGTTGCTCTTAGACGGGAGCCTAGAGGTCTTTGCATAGAGGATTATGGGGAAAAAAGTTCTGTTGACAAGTTTTATGTGCTTTTGACTTCATGGACTTTGGGAACAAGAAATGCCTAGAGAGGTGCTCTCCTGCTAACTATGTTGGCATATGGCACAAGATTCTTGGAAAAACTAAATGGTGTGAACTACTACAATTTCATGTATGCAGCATCTAGTAGGTGAAAAACCTTGAAGCATGCCACACTGATTATGGGTCCAGTCATC…	phosphoinositide-3-kinase interacting protein 1	pik3ip1	N/A	phosphoinositide-3-kinase interacting protein 1	-	tmhmm (TMHMM)	---	---	0	Xl.77369	pik3ip1	495511	Q5U497		NP_001088615	NM_001095146	---	---	---	---	---	NP_001088615.1 // span:69-91 // numtm:1
Xl.49495.3.S1_a_at	4.95e-06	upregulated	TATGGTTTGGTTCAGGTAGTTAAAAGAGATGTGTCAGATCAGTATAGTAGGCAGTGGGTTGGGGATCTATATGTTGAGTACTTAAGTTATATAACAAAATGGTCAATCCTTCTTAATGGGCTATTTGGAGCTGAACCTATTTTCTGGTTAAGTTCTGTTGGTAACTGTAAAATGTCTAATGCAAAATGTGGCCCCACTTATTTGCTTTGATTTAAAAGGATTTCGATTTCAAAAGTTAAAGCGAAGGAATAAGGATGTCACTGCCATGAAAGCGCTGAAATGGAGGTTCAGATTAGGTAAAGGGGTGGAAATTACAGGTGGTTTTATTTATTTGTCTCTTTTACCCAGTCAAGAAACCGAGG	paired box 3	pax3-a	N/A	paired box 3	-	tmhmm (TMHMM)	---	---	0	Xl.49495	pax3-a	496376	Q645N4		NP_001088993	NM_001095524	0006350 // transcription // inferred from electronic annotation /// 0006355 // regulation of transcription, DNA-dependent // inferred from electronic annotation /// 0007275 // multicellular organismal development // inferred from electronic annotation /// 0007399 // nervous system development // inferred from electronic annotation /// 0008543 // fibroblast growth factor receptor signaling pathway…	0005634 // nucleus // inferred from electronic annotation /// 0005634 // nucleus // inferred from sequence or structural similarity	0003677 // DNA binding // inferred from electronic annotation /// 0003700 // transcription factor activity // inferred from electronic annotation /// 0016563 // transcription activator activity // inferred from sequence or structural similarity /// 0030528 // transcription regulator activity // inferred from electronic annotation /// 0043565 // sequence-specific DNA binding // inferred from elect…	---	---	---
Xl.49700.1.S1_at	0.00020688	upregulated	GCAGGTCCCTGAAGCAAATTTTCTGCAAGTCCCTCCCCATCCCTTTCATGTTGCTTTAGGACTGACAGGGAGAACTTTTGGCTGCAAAACTTGCTTTCTCACACTCTGCCATCAGAGCCAAGGGTAATGTTTTTACACACTGAGGCAGTCCACAGCTGGATACCAGAATCCTTTTGTGTTTTTTGGGGTTGAGCTCCCAAATGTTCATCCCTCTATTAACCCATATTCAAAGCATTGTCTGCAATTTGCATTGGCAGTAATGTAAAACTAGGACAGTTACTAAGTCCCATTTACTATGAGAACTTCAATGGAAACAATAAATGGAAAGCACTTCTTAATCTAANAANNNNNNANANNNNAANNNANNGGTCACCAATTAGTTGAAAGTGCTGAACCCAT…	hypothetical LOC494816	LOC494816	N/A	hypothetical LOC494816	-	seg (SEG)	---	---	0	Xl.49700	LOC494816	494816	Q63ZR4		NP_001088114	NM_001094645	---	0005622 // intracellular // inferred from electronic annotation	0008270 // zinc ion binding // inferred from electronic annotation	---	---	---
Xl.49740.1.S1_at	-8.79e-05	downregulated	ATTTGTTAAGCCTACTGCAGTCCACAGAATGGATGCCATTAGATTCCTCGAATGANCTGATGATGAGATTTGGGATTATAATATATGACAGTATCATAGAGAAGGTATCAGGAGGCCTGGACCATCTTGGTGCTGCTGTACCCTCACTGATAGAAGCAAGTTGTTCTGGATACCACAAAGCATCTTACCTCCTGGCAGTTATGTATGAAACTGGCTTACATGTGCCTGTAGATAAAGTGCAGGGCCTCTTATACAGTCTGGTTGGAGCACAAGGGGATGACAGGCTCGCTTTGCTGAAACTCGGCTATAAGCACTTCCAAGGAATTGATAGCTACCCTCTGGATTTAGACGTGTCGTGTTCTTATTACATTAATATTGCAAAGAAGACCCCAAAAGATC…	sel-1 suppressor of lin-12-like 3	sel1l3	N/A	sel-1 suppressor of lin-12-like 3	F:molecular_function; F:binding; C:integral to membrane; C:membrane; P:biological_process; C:cellular_component	IPR006597; IPR011990; PTHR11102 (PANTHER), PTHR11102:SF4 (PANTHER), seg (SEG)	---	riken cdna 2310045a20 gene	6	Xl.49740	sel1l3	494674	Q640H1		---	---	---	---	0005488 // binding // inferred from electronic annotation	---	---	---
Xl.49927.1.S1_at	3.38e-06	downregulated	GGCCCAGCGCCCTTAGAAGACATTGCGGAACAGATCCTGAATGCNGTCGGGCCCAGTGGAAGAAACACGGAATATCTCTTTGAACTGGCGAACTCCCTGAGAAATCTCGTTCCAGAAGACGCAGACGAGCATCTGTTTTCCCTAGAGAAACTGGTTAGGCAGTTATCGGAAGCGCACAGAAACTTAAATCATTTATAATATTCCTGGGATCAGTGGAGGTTGCTCTATCCAATGTCCTAAGCCTTCCCCTAAGTCTAACCTGCACGGTTCTGTAATATGTCCACATTTTATTTATTCTGCATAGGATGTGACAAAGCCCTTCTCATTCTAACTCTATGGATCAATACTTTTCACAACAACCACATTAAATCTGTTTTTAAAAAGTACTGTATTTTTTTC…	ChaC, cation transport regulator homolog 2	chac2		ChaC, cation transport regulator homolog 2	F:molecular_function; P:biological_process; C:cellular_component	IPR006840	---	cation transport regulator homolog 2 ( coli)	3	Xl.49927	chac2	496068	Q5PPV4		NP_001088800	NM_001095331	---	---	---	---	---	---
Xl.49932.1.S1_at	0.00019648	downregulated	ATGGATTTTTTAAACAAGAGCCAGAAAGTATATGTGGATGAAGAGCAAAAGAGAAACTTTATGGAGAAGCTAAAGCGTGATGTAGATTTTCTAGTACAGTTAAAACTCATGGATTATAGTCTGCTGCTAGGAATCCATGAAGTTTTCCGGGCTGAGCAAGAAGAGGAGGAGGAATTGGAAGAAGACAATGCTGAAAATGAATGTTCTCCGCATGTGAATGTTGGATCTTATGGGACATCTCCTGAAGGTATTGCTGGATACCTGAATTCTCATAAACCATTGGGCCCTGGGGAATTTGAGCCCATCATCGATGTATATGCCATCAAGAGCTCTGACAATGCTCCCCAGAAGGAA	phosphatidylinositol-5-phosphate 4-kinase, type II, gamma	pip4k2c	N/A	phosphatidylinositol-5-phosphate 4-kinase, type II, gamma	F:transferase activity; F:1-phosphatidylinositol-5-phosphate 4-kinase activity; C:membrane; P:phosphorylation; F:phosphatidylinositol phosphate kinase activity; P:phosphatidylinositol metabolic process; F:nucleotide binding; C:cytoplasm; P:phosphoinositide phosphorylation; F:ATP binding; F:kinase activity; F:identical protein binding	IPR002498; IPR023610; coil (COIL), G3DSA:3.30.810.10 (GENE3D), seg (SEG), SSF56104 (SUPERFAMILY)	EC:2.7.1.149	phosphatidylinositol-4-phosphate 5- type gamma	12	Xl.33789	pip4k2c	496028	Q5PQ01		NP_001088764	NM_001095295	0046488 // phosphatidylinositol metabolic process // inferred from electronic annotation	0005737 // cytoplasm // inferred from electronic annotation /// 0016020 // membrane // inferred from electronic annotation	0000166 // nucleotide binding // inferred from electronic annotation /// 0005524 // ATP binding // inferred from electronic annotation /// 0016301 // kinase activity // inferred from electronic annotation /// 0016307 // phosphatidylinositol phosphate kinase activity // inferred from electronic annotation /// 0016309 // 1-phosphatidylinositol-5-phosphate 4-kinase activity // inferred from electron…	---	---	---
Xl.50095.1.S1_a_at	0.011781	downregulated	ACAAATGCCATTGCTCTGAGTACACAAAGTTGCATTCTGTGTACTCCCCCTTCTGTAATTTTTGGGACATCATGAGAGACACAGCACAAACAAATACATGTACATTACGTTTTGTGTTTATAAGTTATTCATCACTGTAAATTTTCATTTGGCATGTACATCTGCCTGAATGAAATTCTGTATTTGGCAAATACAGTGATGCAGTTCTAATTTCAAGGTCTGTGTAGTAATTGGTAGCATGGTTTAATTTGTCTGCATGGGTGTCAGATTGGCCTCTAGCACTGCCAATACTTTTTAGGGGACTAATATGCTGTACAATGTCTGTGCAAACTACTATACTGGACATAGCCTATATGAGTGGAAGAGTTGTGGTACAGATCAGACACACCAGTAGGGTTT…	hippocalcin	hpca	N/A	hippocalcin	-	no IPS match	---	---	0	Xl.50095	hpca	446775	Q5HZR4 /// Q6DD31		NP_001086940	NM_001093471	0006606 // protein import into nucleus // inferred from electronic annotation /// 0006886 // intracellular protein transport // inferred from electronic annotation	0005634 // nucleus // inferred from electronic annotation /// 0005643 // nuclear pore // inferred from electronic annotation /// 0005737 // cytoplasm // inferred from electronic annotation	0005488 // binding // inferred from electronic annotation /// 0005509 // calcium ion binding // inferred from electronic annotation /// 0008565 // protein transporter activity // inferred from electronic annotation	---	---	---
Xl.5013.1.S1_at	9.97e-05	downregulated	TGTGCTTTGAGCAGTGGTCGTGAAAACATGATTGTATACTTCTAGTGGAAGGTTCCACTTTTCATGGATACCAATGTGTCCACTGCCATCATACTCTTACATACTGTCAAGCACAATCTCAGGGCTGTCTGTAGTCCTACCTTCTTGTGACAGATGAAGACATCTCCCTTTTTCTATGTGATGACACAGGAAAGTGCTACATTTTAGTACTTATTGTGGATCTCATTCTTTTGCTTTCTGCTGCATTTACACTAATTTAACCCATTGTTCTTACACTCCTCTGCAATCACTCTTTCACACATGATATTTTGGTTATCTTCATTAGAAAATAATTAATAGGTGTTGCCTTTCACACACCAAAAGGGCTGTATCCCTTACTGTGTCCAACAGGTCTGGTAT…	ribosomal protein S6 kinase, 90kDa, polypeptide 1	rps6ka1	N/A	ribosomal protein S6 kinase, 90kDa, polypeptide 1	-	no IPS match	EC:2.7.11.1	---	0	Xl.5013	rps6ka1	445821	P10666 /// Q6GR32		NP_001086421	NM_001092952	0006468 // protein amino acid phosphorylation // inferred from electronic annotation /// 0007243 // intracellular protein kinase cascade // inferred from electronic annotation	---	0000166 // nucleotide binding // inferred from electronic annotation /// 0000287 // magnesium ion binding // inferred from electronic annotation /// 0004672 // protein kinase activity // inferred from electronic annotation /// 0004674 // protein serine/threonine kinase activity // inferred from electronic annotation /// 0005524 // ATP binding // inferred from electronic annotation /// 0016301 // …	---	---	---
Xl.50407.1.S1_at	-8.03e-05	upregulated	AATGACCCTTTGTAGATTCTGTGGAGGAAAAGTGAATGGACTGGGAAATGAAGGCTCCAGAAGTAGAGTGGCTATCAAAAGCCTAAAGCTAAGGCCTCAAGGGGCTGATTCTCAGCTTACATTTAATCAGCTGAACCGCTGGCCTTCGCTTGCTCCTGTGTCTGCCCCGAGAGGCACTGCATTGGCCTAGTGCAGACACACAGAGTGGATTTTGGTGCAAAAATGCCTATTCTAGCATATTCGTGCTGAAATCTGACACTGAGCGGAGGCCAGCTAAATGGCTAGTTTGTTATGGAAGCTGTCTCTGTGTAAGAATCTGATTTAAGAAGTGATGTAGCCTATATGAGCCTCCTTACAATCCTTTAGGGTACACGGGACAGCTTAAGTAACCCAAAATCG…	---	---	N/A	---	-	no IPS match	---	---	0	Xl.50407	---	---	---		---	---	---	---	---	---	---	---
Xl.50423.1.S1_s_at	0.00037504	upregulated	GAACAGTCAGTTTTACATTCATGTATTTTGAAGTTTTNCTTATCCTTTANGGATCTCAAAACAATCTTTCTGGGTGTCCCTACCCNAGCCATGATTATACCTATGCTGTTTACAGACACANAGCTTGGGGAGCTGGGGCTGAATGTACTTCATTACTAAATGTTTTTGTTGGCACAACTGT	hypothetical protein MGC115001	MGC115001	N/A	hypothetical protein MGC115001	-	SignalP-NN(euk) (SIGNALP)	---	---	0	Xl.14259	MGC115001	735086	Q52L33		NP_001090014	NM_001096545	---	---	---	---	---	---
Xl.50436.1.S1_at	-7.9e-06	upregulated	GTTGCTATAGGTAACATGCCCGGTTTTGATAAATGAACCCCAATGTCTCTTAAAAATTACAAGTCTTAATGCCAACAAAAAATGGCTCTGCATTTAGATTTCTGGATTTTCTTATAACTGTGATATGTTGTTAGTAGAGGCTAGAAAATTTCACTTTAAATTATTAAGGTCGGTAAAGTGAATCATTTAGAAAATTGTATATTTTAAGAGACAAGGCATATTAGCTAAGTTATGGAAATGTATTGTTTGTTTTAAATGTATTAATTAACTTAACNGTTAAAACTTTGAAGTGATAAAAGTAACTGCACTTTGTGACTAAGGGGGAATTAACTAAATATTTCATAATTCTACTTCGTGAAATCCCCCTAAGAAAGAGCACAATCAAAATGTTTTTCTGCN…	---	---	N/A	---	-	no IPS match	---	---	0	Xl.50436	---	---	---		---	---	---	---	---	---	---	---
Xl.50461.1.S1_at	-7.52e-05	downregulated	GGAAGCTTCAATTCGCCAGTTCCTACTCACTAATTTGGTGCAAGAGAATGGAACGTTCAAATGGAGAGTGAATTTGGAAGTCATAAGTCGCCATTTGCAGGATCTCTTAGATTTCCCAGAATTTCAGGAGCCTTATCCTGGACCCGTCCTATTTCTGGGAGGAGCAAATTCTCCTTATATCAGCTCAGAGAATTATCCTGAAATAGAGAGACTCTTCCCCTTTGCCAATGTTGAGTATATTTTTGGAGCAGGGCACTGGGTACATGCTGACAAAACCCATGACTTCCTCAATGCTATCTGTAACTTCGTGGAGTCAGCCTGAGCTACCTGGGAAAATGTGCCATCAAAACACAAGGAGAAGTGATACAGGGAACCGCTGCCATGTT	abhydrolase domain containing 11	abhd11	N/A	abhydrolase domain containing 11	F:hydrolase activity; C:mitochondrion; F:molecular_function; P:metabolic process; F:catalytic activity; P:biological_process; C:cellular_component	G3DSA:3.40.50.1820 (GENE3D), PTHR10992 (PANTHER), PTHR10992:SF17 (PANTHER), SSF53474 (SUPERFAMILY)	---	abhydrolase domain containing 11	7	Xl.50461	abhd11	735011	Q2TAP9		NP_001089942	NM_001096473	---	---	0016787 // hydrolase activity // inferred from electronic annotation	---	IPR012908 // PGAP1-like // 7.7E-6	---
Xl.50627.1.S1_at	0.0002416	downregulated	TGGTAAGACCACGAAGCAGCTGAGAGACAGAATCAGCATGCACCGTTCCACGATCAGAGCAGCACTGGATTCGGATTACGACACCAAAAGGGGTAANCAAGATATATNTAAGCAACCTATTGCTCAACANTGGTTGAAGGTGAAGCACTCGATCTCATCATTTAAANGGATGCCCATAGNCTATGTGAANCCTCCACGTAGAGGTGGGGNCGTTGATCAAATTTTACTTCAGAAAGAAGCATTCTGGACTTTTGAATTGGGATGCGTAGCAACACTTTGATTGTTACAATTTTATTATAATAATTTCAACAAGTAACATTGCAACACTGTGGTTTGTTTTTAACTTTGTTTTAAACTGTTATTTAAAAGTAGCCTTTTGGTTCCCTATAATGGGTTTAG…	---	---	N/A	---	-	no IPS match	---	---	0	Xl.50627	---	---	---		---	---	---	---	---	---	---	---
Xl.50634.1.A1_at	-3.6e-05	downregulated	TCGTTCGATCGAAGTATATGCGCAAAATCCTTCGACTTCGATATTCGAAGGATTTTCATTCCCCAGTCGAATATCGAGGGTTAATTAACCCTTGATGCATTTGCCCCTAGGTGTTGAGAGAAACTCATTAGAGGGAAAATGAAATGCTGATGTATTTTTAGGTGGCACTAAGCATATCTTGTGTGTGAGAATATAGTGCAGTAGGGTCAGTAGCTCTTCATTGGGGGTCCTATTATAAGCTAATTTCCCCCATGTCATATTCTATTCTCTTCAGTCAACAATAAAGGAAAGATGCTGTATTTATAATTTCCTTGGTTTTAATGAGGTACTTGGGTTTTTAGTAATTAAAGGTTATCTTAATTTAAAGTCCTTTTCATTATAAGCACAAGTGGTTGTGCG…	---	---	N/A	---	-	no IPS match	---	---	0	Xl.12922	---	---	---		---	---	---	---	---	---	---	---
Xl.50718.1.S1_at	-0.00010101	upregulated	TTATCCAGTGTTTCTCTTGCTCTGTCACCTCCCAACGCAGTGTCACTTCCTGGAATACCTCACTCACTGAGGCCTAGAAACAAAGTGAATTAAATGAATGGGGTCTGATCTGGGACATGTGGATACCCAGATGTGTCTGCAGAACACCTCCTNCCTCCTGGAAGTGCAATTTCTTGAAAAACCGAATGCTTGCCAGATTTTCTTGTCCAATTTTAGCTTCAAAAATGGTAATCCCCAAAACAGTGATACCTGAAAACGGAGAAATGACGTCAGAGCCATGCAGCATATTGGTTAATGACATATGTGCACAATACTGCAACATATCAGAACTCACCGTAANATAAGATCAGCCGCACAGATTCTTCACCAAGTCCTCTGCCNCGGAAACTGGGCTCTGGA…	---	---	none	---	C:protein complex; P:metabolic process; F:N-acetyltransferase activity; F:molecular_function; F:transferase activity; P:biological_process; F:transferase activity, transferring acyl groups	PTHR13256 (PANTHER), tmhmm (TMHMM)	---	n-acetyltransferase 9	7	Xl.50718	---	---	---		---	---	---	---	---	---	---	---
Xl.50779.1.S1_at	-1.97e-06	downregulated	GTTACATTACACTCTCTAGGGACCTGACATTGATCTTGAAATGATCGGTGAGAGATTATTTTCTTTATTTATTAAAAGCCAATAAAACTTGAAAAAGCTATATCATTGAACTATATGTATATCTATATATTGTTATATTGTTGTGTATATTGTATATTTAATTGTACATGTCTGTGTAAATTATGTCCTTCAAGTAATATGTGAACTATGCTCCTTTTCATTTTGTAAATATGACTTGGCAATGTACACTGTAAAAAAAAAAAATCTAATTTTTAAGTGACTTTATGTGATTGTACCTTCTGTTCTTAAAACAGAACTGCTTAGTTGTTTCTTTGTGCAATGTGCGCTTCACTTAGTACTTCTTATCAAGCTCCCATTAGGGGTAGTTAACACTGTGTG…	---	---	N/A	---	-	no IPS match	---	---	0	Xl.18045	---	---	---		---	---	---	---	---	---	---	---
Xl.50804.1.S1_at	-7.65e-05	downregulated	TGGTTCTTCGTGATATTTCATATTTATTTGTTTACAAACCATGATAGTCTTTTTTTAGGTTTATTGCTGGTCCAGATGGTTTTTAATGCGCCAGATCTTGTTATGTATTTTCC	non-catalytic region of tyrosine kinase adaptor protein 1	nck1	N/A	non-catalytic region of tyrosine kinase adaptor protein 1	-	SignalP-NN(euk) (SIGNALP), tmhmm (TMHMM)	---	---	0	Xl.58721	nck1	779200	Q32NQ4		NP_001090291	NM_001096822	---	---	0005515 // protein binding // inferred from electronic annotation	---	---	---
Xl.50827.1.S1_at	5.91e-05	upregulated	TATTTGTGGTTCTCGGAAGCTGGCAGAAAGAACATTTTGCTACGACTCTAGCAGCAGTGAAAACAAAGAGGGATCCTGTCTGCTGATGAGGCAGAGACCTACCCAAAGTTGCTCTATGACTCCCCCAGACGTTGGATTATTCTCTGTATGGTTACTCTTTCTGTAATGGAAGTCCCACACAGGATGTCCCACTTTTAAGACGAGGGAGGGGGCACATATTCCCCTTTGGGACACGTCTGAGAGTTAACAAAGGCTCATTGGATTGATTGCACTGCTCCATTACTTTGTAACAACGTACCATAGTCCGAGTGGCTGGTAAGAGGAAGCATTGATTCCTTTCAGCATTTTCTCTTTGGCAAAGCATCAGAAGTTTTGGACTTGTAGTCAAGGGGTGTAAGC…	---	---	N/A	---	-	no IPS match	---	---	0	Xl.77611	---	---	---		---	---	---	---	---	---	---	---
Xl.50835.1.S1_at	0.00025281	upregulated	AACATCCCAATGACCCTGAACAAATCCAGAAAAGTCTGATCTTCATAATCATCCGCCGGCATCGCTAGAGTGGCCCTAAGGCCCCGCCCCTGGATCTCTCCTACTGGCACTCTGCCCACCAGCCTTGAGCGACCCATTCAGCCATGAGTTCTAAACTGGTCCAGGCTATAGACTCGCTCATCTCGGTCTTCCACACCTACTCAGGACGGGAAGGAGACAAGTGCAAACTGAGCAAAAGGGAAATGAGGGACCTGATACAGAACGAGCTGGCAGAGTATCTCGAGACCCAGAAAGATGCCATGTCCGTAGACAAGATCATGAGTGAGTTAGACGAGAACGGAGATGGTGAGGTGGACTTCCAAGAATTTGTGATCCTTGTGGCGTCCCTGACAGTGGCCT…	---	---	N/A	---	F:protein homodimerization activity; C:nucleus; F:identical protein binding; F:S100 alpha binding; F:ATPase binding; F:S100 beta binding; C:cytoplasm; F:protein binding; C:sarcoplasmic reticulum; C:cytosol; F:calcium ion binding; P:negative regulation of transcription from RNA polymerase II promoter; F:metal ion binding; ; C:protein complex; C:intracellular; P:regulation of heart contraction	no IPS match	---	s100 calcium binding protein a1	17	Xl.50835	---	---	---		---	---	---	---	---	---	---	---
Xl.5094.3.A1_at	-2.12e-06	upregulated	CGCAGTGGATGCCAAGTGTCAGTTCTTCCCCACGGAGACCCCGTTCCTCTTCCAAATATGACCTGTAAGGAAGCAATACTCCGGCTCAGTACATTAAAAGTAAAG	---	---	N/A	---	-	no IPS match	---	---	0	Xl.57193	---	---	---		---	---	---	---	---	---	---	---
Xl.51021.1.S1_at	8.28e-05	downregulated	TGAGCAGAATCCTTTGCCCACGTGACCCTCCTCAAACTCTACACGGGCAGTCGCCCCACACCCACCAATTGCTGTTCAGTCTCCTCCTGCTGGTGGGACTCAAGAACATCAACATTGGCCAATGTGAGCCATTTACTTGCTTAGAATTTGCTCCGGGTTCCTCTGTGGCCTCTCCGAGGTTGGACTTCTCTTTGATGGTCGACCACTCCTGGGNCTNCTCTGTCCTCAATCTGATGGTTCATTGGTGGAGTCCGAACTCTTCAGCGAGACTCTTGTAGCCTCTCCAGCTTTATGGGCATCAACAAGTCCTCATCCTGTTAGTGCCCATCCCCCAATGTGATGTGTTTGTGGGATNAGAATGGAACCCCAGATCTTTCAATAAAACTCTCACCCCTCATT…	---	---		---	-	seg (SEG), SignalP-NN(euk) (SIGNALP)	---	---	0	Xl.75430	---	---	---		---	---	---	---	---	---	---	---
Xl.51042.1.S1_at	1.33e-05	upregulated	TACATGGTGCAGATGACTTCTTGCCTGTTCTTATGTATGTGCTGGCTCGATGTGACCTTACTGAGCTGCTGCTGGATGNGGAGTACANGATGGAGCTAATGGATCCAACTTTACAATTAGGAGAAGGTTCCTATTATCTGACAACGACATACGGAGCCCTGGAGCACATAAAGTACTATGATAAGATCACAGTGACTCGACAGCTGAGTGTGGAGGTGCAGGACTCCATCCATCGCTGGGAAAGGAGAAGGACTCTCAACAAGGTTAGAGTGTCTCGTTCATCTATACAGGATTTCATCACAATCTACTTTGAAGAGCTGGACTCCAAAAGCAGGACTTTGGTTATTAAGCCAGACACAAATGTAGAGCTGCTGCTGCAAGATTGCGCTGAAAAGTTCC…	---	---	N/A	---	P:signal transduction; C:endosome; C:cytoplasm; F:molecular_function; C:cytoplasmic vesicle; C:cellular_component; P:positive regulation of GTPase activity; F:GTPase activator activity; P:biological_process	IPR000159; IPR003123; IPR013995; PTHR23101 (PANTHER), PTHR23101:SF27 (PANTHER), seg (SEG), SSF109993 (SUPERFAMILY)	---	ras and rab interactor 3	9	Xl.51042	---	---	---		---	---	---	---	---	---	---	---
Xl.51108.1.A1_at	1.99e-05	upregulated	GTTAGTGGGTTGTCAGTTCTGTATTTTGTCCTGTTGGTGCATTTGACCTTCTACAGTATCTGACTGACTGGATATCACAGGATTGCACCTTGGAGTAGTTGTTTAAGGCTTGTTTATGTCTACTATGAAGAAAGGGGCTTTGCAATAAGGGTAGCCGGCCCTGGGGCTGCAGAGGGACCCAGCAGTGTAAAGGGTCCAGTCTTAGGTTGTAACTTTTTAACATAGATTTGGAAAACTCTTTTAATGTTCCTAAATATTTATTGATAACATTGGTAACTTTTTATGGCTAAAGCTAGATCATACATTTTACAGTTATTTCTACCCTTTTCTATATTGTGTTATTTTGCATTATGTTAGTACAGTTATGGGAACTGATATTCAGAATGCCTCGAACCTGGG…	Hypothetical LOC495062	LOC495062	N/A	Hypothetical LOC495062	-	seg (SEG)	---	---	0	Xl.51108	LOC495062	495062	Q5XH56		NP_001088232	NM_001094763	---	0005622 // intracellular // inferred from electronic annotation	0003677 // DNA binding // inferred from electronic annotation	---	---	---
Xl.51120.1.S1_at	1.48e-06	upregulated	GGACCTGCTGAGTATTCAGACTCTAATGGAGATTCAGAGCAAGAGGATGGATGAGCTTTTAGAGAAGATTAAACTGCAGCAATACAAACTGGATAAACAAAACCTGCAGATTAAAAGCTTGCAAAATACAATTCAGAATAACAGACTTGAAACCCAGACATGGAGGAGGATGAATCTCAAAAAACCTGTTGAAGATGAAGCTCAGAGTAACAGTAGCATGGAAGATGGACAACATGTGTTCCCTTCTGACTGCCACCAAATCTTCCTGGAAGGAGAAAAGTCCAGCGGTATCTACTCAATACAGCCATCTGGGGCTCAGCCTTTTGAAGCCTACTGTGAAATGACATCAGATGCAGGGTGGACTGTTATACAGAGACGTACCGATGGCTCTGTTGATTT…	---	---	N/A	---	F:receptor binding; C:extracellular space; P:signal transduction; P:negative regulation of apoptosis; F:enzyme inhibitor activity; P:angiogenesis; P:multicellular organismal development; P:triglyceride homeostasis; C:proteinaceous extracellular matrix; P:cell differentiation; P:negative regulation of lipoprotein lipase activity; C:extracellular region; P:negative regulation of angiogenesis; F:tra…	IPR002181; IPR014716; coil (COIL), PTHR19143 (PANTHER), PTHR19143:SF16 (PANTHER)	---	angiopoietin-related protein 4 precursor	21	Xl.76379	---	---	---		---	---	---	---	---	---	---	---
Xl.51130.1.S1_at	0.00032738	downregulated	GGGCTGTGTTCTATTCCTGTGTAACAAGTGCTACTCGGTGCTGGGGGACTCGCTCAGTGTCTGTGGGGACGAGGAAAGCCTGGGCGCCATCGCCTGCCTGCGAGTCACGGAAGATTTAAATGTTGGAGAATCAGTACTTTTTGTGGTAGAAGGTAACCTGAAAGGCTGTGCTTATTACTCTTTAGTCTGTCGTTCCTGTGGGACCAACATTGGCTTCAACCTTTATTCTGCGCCTAGAGCTTATGCCTTCCTCAGAGGATTATTCTGTCTCCTCAAAGAACATATTCTCTGCTACAAACTAAAATNCAGCTCTCTGGTCCCAGGAAATGAAATGCATTTTGAATTTCCAAGCCTTGATGAGGACATAGCACAACTGAAGACACAACTGGTGCAGCTGCA…	---	---	N/A	---	C:chromatin; C:Cajal body; C:chromosome; C:nucleus; P:mitosis; C:chromosome, centromeric region; P:cell division; C:chromocenter; P:biological_process; P:cell cycle; P:cell communication; P:nucleosome assembly; P:CenH3-containing nucleosome assembly at centromere; C:nucleoplasm; F:protein binding	coil (COIL)	---	opa interacting protein 5	15	Xl.51130	---	---	---		---	---	---	---	---	---	---	---
Xl.51206.1.S1_at	-0.00023423	downregulated	AATTGCACTACTGTTTTCCTGACTGGAAAAGCATATTTGCAAGTAAAATTGCGTCCGATTTGTAAAATGAGAGAGATAAGAGTAGATGGTGGGAGGGTCGGTTTTCACTTTAAAAATAGACTGGGGTTTTTAAGTAGAGCCTAGAGTTTCTAATGAATGTGATTTCCACAAGAGGATTATTTCTACGAGAGGATTATTTACGTAGAGTTTTGATATGAACGTCCTGCTGGTGAAAGCGCGTGTTTTTTGTTTTGTTTTTTTTCTGCGGGGCTTTCACTGTGATGTCACAGCGTTCAAAGCCAGCAGAAATAATGTCAATTTATATGGCCTAGCAAAGGGGCTTCGGCTCTTAATTCTTTATGCAAGGGAAGNAGGCGAAAGTGACAGGACAAACATCAA…	---	---	N/A	---	-	SignalP-NN(euk) (SIGNALP)	---	---	0	Xl.51206	---	---	---		---	---	---	---	---	---	---	---
Xl.51209.1.A1_at	-0.00024717	upregulated	GGATCATTCATTATGGGACAGTCTATAATTTGGTTAAAGTCTGCAATGTACTCCACATGGATGTGAACAGGAGTGGTTTGAGAAATGCAATATGGAAAGCACTGAACAGATGCAGTGAAAAAGATAATCGAGTTATAGATGCTGTTAAAGTAGCTGAGGTGTGTATTACAATGAGATTTACAATTGCTTTCCTACTCAGTGCTCCAGAACCAAATCTATCTACTCATCTTGGCTGCATCTCATTCACACTGACTTCCAAATAACCAGTTTTATTTACATTTTAATACACACAGCGTGTGCTTTTCTCATCTGCCATTTAGCTACATCAGTCCATTGCTCATGATTTGGGAGCCTCAAATGCAGAATATATTTTTATTACTTTTGCCATTCACTTGCATC…	---	---	N/A	---	-	no IPS match	---	---	0	---	---	---	---		---	---	---	---	---	---	---	---
Xl.5126.1.A1_at	-8.49e-05	upregulated	ACAACCCCTTAAGTCAGAGTACTGGCAAAAATCAGTTTATGTACCTCATTTAAATTACTTTTTTCTGTTATAGGAGGATTCATAGTTCCTCCCCCGATCAGCACGGAGACCCATTTTTGAGTCCCAGTCTATAAGTTAAAAATCTGATGCAACCAATTCATCAAAAGTACTGGAATCACTACAGGTATGGGACCTGTTATTTAGAATACTTGGGACCTGGGGTTTTTTGGATAATGGGTCTTGCTGTTCTTCATACCTTAAGTCTCTGGAAAATCATATAAAC	---	---	N/A	---	-	SignalP-NN(euk) (SIGNALP), tmhmm (TMHMM)	---	---	0	Xl.5126	---	---	---		---	---	---	---	---	---	---	---
Xl.51302.2.A1_at	-0.00044459	upregulated	AAAATATAGACCCCTATGTTCCCAACTGCATTTTAGGAAACTTGTGTTACAAAT	---	---	N/A	---	-	no IPS match	---	---	0	Xl.83996	---	---	---		---	---	---	---	---	---	---	---
Xl.51315.1.S1_at	0.00016369	downregulated	GGGAGTTACGAACAAGTAGGAAACAAGCACACGGGCACCCAAAGGAAGAGGCCAAACATGCCGCGTTTCGGTGCAGGGGAAATCTCAGCCGGATTCTCACATAAACCTGTTATGAATGGAGTACAGCGCTGCGAGAACGGGGCACTAAAAAATGGAGTAATAGCAGTGGAGAAGGTCCATAATGGGGGTTTGTATAAGAGACCTTTTAATGAAGCATTTGAAGAGACCCCAATGATAGTGGCCGTTCTCACTTACATGGGCTATGGCATCCTTACTCTGTTTGGGTACCTAAGAGATTTCCTCAGAAGTTGGAAGATTGAAAAGTGTCACATTGCCACTGAAAGGGTTGAACAGAAGGACTTTGTGCCACTTTATCAAGACTTTGAGGATTTCTACACC…	---	---	N/A	---	P:biosynthetic process; F:transferase activity; P:metabolic process; F:catalytic activity; F:pyridoxal phosphate binding; F:transferase activity, transferring nitrogenous groups; C:integral to membrane; C:membrane; P:ceramide biosynthetic process; P:sphingomyelin biosynthetic process; P:sphingosine biosynthetic process; P:sphinganine biosynthetic process; C:mitochondrion; C:serine C-palmitoyltran…	PTHR13693 (PANTHER), tmhmm (TMHMM)	---	serine long chain base subunit 2	20	Xl.80874	---	---	---		---	---	---	---	---	---	---	---
Xl.51328.1.S1_at	-6.31e-05	upregulated	AACTCTGAGCTTTGATTGGTCCACCTGTGCTTGGCAGAGTAGAACTTCATAACCTGCTCCGGCGCTGAGTCTTGAGGTCCCACTTTGAGAAAACCTGGCTAACTTGGAGTGTGGAAGTTTCATACAAAACTCTTTGAAGAGTCTGTCTCNNNNNNNNACCTTTTGGCTGTAGAGAATTGGCACGGGATGGTCCCTCCCCTGATATTTCCTGGTGCTGTGTAATCTTATCCTACTTTAAAGACTCGCTATGCAATCCAGGCATGGGGTATCTAATGTGGCCATTGATATGTTTGGTTTTATTTTTTTGTATTACATATTACCCTTCAAACTAGAAGGAAGAATCTCACGTCAGTCGGGAAAAAAAGCATTATGCATGGAGACAGGTCTTTGGTTTTATAT…	---	---	N/A	---	-	no IPS match	---	---	0	Xl.73194	---	---	---		---	---	---	---	---	---	---	---
Xl.51455.1.S1_at	0.00016803	upregulated	AACGACCCCCTGACACCGGCACAATCCTGGCGACCCCCGTGTGGCAGCGGCAGCGCTTGTCTGTCTGGCGGAGAAGAGGAGAGACAACAGAACCAGTGAGCTCCAAGAGGCGTCGGGCGACCTCTCCTTCCAGCAGTGTCAGTGGGGGGGACTTTGACGACAGCCCCCACTCTACAAGCACCCCCAACTCTGGGCGCAAGAGAAGACGACCCCCACATGTGGCCCCTGTGGATCCAATTGCAGTTTGCCATGAACTTTACAACACAATCCGGGATTATAAGGATGAGCAGGGCCGGATACTGTGTGAACTCTTTATTAGAGCCCCCAAGCGCAGAAACCAACCGGATTATTATGAAGTGGTTTCTCAGCCCATTGACCTGATGAAGATTCAGCAGAAGC…	---	---	N/A	---	F:chromatin binding; P:chromatin remodeling; F:DNA binding; C:nucleus; P:mitosis; P:regulation of transcription, DNA-dependent; F:protein binding; P:negative regulation of cell proliferation; C:nuclear chromosome	IPR001487; PTHR16062 (PANTHER), PTHR16062:SF5 (PANTHER), seg (SEG)	---	polybromo isoform cra_h	9	Xl.80741	---	---	---		---	---	---	---	---	---	---	---
Xl.51488.1.S1_at	0.00027439	upregulated	ATTGATACCTCCAGGCTCGAACTTTTGCCCTTCAACAATAACCCCCTAGACCTTCCTGCTGCTGATGAGAAGCCCTGCCCCTGTTAATAGCCCATCTGGAGTAGTGAGCTTCTGCCCTCAATATCCCCCTGGGGCAGCTGCCACTGGAGCCATTGCCTGAAACCCCAGTAAGGGCAGCGGTTTTACAACCCTGGCNGTGGCGCAAAATCCCAGCAATTTGTCCCGCTGTGCTACTGGATCTTTCCACTAGTTCTGCCCAATAACCCTCCCTGTGGTGCAGCACCACTTGCAACTGAAGTATTGCCCCTCCACAACAAGCATTGGGCAACGTCTTGTGGAAGCTGCTCTTTTACTGGTCCTTCACCCATTTTTGGGCCTGGAAACTGCACCAAATATTCC…	---	---	N/A	---	-	no IPS match	---	---	0	Xl.73293	---	---	---		---	---	---	---	---	---	---	---
Xl.51569.1.S1_at	-3.59e-05	upregulated	TAATCATTTTCCTCACCATACCAGGCTATCAGGCCTACAACTGCACCTCATGTGAAGACACAACATGCCCACCGATTCTGTTCNGNTGCAANGGCCATAGAGCGATCGATCCATGCGGATGCTGTGAGCATTGTGCCAGGGGCTATATGGAACCCTGCGGAGGTGAAAACTGGGAAATCGGCTACTGTAATGATGGACTCAAATGTGCCGCAGTAAATNGAACTGGTCTTGCTGAGATTCCTAACATAGGGATTTGTAAGGATCTAAAGGAGTTCCCACTTAAACACTATTTTGAAGATAATGATGAAATCTGCCCAATACGAACTGGATGTTACAGGGCAGTAGGACATTGTGATTGTATTACGAAACATACCTGCATTCTAGATT	---	---	N/A	---	P:regulation of cell growth; C:integral to membrane; F:insulin-like growth factor binding; C:membrane; F:enzyme inhibitor activity; F:serine-type endopeptidase inhibitor activity; C:extracellular region; P:negative regulation of cell proliferation; P:cell adhesion; C:extracellular space; C:extracellular matrix; F:protein binding	IPR000867; IPR011390; IPR017891; PTHR14186:SF8 (PANTHER)	---	insulin-like growth factor binding protein 7	12	Xl.71345	---	---	---		---	---	---	---	---	---	---	---
Xl.51577.1.S1_at	-0.00010543	upregulated	TCAGGCGGCGCTTAGGTCTGAATCGGCGCTGCATTTATAAACACAAATTTGTAATATTCATTTAACTTGTCTTTATTTCTGAATTGAATATGAAAACATTGGGCACAGATGATATCATAACTTTTAATGGAGGTTCCACTTCTGGCACACTGCTACCTAAAACTATGGTGTTCTAAAGCACTGCCTGAAAAATCCATTTCCACGTCCTTAAAAAACGTCCCTGCGAGCAAACGGTTAAGTCATTTGCTCTCAAACTTATGGACACTTTACGCAAGTGCTAGAAAGGAGCGAGTGCAAGACCAGGAGTTCA	---	---	N/A	---	-	no IPS match	---	---	0	Xl.81435	---	---	---		---	---	---	---	---	---	---	---
Xl.5159.1.A1_at	-0.00013051	upregulated	GCAGATTGTCTCATTACATCATACTAAAATTGAATCTAAAGGTGAACAANCCCCTTTAATACCTTGCTGTCACTATTAGGAAAGATACATTTTCCTACAGGATATGTTTTTTTTCCCCTTTAATATTTGGACAATCCATGACTGCTGCTGTTTTTTTCCCTATTTCAGTCACTGTACAGTACAATTTATTATACTATAAGAAATAAAACCAGCTAGATAGTTCATTTTATTTTTAACTCCAGACAGAAGTTACACGTCACTTTGTAATGTCTATCAAAGGGAATTTGATACCGCTTGTTTAAGTATATTGCACTATTCTTTATATGTAATGTTCCAATGTACGTTATT	Hypothetical protein LOC100158435	LOC100158435	N/A	Hypothetical protein LOC100158435	-	no IPS match	---	---	0	Xl.75370	LOC100158435	100158435	B1WBD6		NP_001121344	NM_001127872	---	---	---	---	---	---
Xl.51660.1.A1_at	-6.79e-05	downregulated	GAATGAGAATGAACGGCCTCCATTGTGTTTGTGTGTAAATGGGAGGACAATGGTGAGGCTTATGGAGAGCAGTCAATATTGAAATTAGAAACAAACACAGTGTAACCAGCTCTGGGCTTTAAAATACTTGCATTTTCTAGGGATGCAACGAATCCGGGATTCTGGCTTTTTCAGCAGGATTCGGATTCGGCTGAATCCTTCTGCCCGGTCCAACCAAATCCAAATCCTAATTTGCATATGCAAATTAGGGTTCAGTATTCGGCTGAAACGTTTGTGAAGGATTCGGGGTTCGGCCCAATCCAAAATAGTGGATTCAGTGCATCCCTAAATTTTTTTCAGTATTTGACACAATTGTACACTTTATTGCTTCCTCCCTACAATTTAATTTTATGCAAATTT…	---	---	N/A	---	-	seg (SEG), tmhmm (TMHMM)	---	---	0	Xl.73375	---	---	---		---	---	---	---	---	---	---	---
Xl.51687.1.S1_at	-0.00014056	downregulated	ATTACTGCTAAATAAGTTGATCTACAATATACTCTATGGAAAAGGCTTCAATATTTCTTACCAGTTTCTATTTAAGTGGGAATATTAACTGGCAAGCCAAATAGTATGGCACCCCACCAAAAAAATAAAAACTGTACCAGTGCATTAAACCCTAAATAAATGACTGAAATGCTGACTGATTTTTAATGTCCCCATTCTTTTTAGGTGGAATTGGA	---	---	N/A	---	-	seg (SEG)	---	---	0	Xl.80073	---	---	---		---	---	---	---	---	---	---	---
Xl.51756.2.S1_at	7.57e-05	downregulated	GGGATCACTGAGCTAATGTGTGATTTGTATGTGTGTTCCTCCAGCTCTTTGTCAGATGTTCTGCCGGAGAGCTGCTGCACACTTCTCTGAGTGATCTATCACTCTCCCAAACAACAAGGCTGATTACAAAGTCAGTTAGCAAAGCCTTGGTTTTCCCCCAGATAATAATAATCATTCCTAATATTTCTGTACTTGCTGCTGTCTCCAAAGTGTCGTTATCTCTGCAGGGTTAGGAGCAACTGCTCTCCTTCCCAAACATCCTGATGTGTTGTCATTTACCTCTCTGCATAAATGCTAATGAAGGGGAGCCTGCTTCACACATGGACCGAGATGTCAATGGAACCCACCCAAGCAGAGAAGCTCTGGCAGAAAAGGGTGGGGATGCACAAGCCACCTTCA…	---	---	N/A	---	-	no IPS match	---	---	0	Xl.70967	---	---	---		---	---	---	---	---	---	---	---
Xl.51833.1.S1_at	-1.72e-06	upregulated	TAAATGTGGTTTACTGTTCAGAGAAGTTATAGCTCTTTTAAATATTCTAAATATTGGCATATTGCCCCAAAAGTTATACTACCTATATTGCTTTTAAAATTAGAAAAATCCTCTTTCTTGTGATTTTATTCTCTGATCGATTTTTGCTTAAATTTTCAAATGCTTCTATAAACTTCAATAGTCAAGCAAATTAAGAATTTTTCATAAGTTGAGCAATAGAAATATTTCCATTCAAACAAATGTTAATGTGGTTTGAATGAATGGTTTGAATGCTCCTGTTTGAGCTCCTATATAAGCTACTGGCAAAAATAAGATACAAAAATTGCTAAATGCATACAAAATTAGCAATCTGCAGGAGAAAAGGGACTTTCAACAGGGTTGAACTAAATAAGTTGTCTT…	adenosine deaminase, tRNA-specific 2, TAD2 homolog	adat2	N/A	adenosine deaminase, tRNA-specific 2, TAD2 homolog	-	seg (SEG)	---	---	0	Xl.51833	adat2	734534	Q4V7V8		NP_001089483	NM_001096014	0008033 // tRNA processing // inferred from electronic annotation	---	0003824 // catalytic activity // inferred from electronic annotation /// 0008270 // zinc ion binding // inferred from electronic annotation /// 0016787 // hydrolase activity // inferred from electronic annotation /// 0046872 // metal ion binding // inferred from electronic annotation	---	---	---
Xl.52116.1.A1_at	1.13e-06	upregulated	CCCACTTGCTTTTGTTGTCTTTAACCTTTTCATTACTCTAATTTGTCTTGTAATTTTTTTTGTCTGTCTTCCCAATAGGCAGTCAGNTCATGTCCTCTAATTTTTATTATTATGATTATTTTTGAGTCTGTCTTTCCAACAGGCAGTCAGCACATGTCCTCTAATTTGTATTATTATTATTTTTTTGAGTCTGTCTTNNCAACAGGCAGTCGGCTCATGTCAGACCCCCACCCCGCACACTTCTTCCTAATAAACGGGAATGACCTGAAGGTACAGCGCCAGCTACATTGTTGTTCCAGTATCCGTGCTTTGGAGTCGTTGCAGTACTTTGTACACGTCCGCAGGCCGATATGACAACCCTTTTTTTTAAATGGTGTAAATGCTGTAAGGATTTGTACA…	---	---	N/A	---	-	tmhmm (TMHMM)	---	---	0	Xl.79233	---	---	---		---	---	---	---	---	---	---	---
Xl.52118.1.S1_at	0.00016776	downregulated	CTATGGCTCCTGTCCTGAGGCGGGAGGACAGTGGAGTGAGTGTTATGACTGATAGCACCCCGGAAAGCATTAACACCACCTCGGAACCATTCAGTAGTACATCAACTGCTAGCATCTCAAATGATTCTCATCGGCCCAAGTCTCCAGAGTCCACCACTCCAGTCCCGGCCTCTCCACCCAGGTCTCCTGTGACATCTCCGCTACAAAGGATGAATTCATTCCATGGATACCCTTCCCTGATATCTCCACCTCCTCAAAGCAGCTACCAGCCAAATTACTATCAAAGGAACTATGCTCCAGACTCCCCATCGTCCTTCATTAATAATAACGCCAACATTTATAGGNCTTTCCGGATGAGGCAAGACAACTTCAGCACACCAAGGTTTAATCAAGGCTGGA…	---	---	N/A	---	-	seg (SEG)	---	fa83a_xenla ame: full=protein fam83a	0	Xl.52118	---	---	---		---	---	---	---	---	---	---	---
Xl.52139.1.S1_at	-5.99e-05	downregulated	GGTAAACCAGATTTCATGGAAACTGTGTATTTCCAATGGTCTAAGGACTTTTTATTTTTTCAGCTTCTATTTTCTTATCTCAGCCTCTTTTTCGGGGGAAACAAATGACGCCACTAGTGATGGGCGAATGAATTCGGCAGGAGTGGATTTGCGGGCGCAAATGTTTTAGCGAAACTGCAATGAAAATCTGGCAGCGCAAAATTGTCGCACATCAAANTTGTTGCGAGTATAAACNTTGTCACACATAAAAATNATTCGGANNNNTGTTGACTTTAATGCATTTGGACAAGATAGTCACGCGTATAAATATTAGGGATGCACGGAATCCAGGATTCAGTTCGGGATTCGGCCCTTTTCAGCAGGATTCGGCCCTTTTCAGCAGGATTCGGATTCGCCCGA…	---	---	N/A	---	-	SignalP-NN(euk) (SIGNALP), tmhmm (TMHMM)	---	---	0	Xl.4731	---	---	---		---	---	---	---	---	---	---	---
Xl.52165.1.S1_at	-8.42e-06	upregulated	TACCCCAGGCTTCAGAGGTGTCATATGGACTGCAAAGCTGTGGACTTTTCCCAGTTCTGGGCAAACGGAATGAAGGTATCCCCCCCAATAACACAGCACCCCCTACATCTCAGAGCTATGGGCAGGGCATGGAAGTGTGGCTAGAAGCCCCCAGGTCGTGTCGCGTGGGGCAATCGGAGAGCCAGGCGCCCACCTCCTGCTCCTTTACCCAGAACATTAAAGAGGAGAGCTCCTACTGCTTGTATGACTCAGACAAATGCCCGAAAGCCTCAGCTGCCACAGAGTTATCCGGCTTCCCAAGGGTTAACTCTGAGCCCAGCCCTGACCCAAATGTGAGTTCTGTCCCGGTACCGGGCTACTTCCGCTTGTCCCAGGCTTATGGCTCTTCCAAAGGTTATG…	---	---	N/A	---	C:transcription factor complex; F:sequence-specific DNA binding; P:multicellular organismal development; P:spermatogenesis; F:protein binding; C:nucleus; F:transcription factor activity; P:regulation of transcription, DNA-dependent; P:transcription, DNA-dependent; F:DNA binding	PTHR24326 (PANTHER), PTHR24326:SF202 (PANTHER), seg (SEG)	---	homeobox a10	10	Xl.52165	---	---	---		---	---	---	---	---	---	---	---
Xl.52185.1.S1_at	9.56e-05	upregulated	CATGTAAAATTTCTGGCGGGCGACCAATATGCNGGGCATCCCTCAGTAAATGAAATCACCAGTCTTGCACCCTGGGTTATTGTTAATCTCCAAGAAAAATAAAATGAGCCACTAAAGCCCGTGCCTCCATCTTATTAATTGTTATTTAAGTAGCCCCTGAACCAGCTGTATAGGCACGTGTGTGGTGTAGCACTTTTGGCAGGTTTACTATTCTGCACACGCGGCTTGCATAATTCGGCACAGGGAATATTTAGGTAAGCGGAAATAAATTCATTACTTTTATTATGTACTTCTCCTTTAAACCNATCATTTGTATTGTCTGATAATGTAGAAACCTGTGGCTCCTCTTTCTCATTTATTAATCTGCTAATACCACTGTACCATCATGCTAATTACTGC…	---	---	N/A	---	-	no IPS match	---	---	0	Xl.79473	---	---	---		---	---	---	---	---	---	---	---
Xl.523.1.S1_at	0.2424	upregulated	ACCAGCCCCTGGTCCTTAGCAGAAGCACAGCAGCCATCGGCCCAATCCTCAGTGTCCCCACAAACCTCATCTCTGGACAGTTCTTACCTACAGCAGCGACCGCAGTAGCCAAATGGCCAGCGCAATAATCTCTGGGGCAATCACACTCTAGCAATTTGCAAACCAGCTTCTTTTCCTAAAAGCCAAGACTCTCAATGAACTTTTCTTGTTAAACTGTACAAATCTGGAATGCATTCTGTGCAGGTAACACGTCAACTATTTGTACATATTTCTATTGAAAAAAAGAGACTTGATCGAGTTCACTTTTTATTTTTTTAAGAAAATTTAAAAANATCTGTAGATTAAACCTGAGCTTTCAGTTTTTTTGAAGGCTCACTATCCCTTTATCACAAAGGAAAT…	forkhead box D3	foxd3-b		forkhead box D3	-	seg (SEG)	---	---	0	Xl.523	foxd3-b	373610	Q9DEN3		NP_001079078	NM_001085609	0006350 // transcription // inferred from electronic annotation /// 0006355 // regulation of transcription, DNA-dependent // inferred from electronic annotation /// 0007275 // multicellular organismal development // inferred from electronic annotation /// 0007399 // nervous system development // inferred from electronic annotation /// 0014034 // neural crest cell fate commitment // inferred from …	0005634 // nucleus // inferred from electronic annotation	0003677 // DNA binding // inferred from direct assay /// 0003677 // DNA binding // inferred from electronic annotation /// 0003700 // transcription factor activity // inferred from electronic annotation /// 0016564 // transcription repressor activity // inferred from direct assay /// 0043565 // sequence-specific DNA binding // inferred from electronic annotation	---	---	---
Xl.52326.1.S1_at	1.02e-05	downregulated	AAGTCTTTCAGTTCCATTGCTGCTATTGTCTATCTTTTACCTTACACTTTTGACTGGAGAACTTCACTTGATAGCTTCTATTAACAGTATTCAAGCCTGAACTGGTATTGTATTCCACGTTCAGATATCCTCATCTGTTCTTAAAGTGNAAAAGATTCCACATGTTTAAGNGTNCTATGGTTCTAGCAGNTAANGTATGAGAAAAAAGAGCTGCTTTTTATATATTCCGACTGA	---	---	N/A	---	-	SignalP-NN(euk) (SIGNALP)	---	---	0	Xl.2328	---	---	---		---	---	---	---	---	---	---	---
Xl.52506.1.S1_at	-5.45e-05	downregulated	TAAGTTTCCCTCGTGTATGTATATATTAACATAATTGATTATAACTGATGAACTATCGAACTAGTAGAAGGGGGTAAATAAAATGCCAATCAAAACTGCAACTTTTCTATTGCAACGATATTACTTGCAAGGCCCTACCTTTAAAGAGTTGGTTAAATAACAAAATCCTACAGTTTACATGGCCATGTGCTTGTTTACAACACTGTGCCTAAGTAAGCTTATAACTTGGAGGTGATTAGTATGGAACTGGCATCCCTTATGTTATGGCTACAAACATAGCAGATAATAGATCCTTGGACTATTTTAAGTTTGGTTAATGGCTATTAATTCAGTGCTTAGTCGGTTTTTAGCAAACTATGGCCAGAGTGGATCGTTTTTTAAAACTTGAAATTGATAAGT…	---	---	N/A	---	-	no IPS match	---	---	0	Xl.57835	---	---	---		---	---	---	---	---	---	---	---
Xl.52558.1.S1_at	0.00022389	downregulated	GTGTAAACTCCTTACATGTCTGTTACTCTGCCATACAAAGGCTACCAGGGTCACTGCTCACATTTCAAAATGCTAGTTTGGATAAACAGCATGTGTTACTGTATTATTACTGTCATTTCAGTTAACCCTTAACATCATTCAGNGGTAAAAATAATCTAACTATATGTCTGCATTTACAATATCTATATCTGCTTATATAAGTTGTATGGATTTATTTACACAGGTACACACATAGATACACCCGCTAGTGTATAAATATATGTATTTGTGTAATTATTACATTTANAAGTACACTTATATACTGAACTCATGCACACATATACATGTTATATAGACTGATACCACCGTCTATAGCAGCTTCCATATAGTGCAGCCCTGTTATACTGGGTAATATGCAGA…	hypothetical protein MGC115008	MGC115008	N/A	hypothetical protein MGC115008	-	no IPS match	---	---	0	Xl.52558	MGC115008	734452	Q52KX4		NP_001089402	NM_001095933	---	---	---	---	---	---
Xl.52559.1.S1_at	-0.00024637	upregulated	TTGTCTGTCGCCTCCGTGACTTCACTATCTTCTGATAGTACAACATCAAGGCCTGGCTCAGATGGGTTTGTTCTGGAACCACTTTTGCCAAAGAAAATGCATTCCCGCTCCCAAGATNNATTGGACCGAGATGATCTTGATAAGGAGAAGAAGGAGAAAAAGAAGGAGAAAAGGAGCANCNAGCACCAANAGATGTTTGATAAAGAATTTAAAGCNNNNGNAATTCCACTGCCGCCGTCTGAAGCCGTTATTCTGTCAGAAACGATNAGCCCTCTAAGGCCTCANCGACCAAAGAGCCAAGTTCTTATCTTAGCTACTGGTGAAAGGCGGATTTCTGTGTCTCCAGGCCCAGCTACTCCACAACAAACCCAGCCACCACCCATTACTCCAAGAGTTAAG…	---	---	N/A	---	P:positive regulation of GTPase activity; F:GTPase binding; P:cell migration; F:GTP binding; P:small GTPase mediated signal transduction; P:apoptosis; P:phagocytosis, engulfment; C:membrane; F:guanyl-nucleotide exchange factor activity; C:cytoplasm; P:signal transduction; P:axon guidance; P:integrin-mediated signaling pathway; C:cytosol; F:GTPase activator activity; F:protein binding; P:blood coa…	coil (COIL), seg (SEG)	---	dedicator of cytokinesis 1	18	Xl.72432	---	---	---		---	---	---	---	---	---	---	---
Xl.52562.1.A1_at	0.00017207	downregulated	TACCTTTCCTACACAGTGCCTGTAACTGGTTATATATTTAGCTGGGTCTTTATAAACCATGTTTGCTGTAACTGTAGGAACGACAAGGTTCAGACATGGATCTCCTGCCTACAGGTAATCTGTAGTAATCATAAAGATATTACTTGTTTCCTGTGGGTAAGGTTCCTGCAAAGCTCTGTTTATAACAGGAAACATTCCCTAGCCATATGAGGATTTGTCTCTGCTAACATAGATAACAGTGTACCTTTGCACTAGGCTTTATTGCTTGTACCAGTCCCTGCACCCCCTCTATCTTTGGCTCATGTGTTGCTCCTGTGCTGCATCCTGGTCATGCCACTTTGCTGTTTCTTTGTATACAAAGGTCTGTTCCCTGTTCCGGGGCAGCACCTCTGACCTGTC…	---	---	N/A	---	-	seg (SEG), SignalP-NN(euk) (SIGNALP), tmhmm (TMHMM)	---	---	0	Xl.52562	---	---	---		---	---	---	---	---	---	---	---
Xl.52686.1.S1_at	0.00034382	downregulated	CAGGGAGACTGACTACATAAGAATTTAGTATGTGACCACCTGGGAATCCCGTACCTCTCTATAGGGGATAGGCACTAGAGGCTGATTTTCTGCAAACTGGGAGGGTAAATCCCTCACCTCTCCAGTGACAAACATGGTGGGGAAGTCGGCAAATACCACTGCCGCCACTACAATATACGCAACCGCCNCCAAAGAGCCTGAATCGTGGATAGAAAGTATCTTGAACAAGATCCCATTGCCACGATGGGCCATATATGCTCTGGCNGGTGCGGCTCTGTTCATCATCCTTCTCTTTATCATCTGCATTTGTTGNTGNCTGCTGCAAAAGTNANAAAAAAAAGGAAGGAAAGAAGGATAAAGGAAAGAAAATCGATATGGATAAAGTGCCGAG	---	---	N/A	---	C:synaptic vesicle; C:membrane; P:transport; F:transporter activity	seg (SEG), SignalP-NN(euk) (SIGNALP), tmhmm (TMHMM)	---	mgc86555 protein	4	Xl.11093	---	---	---		---	---	---	---	---	---	---	---
Xl.52711.3.A1_at	0.00010661	upregulated	TTTCTCTCCACTACCAGGTTCCACCGATCTAACTGGACAACCATCCCCTCCTCCACATGGCTTAAGATCTTAGAGATTGGCTCATCTGTGTAGCCCCCA	---	---	N/A	---	-	PTHR11255 (PANTHER), PTHR11255:SF5 (PANTHER)	---	---	0	Xl.85149	---	---	---		---	---	---	---	---	---	---	---
Xl.52718.2.A1_at	6.87e-05	downregulated	GAGCAGAATATATCGTCGGGCACTTGCTGTTTAGAGACTTAAAGCTGTTGTTTTTTTAATTAGATTTTATTCAGTATATTAAATAAAACCAAGGAATTCTCATATTTCAGCTAAATGAAAGTGCGTGAGTATTGTGAGCTAGTGAGTGATGAAGCCGCAGAAGGATGCACAGCACTGAGAAATGATGAGCTTGTCATGGCGAGTACCTTTGTGCTTTCATTGAGCCATAATGTATATAAATGCAAGAGGATGCAATAAGACAGCGAGGGTGGAATTCTGGTGCCATATAGGATAATCAGTCAAATGTGAACTCCAGCCGAAATACATTATCCTGCCACTAAAACCTTAGCAATGTCCAGAGCTAATGTCAAAGTGACCAAATTTGATGAAGAAAATATT…	---	---	N/A	---	-	tmhmm (TMHMM)	---	---	0	Xl.52718	---	---	---		---	---	---	---	---	---	---	---
Xl.52730.1.S1_at	-0.0018585	downregulated	GCTGCCAAAGCGATTGACAAGTGCAATTTGGAGGCGCCTTTCTTCGAGGGCCACTTCCTGAAGGTGCTGTTTGATAGGATGGGCAGAATCCTTGATCAGCCCTATGATGTCAATTTACAAGTAACGTCGGTGCTGTCCAAGCTCTCGCTGTTCCCCCATCCGCACATACACGAGTTTCTGTTGGACCCCTACGTGAATCTGGCGCCCGGATGTCGCTCTCTGTTCTCTGTTATAGTCAGGGTGGTTGGAGACCTCATGGTGAGAATCCAGCGGATCCCAGAGTTCACCCCCAAACTCCTACTTGTGAGAAAGAGACTGTTGGGCCTTGAACCAGACGGGCCGATGGTGGATCACATGACGCTATTGGAAGGGGTGATTGTATTGGAAGAATTCTGCAAG…	family with sequence similarity 160, member B1	fam160b1	N/A	family with sequence similarity 160, member B1	-	PTHR21705 (PANTHER), seg (SEG)	---	loc100125175 protein	0	Xl.13748	fam160b1	100036789	A0JPG1		NP_001090553	NM_001097084	---	---	---	---	---	---
Xl.52777.1.S1_at	-0.00012398	downregulated	TGAAACCGGAATACCAACTTGAATGGTAAATCTTTTAGCTGGATGTTCTTGCAGCTTTTCAAGAAAGTTCCGAGAATCTTTCCTTGCTGGGAAATACTCCTGAAAGCTTTGACCACTGGACAGAGTTTCTACAGGAAAATATAATATATTTTAAATGTTATATACTTTTTTTTAAGGTGAAGCATTTGGGACCAGCATCGGACTGTGTGGGGTCCAGGACTTACGATTCAGGGCCCCCCACACACCCCAAGGCAACCCCTCAGCCACACCTCCACCCCTCGTACCTTCTATTCTTAAGGCACAATTGGGTCCCNGGGTGGGAGGTAAAACAGCAGCGCCACTGCCAGGGAGAGGGACTGGGTCAACAGGCCCCACCGGGTTTTTCCTGATGTCCTATCA…	---	---	N/A	---	-	seg (SEG)	---	---	0	Xl.52777	---	---	---		---	---	---	---	---	---	---	---
Xl.52864.1.S1_at	2.52e-06	upregulated	GTACGCAGGCCTCAAGCCCAAAGTGCGAGTTTTACAGTTGGCTGATTTTACAGTTGGCGAAATACGTTTTTGGTTTTTATTGTGATCACTCTCTGCAGCTCTCGCGCACGGATCTGAAGTCTCTCCATCGCTTCGCTCCTAACGCCTCTTTGCTTTGCCTTTACCAGGACGCGGAAAC	---	---	N/A	---	-	SignalP-NN(euk) (SIGNALP)	---	---	0	Xl.52864	---	---	---		---	---	---	---	---	---	---	---
Xl.529.1.S1_at	-0.00034797	downregulated	TGGTTGCAGATACCGCCATTTCAGTATTTGATGCATGACAGCTTATATAATTGGAATCTTGTGGTCATTTGTAGTATTGCTTTTGTAAAAAATTGGAGTAAAAAAATTACAATTTCTGTTCTGCAATAGTTCTACATAGCTATGTTGCTATTCCACCCAATTTCATTCCAATTCAAAGACATTGGCTACTATCTATTGTCTACCAAGATCGTCAAGAACATAATGCAAATATGCATATCATGGAAGTATGGTTTCTCTTCTGCCACAGAAATGAGTAATATCATGCCAAGTTAAACCTTCCTTCCCACAATTACCTTTTTTTGTAAGAAAACCTCCATAAGTTATTTTTAATTATTACTTTGTGACCCAATTGCTAAATAACGTTGACCTTTGGCTACA…	T-box 5	tbx5	N/A	T-box 5	-	no IPS match	---	---	0	Xl.529	tbx5	373738	B7ZRZ7 /// Q9W7C2		NP_001079170	NM_001085701	0006350 // transcription // inferred from electronic annotation /// 0006355 // regulation of transcription, DNA-dependent // inferred from electronic annotation /// 0006917 // induction of apoptosis // inferred from sequence or structural similarity /// 0007267 // cell-cell signaling // inferred from sequence or structural similarity /// 0007275 // multicellular organismal development // inferred…	0005634 // nucleus // inferred from electronic annotation /// 0005634 // nucleus // inferred from sequence or structural similarity /// 0005737 // cytoplasm // inferred from sequence or structural similarity	0003677 // DNA binding // inferred from electronic annotation /// 0003677 // DNA binding // inferred from sequence or structural similarity /// 0003700 // transcription factor activity // inferred from electronic annotation /// 0003700 // transcription factor activity // inferred from sequence or structural similarity /// 0003702 // RNA polymerase II transcription factor activity // inferred from…	---	---	---
Xl.52911.1.S1_at	0.00013134	upregulated	AGGACTATGCCAAGGAATACCAACCTGAATAGTTATCATACAAAATGCTCCTCTTTTTAACAAAAAAGGTGACATTACAATGCAATACATGCCATGCTCTTCTGATTACATATTCGTGGACCATCACAATTTTTGGATCCACTTCCACTAGTGCCTTTTAAGCTGGACTACATCTCGTAGTATCCCCCCAATTGTGTATCAGTCATACACTGAGCCATTAATGACTGTGCAAGGATACCTCAAATGTTCTATCGGGCTTTTGGGTTGTCACCATATCAAAAAGACATTCATAATTCAGTTGCAGTAAATCTGCTCTGCCTGAAGCATA	lysyl oxidase	lox	N/A	lysyl oxidase	-	no IPS match	EC:1.4.3.13	---	0	Xl.52911	lox	734204	Q599H7		NP_001089167	NM_001095698	0055114 // oxidation reduction // inferred from electronic annotation	---	0005507 // copper ion binding // inferred from electronic annotation /// 0016641 // oxidoreductase activity, acting on the CH-NH2 group of donors, oxygen as acceptor // inferred from electronic annotation	---	---	---
Xl.52922.1.S1_at	-6.47e-06	upregulated	AGTACCAGAAATTGATCCGCTCCTCCAGTTCTTTTGACTTCAGCAGCTATGAACCTCACATCGTGCCAAGTACTAAAAATCCGAAGCAGCTGTTTTGCAAGCTGACTCTTCGTCACATCAACAGGATCCCAGAGCACGTCCAACGCCATGTGCAGGGCAAACGTTATGCCAGAGCTTTGCGGAGATATGAGGAGTGCAAGCGGCAGGGTTTGGAGTTCGTCCCCGCTTGTCTCCTGAACAAAAGTAAACCAAAGCATAAGTCGGGTAGTGAACGGCCCAAAGTCAGAAGGGACGACATGTGGGAGCCGCAAGATAGTGATTCAGAGGATAGCGACTCGGCAGACAGCATGAGTGATTTATATCCAGCNNAGATGTTTACCCAGAAAAATCTAGAGAAGG…	hypothetical protein MGC84893	MGC84893	N/A	hypothetical protein MGC84893	F:molecular_function; P:biological_process; C:cellular_component	IPR008833; PTHR16422 (PANTHER), PTHR16422:SF5 (PANTHER), seg (SEG)	---	surfeit 2	3	Xl.52922	MGC84893	734367	Q58E97		NP_001089317	NM_001095848	---	---	---	---	---	---
Xl.52996.1.S1_at	4.79e-05	downregulated	GTTTGAGATGGCAACCCTAAATGAGGGTCAATGAACAAAATTCTCTGTGGCTACACATTTTATTGCTATTGCTACTTTTTATTTATTTTATTTTTTTATTTGGGTCCTCTCCTATTCATATTCCATTCTCTTGTTCAAATCAAAACAAGGTTGGACCCAGCAACCAGATTGCTGAATTTGCAATTTGCTCAATAAAAAGCTAAAGAACTCAAAACCNNCAAATAANNTGNAAATGATCTCCGANTATCGCTCTCTCCATTNTACTAAAAGTTATTTTAAAGGTGAACAGCCCCTTTANGGCTACTGCATCTGCTTGATCCTGTGTTTGTACTGGGTCTGCCTGGGTGACACACACACACAATGGATTTCAGTGCAAAGAAACCAATAAAANNNTGCACA…	---	---	N/A	---	-	SignalP-NN(euk) (SIGNALP)	---	---	0	Xl.52996	---	---	---		---	---	---	---	---	---	---	---
Xl.53045.2.A1_at	-0.00011548	upregulated	GACACACAGTCTTAGCAGTTGAGAAGTGTAGGTTTGATGGAGGTTTTTGAGGGTCTTTTAGACAGCAGTCTGAAAATGTCCTTTGTTAATAACAATCCTGTCTAATGCTTTTAGCAGTGTGTTATATTACTGACTACAGAGGGTATGTACCTGGATCATATGCCATTTTTGGACAGCAAAACACGTAGCTTGATTATTTGGTACAACCCTTCTCATAGAATGAAGAGCTCCAGAATTGAAAGTATTAATTATAAGGCTACTATGCTTTATACTAT	---	---	N/A	---	-	no IPS match	---	---	0	---	---	---	---		---	---	---	---	---	---	---	---
Xl.53069.1.S1_at	0.00041298	downregulated	ATGATTGAGTAAATTCCCACCTATAGCCAANTGTACCCTGGCTGGCCANCNCAACCATCTATTTAATCTGATTTAAAAGAAGACGGATTTACTGGTGTGCATTTGGCATGTTCTTATGACCTGGAACATAACTGGACTGAAACTGGAGATCACTTTGTGGTTCCATCTGACAGGAAGAATGCATAAATACATTTAATATATTATTATCAATTTTCAATNATTTAGGAGCAAAACTCCCAAATGTGATTGAGTAAATTCCCACCTATAGCCAACTTCACCCTTGGACCCTGGCTGGCCATCCCAACCATCTAGTTAATCTGATTATAAAGAAGACGGATTAACTGGTGTGCAGGTGGCTTGTTCTTATGACCTGGAACATAATTGGACTGTCTCTGAAAC…	---	---	N/A	---	-	no IPS match	---	---	0	Xl.81585	---	---	---		---	---	---	---	---	---	---	---
Xl.53074.1.S1_at	2.34e-05	upregulated	GACGTCTCTTCAATCACCTAGAGACCATCTGGAGATTTAGCCCTGGCATCCCTGGATACCCTCGTACCTGCACTGTAGATTTCTCAATCTCCTTTGAATTCCGCTCACTGCTTCATTCCCAGTTGGCCACGGTNTTNTTTGATGAAGTTGTAAAGCAAATGGTTGCCNCCTTTGAGCGGAGAGCAGGGAATATATATGGCCCAGAGACCCCAATTCCCAGAGAGCTTATGTTTCATGAGATTCNCCAAACGTGATGTGCTGCAGGGTTACATAGTATGGGGAGAGACAGAGAAGCATCGTTGGCTCCAACCAGCCAAGGACANTAANCAGTGAATTCATGAGCCAAACTGCCTTGTGCACTCATTGGGACTCCAAAGCTCAGAACCCCACTTTTTT	---	---	N/A	---	C:mitochondrion; C:membrane; C:mitochondrial inner membrane; F:molecular_function; P:biological_process	IPR005031; IPR023393; PTHR12901 (PANTHER), SSF55961 (SUPERFAMILY)	---	coenzyme q10 homolog a	5	Xl.83598	---	---	---		---	---	---	---	---	---	---	---
Xl.53075.1.S1_at	0.00042243	upregulated	GAACAGTATTTGACTCCTCTCATGCTTCACACAAACTAAAATCTAATTATTCCGCTATTTATATACATACTGTATTTTTGTATAATGCAAACACTGACTATTCCCTGAAAACATCATGAATGCAATTTCCAAATGATTACTAATTTTCGATCCTTACTACCCCCTACTGTAGGGATCGGCTACCATTTCATTCAAGAATAAAATTATCCATTTGTCTTGTATGATTTCCATGAGATTGCAAGATTATTCTTCTTTATCCATAATTAGGATTATTTGCTATAGTTTACTGGGTTTTGTTGTTGTTGGTTTTTTGTTTTTGCTGTTACTGTGAAGGTAACTGGGTTCACTTTTGTCCGGAGAACTCCTAAAAGTTGTAATGGGGTTACAGAGCCAAGATGC…	---	---	N/A	---	-	no IPS match	---	---	0	Xl.53075	---	---	---		---	---	---	---	---	---	---	---
Xl.53086.1.S1_at	-0.00014513	downregulated	AATTATGGATACTGCGCCTCATGGGGAATGTTCTGTAAAGGTCCCTGGTTCTAACATAAGTGATACNCATATGAGTGAAAGAGACTTTGCCAGAGAATCTAGCAAAATTCCACCACTAAAGCCATGTTTTAAAAAAAAACAGGCTCCGAAATTATTAGACTCGGAAACAATAAATGCTCTACGGCCAATAATTACTAGTTTTTTGGGATCTGGGACTCTTGATGGAATATTTGTGTCTAGGAATGGAGCTGGGAATACAAGTAGTTTATGTGAGCCAATTGACAAAAAGGCACTGGGGNTAGAACAGCAGTGCACTCCAAACAATTCACTGATATCTGGGAGTCCAAATCTTAGCCCCTTAAAAGACCAGCCACCGACCCTTCATACAGAGCAGGAAGA…	---	---	N/A	---	F:nucleic acid binding; F:NAD+ ADP-ribosyltransferase activity; F:zinc ion binding; F:transferase activity, transferring glycosyl groups; P:face morphogenesis; P:multicellular organismal metabolic process; P:androgen metabolic process; F:metal ion binding; P:nitrogen compound metabolic process; P:kidney development; P:post-embryonic development; P:vasculogenesis; P:palate development; P:skeletal …	PTHR14453 (PANTHER), PTHR14453:SF13 (PANTHER), seg (SEG)	---	tcdd-inducible poly	20	Xl.53086	---	---	---		---	---	---	---	---	---	---	---
Xl.53238.2.S1_at	2.78e-06	upregulated	TATCCTATCCCGGTCATACATCAGACTNCTGAACCCAGATTAAAAAAAGGTCAAGATGCCAGAGAACAAATGTCTGCATCTCAACACACCTCTCAGAGATAGTGTACCTTTGTCCAAAATGGCTGGAATGACAGTTTACTTGAAGCTTGATAACGCACAGCCAACAGGGTCCTTCAAAATTCGGGGCATTGGTCATCTGTGCAAGACGTGGGCAGAACGGGGCTGTAAACATTTTGTCTGCTCATCAGGAGGAAATGCTGGTCTGGCAGCTGCTTACAGTGCCCGGATGCTCTCCATACCCGCTACTATTCTTGTGCCCAACACTACACCCGCATTTACAATTCAGAGAAT	serine dehydratase	sds	N/A	serine dehydratase	P:cellular amino acid metabolic process; P:metabolic process; F:catalytic activity; F:pyridoxal phosphate binding; P:pyruvate biosynthetic process; F:protein homodimerization activity; F:L-serine ammonia-lyase activity; C:cytoplasm; F:lyase activity; P:gluconeogenesis; F:L-threonine ammonia-lyase activity; P:L-serine catabolic process; C:cellular_component	IPR000634; IPR001926; G3DSA:3.40.50.1100 (GENE3D), PTHR10314 (PANTHER), PTHR10314:SF10 (PANTHER)	---	serine dehydratase	13	Xl.72557	sds	100036931	A1L2R8		NP_001091171	NM_001097702	0006520 // cellular amino acid metabolic process // inferred from electronic annotation /// 0008152 // metabolic process // inferred from electronic annotation	---	0003824 // catalytic activity // inferred from electronic annotation /// 0030170 // pyridoxal phosphate binding // inferred from electronic annotation	---	---	---
Xl.53292.2.A1_at	-0.0005431	upregulated	GTATTTATGTAGAGGCCCTTGTATTGTATGTGACCCTCTAATGCATCGTTATGGACCCTGACTGACGGCCATCTGTGTAATATCCAGAAAATGATTATAGCTAATAGACATTGGATAATCATTCTAATACAAAATAGAAAGCTGAGCAACATGGATATAAAGAAATACCCCCCCCCTTTTGTAAATGAAATTATACTCTTCAGATCATAATTAATATAAACATATAAGTAACTACATTTGCATGTTTTGTGGA	---	---	N/A	---	-	SignalP-NN(euk) (SIGNALP), tmhmm (TMHMM)	---	---	0	---	---	---	---		---	---	---	---	---	---	---	---
Xl.53303.1.S1_at	0.00076873	upregulated	TATAGGCTACATTACCCCAAGATTAACCAGCCGCTGCAGTAGTTTGATCAATCTGGAATGTACAGATACCATTATTTATCAGAATGGTTCCAATGACATCCAGGACTTCCCTGACCTTTGTAGTAACACCGGTGTAGATATTCTTGACGCCACTCTTAATAAGGCGAACTCTGCCAGCGTGGAGAATGTGTTTGAGGAGAGAGAGAGGCCCACGTGTAAGAGAAGGGACTCCATTCTGTCCATCCAAGATAGACAACTCCTTGACAAAATCAAAACGTACTATGATGACGCAGAAAATCGTGATGCATCTTTTAGCATTAAGCGCAGAGAAAGCTTAAACTATATCCCCACTGGACTTGTTAGAAACTCCGTGTTTAAGATTAACAGCCTGCCCCGATT…	---	---	N/A	---	F:Rho guanyl-nucleotide exchange factor activity; P:regulation of Rho protein signal transduction; C:intracellular	PTHR22143 (PANTHER), seg (SEG)	---	plekhg3 protein	3	Xl.70629	---	---	---		---	---	---	---	---	---	---	---
Xl.53332.1.S1_at	2.67e-05	downregulated	GGTACCACTGAATTCATGGAGGTTATAATGTCACAACCCTTCCTGCAAAATGAAGAAAAGGGAATGCAACCTGATGTTTTTATACAGAAGGCCAAAACCCGCTACCTTTCAGTTTACGAAAAGATATTAAGAAATCATGGCCAGGACTTTCTTGTTGGAAATCGGTTCAGCTGGGCAGATATACAGCTTCTAGAAGCTATTCTTATGATAGAAGAAAAAAGTGCTGATGTGCTCTCTGATTTCTCTTTACTGCAGGACTTTAAGCAAAGAATAAGTGAAATTCCTACAATCAAAGCTTTCCTTTTGCCTGGGAGCCCAAGAAAACCTCAGCCAGATGACAAATATGTGGAGGCAGTGAATGCCGTACTCAAGATGTACTACAAAGTGGCTTTTAATTAA…	glutathione S-transferase alpha 4	gsta4	N/A	glutathione S-transferase alpha 4	F:transferase activity; P:metabolic process; F:glutathione transferase activity; P:glutathione metabolic process; C:cytoplasm; F:drug binding; F:protein homodimerization activity; P:xenobiotic metabolic process; F:glutathione binding; C:cellular_component	IPR003080; IPR004046; IPR010987; IPR017933; PTHR11571 (PANTHER)	EC:2.5.1.18	glutathione transferase	10	Xl.53332	gsta4	734548	Q4V7T2		NP_001089496	NM_001096027	0008152 // metabolic process // inferred from electronic annotation	---	0004364 // glutathione transferase activity // inferred from electronic annotation /// 0016740 // transferase activity // inferred from electronic annotation	---	---	---
Xl.53389.2.S1_at	-0.00010737	upregulated	GGGCCACAGACTCTGTTGATGGACAGGTATTGGGGCAGCTTTCTGGGGAAGAACCGGACCGCACCTGGGAGCCAGTGTACCCCGAGATGTCTGAGGAACAGGTCCGTCTGGGCTCCTTCAGCACCTGGCCCTTGGATGTCCCTGGGAGCCCCGAGGTGCTGGCTGGAGCCNGCTTNTTCTACACCGGACACAGAGACCATGTCAAGTGTTTTCATTGTGATGGGGGCCTACAGAACTGGGAACAAGGTGACGACCCCTGGACAGAGCATGCAAAGTGGTTTCCAATGTGTGACTTTCTGCTTCAGGTCAAGGGTGAGGCCTTTATCCGCAGTGTTCAGGAGTCTCTTTTTAGCAGCCCGGAGCCCTCGCCTGAATCTCTGGGGTCCTATGACTATGACA…	baculoviral IAP repeat-containing 7	birc7-b	N/A	baculoviral IAP repeat-containing 7	F:ligase activity; P:protein autoubiquitination; P:anti-apoptosis; P:apoptosis; F:caspase inhibitor activity; C:cytoplasm; F:zinc ion binding; P:multicellular organismal development; F:peptidase inhibitor activity; P:negative regulation of caspase activity; C:intracellular; F:cysteine-type endopeptidase inhibitor activity; F:metal ion binding; P:negative regulation of peptidase activity; P:activa…	IPR001370; PTHR10044 (PANTHER), PTHR10044:SF80 (PANTHER), seg (SEG), SSF57924 (SUPERFAMILY)	EC:6.3.2.-	baculoviral iap repeat-containing 7	19	Xl.77548	birc7-b	100137653	A9ULZ2		NP_001108272	NM_001114800	0006915 // apoptosis // inferred from electronic annotation /// 0006916 // anti-apoptosis // inferred from sequence or structural similarity /// 0007275 // multicellular organismal development // inferred from electronic annotation /// 0043154 // negative regulation of caspase activity // inferred from sequence or structural similarity /// 0051865 // protein autoubiquitination // inferred from se…	0005622 // intracellular // inferred from electronic annotation /// 0005737 // cytoplasm // inferred from electronic annotation /// 0005737 // cytoplasm // inferred from sequence or structural similarity	0004869 // cysteine-type endopeptidase inhibitor activity // inferred from electronic annotation /// 0005515 // protein binding // inferred from electronic annotation /// 0008270 // zinc ion binding // inferred from electronic annotation /// 0016874 // ligase activity // inferred from electronic annotation /// 0030414 // peptidase inhibitor activity // inferred from electronic annotation /// 0043…	---	---	---
Xl.53422.1.S1_at	-0.0015166	upregulated	GAAGCTTGACATAAGATGGTACCATCGCACATTGCAGTTCTGTGACATTGCTGTGCAGGAGCACAGTGTCGGGAAGTGACATCTTTTCTCAGATATTTTTTTTGTGTNNACACTTTCGTGCCTGGTTTTTGTCATTATTAAACTATATGCCGTCAAGCTTTCTGCCAATGGCTAAAGACTGCTTACGCCAGCCCTTCTTTGTTGCTCTTAGATGGGAGCCTTGGTCTTTGCATAGAAGATTATGTGGAGACAGTGGAGAAGATCTGTTGGCGTGGTCTATGTGTGTTTGATGTCATGGAATTTGGGAACAGGAAATGCCTAGAGAGGTGCTCTTCTGCTGTAACTATGTTGGCATATAGCACAAGATTCTTAGGAAAACTAAATTCCATGAACTACTAC…	---	---	N/A	---	-	no IPS match	---	---	0	Xl.53422	---	---	---		---	---	---	---	---	---	---	---
Xl.53440.1.S1_at	0.0028413	downregulated	TCACCCGGTCACCTGTATTGTGCAGGTGCATGTTTTTTTGCTGCANAATTGTGGATTAAANCTGCAATACTGTTACACTCATGGCAAATGGGATATATTTCCCCAATGGAGACGAGCTTGGACCTGGCTTATAAAGAGAGAGGATTCATGATNTGAGATCTATCAGTCGGGATNCTGTTAGAAAACATTTAACCAGCCTTGGCTAAGAGAGAAAGCTCTAGTANTGACCTTTGTTATTTTTCTGAAAGGTATTGCTGGACATTCTATGGATTGCATTTTAATATTCTACAGACTCCCAGTGGATACAAATCTATTTTGTTATGCATTGTGCTGTGNTNTTTTNNAAATGTAATTTTTAAATGTAACATATATAAATGTAAAGATTTGTAATTCCCTGTA…	hypothetical protein MGC115510	MGC115510	N/A	hypothetical protein MGC115510	-	seg (SEG), SignalP-NN(euk) (SIGNALP), tmhmm (TMHMM)	---	---	0	Xl.53440	MGC115510	734648	Q4KLS2		NP_001089591	NM_001096122	0006350 // transcription // inferred from electronic annotation /// 0006355 // regulation of transcription, DNA-dependent // inferred from electronic annotation /// 0045449 // regulation of transcription // inferred from electronic annotation	0005634 // nucleus // inferred from electronic annotation	0003677 // DNA binding // inferred from electronic annotation /// 0003700 // transcription factor activity // inferred from electronic annotation /// 0003707 // steroid hormone receptor activity // inferred from electronic annotation /// 0004872 // receptor activity // inferred from electronic annotation /// 0004879 // ligand-dependent nuclear receptor activity // inferred from electronic annotat…	---	---	---
Xl.53453.2.S1_at	9.41e-06	downregulated	ACTTACAATTTCTGCGGAGGAGAGAAGAGCACANGATNAGAAACACTNGGATGATATCACAGCTGCAANGCTTCCACCTCTTCATCATGCCCCTTCCCAGTTACTCCCATTAGAGGAGTCCATAGCTCTCCAGTTAGCACACAAGAAGACTTTTGAGGAACAACAAGCCAAGCTAGCAGCANGGAAACTTCTGGAAAAGCNNANNNNNNANNNGGTAAAATTTAACCCTGAAGGGGATTCCTACATGAAATACAGGCATGTGAAAGATGGAGAAGAAGAGGCATGACCGAAACACTTGCTCATTGGAACACCATTCTTTATCACTGTGTANGAAGATGTATTACTGGCAAGGCCTGTAATGTAATATAAGTATTACTGAAACCTAATAGGATGCAAAAT…	---	---	N/A	---	F:DNA-directed RNA polymerase activity; P:maintenance of ER location; C:neuronal cell body; C:nuclear envelope; C:nucleus; P:transcription, DNA-dependent	seg (SEG)	---	glutamate n-methyl d-aspartate-like 1a	6	Xl.53453	---	---	---		---	---	---	---	---	---	---	---
Xl.53504.1.S1_at	-7.47e-05	upregulated	GGCAGTACAACTAGTTTTTCTACAACCAAAACTTGCCTCCAAGCCTGGAATTTGAAAATAATCACCTGCTTTGAGGACATGGAGAGCAACATTCAAGGAGTTGGGAGCGACGTGTTGCTCGCGAGCTACTGGTTGGGGACCACTGCTCTAGAACATCGGCCATTGTTGGTGCTGAATCGTCAGATACAGGTAGAATTCTATTGTTTCTGCCTGTATATCTGACTATTCAGCTCTACACGTGTGTGTGTATTGAAACAAACAATCTTTCCTGCGACCAATGGTCGCAAGAACGATCGTAATTGTTACTAGGCCGAATCCTTGTGCCTGGCCAAACCGATTCTGAATCCTTATT	---	---	N/A	---	-	no IPS match	---	---	0	Xl.79214	---	---	---		---	---	---	---	---	---	---	---
Xl.53638.1.S1_at	3.33e-06	downregulated	TTTTTGCCAAAATACCCTGCATGTGACTGAGACTGTGTGGNATTANCCTTAATACTGTGGATCNTAAAATCCACAGAGCTAGTAACGAGGACTAGCATGCCAGGGTTCTAGATTCTGTTTCTAGTTTGTGCNTTGACCTCTGCTGCCAGTTCAATGCATGTGAAGGGTGACTCTTTCTATATGATTTAACTTTTGTCACTCATTCTATTCAAACCCTTTTCTAATGATTTTAAAATTTGCCATTCAAATCACTGCCTGCCTAGGGTCAATTCAATCCTAGTCAAATTATGTGAAAATTCCAAACTGGACAGCCAAAAACCAATATTTTTGACTGACTTCATTATAGTAAAAGAGTGTGAAAAGGATGAACTTCCCCTTNAAAACAGTATATTGTTTTAA…	---	---	N/A	---	-	no IPS match	---	---	0	Xl.12245	---	---	---		---	---	---	---	---	---	---	---
Xl.53640.1.S1_at	5.39e-06	upregulated	GGAGCCTCTACACAGTACCTGGAGCTGAATTGTGAAAGAGATATTGCCCACAGGGTGAGTGAAGAACTCAATATCCCATGCCCTCATAGCCTGGACTTATTGGAACTGCAGGAGTTTGCCAGCTTTGTGACAAAGAGGCGTAGATTTGAGCTTCCACCAAGAAATGGGTCTAAGCATAAGGTGGTTGTGGACCTAGATACAGCAGATTTCGGTTTTTCTGTGGGCGAGGTAGAGGTTTTGGTGGAGACACAAGAAGAAGTGCAGAGTGCCCTTAAGGAAGTGGAAGAAATCTGCAAGAAGTTAGGTGTACTCAGCGATTCTCCAGTTCCAGGGAAAATGTCAACATTTCTCAAGATTAATCGAGCAGATCATTACAAGCAGCTTCTGGAAGCACATGTT…	thiamine triphosphatase	thtpa	N/A	thiamine triphosphatase	F:thiamin-triphosphatase activity; P:phosphate metabolic process; P:thiamin metabolic process; C:cytoplasm; F:hydrolase activity; P:dephosphorylation; C:cytosol; C:nucleolus; C:nucleus; P:water-soluble vitamin metabolic process; P:vitamin metabolic process; P:thiamin and derivative metabolic process; C:soluble fraction; P:generation of precursor metabolites and energy	IPR008172; IPR012177; IPR023577; coil (COIL), seg (SEG)	EC:3.6.1.28	thiamine triphosphatase	14	Xl.53640	thtpa	734744	Q3KQ93		NP_001089682	NM_001096213	0006171 // cAMP biosynthetic process // inferred from electronic annotation /// 0006772 // thiamin metabolic process // inferred from electronic annotation	0005737 // cytoplasm // inferred from electronic annotation	0004016 // adenylate cyclase activity // inferred from electronic annotation /// 0016787 // hydrolase activity // inferred from electronic annotation /// 0050333 // thiamin-triphosphatase activity // inferred from electronic annotation	---	---	---
Xl.53796.1.S1_at	-4.82e-05	upregulated	GACACTTGGTCATCTGTCGCAGAGTCTCATCACAAGCCAATGTATGGACACACTGAAGGACATTTCATCGCTTTCTGCCTGTTCTTTCCTTGGGCAGAAGTTGGCCCACAATGGAGGGCAAGAGAAGCCCCAATTGACAGTGAGCAGAGTTCCCTATAACTGACAGCGAGCAGAGATTTGCTGGGGGCTCAAATGGAACTTTTGAAACGCAATTGATCTATGGGGAGGGGTCGTATATAAGTTAGGTTTTTGGGTTGGAGTCCATTTACTGGTCATTATNTACTAAATACTTGGGTTCAACAGAACTTAAGCTATTGGGGGTTCAGTACAAAATCTGACACATGACTAGCCCAATGTGCCATCTGGCAACACACAAACNGGCTTTCCATACNATAGTAC…	claudin 4	cldn4	N/A	claudin 4	-	no IPS match	---	---	0	Xl.53796	cldn4	734640	Q4FZW6		NP_001089583	NM_001096114	---	0005886 // plasma membrane // inferred from electronic annotation /// 0005923 // tight junction // inferred from electronic annotation /// 0016020 // membrane // inferred from electronic annotation /// 0016021 // integral to membrane // inferred from electronic annotation /// 0030054 // cell junction // inferred from electronic annotation	0005198 // structural molecule activity // inferred from electronic annotation	---	---	AAY16547.1 // span:5-27,83-102,117-139,160-182 // numtm:4 /// NP_001089583.1 // span:5-27,83-102,117-139,160-182 // numtm:4
Xl.53816.1.S1_at	-0.00011692	downregulated	TAAGTTTCCAAAGAGTCCCGAAACATGGATCCACAGGCGCTGGGTATTGCAGCGTGTTGTGCAGGAATTAGTTGTGGCTGCTGTTGTGGGCAAGGATGCCACCTGTCCTGAGACTTATGAGAGGATCCAAACAATTGTGCAAGAAGAAATGCATGTTTGCTATGAGGCTGCTGGAAGATACCCAAGTAACTACAATTCCTGGTCCCATCGCATCTGGGTTATACAACACCTTGGAAATTTAAATGTTAAGCTCCTGATCGATGAGCTGTCTTCAACAAAACACTGGGTCTCCATGCATGTTTCAGACCACAGTGGATTCCACTATCGTCAGTTCCTACTAAAGTCACTACTGTGTAAAACACTA	Protein prenyltransferase alpha subunit repeat-containing protein 1-B	ptar1-b	N/A	Protein prenyltransferase alpha subunit repeat-containing protein 1-B	P:protein prenylation; F:prenyltransferase activity; F:transferase activity; F:protein prenyltransferase activity	IPR002088; IPR008940; PTHR11129 (PANTHER), PTHR11129:SF3 (PANTHER), seg (SEG), SignalP-NN(euk) (SIGNALP), SSF48439 (SUPERFAMILY)	---	ptar1-b protein	4	Xl.76134	ptar1-b	100037038	A1L3L1 /// A9UM26		NP_001106898	NM_001113427	0018346 // protein amino acid prenylation // inferred from electronic annotation	---	0004659 // prenyltransferase activity // inferred from electronic annotation /// 0008318 // protein prenyltransferase activity // inferred from electronic annotation /// 0016740 // transferase activity // inferred from electronic annotation	---	---	---
Xl.53849.1.S1_s_at	27.9806	upregulated	AACTACGTCTGTTACAAGACTGGAAAGATTGTAGCATATCAATGTACATGCTGTAATCTTGTTTTATTATTATTGTATATAATGTATATATATTTTTGTACAGTTATCTAACTTAACTTAAATTTGTTTCGTTCTTCATTTTTTACAATGCTTTAATATGTGTATGTTAACCGTTTTTATTTTTGTTTGTTTGCGATAAATCTATGCTTATCTGAAAAAGAAACCATTCAAAGCACGAAATAGATTCTCAAATAGAAATTGTTCTCAGTTAAAGAGAGGGACAGTCCAGTGACTGCTTACAGTTCTGTTTATTACGAGCCATCCGGCAGTGTTGATTGTACTGGAAACATTGTATTAACTTGACTTCCTTTAGGTGCCAGAGAGGTATCCAGTGCATTT…	connective tissue growth factor	ctgf	N/A	connective tissue growth factor	-	SignalP-NN(euk) (SIGNALP)	---	---	0	Xl.197	ctgf	398003	O42607 /// Q505L5		NP_001081697	NM_001088228	0001558 // regulation of cell growth // inferred from electronic annotation	0005576 // extracellular region // inferred from electronic annotation	0005520 // insulin-like growth factor binding // inferred from electronic annotation	---	---	---
Xl.53880.1.S1_at	-7.3203	downregulated	CCCCAAGTAACGGAGCAGATTGTACCACCCCCCGTGTATTGCTGGGCTCGGCTAGCGGGTGCAATGGATGAGTTGCCCAAACACACGGTCCCTNTGCTCATCAGAGCAGGAAGCAGATCAGGACTCGTTATTCTCACAGGCGCTGCGTCCGTAGCTCCATCTTTGCGTGTTTATTTTTTTGTCGTAGGGAATTTTTTTTTCCTGCTTCTCTGCATTTTCATTGTTAATGTCNGTTAAAAAAAACATCTTCAGGAGATAAAGGGACTCGTGCAAAGAAAAGATTTTCTGTCCATTACATCCCCTAAATTAA	hypothetical protein MGC116545	MGC116545	N/A	hypothetical protein MGC116545	-	seg (SEG), tmhmm (TMHMM)	---	---	0	Xl.53880	MGC116545	734700	Q4FZM5		NP_001089640	NM_001096171	---	---	0005506 // iron ion binding // inferred from electronic annotation /// 0009055 // electron carrier activity // inferred from electronic annotation /// 0020037 // heme binding // inferred from electronic annotation	---	---	---
Xl.53881.1.S1_a_at	0.00039259	downregulated	GAAGATGATGTCAGACCTGCCTCTATTTCTGCACCTACTAACCAAACTACAGTCCTGCCAGAAGATCGTGACCTAGAGTCAGAGTCGCCCATGGAAGACTTGCCTTAGTGGCACCTCTATTTTGTAATTTCCATTGTCCCAAAGTCCAGCACTTCCACCAGAGACCAACCTGTCCTCCAAGCCTCATCTACTCTAAAAGAGACTTAAACTTGATTCTTATACATACTTTTGGGACCAACCATCATCTGGCAGCACTTCTGTGGTTTATGGACTGAAGGGAAACTCCCAGAATCATTTTCCCCATGGACAAAGATGGGCTGGGTATTGATTCTTCTTCTGACCTCTGACAATGTCAGGGATAAAGTTCCAATCCTGTGTTTCCCCTCCCCCACTGCATTA…	forkhead box P4	foxp4	N/A	forkhead box P4	F:sequence-specific DNA binding; F:protein homodimerization activity; F:transcription factor activity; F:DNA binding; C:nucleus; P:negative regulation of transcription, DNA-dependent; F:zinc ion binding; P:regulation of transcription, DNA-dependent; F:protein heterodimerization activity; C:intracellular; F:metal ion binding; P:transcription, DNA-dependent; P:negative regulation of transcription f…	SignalP-NN(euk) (SIGNALP)	---	forkhead box transcription factor	13	Xl.53881	foxp4	733240	Q4VYR7		NP_001089084	NM_001095615	0000122 // negative regulation of transcription from RNA polymerase II promoter // inferred from sequence or structural similarity /// 0006350 // transcription // inferred from electronic annotation /// 0006355 // regulation of transcription, DNA-dependent // inferred from electronic annotation /// 0045449 // regulation of transcription // inferred from electronic annotation	0005622 // intracellular // inferred from electronic annotation /// 0005634 // nucleus // inferred from electronic annotation /// 0005634 // nucleus // non-traceable author statement	0003677 // DNA binding // inferred from electronic annotation /// 0003677 // DNA binding // inferred from sequence or structural similarity /// 0003700 // transcription factor activity // inferred from electronic annotation /// 0008270 // zinc ion binding // inferred from electronic annotation /// 0016564 // transcription repressor activity // inferred from sequence or structural similarity /// 0…	---	---	---
Xl.53915.1.A1_at	8.46e-05	upregulated	GCCTCGGAGACCCAGACCAAGGGCATCTCAGACAGAGCGTAACTGACAGTTTGGTGCCTGGCAAGCAAAACAGAGAGGACTGGTCAGTGGCCATTCCAGGCCTCCCTCTCCTTCACTCAAGGGACTCCGTAGTACAGGAGAATGTGGGTGAGGTGCCACCCAAGCTCACTAGCAGTCGGGCTGGCACAGAAGTGGTTCAAGCAGCAGCAGCGGCGCCACCATGTGTTGAGGTGATAGTATTAGTAAGACATTCCAGAGAACTGTGTGTAGAGAGGGATGCCGTGTGCTCTGTTTCATATTAATTTATCAAATGCGCTGGATACCGGACTCTCCCACAATCCCCCTCCACTTGTGCTTTGTGCCACGGGCAGGGGATTCCTATTCCAGCGAGAGGGACAG…	sema domain, immunoglobulin domain (Ig), short basic domain, secreted, (semaphorin) 3F	sema3f	N/A	sema domain, immunoglobulin domain (Ig), short basic domain, secreted, (semaphorin) 3F	-	seg (SEG)	---	---	0	Xl.55755	sema3f	100158345	Q08B57		NP_001121263	NM_001127791	0007275 // multicellular organismal development // inferred from electronic annotation	0016020 // membrane // inferred from electronic annotation	0004872 // receptor activity // inferred from electronic annotation	---	IPR013106 // Immunoglobulin V-set // 0.0092	---
[truncated: 147 more rows]
